# Supplementary material for: The shelterin component TRF2 mediates columnar stacking of human telomeric chromatin
Source: EMBO J. 2023 Dec 14;43(1):87–111. doi: 10.1038/s44318-023-00002-3 (PMC10883271; doi:10.1038/s44318-023-00002-3)
Supplement: Supplementary file 3 — Figure 1 Source Data [file 44318_2023_2_MOESM3_ESM.zip]

Archive with 7 entries (4 files):
- EMBOJ-2023-114491_Source data_Figure 1/
- EMBOJ-2023-114491_Source data_Figure 1/1A/
- EMBOJ-2023-114491_Source data_Figure 1/1A/Numerical Data_Fig1A.xlsx
- EMBOJ-2023-114491_Source data_Figure 1/1B/
- EMBOJ-2023-114491_Source data_Figure 1/1B/Numerical Data_Fig1B.xlsx
- EMBOJ-2023-114491_Source data_Figure 1/Numerical Data_Fig1A.xlsx
- EMBOJ-2023-114491_Source data_Figure 1/Numerical Data_Fig1B.xlsx
