# Supplementary material for: The shelterin component TRF2 mediates columnar stacking of human telomeric chromatin
Source: EMBO J. 2023 Dec 14;43(1):87–111. doi: 10.1038/s44318-023-00002-3 (PMC10883271; doi:10.1038/s44318-023-00002-3)
Supplement: Supplementary file 3 — Figure 1 Source Data [file 44318_2023_2_MOESM3_ESM.zip › EMBOJ-2023-114491_Source data_Figure 1/1A/Numerical Data_Fig1A.xlsx]

## Sheet: Figure 1A
Figure 1A
Telo-10 array											Telo-10 Array + 0.0 µM TRF2ΔN dimer					Telo-10 array											Telo-10 Array + 0.0 mM Mg2+
0.0 TRF2ΔN dimer					0.2 µM TRF2ΔN dimer						Experiment	s20,w (S)				0.0 mM Mg2+					0.2 mM Mg2+						Experiment	s20,w (S)
s20,w (S)	repeat 1 c(s)	repeat 2 c(s)	repeat 3 c(s)	average c(s)	s20,w (S)	repeat 1 c(s)	repeat 2 c(s)	repeat 3 c(s)	average c(s)		repeat 1	28.1				s20,w (S)	repeat 1 c(s)	repeat 2 c(s)	repeat 3 c(s)	average c(s)	s20,w (S)	repeat 1 c(s)	repeat 2 c(s)	repeat 3 c(s)	average c(s)		repeat 1	26.8
0	6.38788e-08	5.92468e-08	6.32908e-08	6.21388e-08	0	4.16503e-06	0.000668901	3.628e-05	0.000236449		repeat 2	27.5				0	9.78083e-15	0.000230474	0.000322005	0.00018416	0	4.9902e-07	0.000173652	0.00203	0.000734717		repeat 2	27.9
0.82873	5.48974e-05	6.38e-05	4.43359e-05	5.43444e-05	0.82873	0.00162	0.000380838	0.0002739	0.000758246		repeat 3	28.2				0.82873	2.97787e-12	0.000415674	0.000137602	0.000184425	0.82873	0.000272949	0.000346262	0.000648855	0.000422689		repeat 3	27.2
1.65746	0.000128457	0.000104	0.000160949	0.000131135	1.65746	0.00176	0.000752	0.000683	0.001065		mean ± s.d.	27.9 ± 0.4				1.65746	5.35703e-11	0.000212523	0.00029308	0.000168534	1.65746	0.0003491	0.000289571	0.000475381	0.000371351		mean ± s.d.	27.3 ± 0.6
2.48619	0.000317415	0.00035883	0.000297749	0.000324665	2.48619	0.00217	0.00164	0.000929	0.00157967							2.48619	9.8852e-10	0.000212247	0.000202864	0.000138371	2.48619	0.000480249	0.000391423	0.000466839	0.00044617
3.31492	0.000757073	0.000807448	0.000652006	0.000738842	3.31492	0.0028	0.00275	0.00161	0.00238667							3.31492	1.68714e-08	0.00029319	0.000265434	0.000186214	3.31492	0.000677528	0.000650655	0.000453117	0.000593767
4.14365	0.00163	0.00105583	0.00220536	0.00163039	4.14365	0.00357	0.00383	0.00276	0.00338667		Telo-10 Array + 0.2 µM TRF2ΔN dimer					4.14365	2.43581e-07	0.000423308	0.000428933	0.000284162	4.14365	0.000944767	0.000956717	0.000388384	0.000763289		Telo-10 Array + 0.2 mM Mg2+
4.97238	0.00304	0.00305881	0.00406704	0.00338862	4.97238	0.00432	0.00483	0.00394	0.00436333		Experiment	s20,w (S)				4.97238	2.72207e-06	0.000527137	0.000636575	0.000388811	4.97238	0.00127	0.00126	0.00029942	0.00094314		Experiment	s20,w (S)
5.80111	0.00472	0.0042053	0.0051382	0.00468783	5.80111	0.00485	0.00541	0.00487	0.00504333		repeat 1	35.2				5.80111	2.18156e-05	0.000513032	0.000739803	0.000424884	5.80111	0.0016	0.00159	0.000224467	0.00113816		repeat 1	32.1
6.62984	0.00601	0.00528365	0.00553939	0.00561101	6.62984	0.00503	0.00528	0.00467	0.00499333		repeat 2	36.1				6.62984	0.00011886	0.000483431	0.000647685	0.000416659	6.62984	0.00189	0.00169	0.000177393	0.00125246		repeat 2	30.6
7.45857	0.00634	0.0054916	0.0057236	0.00585173	7.45857	0.00484	0.00514	0.00445	0.00481		repeat 3	34.8				7.45857	0.000429868	0.000328874	0.000447363	0.000402035	7.45857	0.00206	0.00197	0.000155572	0.00139519		repeat 3	33.4
8.2873	0.00568	0.00534579	0.00498747	0.00533775	8.2873	0.00438	0.00457	0.00387	0.00427333		mean ± s.d.	35.4 ± 0.7				8.2873	0.00104	0.000216963	0.000566543	0.000607835	8.2873	0.00209	0.00191	0.00015315	0.00138438		mean ± s.d.	32.0 ± 1.4
9.11603	0.00447	0.00494443	0.00401571	0.00447671	9.11603	0.00377	0.00362	0.00303	0.00347333							9.11603	0.00175	0.000302976	0.000650816	0.000901264	9.11603	0.00197	0.00164	0.000164954	0.00125832
9.94476	0.00325	0.0037735	0.00316739	0.00339696	9.94476	0.00316	0.00262	0.0022	0.00266							9.94476	0.00217	0.000259607	0.000876953	0.00110219	9.94476	0.00176	0.00139	0.000184434	0.00111148
10.7735	0.00229	0.0027422	0.00243445	0.00248888	10.7735	0.00263	0.00183	0.00158	0.00201333							10.7735	0.00214	0.000128075	0.000951163	0.00107308	10.7735	0.00152	0.0011	0.000200655	0.000940218
11.6022	0.00162	0.00180851	0.00164117	0.00168989	11.6022	0.0022	0.0013	0.00119	0.00156333							11.6022	0.00181	6.91819e-05	0.000982653	0.000953945	11.6022	0.00129	0.000891033	0.000200305	0.000793779
12.4309	0.0012	0.00144438	0.00111358	0.00125265	12.4309	0.00187	0.000908301	0.0012	0.0013261							12.4309	0.00142	4.21051e-05	0.000793581	0.000751895	12.4309	0.00109	0.000654337	0.000177205	0.000640514
13.2597	0.000944622	0.0009224	0.000987887	0.000951636	13.2597	0.00164	0.000893035	0.00134	0.00129101							13.2597	0.00111	2.95124e-05	0.00054649	0.000562001	13.2597	0.000949204	0.000550505	0.000119287	0.000539665
14.0884	0.000810849	0.000923414	0.00110406	0.000946106	14.0884	0.00147	0.00103	0.00141	0.00130333							14.0884	0.000908458	2.43316e-05	0.000324404	0.000419065	14.0884	0.000860962	0.000576398	0.00010044	0.0005126
14.9171	0.000765565	0.00093558	0.00113387	0.000945006	14.9171	0.00134	0.00118	0.00136	0.00129333							14.9171	0.000816747	2.41664e-05	0.000221259	0.000354057	14.9171	0.00082524	0.000633312	0.000235292	0.000564615
15.7459	0.000801564	0.0009402	0.00109027	0.000944013	15.7459	0.00125	0.00131	0.0012	0.00125333							15.7459	0.000829813	2.96681e-05	0.000238254	0.000365912	15.7459	0.000843333	0.000727876	0.000475749	0.000682319
16.5746	0.000935357	0.00097191	0.00104127	0.000982847	16.5746	0.00118	0.00137	0.000993186	0.00118106							16.5746	0.000968164	4.59645e-05	0.000285074	0.000433067	16.5746	0.000923087	0.00087445	0.000522474	0.000773337
17.4033	0.00122	0.00121301	0.00106743	0.00116681	17.4033	0.00112	0.00132	0.000795887	0.00107863							17.4033	0.0013	9.04284e-05	0.000386692	0.000592373	17.4033	0.00108	0.0011	0.000572387	0.000917462
18.2321	0.00176	0.00139503	0.00125716	0.00147073	18.2321	0.00107	0.00117	0.000638491	0.000959497							18.2321	0.00199	0.000221549	0.000604489	0.000938679	18.2321	0.00136	0.00146	0.000758501	0.00119283
19.0608	0.00277	0.00188584	0.00176193	0.00213926	19.0608	0.00103	0.000959128	0.000525976	0.000838368							19.0608	0.00338	0.000642188	0.00109	0.00170406	19.0608	0.00182	0.00205	0.00117	0.00168
19.8895	0.00469	0.00300047	0.00291431	0.00353493	19.8895	0.000992679	0.000747863	0.000450848	0.000730463							19.8895	0.00616	0.00203	0.00226	0.00348333	19.8895	0.00257	0.00303	0.00198	0.00252667
20.7182	0.00823	0.00541951	0.00542567	0.00635839	20.7182	0.000967595	0.000575782	0.000403489	0.000648955							20.7182	0.01153	0.00634	0.00511	0.00766	20.7182	0.00378	0.00472	0.0034	0.00396667
21.547	0.01452	0.0104497	0.0105949	0.0118549	21.547	0.000958868	0.00045593	0.000377179	0.000597326							21.547	0.02112	0.01773	0.01187	0.0169067	21.547	0.00573	0.00759	0.00558	0.0063
22.3757	0.02485	0.0200611	0.0201613	0.0216908	22.3757	0.000974196	0.000385132	0.000370134	0.000576487							22.3757	0.03623	0.04098	0.02621	0.0344733	22.3757	0.00879	0.01226	0.00846	0.00983667
23.2044	0.04	0.0360298	0.035227	0.0370856	23.2044	0.00102	0.000356231	0.000386759	0.000587663							23.2044	0.05631	0.075	0.051	0.06077	23.2044	0.01337	0.01924	0.01182	0.01481
24.0332	0.0591	0.0578562	0.0544912	0.0571491	24.0332	0.00113	0.000365684	0.000440114	0.000645266							24.0332	0.07777	0.10835	0.08289	0.08967	24.0332	0.0198	0.02838	0.01559	0.0212567
24.8619	0.07893	0.0810101	0.0736535	0.0778645	24.8619	0.00131	0.000417834	0.000558926	0.000762253							24.8619	0.09513	0.12731	0.11054	0.110993	24.8619	0.02804	0.03856	0.01996	0.0288533
25.6906	0.09469	0.0983713	0.08744	0.0935004	25.6906	0.00163	0.000530181	0.00080603	0.000988737							25.6906	0.10394	0.12758	0.12299	0.11817	25.6906	0.03751	0.04812	0.02519	0.03694
26.5194	0.10233	0.104811	0.0927102	0.0999504	26.5194	0.00219	0.000745654	0.00132	0.00141855							26.5194	0.10296	0.11419	0.11884	0.111997	26.5194	0.04711	0.05595	0.03121	0.0447567
27.3481	0.10052	0.100418	0.0897786	0.0969055	27.3481	0.0032	0.00116	0.00244	0.00226667							27.3481	0.09384	0.0943	0.10436	0.0975	27.3481	0.05559	0.06184	0.03737	0.0516
28.1768	0.09092	0.0891662	0.0812488	0.0871117	28.1768	0.00506	0.00202	0.00488	0.00398667							28.1768	0.07961	0.073	0.08623	0.0796133	28.1768	0.06199	0.06588	0.04254	0.0568033
29.0055	0.07675	0.0753286	0.069983	0.0740205	29.0055	0.00863	0.00389	0.01019	0.00757							29.0055	0.06341	0.05326	0.06823	0.0616333	29.0055	0.06589	0.06783	0.04584	0.0598533
29.8343	0.0612	0.0613771	0.0579006	0.0601592	29.8343	0.01556	0.00814	0.02123	0.0149767							29.8343	0.04785	0.03693	0.05185	0.0455433	29.8343	0.06739	0.06725	0.04975	0.0614633
30.663	0.04655	0.0481693	0.0459642	0.0468945	30.663	0.0286	0.01778	0.04202	0.0294667							30.663	0.03463	0.02481	0.03777	0.0324033	30.663	0.06685	0.06422	0.05342	0.0614967
31.4917	0.03408	0.0360627	0.034748	0.0349636	31.4917	0.05102	0.03812	0.0751	0.0547467							31.4917	0.02448	0.01668	0.02645	0.0225367	31.4917	0.06463	0.05955	0.05334	0.0591733
32.3205	0.02423	0.0256122	0.0248581	0.0249001	32.3205	0.08343	0.07405	0.11515	0.0908767							32.3205	0.01725	0.01164	0.01802	0.0156367	32.3205	0.06093	0.05419	0.05321	0.05611
33.1492	0.01694	0.0174173	0.0168844	0.0170806	33.1492	0.11819	0.1204	0.14469	0.12776							33.1492	0.01236	0.00869	0.01222	0.01109	33.1492	0.05576	0.04849	0.05234	0.0521967
33.9779	0.01182	0.0116487	0.0110956	0.0115214	33.9779	0.13885	0.15411	0.14466	0.145873							33.9779	0.00915	0.00703	0.0085	0.00822667	33.9779	0.0491	0.04211	0.05119	0.0474667
34.8067	0.00836	0.00795178	0.00730211	0.0078713	34.8067	0.13262	0.15109	0.11496	0.13289							34.8067	0.00704	0.0061	0.00623	0.00645667	34.8067	0.04123	0.03473	0.04778	0.0412467
35.6354	0.00609	0.00573948	0.005027	0.00561883	35.6354	0.10402	0.11521	0.07515	0.0981267							35.6354	0.00563	0.00555	0.00491	0.00536333	35.6354	0.03292	0.02676	0.04394	0.03454
36.4641	0.00463	0.00447917	0.00376712	0.0042921	36.4641	0.06965	0.07219	0.04321	0.0616833							36.4641	0.00467	0.00515	0.00418	0.00466667	36.4641	0.02519	0.01927	0.03792	0.02746
37.2928	0.00369	0.00379136	0.00313826	0.00353987	37.2928	0.04227	0.04031	0.02381	0.0354633							37.2928	0.00397	0.00473	0.0038	0.00416667	37.2928	0.01881	0.01329	0.03103	0.0210433
38.1216	0.00307	0.0034242	0.00288313	0.00312578	38.1216	0.02487	0.02191	0.01369	0.0201567							38.1216	0.00345	0.00425	0.00361	0.00377	38.1216	0.01406	0.00916	0.02475	0.01599
38.9503	0.00266	0.00320049	0.00281683	0.00289244	38.9503	0.01508	0.01252	0.00877	0.0121233							38.9503	0.00302	0.00372	0.00348	0.00340667	38.9503	0.01077	0.00666	0.01996	0.0124633
39.779	0.00235	0.00299053	0.00278067	0.00270707	39.779	0.00987	0.00792	0.00647	0.00808667							39.779	0.00265	0.00318	0.00331	0.00304667	39.779	0.00862	0.00538	0.01677	0.0102567
40.6078	0.0021	0.00272148	0.00265105	0.00249084	40.6078	0.00713	0.00569	0.00549	0.00610333							40.6078	0.00232	0.0027	0.00304	0.00268667	40.6078	0.00725	0.00507	0.01482	0.00904667
41.4365	0.00188	0.0023928	0.00238992	0.00222091	41.4365	0.00572	0.00466	0.00519	0.00519							41.4365	0.00201	0.00229	0.00268	0.00232667	41.4365	0.00638	0.00497	0.01355	0.0083
42.2652	0.00166	0.0020553	0.00205281	0.0019227	42.2652	0.00501	0.00427	0.00518	0.00482							42.2652	0.00173	0.00194	0.00229	0.00198667	42.2652	0.00579	0.00468	0.01231	0.00759333
43.0939	0.00146	0.00176083	0.00172617	0.001649	43.0939	0.00468	0.00428	0.00516	0.00470667							43.0939	0.00147	0.00166	0.00193	0.00168667	43.0939	0.00531	0.00395	0.01068	0.00664667
43.9227	0.00127	0.00152741	0.00145968	0.00141903	43.9227	0.00454	0.00454	0.00495	0.00467667							43.9227	0.00123	0.00143	0.00164	0.00143333	43.9227	0.00483	0.00366	0.0087	0.00573
44.7514	0.00109	0.00133807	0.00125448	0.00122752	44.7514	0.00444	0.00494	0.0045	0.00462667							44.7514	0.00102	0.00123	0.00144	0.00123	44.7514	0.00432	0.00339	0.00676	0.00482333
45.5801	0.000928937	0.0011607	0.00108462	0.00105808	45.5801	0.00431	0.00533	0.00392	0.00452							45.5801	0.000854762	0.00108	0.00131	0.00108159	45.5801	0.00377	0.00304	0.00527	0.00402667
46.4089	0.000784611	0.000970548	0.000922815	0.000892658	46.4089	0.00408	0.00553	0.00336	0.00432333							46.4089	0.00071877	0.000969952	0.00124	0.000976241	46.4089	0.00324	0.00265	0.00436	0.00341667
47.2376	0.000658319	0.000768932	0.000757697	0.000728316	47.2376	0.00377	0.00536	0.00292	0.00401667							47.2376	0.000613664	0.000901923	0.00118	0.000898529	47.2376	0.00276	0.00173	0.00399	0.00282667
48.0663	0.000550789	0.000579379	0.000598235	0.000576134	48.0663	0.00339	0.00478	0.00264	0.00360333							48.0663	0.000534455	0.000868071	0.00111	0.000837509	48.0663	0.00237	0.00119	0.00405	0.00253667
48.8951	0.00046205	0.000426111	0.000461477	0.000449879	48.8951	0.003	0.00392	0.00249	0.00313667							48.8951	0.000475291	0.000855851	0.001	0.000777047	48.8951	0.00206	0.000924936	0.00434	0.00244165
49.7238	0.00039108	0.000318208	0.000358218	0.000355835	49.7238	0.00263	0.003	0.00242	0.00268333							49.7238	0.00043041	0.000848802	0.000873274	0.000717495	49.7238	0.00184	0.000844458	0.00455	0.00241149
50.5525	0.000335918	0.000250801	0.000288974	0.000291898	50.5525	0.0023	0.00218	0.00239	0.00229							50.5525	0.000394853	0.000830172	0.000737026	0.000654017	50.5525	0.00169	0.000904395	0.00435	0.0023148
51.3812	0.000294028	0.000213915	0.000247799	0.000251914	51.3812	0.00202	0.00157	0.00234	0.00197667							51.3812	0.000364911	0.000789666	0.000613285	0.000589287	51.3812	0.00159	0.00109	0.00366	0.00211333
52.21	0.000262713	0.000198247	0.000227083	0.000229348	52.21	0.00179	0.00116	0.00224	0.00173							52.21	0.000338261	0.00072797	0.000511127	0.000525786	52.21	0.00153	0.00138	0.00278	0.00189667
53.0387	0.000239445	0.000196448	0.000219634	0.000218509	53.0387	0.00161	0.000904905	0.00209	0.00153497							53.0387	0.000313818	0.000655131	0.000430799	0.000466583	53.0387	0.00148	0.0017	0.00204	0.00174
53.8674	0.000222049	0.000202223	0.000218749	0.00021434	53.8674	0.00146	0.00076274	0.00191	0.00137758							53.8674	0.000291311	0.000584271	0.000368447	0.000414676	53.8674	0.00143	0.00192	0.00157	0.00164
54.6962	0.000208826	0.000209666	0.000218542	0.000212345	54.6962	0.00135	0.000700231	0.00172	0.00125674							54.6962	0.000270836	0.0005256	0.000320168	0.000372201	54.6962	0.00137	0.00195	0.00137	0.00156333
55.5249	0.000198607	0.000214092	0.00021515	0.000209283	55.5249	0.00125	0.000694618	0.00155	0.00116487							55.5249	0.000252534	0.000484608	0.000283601	0.000340248	55.5249	0.00129	0.00177	0.00136	0.00147333
56.3536	0.000190723	0.000213689	0.000208091	0.000204168	56.3536	0.00118	0.000727918	0.0014	0.00110264							56.3536	0.000236418	0.000462635	0.000258087	0.000319047	56.3536	0.00121	0.00149	0.00151	0.00140333
57.1824	0.000184916	0.000210118	0.000200144	0.000198393	57.1824	0.0011	0.000781274	0.00127	0.00105042							57.1824	0.000222332	0.000458296	0.000243861	0.000308163	57.1824	0.00112	0.00121	0.00177	0.00136667
58.0111	0.000181151	0.0002071	0.000195412	0.000194554	58.0111	0.00104	0.000831996	0.00114	0.001004							58.0111	0.000209976	0.000468106	0.000241538	0.00030654	58.0111	0.00103	0.000980859	0.002	0.00133695
58.8398	0.000179416	0.000208401	0.000197432	0.000195083	58.8398	0.000967741	0.000858468	0.001	0.00094207							58.8398	0.000198948	0.000486415	0.000251898	0.00031242	58.8398	0.000948532	0.000810029	0.00206	0.00127285
59.6685	0.000179568	0.000176335	0.000188265	0.000181389	59.6685	0.000899829	0.000850047	0.000859259	0.000869712							59.6685	0.000188838	0.000505351	0.000276002	0.000323397	59.6685	0.000872966	0.00068484	0.00188	0.00114594
60.4973	0.000181239	0.000171089	0.00017792	0.000176749	60.4973	0.000834468	0.000812518	0.000715082	0.000787356							60.4973	0.000179329	0.000516491	0.00031513	0.000336983	60.4973	0.000805761	0.00059264	0.00155	0.0009828
61.326	0.000183841	0.000170384	0.000173685	0.00017597	61.326	0.000774605	0.000763251	0.000579759	0.000705872							61.326	0.000170275	0.00051362	0.000370564	0.000351486	61.326	0.000747749	0.00052591	0.00123	0.000834553
62.1547	0.000186681	0.000169526	0.000189827	0.000182011	62.1547	0.000722897	0.000720655	0.00046304	0.000635531							62.1547	0.000161707	0.000495315	0.000442636	0.000366553	62.1547	0.000699977	0.00048227	0.00101	0.000730749
62.9835	0.000189126	0.000172755	0.000188959	0.000183613	62.9835	0.000680896	0.000697085	0.000370256	0.000582746							62.9835	0.00015375	0.000465196	0.000528878	0.000382608	62.9835	0.000663389	0.00046177	0.000923315	0.000682825
63.8122	0.000190762	0.000185937	0.000205601	0.0001941	63.8122	0.000648723	0.000696996	0.000301725	0.000549148							63.8122	0.0001465	0.000429465	0.000620727	0.000398897	63.8122	0.000638207	0.000464456	0.000940358	0.000681007
64.6409	0.000191476	0.000188751	0.000209265	0.000196497	64.6409	0.00062517	0.000717565	0.000254524	0.00053242							64.6409	0.000139951	0.00039399	0.000700534	0.000411492	64.6409	0.00062355	0.000488664	0.00104	0.000717405
65.4697	0.000191418	0.000194562	0.000198059	0.00019468	65.4697	0.000608014	0.000749413	0.000224638	0.000527355							65.4697	0.000133984	0.000362555	0.000743284	0.000413274	65.4697	0.000617412	0.000529672	0.00117	0.000772361
66.2984	0.000190872	0.000188158	0.000195748	0.000191593	66.2984	0.000594493	0.000777899	0.000208483	0.000526958							66.2984	0.000128443	0.000336869	0.000727669	0.00039766	66.2984	0.000617018	0.000579231	0.00127	0.000822083
67.1271	0.000190127	0.000193639	0.000198904	0.000194223	67.1271	0.000581876	0.000787564	0.000203602	0.000524347							67.1271	0.00012323	0.000317168	0.000651581	0.000363993	67.1271	0.000619462	0.000627435	0.00128	0.000842299
67.9558	0.000189411	0.000203484	0.00020606	0.000199652	67.9558	0.00056807	0.000768969	0.000208953	0.000515331							67.9558	0.000118369	0.000303051	0.000537049	0.00031949	67.9558	0.000622361	0.000667081	0.00118	0.000823147
68.7846	0.000188881	0.000218811	0.000218275	0.000208656	68.7846	0.000552006	0.000724308	0.000225119	0.000500478							68.7846	0.000113975	0.000293791	0.000416683	0.000274816	68.7846	0.000624247	0.000697301	0.00103	0.000783849
69.6133	0.000188645	0.000220073	0.000226054	0.000211591	69.6133	0.000533811	0.000665555	0.000254476	0.000484614							69.6133	0.000110182	0.000288387	0.000315234	0.000237934	69.6133	0.000624595	0.000722842	0.000874497	0.000740645
70.442	0.000188778	0.00022738	0.000229938	0.000215365	70.442	0.000514552	0.000607975	0.00030136	0.000474629							70.442	0.000107053	0.000285471	0.00024221	0.000211578	70.442	0.000623461	0.000749718	0.000743658	0.000705612
71.2708	0.00018929	0.000220464	0.000230439	0.000213398	71.2708	0.000495756	0.000563904	0.000371871	0.000477177							71.2708	0.00010454	0.000283371	0.000196103	0.000194671	71.2708	0.000620906	0.00077978	0.000645478	0.000682055
72.0995	0.00019007	0.000217958	0.000227349	0.000211792	72.0995	0.00047883	0.000540325	0.00047238	0.000497178							72.0995	0.000102509	0.000280527	0.00017174	0.000184925	72.0995	0.000616581	0.00080709	0.000574476	0.000666049
72.9282	0.000190851	0.000206457	0.000218536	0.000205281	72.9282	0.000464588	0.000539372	0.000605582	0.000536514							72.9282	0.000100809	0.000276004	0.000164178	0.00018033	72.9282	0.000609558	0.00081789	0.000521225	0.000649558
73.757	0.000191243	0.000190034	0.000208834	0.000196704	73.757	0.000453002	0.000558621	0.000763415	0.000591679							73.757	9.93422e-05	0.000270132	0.000169741	0.000179738	73.757	0.000598524	0.000795635	0.000476714	0.000623624
74.5857	0.000190842	0.000191646	0.00019035	0.000190946	74.5857	0.000443157	0.00058978	0.000920324	0.000651087							74.5857	9.81011e-05	0.000264454	0.000185113	0.000182556	74.5857	0.000582338	0.000731235	0.00043496	0.000582844
75.4144	0.000189381	0.000186609	0.000195623	0.000190538	75.4144	0.000433451	0.000616488	0.00104	0.000696646							75.4144	9.71451e-05	0.000261278	0.000205598	0.000188007	75.4144	0.000560612	0.000631497	0.000393793	0.000528634
76.2431	0.00018686	0.000186335	0.000192446	0.000188547	76.2431	0.000422041	0.000615526	0.00107	0.000702522							76.2431	9.6547e-05	0.000262799	0.000224196	0.000194514	76.2431	0.000534137	0.000516789	0.000354897	0.000468608
77.0719	0.000183574	0.000177795	0.000185963	0.000182444	77.0719	0.000407391	0.000566593	0.00101	0.000661328							77.0719	9.6335e-05	0.000270553	0.00023316	0.000200016	77.0719	0.0005048	0.00040961	0.000322147	0.000412186
77.9006	0.000180022	0.000169702	0.000175511	0.000175078	77.9006	0.000388777	0.000467972	0.000884532	0.000580427							77.9006	9.64574e-05	0.000284838	0.000227874	0.000203056	77.9006	0.000475052	0.000324115	0.000299933	0.000366367
78.7293	0.000176756	0.000138082	0.000169255	0.000161364	78.7293	0.00036652	0.000342447	0.000723601	0.000477523							78.7293	9.67938e-05	0.00030448	0.000209694	0.000203656	78.7293	0.000447255	0.000264243	0.000292128	0.000334542
79.5581	0.00017425	0.000115339	0.000141426	0.000143672	79.5581	0.000341828	0.000223241	0.000564803	0.000376624							79.5581	9.71899e-05	0.000326707	0.000184744	0.00020288	79.5581	0.00042316	0.000227707	0.000302457	0.000317775
80.3868	0.000172806	0.000101443	0.000122863	0.000132371	80.3868	0.000316304	0.000132595	0.000427006	0.000291968							80.3868	9.75016e-05	0.000347253	0.000159777	0.000201511	80.3868	0.00040366	0.000210419	0.000335507	0.000316529
81.2155	0.000172553	9.55179e-05	0.000112797	0.000126956	81.2155	0.00029151	7.43525e-05	0.000315339	0.000227067							81.2155	9.76341e-05	0.000361438	0.000138881	0.000199318	81.2155	0.000388854	0.000208811	0.000397391	0.000331685
82.0443	0.000173474	9.69883e-05	0.000110239	0.0001269	82.0443	0.000268632	4.10491e-05	0.000227948	0.00017921							82.0443	9.7556e-05	0.000366115	0.000123437	0.000195703	82.0443	0.000378199	0.000220148	0.000495395	0.000364581
82.873	0.000175439	0.000105983	0.000114639	0.00013202	82.873	0.000248392	2.32666e-05	0.000161195	0.000144285							82.873	9.72889e-05	0.000360379	0.000112682	0.000190117	82.873	0.000370691	0.000241847	0.000633524	0.000415354
83.7017	0.00017825	0.000123384	0.00012603	0.000142555	83.7017	0.000231134	1.40276e-05	0.000111854	0.000119005							83.7017	9.68948e-05	0.00034636	0.000105092	0.000182782	83.7017	0.000365065	0.000270251	0.000804197	0.000479838
84.5304	0.000181654	0.00015054	0.000144903	0.000159032	84.5304	0.000216967	9.23376e-06	7.70057e-05	0.000101069							84.5304	9.64591e-05	0.000327736	9.8993e-05	0.000174396	84.5304	0.000359984	0.00030017	0.00097653	0.000545561
85.3592	0.000185347	0.000188506	0.00017183	0.000181894	85.3592	0.000205894	6.73784e-06	5.37396e-05	8.87905e-05							85.3592	9.6078e-05	0.0003083	9.31891e-05	0.000165856	85.3592	0.000354254	0.000325594	0.0011	0.000593283
86.1879	0.00018899	0.000236813	0.00020688	0.000210894	86.1879	0.000197916	5.47848e-06	3.91698e-05	8.08548e-05							86.1879	9.58517e-05	0.000290895	8.72977e-05	0.000158015	86.1879	0.000347085	0.000342244	0.00111	0.000599776
87.0166	0.000192234	0.000292083	0.000248858	0.000244392	87.0166	0.000193081	4.95266e-06	3.07436e-05	7.62591e-05							87.0166	9.58759e-05	0.000276917	8.17972e-05	0.00015153	87.0166	0.000338262	0.000349648	0.000992918	0.000560276
87.8454	0.000194741	0.000347588	0.000294693	0.000279007	87.8454	0.000191479	4.94379e-06	2.66206e-05	7.43478e-05							87.8454	9.62284e-05	0.000266177	7.7819e-05	0.000146741	87.8454	0.000328158	0.000351431	0.00080045	0.000493346
88.6741	0.000196222	0.000394299	0.000339474	0.000309998	88.6741	0.000193243	5.40151e-06	2.56887e-05	7.47777e-05							88.6741	9.69606e-05	0.000257599	7.66942e-05	0.000143751	88.6741	0.00031756	0.000353257	0.000594994	0.000421937
89.5028	0.000196462	0.000424095	0.000377157	0.000332571	89.5028	0.000198503	6.40388e-06	2.74147e-05	7.74405e-05							89.5028	9.80864e-05	0.000249416	7.98084e-05	0.000142437	89.5028	0.000307357	0.000360194	0.000424161	0.000363904
90.3316	0.000195319	0.000432252	0.000402007	0.000343193	90.3316	0.00020731	8.17165e-06	3.15827e-05	8.23548e-05							90.3316	9.95703e-05	0.000239936	8.88131e-05	0.000142773	90.3316	0.000298217	0.000374821	0.000302994	0.000325344
91.1603	0.00019274	0.000418953	0.000409978	0.000340557	91.1603	0.000219574	1.11298e-05	3.78814e-05	8.95284e-05							91.1603	0.000101322	0.000227755	0.000105881	0.000144986	91.1603	0.000290407	0.000395958	0.000225351	0.000303905
91.989	0.000188751	0.000387714	0.000399563	0.000325343	91.989	0.000234998	1.60358e-05	4.5545e-05	9.88596e-05							91.989	0.000103197	0.000212883	0.000133927	0.000150002	91.989	0.000283795	0.000418609	0.000179475	0.00029396
92.8177	0.000183466	0.00034433	0.000372175	0.00029999	92.8177	0.000253001	2.41709e-05	5.31052e-05	0.000110092							92.8177	0.000105013	0.00019598	0.000176433	0.000159142	92.8177	0.000277982	0.000434177	0.000155256	0.000289138
93.6465	0.000177087	0.000294961	0.000331791	0.000267946	93.6465	0.000272731	3.75806e-05	5.8857e-05	0.000123056							93.6465	0.000106583	0.000178715	0.000236322	0.000173873	93.6465	0.000272543	0.000434187	0.00014614	0.00028429
94.4752	0.000169893	0.000244797	0.000284061	0.000232917	94.4752	0.000293168	5.93524e-05	6.16388e-05	0.000138053							94.4752	0.000107758	0.000162906	0.00031436	0.000195008	94.4752	0.000267234	0.000414512	0.000148583	0.000276776
95.3039	0.000162208	0.000198104	0.000234824	0.000198379	95.3039	0.00031325	9.36024e-05	6.15514e-05	0.000156135							95.3039	0.000108462	0.000150048	0.000407724	0.000222078	95.3039	0.00026209	0.000378308	0.000160755	0.000267051
96.1327	0.00015437	0.000157291	0.00018885	0.000166837	96.1327	0.000332028	0.000145127	5.96859e-05	0.000178947							96.1327	0.000108704	0.00014128	0.000509113	0.000253032	96.1327	0.000257395	0.000333879	0.000181779	0.000257684
96.9614	0.000146671	0.000123444	0.000148956	0.00013969	96.9614	0.000348733	0.000218015	5.75207e-05	0.00020809							96.9614	0.000108549	0.000137253	0.000608091	0.000284631	96.9614	0.000253522	0.000290457	0.000210772	0.000251584
97.7901	0.000139352	9.64712e-05	0.000116172	0.000117332	97.7901	0.00036276	0.00031335	5.61954e-05	0.000244102							97.7901	0.000108075	0.000138256	0.000693196	0.000313176	97.7901	0.000250758	0.000254149	0.000246327	0.000250411
98.6189	0.000132587	7.56155e-05	9.02821e-05	9.94949e-05	98.6189	0.000373584	0.000426514	5.64565e-05	0.000285518							98.6189	0.000107323	0.000144378	0.000754818	0.000335506	98.6189	0.000249182	0.000227448	0.000286225	0.000254285
99.4476	0.000126505	5.98814e-05	7.04117e-05	8.55994e-05	99.4476	0.000380681	0.000545212	5.86839e-05	0.000328192							99.4476	0.000106273	0.000155309	0.000786688	0.000349423	99.4476	0.000248592	0.000210127	0.000327337	0.000262019
100.276	0.000121205	4.82733e-05	5.55448e-05	7.50077e-05	100.276	0.000383599	0.000650686	6.30353e-05	0.000365773							100.276	0.000104851	0.000170303	0.000784919	0.000353358	100.276	0.000248551	0.000200554	0.000366254	0.000271786
101.105	0.000116787	3.99701e-05	4.47571e-05	6.71714e-05	101.105	0.00038209	0.000722968	6.95567e-05	0.000391538							101.105	0.000102971	0.000187787	0.000749963	0.000346907	101.105	0.000248485	0.000196197	0.00039976	0.000281481
101.934	0.000113358	3.4355e-05	3.73076e-05	6.16735e-05	101.934	0.00037629	0.000748238	7.82061e-05	0.000400911							101.934	0.000100581	0.000205635	0.000686579	0.000330932	101.934	0.000247826	0.000194149	0.000425232	0.000289069
102.762	0.00011104	3.1034e-05	3.26745e-05	5.82495e-05	102.762	0.000366814	0.000726211	8.89014e-05	0.000393975							102.762	9.77113e-05	0.000221794	0.000602688	0.000307398	102.762	0.000246166	0.000191746	0.000441514	0.000293142
103.591	0.000109956	2.98434e-05	3.0578e-05	5.67925e-05	103.591	0.000354688	0.00066819	0.00010147	0.000374783							103.591	9.44876e-05	0.00023449	0.000508262	0.00027908	103.591	0.000243339	0.000186744	0.000449132	0.000293072
104.42	0.00011021	3.09039e-05	3.10429e-05	5.73856e-05	104.42	0.000341099	0.000591489	0.000115601	0.000349396							104.42	9.1107e-05	0.000243741	0.000413727	0.000249525	104.42	0.000239452	0.000178652	0.000449996	0.000289367
105.249	0.000111862	3.46832e-05	3.45157e-05	6.03536e-05	105.249	0.000327137	0.000512008	0.000130742	0.000323296							105.249	8.77966e-05	0.000250607	0.000326591	0.000221665	105.249	0.000234809	0.000168131	0.000446851	0.000283264
106.077	0.000114891	4.2128e-05	4.20369e-05	6.6352e-05	106.077	0.000313559	0.00044069	0.000146002	0.000300084							106.077	8.4762e-05	0.000257055	0.000251679	0.000197832	106.077	0.000229804	0.000156991	0.000441765	0.000276187
106.906	0.000119162	5.47804e-05	5.54244e-05	7.64556e-05	106.906	0.000300715	0.000381864	0.000159947	0.000280842							106.906	8.21456e-05	0.000265041	0.000190777	0.000179321	106.906	0.000224806	0.000146996	0.000435645	0.000269149
107.735	0.000124395	7.46489e-05	7.72468e-05	9.20969e-05	107.735	0.000288592	0.000336013	0.000170353	0.000264986							107.735	8.00086e-05	0.000276533	0.000143488	0.000166677	107.735	0.00022008	0.0001398	0.000428524	0.000262801
108.564	0.000130167	0.000103533	0.000110095	0.000114598	108.564	0.000276959	0.000301048	0.000175269	0.000251092							108.564	7.8336e-05	0.000291941	0.00010784	0.000159372	108.564	0.000215769	0.00013606	0.000418967	0.000256932
109.392	0.000135939	0.000141428	0.00012454	0.000133969	109.392	0.000265521	0.0002743	0.000172755	0.000237525							109.392	7.7046e-05	0.000310886	8.19334e-05	0.000156622	109.392	0.000211904	0.000136155	0.000406094	0.000251384
110.221	0.000141133	0.000144531	0.000146175	0.000143946	110.221	0.000254053	0.000253092	0.000162178	0.000223108							110.221	7.60098e-05	0.000331817	6.35765e-05	0.000157134	110.221	0.000208435	0.000139848	0.000390926	0.000246403
111.05	0.000145258	0.000144754	0.000144369	0.000144794	111.05	0.000242526	0.000234905	0.000144886	0.000207439							111.05	7.50814e-05	0.000350871	5.09865e-05	0.00015898	111.05	0.000205289	0.000146766	0.000375397	0.000242484
111.879	0.000148015	0.00014259	0.000136014	0.000142206	111.879	0.000231094	0.000217983	0.000123452	0.000190843							111.879	7.41129e-05	0.000363013	4.27484e-05	0.000159958	111.879	0.000202406	0.000156302	0.000363412	0.000240707
112.707	0.000149363	0.000142255	0.000133141	0.000141586	112.707	0.000220066	0.000201265	0.000101254	0.000174195							112.707	7.29759e-05	0.0003633	3.78659e-05	0.000158047	112.707	0.000199775	0.00016801	0.000358667	0.000242151
113.536	0.000149525	0.000141926	0.000137796	0.000143082	113.536	0.000209853	0.00018453	8.10963e-05	0.000158493							113.536	7.15834e-05	0.000347502	3.56906e-05	0.000151592	113.536	0.000197456	0.000181843	0.000364115	0.000247805
114.365	0.000148906	0.000140121	0.00014956	0.000146196	114.365	0.000200853	0.000168099	6.46822e-05	0.000144545							114.365	6.98975e-05	0.000314927	3.58921e-05	0.000140239	114.365	0.000195582	0.000198013	0.000380853	0.000258149
115.193	0.000147976	0.000146425	0.000149131	0.000147844	115.193	0.000193422	0.000152775	5.25667e-05	0.000132921							115.193	6.79364e-05	0.00026924	3.84122e-05	0.000125196	115.193	0.000194308	0.000217193	0.000407715	0.000273072
116.022	0.000147177	0.000148594	0.000143889	0.000146553	116.022	0.000187826	0.000139437	4.45142e-05	0.000123926							116.022	6.57777e-05	0.00021749	4.33317e-05	0.000108866	116.022	0.000193781	0.000239803	0.000440613	0.000291399
116.851	0.000146821	0.000146564	0.000147211	0.000146865	116.851	0.000184231	0.000128711	4.01221e-05	0.000117688							116.851	6.35453e-05	0.000167133	5.0944e-05	9.38741e-05	116.851	0.000194064	0.000265776	0.000471213	0.000310351
117.68	0.000147054	0.000141132	0.000149854	0.000146013	117.68	0.000182695	0.000121133	3.89833e-05	0.00011427							117.68	6.13934e-05	0.000123992	6.14033e-05	8.22629e-05	117.68	0.000195084	0.000293517	0.000489352	0.000325984
118.508	0.000147848	0.000141643	0.000151321	0.000146937	118.508	0.000183184	0.000116892	4.11018e-05	0.000113726							118.508	5.94921e-05	9.03277e-05	7.46202e-05	7.48133e-05	118.508	0.00019663	0.000320027	0.000486814	0.00033449
119.337	0.000149018	0.000156511	0.000180418	0.000161982	119.337	0.000185558	0.000115995	4.69447e-05	0.000116166							119.337	5.80018e-05	6.5983e-05	9.02965e-05	7.14271e-05	119.337	0.000198355	0.000341475	0.000460443	0.000333424
120.166	0.000150267	0.000153266	0.00019512	0.000166218	120.166	0.000189566	0.000118176	5.74873e-05	0.000121743							120.166	5.70602e-05	4.94342e-05	0.000107692	7.13955e-05	120.166	0.000199842	0.000353641	0.000413423	0.000322302
120.995	0.000151257	0.000168545	0.000212171	0.000177324	120.995	0.000194859	0.000123014	7.37712e-05	0.000130548							120.995	5.6773e-05	3.86596e-05	0.000125829	7.37539e-05	120.995	0.000200734	0.000354923	0.000354223	0.000303293
121.823	0.000151674	0.000199111	0.000227083	0.000192623	121.823	0.000200999	0.000129789	9.71284e-05	0.000142639							121.823	5.72012e-05	3.20081e-05	0.000143846	7.76851e-05	121.823	0.000200779	0.000345631	0.000292357	0.000279589
122.652	0.000151293	0.000192574	0.000235069	0.000192979	122.652	0.000207466	0.00013742	0.000127704	0.00015753							122.652	5.83716e-05	2.83272e-05	0.000160967	8.25553e-05	122.652	0.000199906	0.000328751	0.000234901	0.000254519
123.481	0.000150026	0.00017872	0.000232789	0.000187178	123.481	0.000213761	0.000144682	0.000163131	0.000173858							123.481	6.02668e-05	2.68014e-05	0.000177318	8.81287e-05	123.481	0.000198233	0.000307664	0.000185722	0.00023054
124.309	0.000147922	0.000159257	0.000219758	0.000175646	124.309	0.000219439	0.000150354	0.000198145	0.000189313							124.309	6.28236e-05	2.70662e-05	0.000192888	9.42593e-05	124.309	0.00019599	0.000284877	0.000146748	0.000209205
125.138	0.00014513	0.000137175	0.000198392	0.000160232	125.138	0.000224206	0.000153689	0.000225383	0.000201093							125.138	6.59548e-05	2.88878e-05	0.000208603	0.000101149	125.138	0.000193418	0.000261345	0.000117047	0.000190603
125.967	0.00014187	0.000115466	0.000172686	0.000143341	125.967	0.000227971	0.000154795	0.000238795	0.000207187							125.967	6.95359e-05	3.22222e-05	0.000224745	0.000108834	125.967	0.000190726	0.000237106	9.59197e-05	0.000174584
126.796	0.000138366	9.6111e-05	0.000146476	0.000126984	126.796	0.000230848	0.000154327	0.000236676	0.000207284							126.796	7.3434e-05	3.71514e-05	0.000242354	0.000117646	126.796	0.00018803	0.000211525	8.15683e-05	0.000160374
127.624	0.000134809	8.02848e-05	0.000122383	0.000112492	127.624	0.000233086	0.000153725	0.000222359	0.000203057							127.624	7.75079e-05	4.36845e-05	0.000261376	0.000127523	127.624	0.000185362	0.000184469	7.27954e-05	0.000147542
128.453	0.000131348	6.79827e-05	0.000101654	0.000100328	128.453	0.000235052	0.000154334	0.000201996	0.000197127							128.453	8.16241e-05	5.18489e-05	0.000282277	0.000138583	128.453	0.000182723	0.000156518	6.83561e-05	0.000135866
129.282	0.000128082	5.88423e-05	8.45337e-05	9.0486e-05	129.282	0.000237074	0.000157208	0.000181419	0.0001919							129.282	8.56797e-05	6.16701e-05	0.000305013	0.000150788	129.282	0.00018013	0.000129682	6.71006e-05	0.000125638
130.111	0.000125079	5.22956e-05	7.0723e-05	8.26992e-05	130.111	0.000239411	0.000163157	0.000164657	0.000189075							130.111	8.96011e-05	7.28303e-05	0.000329247	0.000163893	130.111	0.000177651	0.000105543	6.83638e-05	0.000117186
130.939	0.000122407	4.79289e-05	5.97707e-05	7.67022e-05	130.939	0.000242183	0.000172246	0.000153602	0.000189344							130.939	9.33465e-05	8.51057e-05	0.000354267	0.000177573	130.939	0.000175439	8.56429e-05	7.10535e-05	0.000110712
131.768	0.000120146	4.51572e-05	5.12533e-05	7.21855e-05	131.768	0.000245353	0.000183705	0.000149051	0.000192703							131.768	9.69011e-05	9.8098e-05	0.000379149	0.000191383	131.768	0.000173694	7.04441e-05	7.3986e-05	0.000106041
132.597	0.000118393	4.37928e-05	4.48346e-05	6.90068e-05	132.597	0.000248726	0.000195692	0.000150781	0.0001984							132.597	0.00010027	0.000111287	0.00040195	0.000204502	132.597	0.000172632	5.9668e-05	7.63499e-05	0.000102883
133.426	0.000117262	4.35816e-05	4.02747e-05	6.70394e-05	133.426	0.000252012	0.000205623	0.000158277	0.000205304							133.426	0.000103482	0.000124156	0.00042075	0.000216129	133.426	0.000172446	5.26855e-05	7.73162e-05	0.000100816
134.254	0.00011686	4.44068e-05	3.73663e-05	6.6211e-05	134.254	0.000254879	0.000210486	0.000171139	0.000212168							134.254	0.000106554	0.000136392	0.000432402	0.000225116	134.254	0.000173251	4.87881e-05	7.69622e-05	9.96671e-05
135.083	0.000117263	4.61963e-05	3.59766e-05	6.64786e-05	135.083	0.000257043	0.000207744	0.000187575	0.000217454							135.083	0.000109498	0.000147651	0.000434598	0.000230582	135.083	0.000175047	4.72085e-05	7.5752e-05	9.93358e-05
135.912	0.000118505	4.89068e-05	3.59776e-05	6.77965e-05	135.912	0.000258365	0.000196935	0.000205579	0.000220293							135.912	0.000112325	0.00015751	0.000423296	0.000231044	135.912	0.000177732	4.73464e-05	7.45221e-05	9.98668e-05
136.74	0.000120562	5.2389e-05	3.72418e-05	7.00643e-05	136.74	0.000258941	0.000179775	0.000223144	0.00022062							136.74	0.000115025	0.000165875	0.000396241	0.000225714	136.74	0.000181108	4.85818e-05	7.42973e-05	0.000101329
137.569	0.000123365	5.65073e-05	3.96307e-05	7.31677e-05	137.569	0.000259056	0.000159173	0.000237148	0.000218459							137.569	0.000117554	0.000172769	0.000352774	0.000214366	137.569	0.000184914	5.02277e-05	7.56597e-05	0.0001036
138.398	0.000126789	6.07936e-05	4.2827e-05	7.68032e-05	138.398	0.000259203	0.000138852	0.000245747	0.000214601							138.398	0.000119868	0.000178094	0.00029592	0.000197961	138.398	0.0001889	5.1992e-05	7.90461e-05	0.000106646
139.227	0.00013077	6.51283e-05	4.66717e-05	8.08567e-05	139.227	0.000259973	0.000121084	0.00024769	0.000209582							139.227	0.000121934	0.000182094	0.00023196	0.000178663	139.227	0.000192868	5.34809e-05	8.42543e-05	0.000110201
140.055	0.000135186	6.90028e-05	5.06901e-05	8.49596e-05	140.055	0.000261917	0.000107116	0.00024206	0.000203698							140.055	0.000123731	0.000184732	0.000169231	0.000159231	140.055	0.000196699	5.47981e-05	9.10447e-05	0.000114181
140.884	0.000140063	7.23686e-05	5.47853e-05	8.90723e-05	140.884	0.000265457	9.78764e-05	0.000230097	0.00019781							140.884	0.000125284	0.000186618	0.000114748	0.000142217	140.884	0.00020039	5.62489e-05	9.83757e-05	0.000118338
141.713	0.000145445	7.53735e-05	5.88437e-05	9.32207e-05	141.713	0.000270809	9.29464e-05	0.000213057	0.000192271							141.713	0.000126636	0.000187782	7.27209e-05	0.000129046	141.713	0.000204014	5.82048e-05	0.000105552	0.00012259
142.542	0.00015145	7.83361e-05	6.29954e-05	9.75938e-05	142.542	0.000277922	9.21772e-05	0.000192087	0.000187395							142.542	0.000127884	0.000188836	4.34744e-05	0.000120065	142.542	0.000207672	6.09814e-05	0.00011189	0.000126848
143.37	0.000158244	8.17163e-05	6.75827e-05	0.000102514	143.37	0.000286468	9.51749e-05	0.000168946	0.00018353							143.37	0.000129144	0.000189747	2.50095e-05	0.000114634	143.37	0.000211478	6.48637e-05	0.000117237	0.000131193
144.199	0.000165989	8.60419e-05	7.30038e-05	0.000108345	144.199	0.00029592	0.000101185	0.00014526	0.000180788							144.199	0.000130556	0.000190951	1.41461e-05	0.000111884	144.199	0.000215519	6.99215e-05	0.000122195	0.000135879
145.028	0.000174839	9.17377e-05	7.96596e-05	0.000115412	145.028	0.000305601	0.000109734	0.000122163	0.000179166							145.028	0.000132246	0.000192154	8.03282e-06	0.000110811	145.028	0.000219849	7.60722e-05	0.000127767	0.000141229
145.856	0.000184922	9.90895e-05	8.80363e-05	0.000124016	145.856	0.00031488	0.000119894	0.000101111	0.000178628							145.856	0.000134357	0.000193543	4.7287e-06	0.000110876	145.856	0.000224494	8.29481e-05	0.000135309	0.000147584
146.685	0.00019631	0.000108274	9.82974e-05	0.000134294	146.685	0.000323319	0.000130322	8.23348e-05	0.000178659							146.685	0.000137016	0.000194621	2.94452e-06	0.000111527	146.685	0.000229497	9.01682e-05	0.000146033	0.000155233
147.514	0.000209003	0.000119006	0.000110507	0.000146172	147.514	0.000330825	0.000139809	6.66939e-05	0.000179109							147.514	0.000140351	0.000195476	1.98699e-06	0.000112605	147.514	0.000234893	9.7202e-05	0.000160903	0.000164333
148.343	0.000222928	0.000130934	0.000124409	0.000159424	148.343	0.000337684	0.000147955	5.39691e-05	0.000179869							148.343	0.000144489	0.000196155	1.4739e-06	0.000114039	148.343	0.000240753	0.000103629	0.00018085	0.000175077
149.171	0.000237961	0.000143205	0.00013934	0.000173502	149.171	0.000344564	0.000154587	4.41295e-05	0.000181093							149.171	0.000149568	0.000196992	1.2175e-06	0.000115926	149.171	0.000247196	0.000109216	0.000206422	0.000187611
150	0.000253905	0.000154907	0.000154213	0.000187675	150	0.000352401	0.000160811	3.6771e-05	0.000183328							150	0.000155715	0.000198224	1.12069e-06	0.000118353	150	0.000254414	0.000114231	0.000237616	0.000202087
150.829	0.000270585	0.000164904	0.000167573	0.000201021	150.829	0.000362259	0.000167901	3.14103e-05	0.00018719							150.829	0.000163062	0.000200672	1.15151e-06	0.000121629	150.829	0.000262636	0.000119152	0.000274193	0.00021866
151.658	0.000287794	0.00017232	0.000177937	0.000212684	151.658	0.00037528	0.000177274	2.78949e-05	0.000193483							151.658	0.000171714	0.000204781	1.31154e-06	0.000125936	151.658	0.000272206	0.000125045	0.000315703	0.000237651
152.486	0.000305388	0.000176704	0.000184151	0.000222081	152.486	0.000392562	0.000190714	2.59524e-05	0.000203076							152.486	0.000181759	0.000211311	1.642e-06	0.000131571	152.486	0.000283581	0.000133142	0.000361221	0.000259315
153.315	0.000323359	0.000178201	0.000185926	0.000229162	153.315	0.000415151	0.000209933	2.54517e-05	0.000216845							153.315	0.000193291	0.000220779	2.23824e-06	0.000138769	153.315	0.000297322	0.000144912	0.000409741	0.000283992
154.144	0.000341882	0.00017759	0.000183771	0.000234414	154.144	0.000444087	0.000236402	2.64754e-05	0.000235655							154.144	0.000206395	0.000233763	3.26848e-06	0.000147809	154.144	0.000314101	0.00016198	0.000459917	0.000311999
154.972	0.000361333	0.000176176	0.000179325	0.000238945	154.972	0.000480542	0.000271823	2.93501e-05	0.000260572							154.972	0.000221168	0.00025098	5.04595e-06	0.000159065	154.972	0.000334666	0.000186535	0.000510501	0.000343901
155.801	0.000382366	0.000175681	0.00017513	0.000244392	155.801	0.000525773	0.000317719	3.48365e-05	0.000292776							155.801	0.000237747	0.000272941	8.13598e-06	0.000172941	155.801	0.000359802	0.000220391	0.000561091	0.000380428
156.63	0.000405721	0.00017792	0.000173523	0.000252388	156.63	0.000581325	0.000375857	4.40206e-05	0.000333734							156.63	0.000256465	0.000301389	1.35782e-05	0.000190477	156.63	0.000390371	0.000265553	0.000612328	0.000422751
157.459	0.000432378	0.000185224	0.000176868	0.000264823	157.459	0.000649172	0.0004485	5.96103e-05	0.000385761							157.459	0.000277738	0.000337834	2.31899e-05	0.000212921	157.459	0.000427157	0.000324476	0.000664608	0.00047208
158.287	0.000463364	0.000200315	0.000187684	0.000283788	158.287	0.000731815	0.000536051	8.64335e-05	0.000451433							158.287	0.000302123	0.000385277	4.02916e-05	0.000242564	158.287	0.000470909	0.000398786	0.000722732	0.000530809
159.116	0.000499918	0.00022642	0.00021024	0.000312193	159.116	0.000832486	0.0006413	0.000134565	0.000536117							159.116	0.000330519	0.000450227	7.0917e-05	0.000283888	159.116	0.000522526	0.000491256	0.000790907	0.000601563
159.945	0.000543236	0.000270089	0.000250308	0.000354544	159.945	0.000955134	0.000766888	0.000225926	0.000649316							159.945	0.000364042	0.000544109	0.000126146	0.000344766	159.945	0.000582831	0.000605602	0.000873889	0.000687441
160.774	0.000594584	0.000341283	0.00031815	0.000418006	160.774	0.0011	0.000915742	0.000409346	0.000808363							160.774	0.000404082	0.000682458	0.000226542	0.000437694	160.774	0.000652896	0.000749389	0.00097838	0.000793555
161.602	0.000655521	0.000457793	0.000432733	0.000515349	161.602	0.00129	0.00109	0.000803375	0.00106113							161.602	0.00045244	0.000899086	0.000410421	0.000587316	161.602	0.000734016	0.000933303	0.0009912	0.000886173
162.431	0.00072771	0.00065346	0.000630666	0.000670612	162.431	0.00151	0.00129	0.00171	0.00150333							162.431	0.000511117	0.00125	0.000749551	0.000836889	162.431	0.000827844	0.0009762	0.00111	0.000971348
163.26	0.000813217	0.000993371	0.000885154	0.000897247	163.26	0.00177	0.00152	0.00293	0.00207333							163.26	0.000582613	0.00186	0.00138	0.0012742	163.26	0.000936197	0.00118	0.00127	0.00112873
164.089	0.00091474	0.00100957	0.000952743	0.000959018	164.089	0.00209	0.00177	0.00443	0.00276333							164.089	0.00066924	0.00592	0.00256	0.00304975	164.089	0.00106	0.00152	0.00148	0.00135333
164.917	0.00207	0.00055358	0.000953228	0.00119227	164.917	0.00495	0.00406	0.00686	0.00529							164.917	0.00155	0.00798	0.00955	0.00636	164.917	0.00241	0.00404	0.00345	0.0033
