# Supplementary material for: The shelterin component TRF2 mediates columnar stacking of human telomeric chromatin
Source: EMBO J. 2023 Dec 14;43(1):87–111. doi: 10.1038/s44318-023-00002-3 (PMC10883271; doi:10.1038/s44318-023-00002-3)
Supplement: Supplementary file 3 — Figure 1 Source Data [file 44318_2023_2_MOESM3_ESM.zip › EMBOJ-2023-114491_Source data_Figure 1/1B/Numerical Data_Fig1B.xlsx]

## Sheet: Figure 1B
Figure 1B
601-10 array											601-10 Array + 0.0 µM TRF2ΔN dimer					601-10 array											601-10 Array + 0.0 mM Mg2+
0.0 TRF2ΔN dimer					0.2 µM TRF2ΔN dimer						Experiment	s20,w (S)				0.0 mM Mg2+					0.2 mM Mg2+						Experiment	s20,w (S)
s20,w (S)	repeat 1 c(s)	repeat 2 c(s)	repeat 3 c(s)	average c(s)	s20,w (S)	repeat 1 c(s)	repeat 2 c(s)	repeat 3 c(s)	average c(s)		repeat 1	30.8				s20,w (S)	repeat 1 c(s)	repeat 2 c(s)	repeat 3 c(s)	average c(s)	s20,w (S)	repeat 1 c(s)	repeat 2 c(s)	repeat 3 c(s)	average c(s)		repeat 1	30.4
0	8.71987e-12	0.00069725	0.000652267	0.000449839	0	9.18662e-15	0.000669945	0.000642313	0.000437419		repeat 2	31.7				0	1.10774e-17	0.000691159	0.000718427	0.000469862	0	9.24378e-07	0.000489929	0.000272362	0.000254405		repeat 2	30.8
0.83008	1.49119e-08	0.00024225	0.000202812	0.000148359	0.82873	7.22126e-15	0.000948731	0.000270651	0.000406461		repeat 3	31.6				0.83001	8.492e-14	0.000526804	0.000618022	0.000381609	0.83001	0.00050147	0.000168277	0.00016995	0.000279899		repeat 3	31
1.66016	7.25295e-08	0.00067089	0.000213532	0.000294832	1.65746	3.85658e-15	0.000470826	0.000301069	0.000257298		mean ± s.d.	31.4 ± 0.5				1.66002	1.18348e-12	0.000161544	0.000228418	0.000129987	1.66002	0.000596119	0.000290522	0.00015815	0.000348264		mean ± s.d.	30.7 ± 0.3
2.49024	3.87531e-07	0.000414401	0.000303998	0.000239596	2.48619	2.47039e-15	0.000483523	0.00018878	0.000224101							2.49003	1.57439e-11	2.972e-05	0.00012542	5.17133e-05	2.49003	0.000716141	0.000210654	0.00011493	0.000347242
3.32032	2.10931e-06	0.000378113	0.000277787	0.000219336	3.31492	2.01361e-15	0.000684479	0.000333475	0.000339318							3.32004	2.26555e-10	0.000206894	0.000409449	0.000205448	3.32004	0.000859857	0.000218638	0.00020343	0.000427308
4.1504	1.1014e-05	0.000388978	0.000295932	0.000231975	4.14365	2.12255e-15	0.00101	0.00089679	0.000635597		601-10 Array + 0.2 µM TRF2ΔN dimer					4.15006	3.64049e-09	0.000256308	0.000544718	0.00026701	4.15006	0.00103	0.000120872	0.00034429	0.000498387		601-10 Array + 0.2 mM Mg2+
4.98048	5.19443e-05	0.000387594	0.000312782	0.000250773	4.97238	2.87839e-15	0.00133	0.00162	0.000983333		Experiment	s20,w (S)				4.98007	6.18098e-08	0.000176667	0.000368417	0.000181715	4.98007	0.00122	0.000338778	0.00058205	0.000713609		Experiment	s20,w (S)
5.81056	0.000208065	0.000353247	0.000308358	0.00028989	5.80111	4.92401e-15	0.00151	0.00206	0.00119		repeat 1	39.2				5.81008	9.84532e-07	0.000134197	0.00025575	0.000130311	5.81008	0.00144	0.000535733	0.00086011	0.000945281		repeat 1	37.8
6.64064	0.00066816	0.000796096	0.00068442	0.000716225	6.62984	1.86375e-17	0.00155	0.00257	0.00137333		repeat 2	39.8				6.64009	1.26742e-05	0.000114981	0.000191099	0.000106251	6.64009	0.00168	0.0008345	0.00106	0.0011915		repeat 2	36
7.47072	0.00164	0.00207	0.00203	0.00191333	7.45857	3.55449e-15	0.00152	0.00252	0.00134667		repeat 3	37.8				7.4701	0.000114174	0.000112809	0.000160527	0.00012917	7.4701	0.0019	0.0012	0.00143	0.00151		repeat 3	37
8.30079	0.00302	0.00309	0.00273	0.00294667	8.2873	6.49293e-13	0.00149	0.00212	0.00120333		mean ± s.d.	38.9 ± 1.0				8.30011	0.0006454	0.000905487	0.00114	0.000896962	8.30011	0.00208	0.00154	0.00188	0.00183333		mean ± s.d.	36.9 ± 0.9
9.13087	0.00417	0.00355	0.00329	0.00367	9.11603	7.92263e-11	0.00152	0.00175	0.00109							9.13012	0.00121	0.00152	0.00167	0.00146667	9.13012	0.00219	0.00199	0.00225	0.00214333
9.96095	0.00445	0.00365	0.00341	0.00383667	9.94476	5.61909e-09	0.00158	0.00121	0.000930002							9.96013	0.00214	0.0019	0.00195	0.00199667	9.96013	0.0022	0.00206	0.00236	0.00220667
10.791	0.00385	0.00316	0.00326	0.00342333	10.7735	2.20286e-07	0.00165	0.00106	0.000903407							10.7901	0.00281	0.00227	0.00231	0.00246333	10.7901	0.00211	0.00198	0.00214	0.00207667
11.6211	0.00288	0.00285	0.00264	0.00279	11.6022	4.52382e-06	0.00168	0.000976925	0.00088715							11.6202	0.00323	0.00246	0.00261	0.00276667	11.6202	0.00194	0.00178	0.00174	0.00182
12.4512	0.002	0.00209	0.00182	0.00197	12.4309	4.77384e-05	0.00163	0.000851073	0.000842937							12.4502	0.00315	0.00235	0.00271	0.00273667	12.4502	0.00171	0.00157	0.00134	0.00154
13.2813	0.00135	0.00134	0.0014	0.00136333	13.2597	0.000264815	0.00149	0.000827429	0.000860748							13.2802	0.00224	0.00197	0.00252	0.00224333	13.2802	0.00147	0.00133	0.00102	0.00127333
14.1114	0.000924984	0.00135	0.00117	0.00114833	14.0884	0.000818049	0.00128	0.000873391	0.00099048							14.1102	0.00139	0.0015	0.00214	0.00167667	14.1102	0.00125	0.00107	0.00086787	0.00106262
14.9414	0.000663377	0.00129	0.00102	0.000991126	14.9171	0.00153	0.00105	0.000962153	0.00118072							14.9402	0.000904571	0.00108	0.00169	0.00122486	14.9402	0.00105	0.000848164	0.00064519	0.000847785
15.7715	0.000502782	0.00114	0.00085442	0.000832401	15.7459	0.00191	0.000830237	0.00106	0.00126675							15.7702	0.000651773	0.000785981	0.0013	0.000912585	15.7702	0.000892048	0.000693503	0.00063753	0.000741027
16.6016	0.000403603	0.000921153	0.000695221	0.000673326	16.5746	0.00177	0.00065247	0.00113	0.00118416							16.6002	0.000526821	0.000606185	0.00101	0.000714335	16.6002	0.000768299	0.000591895	0.00062918	0.000663125
17.4317	0.000342164	0.000692631	0.00055894	0.000531245	17.4033	0.00134	0.000516551	0.00113	0.000995517							17.4302	0.000474716	0.000509853	0.000817823	0.000600797	17.4302	0.0006755	0.000527512	0.00062715	0.000610054
18.2617	0.000305178	0.000497766	0.000457359	0.000420101	18.2321	0.000909323	0.000416742	0.00106	0.000795355							18.2602	0.000467184	0.000468495	0.000692065	0.000542581	18.2602	0.000608387	0.000485591	0.000615988	0.000569989
19.0918	0.000285873	0.000356154	0.00039356	0.000345196	19.0608	0.000597782	0.00034389	0.000946837	0.000629503							19.0903	0.000489816	0.000461612	0.000618392	0.000523273	19.0903	0.000562309	0.000455274	0.000600213	0.000539265
19.9219	0.000281952	0.000266681	0.000365695	0.000304776	19.8895	0.000403155	0.000289213	0.000826116	0.000506161							19.9203	0.000536704	0.000475913	0.000588703	0.000533773	19.9203	0.000534165	0.000431523	0.000644245	0.000536644
20.752	0.000295083	0.000220491	0.000371958	0.000295844	20.7182	0.000290738	0.000246063	0.000724584	0.000420462							20.7503	0.000611077	0.000506487	0.000606195	0.000574586	20.7503	0.000523051	0.000416125	0.00062142	0.000520199
21.5821	0.000332066	0.000211574	0.000414345	0.000319328	21.547	0.000229962	0.000210567	0.000655904	0.000365478							21.5803	0.00073106	0.000561251	0.000687618	0.000659976	21.5803	0.000530837	0.000416717	0.00060919	0.000518915
22.4121	0.000408926	0.000244338	0.000502502	0.000385255	22.3757	0.000201801	0.000181475	0.000624039	0.000335772							22.4103	0.000942952	0.000668363	0.000872515	0.000827943	22.4103	0.00056289	0.000445118	0.000593057	0.000533688
23.2422	0.000561848	0.00034456	0.000661955	0.000522788	23.2044	0.000196521	0.000159349	0.000629822	0.000328564							23.2403	0.00135	0.000894235	0.00125	0.00116475	23.2403	0.000629394	0.00051783	0.000572318	0.000573181
24.0723	0.000876104	0.00058733	0.000956112	0.000806515	24.0332	0.000210728	0.000145591	0.000675833	0.000344051							24.0703	0.00223	0.0014	0.00203	0.00188667	24.0703	0.000748053	0.00066016	0.000560809	0.000656341
24.9024	0.00156	0.00117	0.00155	0.00142667	24.8619	0.000245737	0.000142053	0.000769579	0.00038579							24.9003	0.00422	0.00262	0.00374	0.00352667	24.9003	0.000949295	0.000914326	0.000582402	0.000815341
25.7325	0.00318	0.00265	0.00286	0.00289667	25.6906	0.000307435	0.00015168	0.000926004	0.000461706							25.7303	0.00906	0.00578	0.00776	0.00753333	25.7303	0.00129	0.00135	0.000670969	0.00110366
26.5625	0.00719	0.00642	0.00608	0.00656333	26.5194	0.000407791	0.000180363	0.00117	0.000586051							26.5604	0.02082	0.01428	0.01764	0.01758	26.5604	0.00185	0.00211	0.00088398	0.00161466
27.3926	0.0171	0.01594	0.01431	0.0157833	27.3481	0.000568799	0.000240637	0.00154	0.000783145							27.3904	0.04701	0.03615	0.04096	0.0413733	27.3904	0.00279	0.00343	0.00133	0.00251667
28.2227	0.03972	0.03801	0.03439	0.0373733	28.1768	0.000830921	0.000359169	0.00208	0.00109003							28.2204	0.09397	0.08298	0.08683	0.0879267	28.2204	0.00437	0.00573	0.00224	0.00411333
29.0528	0.08214	0.08037	0.07499	0.0791667	29.0055	0.00127	0.00059202	0.00288	0.00158067							29.0504	0.14999	0.1512	0.14764	0.14961	29.0504	0.00699	0.00968	0.00398	0.00688333
29.8829	0.13816	0.13797	0.16713	0.147753	29.8343	0.00204	0.00105	0.00405	0.00238							29.8804	0.17745	0.19532	0.18203	0.184933	29.8804	0.01123	0.01615	0.00705	0.0114767
30.7129	0.17642	0.1785	0.16885	0.17459	30.663	0.00342	0.00197	0.00587	0.00375333							30.7104	0.15205	0.16932	0.15797	0.15978	30.7104	0.01783	0.02592	0.01184	0.01853
31.543	0.16613	0.16796	0.15573	0.163273	31.4917	0.006	0.00372	0.00887	0.00619667							31.5404	0.09808	0.1018	0.10178	0.100553	31.5404	0.02759	0.03924	0.01847	0.0284333
32.3731	0.1176	0.11713	0.10747	0.114067	32.3205	0.01084	0.00694	0.01421	0.0106633							32.3704	0.05222	0.04796	0.05435	0.05151	32.3704	0.04101	0.05546	0.02698	0.04115
33.2032	0.06669	0.06499	0.06061	0.0640967	33.1492	0.01976	0.01257	0.02404	0.01879							33.2004	0.02591	0.02115	0.02725	0.02477	33.2004	0.0578	0.07301	0.03779	0.0562
34.0333	0.03325	0.03185	0.03092	0.0320067	33.9779	0.03507	0.022	0.04169	0.03292							34.0305	0.01348	0.01041	0.01424	0.01271	34.0305	0.07609	0.08917	0.05188	0.07238
34.8633	0.01613	0.01541	0.01562	0.01572	34.8067	0.05802	0.03712	0.0697	0.0549467							34.8605	0.008	0.00643	0.00836	0.00759667	34.8605	0.09207	0.09979	0.06965	0.08717
35.6934	0.00834	0.00808	0.00837	0.00826333	35.6354	0.08563	0.05967	0.10391	0.08307							35.6905	0.00564	0.0051	0.00572	0.00548667	35.6905	0.10084	0.10052	0.08864	0.0966667
36.5235	0.0049	0.00489	0.005	0.00493	36.4641	0.10868	0.0884	0.12848	0.10852							36.5205	0.00464	0.0049	0.00457	0.00470333	36.5205	0.09892	0.09011	0.10224	0.09709
37.3536	0.00339	0.0035	0.00345	0.00344667	37.2928	0.11635	0.11492	0.1265	0.119257							37.3505	0.00427	0.00509	0.00412	0.00449333	37.3505	0.08684	0.07238	0.10341	0.0875433
38.1837	0.00274	0.00295	0.00277	0.00282	38.1216	0.10539	0.12483	0.09973	0.109983							38.1805	0.00413	0.00515	0.00398	0.00442	38.1805	0.069	0.05341	0.09147	0.0712933
39.0137	0.00254	0.00283	0.00254	0.00263667	38.9503	0.08278	0.11058	0.06616	0.0865067							39.0105	0.004	0.00477	0.00392	0.00423	39.0105	0.05071	0.03738	0.07235	0.05348
39.8438	0.00257	0.00296	0.00258	0.00270333	39.779	0.05873	0.08128	0.03992	0.0599767							39.8405	0.00378	0.00405	0.00385	0.00389333	39.8405	0.03545	0.02549	0.0527	0.03788
40.6739	0.00271	0.00319	0.00272	0.00287333	40.6078	0.03948	0.05261	0.02382	0.0386367							40.6705	0.00345	0.0033	0.00376	0.00350333	40.6705	0.02426	0.01729	0.0362	0.0259167
41.504	0.00286	0.00337	0.00284	0.00302333	41.4365	0.02631	0.03257	0.01507	0.02465							41.5006	0.00308	0.00272	0.00367	0.00315667	41.5006	0.01667	0.01186	0.02402	0.0175167
42.3341	0.00294	0.00337	0.00285	0.00305333	42.2652	0.018	0.02085	0.01053	0.01646							42.3306	0.00271	0.00236	0.00355	0.00287333	42.3306	0.01174	0.00839	0.01596	0.01203
43.1641	0.00289	0.00316	0.00272	0.00292333	43.0939	0.01292	0.01447	0.00819	0.01186							43.1606	0.00237	0.00217	0.0033	0.00261333	43.1606	0.00858	0.00621	0.01114	0.00864333
43.9942	0.00272	0.0028	0.0025	0.00267333	43.9227	0.0098	0.01099	0.00696	0.00925							43.9906	0.00207	0.00207	0.00287	0.00233667	43.9906	0.00653	0.00483	0.00851	0.00662333
44.8243	0.00246	0.0024	0.00224	0.00236667	44.7514	0.00783	0.00896	0.00621	0.00766667							44.8206	0.0018	0.00197	0.00231	0.00202667	44.8206	0.00519	0.0039	0.00715	0.00541333
45.6544	0.00216	0.00202	0.00201	0.00206333	45.5801	0.00651	0.0076	0.0056	0.00657							45.6506	0.00158	0.00184	0.00178	0.00173333	45.6506	0.00428	0.00324	0.00635	0.00462333
46.4845	0.00186	0.0017	0.00181	0.00179	46.4089	0.00558	0.00657	0.00495	0.0057							46.4806	0.0014	0.00166	0.00138	0.00148	46.4806	0.00364	0.00276	0.00562	0.00400667
47.3145	0.0016	0.00144	0.00165	0.00156333	47.2376	0.00487	0.00576	0.00426	0.00496333							47.3106	0.00126	0.00146	0.00113	0.00128333	47.3106	0.00318	0.00243	0.00473	0.00344667
48.1446	0.00139	0.00123	0.00153	0.00138333	48.0663	0.00432	0.00516	0.00359	0.00435667							48.1406	0.00116	0.00129	0.000992181	0.00114739	48.1406	0.00285	0.00228	0.00376	0.00296333
48.9747	0.00121	0.00106	0.00141	0.00122667	48.8951	0.00389	0.00475	0.00303	0.00389							48.9707	0.00109	0.00116	0.00093154	0.00106051	48.9707	0.0026	0.0023	0.00293	0.00261
49.8048	0.00108	0.00092303	0.0013	0.00110101	49.7238	0.00355	0.00452	0.00259	0.00355333							49.8007	0.00103	0.0011	0.000915196	0.00101507	49.8007	0.00241	0.0025	0.00236	0.00242333
50.6348	0.0009775	0.00082517	0.00117	0.00099089	50.5525	0.0033	0.0044	0.00227	0.00332333							50.6307	0.000976838	0.00109	0.00092622	0.000997686	50.6307	0.00224	0.00278	0.00205	0.00235667
51.4649	0.000894939	0.000762451	0.00101	0.00088913	51.3812	0.0031	0.00428	0.00205	0.00314333							51.4607	0.000923088	0.00111	0.000962356	0.000998481	51.4607	0.00208	0.00295	0.00192	0.00231667
52.295	0.000826062	0.00073348	0.000850001	0.000803181	52.21	0.00295	0.00409	0.00191	0.00298333							52.2907	0.000863689	0.00112	0.00103	0.00100456	52.2907	0.00191	0.00278	0.00193	0.00220667
53.1251	0.000766166	0.000734949	0.000693402	0.000731506	53.0387	0.00282	0.00374	0.00181	0.00279							53.1207	0.000799255	0.00108	0.00113	0.00100308	53.1207	0.00174	0.00225	0.00199	0.00199333
53.9552	0.000712939	0.000760558	0.000563335	0.000678944	53.8674	0.00268	0.00325	0.00174	0.00255667							53.9507	0.000732731	0.000947922	0.00123	0.000970218	53.9507	0.00156	0.00159	0.00206	0.00173667
54.7852	0.000665866	0.00079935	0.000469827	0.000645014	54.6962	0.00254	0.00269	0.00167	0.0023							54.7807	0.000667702	0.000756648	0.0013	0.000908117	54.7807	0.00138	0.00105	0.00208	0.00150333
55.6153	0.000625327	0.000834951	0.00041467	0.000624983	55.5249	0.00237	0.00216	0.00159	0.00204							55.6107	0.000607319	0.00055934	0.00125	0.000805553	55.6107	0.00122	0.000707198	0.00201	0.0013124
56.4454	0.000591674	0.000848488	0.000395771	0.000611978	56.3536	0.00219	0.00175	0.00151	0.00181667							56.4408	0.000554005	0.000401792	0.00107	0.000675266	56.4408	0.00107	0.000529827	0.00184	0.00114661
57.2755	0.000564687	0.000825733	0.000410724	0.000600381	57.1824	0.002	0.00149	0.00141	0.00163333							57.2708	0.000509541	0.000299197	0.000813615	0.000540784	57.2708	0.000953568	0.000461074	0.00158	0.000998214
58.1056	0.000543248	0.000765082	0.000456929	0.00058842	58.0111	0.0018	0.00136	0.00132	0.00149333							58.1008	0.000475169	0.000246103	0.000570421	0.000430564	58.1008	0.000852335	0.000465066	0.00126	0.000859134
58.9356	0.000525316	0.000678475	0.000527879	0.000577223	58.8398	0.00161	0.00136	0.00124	0.00140333							58.9308	0.000451517	0.000233609	0.000395169	0.000360098	58.9308	0.000768076	0.000521208	0.00094718	0.000745488
59.7657	0.000508143	0.000584066	0.000606818	0.000566342	59.6685	0.00143	0.00146	0.00117	0.00135333							59.7608	0.000438487	0.000258493	0.000292116	0.000329699	59.7608	0.00069758	0.000609379	0.000685543	0.000664167
60.5958	0.000488763	0.000497134	0.000664466	0.000550121	60.4973	0.00128	0.00161	0.00111	0.00133333							60.5908	0.000435043	0.000324612	0.000244786	0.000334814	60.5908	0.000638425	0.00069965	0.000501136	0.00061307
61.4259	0.000464727	0.000425103	0.000669213	0.000519681	61.326	0.00115	0.00175	0.00106	0.00132							61.4208	0.000438963	0.000437187	0.000238326	0.000371492	61.4208	0.000589148	0.000757537	0.00039024	0.000578975
62.256	0.000434967	0.000368534	0.000608423	0.000470641	62.1547	0.00105	0.00179	0.00099705	0.00127902							62.2508	0.000446685	0.000588782	0.000265339	0.000433602	62.2508	0.000548924	0.000763613	0.000339068	0.000550535
63.086	0.000400355	0.000324446	0.000500153	0.000408318	62.9835	0.00096681	0.00171	0.00092424	0.00120035							63.0808	0.00045349	0.000742435	0.000322396	0.000506107	63.0808	0.000517063	0.000723989	0.000337002	0.000526018
63.9161	0.000363554	0.000289208	0.000380183	0.000344315	63.8122	0.000906287	0.0015	0.00084041	0.00108223							63.9109	0.000454306	0.00083616	0.000403348	0.000564605	63.9109	0.000492576	0.000660028	0.00038097	0.000511191
64.7462	0.000328152	0.000260511	0.000278037	0.0002889	64.6409	0.000860334	0.00124	0.000751908	0.000950747							64.7409	0.000445186	0.000822764	0.000494056	0.000587335	64.7409	0.000473994	0.000591098	0.000472315	0.000512469
65.5763	0.000297527	0.000237913	0.000205696	0.000247045	65.4697	0.00082411	0.000998013	0.000667424	0.000829849							65.5709	0.000424785	0.000709218	0.000574716	0.000569573	65.5709	0.000459412	0.000526768	0.000605379	0.00053052
66.4064	0.00027404	0.000222434	0.000162048	0.000219507	66.2984	0.000793716	0.000804714	0.000594342	0.000730924							66.4009	0.000394888	0.000547212	0.000629666	0.000523922	66.4009	0.000446722	0.000468771	0.000751119	0.000555537
67.2364	0.000258796	0.000215725	0.000141719	0.000205413	67.1271	0.000766733	0.00067015	0.0005366	0.000657828							67.2309	0.000359622	0.000390868	0.00065512	0.000468537	67.2309	0.000433985	0.000416224	0.00085243	0.000567546
68.0665	0.000251768	0.000219456	0.000140638	0.000203954	67.9558	0.000742307	0.000587509	0.000494867	0.000608228							68.0609	0.000323738	0.000268946	0.000657098	0.000416594	68.0609	0.000419786	0.000369089	0.000855836	0.000548237
68.8966	0.000251963	0.000234943	0.000157726	0.000214877	68.7846	0.000720691	0.000545905	0.00046747	0.000578022							68.8909	0.000291018	0.000185609	0.00064429	0.000373639	68.8909	0.000403452	0.000329419	0.00075761	0.000496827
69.7267	0.000257449	0.000262626	0.000193704	0.000237926	69.6133	0.000702661	0.000533712	0.000451507	0.000562627							69.7209	0.000263512	0.000133465	0.000621289	0.000339422	69.7209	0.000385091	0.000300242	0.000606977	0.00043077
70.5568	0.00026536	0.000300906	0.00024716	0.000271142	70.442	0.00068879	0.000538524	0.000443243	0.000556852							70.5509	0.000241623	0.000103205	0.000587279	0.000310702	70.5509	0.000365452	0.000283827	0.000461542	0.000370274
71.3868	0.000272158	0.000344634	0.000308034	0.000308275	71.2708	0.000678883	0.000546409	0.000438505	0.000554599							71.381	0.000224617	8.78834e-05	0.000538448	0.000283649	71.381	0.000345661	0.000281249	0.000352847	0.000326586
72.2169	0.000274424	0.0003848	0.00035495	0.000338058	72.0995	0.000671637	0.000544051	0.000433007	0.000549565							72.211	0.000211272	8.34678e-05	0.000473569	0.000256103	72.211	0.000326959	0.000292052	0.000286591	0.000301867
73.047	0.000269992	0.000410936	0.000365419	0.000348782	72.9282	0.000664619	0.000523753	0.000423087	0.000537153							73.041	0.000200427	8.8469e-05	0.000398343	0.00022908	73.041	0.000310421	0.000314084	0.000257787	0.000294097
73.8771	0.00025874	0.000415883	0.000334448	0.000336357	73.757	0.000654608	0.000487531	0.000406804	0.000516314							73.871	0.000191352	0.000103397	0.000324275	0.000206341	73.871	0.000296734	0.000342761	0.000261675	0.00030039
74.7072	0.000242475	0.000399282	0.000278804	0.000306854	74.5857	0.000638405	0.000445379	0.000384651	0.000489478							74.701	0.000183893	0.000130212	0.000262696	0.000192267	74.701	0.000286068	0.000371548	0.000296916	0.000318177
75.5372	0.000223943	0.000366768	0.000221455	0.000270722	75.4144	0.000613894	0.000409201	0.000359453	0.000460849							75.531	0.000178355	0.000171407	0.000219908	0.00018989	75.531	0.000278057	0.000393701	0.000363106	0.000344955
76.3673	0.000205695	0.000325828	0.000176603	0.000236042	76.2431	0.000580954	0.000387827	0.000335205	0.000434662							76.361	0.000175258	0.000228154	0.000197274	0.000200229	76.361	0.00027191	0.000405321	0.000452351	0.000376527
77.1974	0.000189393	0.000282363	0.000147936	0.000206564	77.0719	0.000541667	0.000385948	0.000315604	0.000414406							77.191	0.000175056	0.000297952	0.000194105	0.000222371	77.191	0.000266629	0.000406909	0.000540925	0.000404821
78.0275	0.000175672	0.000239497	0.000133739	0.000182969	77.9006	0.00049963	0.000405108	0.000303091	0.00040261							78.021	0.00017792	0.000372302	0.000209772	0.000253331	78.021	0.000261236	0.000401916	0.000591821	0.000418324
78.8576	0.000164393	0.000198612	0.000131133	0.000164713	78.7293	0.000458782	0.000444322	0.000298663	0.000400589							78.8511	0.000183626	0.000437425	0.000243866	0.000288306	78.8511	0.000254975	0.000394364	0.000578521	0.000409287
79.6876	0.000154997	0.000160503	0.000137432	0.000150977	79.5581	0.000422373	0.000499157	0.000301939	0.000407823							79.6811	0.000191519	0.000478151	0.000293448	0.000321039	79.6811	0.000247406	0.000385688	0.000506908	0.000380001
80.5177	0.000146832	0.00012623	0.000149958	0.000141007	80.3868	0.000392393	0.000560954	0.000311597	0.000421648							80.5111	0.000200572	0.000484316	0.000348973	0.00034462	80.5111	0.000238387	0.000374577	0.000407785	0.00034025
81.3478	0.000139401	9.69989e-05	0.000165513	0.000133971	81.2155	0.000369593	0.000617215	0.000325526	0.000437445							81.3411	0.000209592	0.000455865	0.000392997	0.000352818	81.3411	0.000228035	0.000358399	0.000311115	0.000299183
82.1779	0.000132484	7.36154e-05	0.000180543	0.000128881	82.0443	0.000353773	0.000655393	0.000341425	0.000450197							82.1711	0.000217487	0.000402688	0.000406502	0.000342226	82.1711	0.000216696	0.00033496	0.00023195	0.000261202
83.0079	0.000126142	5.61357e-05	0.000191902	0.000124727	82.873	0.000344107	0.000667549	0.000357031	0.000456229							83.0011	0.000223443	0.000338795	0.000381352	0.00031453	83.0011	0.000204903	0.000305378	0.000172492	0.000227591
83.838	0.000120633	4.39278e-05	0.000197959	0.00012084	83.7017	0.000339421	0.000652732	0.00037044	0.000454198							83.8311	0.000226954	0.000276667	0.000326475	0.000276699	83.8311	0.000193329	0.000273728	0.000129305	0.000198787
84.6681	0.000116279	3.60701e-05	0.000198803	0.000117051	84.5304	0.000338363	0.000615673	0.000380219	0.000444752							84.6611	0.000227685	0.000223609	0.000260919	0.000237404	84.6611	0.000182671	0.000245233	9.82104e-05	0.000175371
85.4982	0.000113353	3.16954e-05	0.000195813	0.00011362	85.3592	0.000339513	0.000563589	0.000385222	0.000429441							85.4911	0.000225324	0.00018192	0.000201337	0.00020286	85.4911	0.00017351	0.000224023	7.5991e-05	0.000157841
86.3283	0.000112013	3.0206e-05	0.000190668	0.000110962	86.1879	0.000341487	0.000503635	0.000384508	0.000409877							86.3212	0.000219589	0.000150724	0.000155758	0.000175357	86.3212	0.000166211	0.000212126	6.04828e-05	0.000146273
87.1583	0.000112275	3.14001e-05	0.0001847	0.000109458	87.0166	0.000343056	0.000441671	0.000377426	0.000387384							87.1512	0.000210399	0.000127856	0.000124952	0.000154402	87.1512	0.000160875	0.000209853	5.02607e-05	0.00014033
87.9884	0.000113995	3.5449e-05	0.000178543	0.000109329	87.8454	0.000343241	0.000382308	0.000363835	0.000363128							87.9812	0.000198076	0.00011106	0.000106403	0.000138513	87.9812	0.000157342	0.000216087	4.4513e-05	0.000139314
88.8185	0.000116886	4.28223e-05	0.000172089	0.000110599	88.6741	0.000341425	0.000328793	0.000344332	0.000338183							88.8112	0.000183426	9.85053e-05	9.7119e-05	0.00012635	88.8112	0.000155238	0.00022846	4.29287e-05	0.000142209
89.6486	0.000120538	5.42256e-05	0.000164748	0.000113171	89.5028	0.0003374	0.000283134	0.000320007	0.000313514							89.6412	0.000167604	8.90048e-05	9.47235e-05	0.000117111	89.6412	0.000154033	0.000243303	4.59194e-05	0.000147752
90.4787	0.00012446	7.0179e-05	0.000155784	0.000116808	90.3316	0.000331308	0.000246077	0.000292423	0.000289936							90.4712	0.000151819	8.19024e-05	9.75026e-05	0.000110408	90.4712	0.000153115	0.000256152	5.50271e-05	0.000154765
91.3087	0.000128153	9.04133e-05	0.000144693	0.000121086	91.1603	0.000323546	0.000217421	0.000263111	0.000268026							91.3012	0.000137063	7.69766e-05	0.000104259	0.0001061	91.3012	0.00015189	0.000263101	7.35869e-05	0.000162859
92.1388	0.000131209	0.000113476	0.000131567	0.000125417	91.989	0.000314606	0.000196356	0.000233559	0.000248174							92.1312	0.000123976	7.42049e-05	0.000114232	0.000104138	92.1312	0.000149883	0.000262508	0.000107545	0.000173312
92.9689	0.000133396	0.000136761	0.000117285	0.000129147	92.8177	0.000304926	0.000181827	0.000205073	0.000230609							92.9612	0.000112832	7.36069e-05	0.000127107	0.000104515	92.9612	0.000146815	0.000255116	0.000165258	0.000189063
93.799	0.000134723	0.000157241	0.000103231	0.000131732	93.6465	0.000294812	0.000172897	0.000178661	0.000215457							93.7913	0.000103629	7.51037e-05	0.000142885	0.000107206	93.7913	0.000142649	0.000243539	0.000253816	0.000213335
94.6291	0.000135439	0.000172902	9.09713e-05	0.000133104	94.4752	0.000284433	0.000168875	0.00015513	0.000202813							94.6213	9.62072e-05	7.85237e-05	0.000161672	0.000112134	94.6213	0.000137558	0.000230516	0.000369384	0.000245819
95.4591	0.000135995	0.000183644	8.17719e-05	0.000133804	95.3039	0.000273878	0.000169429	0.000134908	0.000192738							95.4513	9.03379e-05	8.34134e-05	0.000183002	0.000118918	95.4513	0.00013185	0.000217922	0.000486632	0.000278801
96.2892	0.000136942	0.000191149	7.65603e-05	0.000134884	96.1327	0.000263243	0.000174503	0.000118133	0.000185293							96.2813	8.5794e-05	8.91769e-05	0.000205368	0.00012678	96.2813	0.000125883	0.000206858	0.00056434	0.000299027
97.1193	0.000138829	0.000198158	7.60107e-05	0.000137666	96.9614	0.000252696	0.00018423	0.00010461	0.000180512							97.1113	8.23807e-05	9.51047e-05	0.000225808	0.000134431	97.1113	0.000119987	0.000197546	0.00057361	0.000297048
97.9494	0.000142091	0.000207323	8.07896e-05	0.000143401	97.7901	0.000242505	0.000198672	9.39873e-05	0.000178388							97.9413	7.99484e-05	0.00010066	0.000240737	0.000140448	97.9413	0.000114427	0.000189966	0.000519517	0.000274637
98.7795	0.000146964	0.0002209	9.19484e-05	0.000153271	98.6189	0.000233	0.000217436	8.58441e-05	0.00017876							98.7713	7.8385e-05	0.000105744	0.000247247	0.000143792	98.7713	0.00010939	0.000183729	0.000433544	0.000242221
99.6095	0.000153404	0.000240088	0.000110713	0.000168068	99.4476	0.000224489	0.000239164	7.97871e-05	0.000181147							99.6013	7.75928e-05	0.000110779	0.000244598	0.000144323	99.6013	0.00010498	0.00017841	0.000346547	0.000209979
100.44	0.000161038	0.000264804	0.000137852	0.000187898	100.276	0.000217186	0.00026114	7.55164e-05	0.000184614							100.431	7.74667e-05	0.000116524	0.00023423	0.00014274	100.431	0.000101237	0.000173317	0.000275389	0.000183314
101.27	0.000169161	0.000292999	0.00017296	0.000211707	101.105	0.000211145	0.000279355	7.28892e-05	0.000187796							101.261	7.78712e-05	0.000123487	0.000218895	0.000140084	101.261	9.81425e-05	0.000167805	0.000223477	0.000163141
102.1	0.000176805	0.000320197	0.000213022	0.000236675	101.934	0.00020625	0.000289459	7.18959e-05	0.000189202							102.091	7.86288e-05	0.00013191	0.00020135	0.000137296	102.091	9.5636e-05	0.000161539	0.000188077	0.000148417
102.93	0.000182901	0.00033992	0.000252281	0.000258367	102.762	0.000202236	0.000288432	7.26966e-05	0.000187788							102.921	7.95287e-05	0.000140744	0.000183764	0.000134679	102.921	9.36258e-05	0.000154594	0.000164812	0.000137677
103.76	0.000186512	0.000344968	0.000283879	0.000271786	103.591	0.000198767	0.000276087	7.56023e-05	0.000183485							103.751	8.03577e-05	0.000147626	0.000167463	0.000131816	103.751	9.2004e-05	0.000147377	0.000149951	0.000129777
104.59	0.000187037	0.000330725	0.000302518	0.000273427	104.42	0.000195504	0.000255235	8.10509e-05	0.000177263							104.581	8.09397e-05	0.000149809	0.00015343	0.00012806	104.581	9.06559e-05	0.000140591	0.000140584	0.000123944
105.42	0.000184336	0.00029769	0.000306504	0.000262843	105.249	0.000192198	0.000230385	8.95923e-05	0.000170725							105.411	8.11804e-05	0.000144727	0.000142571	0.000122826	105.411	8.9475e-05	0.00013453	0.000134502	0.000119502
106.25	0.000178712	0.000251213	0.000297912	0.000242612	106.077	0.000188731	0.000205904	0.000101791	0.000165475							106.241	8.10905e-05	0.000132329	0.000135758	0.000116393	106.241	8.8374e-05	0.000129267	0.000130375	0.000116005
107.08	0.000170788	0.000199711	0.000280133	0.000216877	106.906	0.000185121	0.000184856	0.000118101	0.000162693							107.071	8.07776e-05	0.000114995	0.000134093	0.000109955	107.071	8.72913e-05	0.000124345	0.000126995	0.000112877
107.91	0.000161345	0.000151146	0.000257672	0.000190054	107.735	0.00018149	0.0001687	0.000138505	0.000162898							107.901	8.04166e-05	9.65624e-05	0.000138662	0.000105214	107.901	8.62016e-05	0.000119318	0.000123538	0.000109686
108.74	0.000151181	0.00011039	0.00023396	0.000165177	108.564	0.000178013	0.000157636	0.000162301	0.000165983							108.731	8.02116e-05	8.01651e-05	0.000150724	0.0001037	108.731	8.51241e-05	0.000113662	0.000119279	0.000106022
109.57	0.000141006	7.90351e-05	0.000211479	0.00014384	109.392	0.000174852	0.00015095	0.000187831	0.000171211							109.561	8.03468e-05	6.7551e-05	0.000171349	0.000106416	109.561	8.41161e-05	0.000107358	0.000113831	0.000101768
110.401	0.000131384	5.64359e-05	0.000191629	0.000126483	110.221	0.000172115	0.000147401	0.00021272	0.000177412							110.391	8.0956e-05	5.9045e-05	0.000200942	0.000113648	110.391	8.32606e-05	0.000100573	0.000107194	9.70092e-05
111.231	0.000122724	4.08637e-05	0.000175566	0.000113051	111.05	0.000169852	0.000145182	0.000234462	0.000183165							111.221	8.21051e-05	5.41752e-05	0.000237806	0.000124695	111.221	8.26496e-05	9.35267e-05	9.98118e-05	9.1996e-05
112.061	0.000115273	3.04325e-05	0.000163991	0.000103232	111.879	0.000168044	0.000142075	0.000251311	0.000187143							112.051	8.37739e-05	5.2236e-05	0.000276851	0.00013762	112.051	8.2351e-05	8.63939e-05	9.24739e-05	8.70729e-05
112.891	0.000109122	2.36075e-05	0.000156942	9.65572e-05	112.707	0.0001666	0.00013584	0.000262621	0.000188354							112.882	8.58488e-05	5.24396e-05	0.000309638	0.000149309	112.882	8.23831e-05	7.91854e-05	8.60717e-05	8.25467e-05
113.721	0.00010423	1.92401e-05	0.000154381	9.2617e-05	113.536	0.000165384	0.000124958	0.000268732	0.000186358							113.712	8.81304e-05	5.39412e-05	0.000327754	0.000156609	113.712	8.27035e-05	7.17309e-05	8.14604e-05	7.86316e-05
114.551	0.000100428	1.6586e-05	0.000155193	9.07357e-05	114.365	0.000164207	0.00010944	0.000270421	0.000181356							114.542	9.03382e-05	5.57233e-05	0.000326796	0.000157619	114.542	8.32014e-05	6.39402e-05	7.9313e-05	7.54849e-05
115.381	9.74413e-05	1.51628e-05	0.000158092	9.0232e-05	115.193	0.000162841	9.10254e-05	0.000268216	0.000174027							115.372	9.21379e-05	5.68797e-05	0.00030837	0.000152463	115.372	8.37134e-05	5.58979e-05	8.01723e-05	7.32612e-05
116.211	9.49135e-05	1.47102e-05	0.00015975	8.97912e-05	116.022	0.000161056	7.24117e-05	0.000262211	0.000165226							116.202	9.31912e-05	5.66083e-05	0.000278556	0.000142785	116.202	8.40625e-05	4.78802e-05	8.45282e-05	7.2157e-05
117.041	9.24466e-05	1.5083e-05	0.000156878	8.81359e-05	116.851	0.00015865	5.6007e-05	0.000252134	0.000155597							117.032	9.32174e-05	5.4457e-05	0.000244336	0.00013067	117.032	8.4094e-05	4.02967e-05	9.27444e-05	7.23784e-05
117.871	8.96634e-05	1.62909e-05	0.00014584	8.39314e-05	117.68	0.000155487	4.31174e-05	0.000237799	0.000145468							117.862	9.20672e-05	5.06098e-05	0.000210355	0.000117677	117.862	8.37148e-05	3.36156e-05	0.000105315	7.42151e-05
118.701	8.6292e-05	1.83998e-05	0.000125546	7.67459e-05	118.508	0.000151551	3.39226e-05	0.000219605	0.000135026							118.692	8.97874e-05	4.54727e-05	0.000178704	0.000104655	118.692	8.29207e-05	2.80638e-05	0.000122223	7.77358e-05
119.531	8.22272e-05	2.15464e-05	9.87752e-05	6.75163e-05	119.337	0.000146948	2.79567e-05	0.000198692	0.000124532							119.522	8.66264e-05	3.97308e-05	0.000150146	9.21677e-05	119.522	8.17879e-05	2.37253e-05	0.000142941	8.28181e-05
120.362	7.75551e-05	2.58718e-05	7.10967e-05	5.81745e-05	120.166	0.000141893	2.46019e-05	0.000176605	0.000114367							120.352	8.29935e-05	3.39478e-05	0.000124804	8.05818e-05	120.352	8.04474e-05	2.05528e-05	0.000166733	8.92444e-05
121.192	7.25255e-05	3.14303e-05	4.74575e-05	5.04711e-05	120.995	0.000136679	2.33861e-05	0.000155197	0.000105087							121.182	7.93739e-05	2.86665e-05	0.000102898	7.03128e-05	121.182	7.90565e-05	1.84284e-05	0.000191792	9.64256e-05
122.022	6.7467e-05	3.82147e-05	3.02017e-05	4.52945e-05	121.823	0.000131621	2.40877e-05	0.000135935	9.72146e-05							122.012	7.62261e-05	2.41213e-05	8.48569e-05	6.17348e-05	122.012	7.77596e-05	1.72412e-05	0.000214715	0.000103239
122.852	6.26963e-05	4.5701e-05	1.89534e-05	4.24502e-05	122.652	0.000127001	2.67828e-05	0.000119802	9.11953e-05							122.842	7.39081e-05	2.04554e-05	7.09787e-05	5.51141e-05	122.842	7.66696e-05	1.69255e-05	0.000233044	0.00010888
123.682	5.84549e-05	5.31528e-05	1.21893e-05	4.12657e-05	123.481	0.000123048	3.18655e-05	0.000107165	8.73595e-05							123.672	7.26451e-05	1.76505e-05	6.1179e-05	5.04915e-05	123.672	7.5866e-05	1.75057e-05	0.000242641	0.000112004
124.512	5.48767e-05	5.96196e-05	8.27085e-06	4.09224e-05	124.309	0.000119906	4.00804e-05	9.80777e-05	8.60214e-05							124.502	7.25136e-05	1.56514e-05	5.51331e-05	4.7766e-05	124.502	7.5393e-05	1.91063e-05	0.000241216	0.000111905
125.342	5.19924e-05	6.40536e-05	6.07808e-06	4.0708e-05	125.138	0.000117637	5.25504e-05	9.21743e-05	8.74539e-05							125.332	7.34429e-05	1.43376e-05	5.24171e-05	4.67325e-05	125.332	7.52665e-05	2.19951e-05	0.000227372	0.000108211
126.172	4.97571e-05	6.578e-05	4.90301e-06	4.01467e-05	125.967	0.000116233	7.07089e-05	8.91727e-05	9.20382e-05							126.162	7.52135e-05	1.36006e-05	5.25071e-05	4.71071e-05	126.162	7.54869e-05	2.65711e-05	0.000203088	0.000101715
127.002	4.80813e-05	6.47694e-05	4.33765e-06	3.90628e-05	126.796	0.000115625	9.60199e-05	8.86175e-05	0.000100087							126.992	7.74707e-05	1.33342e-05	5.5042e-05	4.86156e-05	126.992	7.60365e-05	3.33716e-05	0.00017176	9.37227e-05
127.832	4.6847e-05	6.14563e-05	4.17808e-06	3.74938e-05	127.624	0.000115692	0.000129342	9.00708e-05	0.000111702							127.822	7.97324e-05	1.34588e-05	5.94376e-05	5.08763e-05	127.822	7.68793e-05	4.30019e-05	0.000138788	8.62231e-05
128.662	4.59303e-05	5.66401e-05	4.32768e-06	3.56327e-05	128.453	0.000116282	0.000169972	9.29889e-05	0.000126414							128.652	8.14949e-05	1.38933e-05	6.5107e-05	5.34984e-05	128.652	7.79647e-05	5.58324e-05	0.000108217	8.06714e-05
129.492	4.52239e-05	5.10739e-05	4.72312e-06	3.36736e-05	129.282	0.00011722	0.000214805	9.66651e-05	0.000142897							129.482	8.22747e-05	1.45661e-05	7.11985e-05	5.60131e-05	129.482	7.9224e-05	7.16829e-05	8.29088e-05	7.79386e-05
130.322	4.46243e-05	4.54846e-05	5.3252e-06	3.18114e-05	130.111	0.00011831	0.000258462	0.000100418	0.000159063							130.312	8.17957e-05	1.54251e-05	7.70783e-05	5.80997e-05	130.312	8.05726e-05	8.94405e-05	6.30137e-05	7.76756e-05
131.153	4.40542e-05	4.04231e-05	6.05074e-06	3.0176e-05	130.939	0.000119357	0.000294763	0.000103155	0.000172425							131.142	8.00426e-05	1.64967e-05	8.24188e-05	5.96527e-05	131.142	8.1915e-05	0.000106965	4.84049e-05	7.9095e-05
131.983	4.34481e-05	3.60901e-05	6.80365e-06	2.87806e-05	131.768	0.000120168	0.000319128	0.000104084	0.000181127							131.972	7.72424e-05	1.78577e-05	8.71069e-05	6.07357e-05	131.972	8.31651e-05	0.000121485	3.78366e-05	8.08289e-05
132.813	4.27587e-05	3.26062e-05	7.40998e-06	2.75916e-05	132.597	0.000120573	0.000330292	0.000102553	0.000184473							132.802	7.37917e-05	1.97006e-05	9.12907e-05	6.15943e-05	132.802	8.42535e-05	0.000130641	3.03772e-05	8.17572e-05
133.643	4.1963e-05	3.00345e-05	7.71539e-06	2.6571e-05	133.426	0.000120448	0.000330234	9.82087e-05	0.000182964							133.632	7.01599e-05	2.2304e-05	9.5348e-05	6.2604e-05	133.632	8.51466e-05	0.000133237	2.51017e-05	8.11618e-05
134.473	4.10719e-05	2.83453e-05	7.61187e-06	2.56764e-05	134.254	0.000119735	0.000322673	9.14035e-05	0.000177937							134.462	6.67608e-05	2.60474e-05	9.94647e-05	6.4091e-05	134.462	8.58469e-05	0.000129516	2.14097e-05	7.89242e-05
135.303	4.0129e-05	2.74956e-05	7.1204e-06	2.4915e-05	135.083	0.000118455	0.000311184	8.27278e-05	0.000170789							135.292	6.38815e-05	3.14372e-05	0.000103724	6.63476e-05	135.292	8.6402e-05	0.000121035	1.88673e-05	7.54348e-05
136.133	3.92024e-05	2.74584e-05	6.35359e-06	2.43381e-05	135.912	0.000116723	0.000298228	7.30944e-05	0.000162682							136.122	6.17119e-05	3.89757e-05	0.000107881	6.95229e-05	136.122	8.68911e-05	0.000109872	1.72818e-05	7.13483e-05
136.963	3.83927e-05	2.8218e-05	5.51954e-06	2.40434e-05	136.74	0.000114735	0.000284646	6.3577e-05	0.000154319							136.952	6.03189e-05	4.9199e-05	0.000111803	7.37736e-05	136.952	8.74153e-05	9.78926e-05	1.64431e-05	6.72503e-05
137.793	3.78046e-05	2.97668e-05	4.75519e-06	2.41089e-05	137.569	0.000112736	0.000269989	5.48157e-05	0.000145847							137.782	5.9678e-05	6.20758e-05	0.000114989	7.89143e-05	137.782	8.80621e-05	8.66539e-05	1.62965e-05	6.36708e-05
138.623	3.75383e-05	3.20958e-05	4.15447e-06	2.45962e-05	138.398	0.000111003	0.000253054	4.73919e-05	0.00013715							138.612	5.97284e-05	7.6784e-05	0.000117527	8.46798e-05	138.612	8.89246e-05	7.701e-05	1.68222e-05	6.09189e-05
139.453	3.76908e-05	3.51755e-05	3.76642e-06	2.55442e-05	139.227	0.000109796	0.000232836	4.13816e-05	0.000128005							139.442	6.03681e-05	9.16706e-05	0.000118918	9.03189e-05	139.442	9.00726e-05	6.93879e-05	1.80625e-05	5.91743e-05
140.283	3.8336e-05	3.89391e-05	3.62375e-06	2.69663e-05	140.055	0.000109335	0.000208791	3.68109e-05	0.000118312							140.272	6.14912e-05	0.000103922	0.000118991	9.48014e-05	140.272	9.15424e-05	6.38191e-05	2.00421e-05	5.84679e-05
141.114	3.95293e-05	4.32711e-05	3.72501e-06	2.88418e-05	140.884	0.00010979	0.00018139	3.35588e-05	0.000108246							141.102	6.29955e-05	0.000110778	0.000117411	9.70615e-05	141.102	9.33621e-05	6.01738e-05	2.29047e-05	5.88135e-05
141.944	4.13021e-05	4.80006e-05	4.11717e-06	3.114e-05	141.713	0.000111245	0.000152247	3.14424e-05	9.83115e-05							141.932	6.47892e-05	0.000111098	0.000113682	9.65231e-05	141.932	9.55336e-05	5.82542e-05	2.67848e-05	6.01909e-05
142.774	4.36632e-05	5.29022e-05	4.87854e-06	3.38146e-05	142.542	0.00011373	0.000123383	3.02883e-05	8.91338e-05							142.762	6.67902e-05	0.000105737	0.000107427	9.33181e-05	142.762	9.80362e-05	5.78896e-05	3.19724e-05	6.26327e-05
143.604	4.65968e-05	5.77027e-05	6.11891e-06	3.68061e-05	143.37	0.000117175	9.66621e-05	2.99011e-05	8.12461e-05							143.592	6.89357e-05	9.64973e-05	9.81807e-05	8.78712e-05	143.592	0.000100838	5.8879e-05	3.87502e-05	6.61557e-05
144.434	5.00637e-05	6.20883e-05	8.04212e-06	4.00647e-05	144.199	0.000121484	7.34725e-05	3.01254e-05	7.50273e-05							144.422	7.11638e-05	8.6284e-05	8.62133e-05	8.12204e-05	144.422	0.000103887	6.11121e-05	4.75165e-05	7.08385e-05
145.264	5.39921e-05	6.56527e-05	1.08728e-05	4.35059e-05	145.028	0.000126459	5.43474e-05	3.08176e-05	7.05413e-05							145.252	7.34405e-05	7.66553e-05	7.23921e-05	7.41626e-05	145.252	0.000107127	6.44857e-05	5.86391e-05	7.67506e-05
146.094	5.82978e-05	6.8033e-05	1.48286e-05	4.70531e-05	145.856	0.000131933	3.92892e-05	3.18182e-05	6.76801e-05							146.082	7.57589e-05	6.8899e-05	5.81141e-05	6.75907e-05	146.082	0.000110506	6.88798e-05	7.23614e-05	8.39157e-05
146.924	6.28742e-05	6.8951e-05	2.01675e-05	5.06642e-05	146.685	0.000137734	2.79353e-05	3.3062e-05	6.62438e-05							146.912	7.81612e-05	6.33381e-05	4.49272e-05	6.21422e-05	146.912	0.000114008	7.41379e-05	8.89904e-05	9.23788e-05
147.754	6.76117e-05	6.8123e-05	2.67814e-05	5.4172e-05	147.514	0.000143747	1.96165e-05	3.44563e-05	6.59399e-05							147.742	8.07628e-05	5.99201e-05	3.38667e-05	5.81832e-05	147.742	0.000117645	8.00039e-05	0.000108476	0.000102042
148.584	7.24069e-05	6.5666e-05	3.44567e-05	5.75099e-05	148.343	0.000149937	1.37237e-05	3.59947e-05	6.65518e-05							148.572	8.37296e-05	5.83823e-05	2.55136e-05	5.58752e-05	148.572	0.000121506	8.62017e-05	0.000130269	0.000112659
149.414	7.71851e-05	6.1923e-05	4.24308e-05	6.0513e-05	149.171	0.000156372	9.65567e-06	3.77016e-05	6.79098e-05							149.402	8.72845e-05	5.85636e-05	1.963e-05	5.51594e-05	149.402	0.000125736	9.2377e-05	0.000154062	0.000124058
150.244	8.18908e-05	5.75173e-05	4.98359e-05	6.30813e-05	150	0.000163215	6.9069e-06	3.96466e-05	6.99228e-05							150.232	9.16911e-05	6.01381e-05	1.57393e-05	5.58562e-05	150.232	0.000130508	9.82056e-05	0.000178472	0.000135729
151.074	8.65498e-05	5.30092e-05	5.56068e-05	6.50553e-05	150.829	0.000170699	5.10464e-06	4.19353e-05	7.25796e-05							151.062	9.72004e-05	6.29884e-05	1.34464e-05	5.78784e-05	151.062	0.000136024	0.000103453	0.000202404	0.000147294
151.905	9.12432e-05	4.90513e-05	5.94242e-05	6.65729e-05	151.658	0.000179097	3.95554e-06	4.47148e-05	7.59224e-05							151.892	0.000104039	6.69297e-05	1.24249e-05	6.11312e-05	151.892	0.000142493	0.000108052	0.00022381	0.000158118
152.735	9.60757e-05	4.61228e-05	6.07068e-05	6.76351e-05	152.486	0.000188703	3.26564e-06	4.81788e-05	8.00491e-05							152.722	0.000112403	7.18945e-05	1.2419e-05	6.55722e-05	152.722	0.00015013	0.000112119	0.000240692	0.000167647
153.565	0.000101381	4.44613e-05	6.02195e-05	6.86873e-05	153.315	0.000199804	2.91548e-06	5.25866e-05	8.5102e-05							153.552	0.000122456	7.79062e-05	1.3432e-05	7.12647e-05	153.552	0.000159106	0.000115981	0.000251289	0.000175459
154.395	0.000107234	4.42977e-05	5.86496e-05	7.00604e-05	154.144	0.000212693	2.85287e-06	5.82976e-05	9.12812e-05							154.382	0.000134349	8.50986e-05	1.56047e-05	7.83508e-05	154.382	0.000169578	0.000120246	0.000255749	0.000181858
155.225	0.000114085	4.58519e-05	5.71474e-05	7.23614e-05	154.972	0.000227662	3.09107e-06	6.58166e-05	9.88566e-05							155.212	0.000148252	9.37052e-05	1.92361e-05	8.70644e-05	155.212	0.00018173	0.000125707	0.000253941	0.000187126
156.055	0.00012239	4.95902e-05	5.66212e-05	7.62005e-05	155.801	0.000245015	3.73341e-06	7.59934e-05	0.000108247							156.042	0.000164397	0.000104093	2.50679e-05	9.78526e-05	156.042	0.000195719	0.000133231	0.000248121	0.000192357
156.885	0.000132707	5.60453e-05	5.77062e-05	8.21528e-05	156.63	0.000265113	5.03949e-06	8.97216e-05	0.000119958							156.872	0.000183126	0.000117217	3.41581e-05	0.0001115	156.872	0.000211689	0.000143874	0.000241106	0.00019889
157.715	0.000145699	6.61924e-05	6.15684e-05	9.11533e-05	157.459	0.000288455	7.58685e-06	0.000108703	0.000134915							157.702	0.000204883	0.000134447	4.84762e-05	0.000129269	157.702	0.000229872	0.000158855	0.00023581	0.000208179
158.545	0.00016219	8.17401e-05	6.91981e-05	0.000104376	158.287	0.000315586	1.26432e-05	0.000135496	0.000154575							158.532	0.00023031	0.000157573	7.13206e-05	0.000153068	158.532	0.000250426	0.000179739	0.000235238	0.000221801
159.375	0.000183194	0.000105243	8.25457e-05	0.000123661	159.116	0.000347311	2.30559e-05	0.000174113	0.000181493							159.362	0.000260191	0.000189963	0.000108514	0.000186223	159.362	0.000273579	0.000208335	0.000242761	0.000241558
160.205	0.000209966	0.000141379	0.000104631	0.000151992	159.945	0.000384566	4.54549e-05	0.000230935	0.000220319							160.192	0.000295497	0.000237041	0.000169797	0.000234112	160.192	0.000299474	0.000246778	0.000261699	0.000269317
161.035	0.000244086	0.000197896	0.000141016	0.000194333	160.774	0.0004286	9.53673e-05	0.00031635	0.000280106							161.022	0.000337526	0.000307237	0.000272668	0.00030581	161.022	0.000328222	0.0002978	0.000297632	0.000307885
161.866	0.000287409	0.0002793	0.0001982	0.00025497	161.602	0.000480966	0.000209422	0.000447286	0.000379225							161.852	0.000387863	0.000414824	0.000448537	0.000417075	161.852	0.000359867	0.000364701	0.000357869	0.000360812
162.696	0.000342465	0.0003784	0.0002567	0.000325855	162.431	0.000543548	0.000476141	0.000652642	0.000557444							162.682	0.000448556	0.000583084	0.000756389	0.00059601	162.682	0.000394498	0.000451647	0.000455089	0.000433745
163.526	0.000412002	0.0004865	0.000381	0.000426501	163.26	0.000618658	0.0007836	0.000978024	0.000793427							163.512	0.000522423	0.000851249	0.00131	0.000894557	163.512	0.000432164	0.000564253	0.000854036	0.000616818
164.356	0.000499999	0.0005892	0.005028	0.00203907	164.089	0.000708957	0.00111	0.0015	0.00110632							164.342	0.000613033	0.00128	0.00237	0.00142101	164.342	0.000473016	0.00142	0.00124	0.00104434
165.186	0.00122	0.000812	0.000782	0.000938	164.917	0.00164	0.00525	0.00471	0.00386667							165.172	0.00145	0.00396	0.00893	0.00478	165.172	0.00103	0.00364	0.00373	0.0028
