# Supplementary material for: The shelterin component TRF2 mediates columnar stacking of human telomeric chromatin
Source: EMBO J. 2023 Dec 14;43(1):87–111. doi: 10.1038/s44318-023-00002-3 (PMC10883271; doi:10.1038/s44318-023-00002-3)
Supplement: Supplementary file 4 — Figure 2 Source Data [file 44318_2023_2_MOESM4_ESM.zip]

Archive with 16 entries (10 files):
- EMBOJ-2023-114491_Source data_Figure 2/
- EMBOJ-2023-114491_Source data_Figure 2/2A/
- EMBOJ-2023-114491_Source data_Figure 2/2A/Image Data_Fig 2A_Telo-10_TRF2DN.tif
- EMBOJ-2023-114491_Source data_Figure 2/2B/
- EMBOJ-2023-114491_Source data_Figure 2/2B/Image Data_Fig 2B_Telo-10_Mg.tif
- EMBOJ-2023-114491_Source data_Figure 2/2C/
- EMBOJ-2023-114491_Source data_Figure 2/2C/Image Data_Fig 2C_Telo-4_TRF2DN dimer.bmp
- EMBOJ-2023-114491_Source data_Figure 2/2D/
- EMBOJ-2023-114491_Source data_Figure 2/2D/Image Data_Fig 2D_601-10_TRF2DN.tif
- EMBOJ-2023-114491_Source data_Figure 2/2E/
- EMBOJ-2023-114491_Source data_Figure 2/2E/Image Data_Fig 2E_601-10_Mg.tif
- EMBOJ-2023-114491_Source data_Figure 2/Image Data_Fig 2A_Telo-10_TRF2DN.tif
- EMBOJ-2023-114491_Source data_Figure 2/Image Data_Fig 2B_Telo-10_Mg.tif
- EMBOJ-2023-114491_Source data_Figure 2/Image Data_Fig 2C_Telo-4_TRF2DN dimer.bmp
- EMBOJ-2023-114491_Source data_Figure 2/Image Data_Fig 2D_601-10_TRF2DN.tif
- EMBOJ-2023-114491_Source data_Figure 2/Image Data_Fig 2E_601-10_Mg.tif
