# Supplementary material for: The shelterin component TRF2 mediates columnar stacking of human telomeric chromatin
Source: EMBO J. 2023 Dec 14;43(1):87–111. doi: 10.1038/s44318-023-00002-3 (PMC10883271; doi:10.1038/s44318-023-00002-3)
Supplement: Supplementary file 5 — Figure 3 Source Data [file 44318_2023_2_MOESM5_ESM.zip]

Archive with 13 entries (8 files):
- EMBOJ-2023-114491_Source data_Figure 3/
- EMBOJ-2023-114491_Source data_Figure 3/3A/
- EMBOJ-2023-114491_Source data_Figure 3/3A/Numerical Data_Fig3A.xlsx
- EMBOJ-2023-114491_Source data_Figure 3/3B/
- EMBOJ-2023-114491_Source data_Figure 3/3B/Numerical Data_Fig3B.xlsx
- EMBOJ-2023-114491_Source data_Figure 3/3C/
- EMBOJ-2023-114491_Source data_Figure 3/3C/Numerical Data_Fig3C.xlsx
- EMBOJ-2023-114491_Source data_Figure 3/3D/
- EMBOJ-2023-114491_Source data_Figure 3/3D/Numerical Data_Fig3D.xlsx
- EMBOJ-2023-114491_Source data_Figure 3/Numerical Data_Fig3A.xlsx
- EMBOJ-2023-114491_Source data_Figure 3/Numerical Data_Fig3B.xlsx
- EMBOJ-2023-114491_Source data_Figure 3/Numerical Data_Fig3C.xlsx
- EMBOJ-2023-114491_Source data_Figure 3/Numerical Data_Fig3D.xlsx
