# Supplementary material for: The shelterin component TRF2 mediates columnar stacking of human telomeric chromatin
Source: EMBO J. 2023 Dec 14;43(1):87–111. doi: 10.1038/s44318-023-00002-3 (PMC10883271; doi:10.1038/s44318-023-00002-3)
Supplement: Supplementary file 5 — Figure 3 Source Data [file 44318_2023_2_MOESM5_ESM.zip › EMBOJ-2023-114491_Source data_Figure 3/3A/Numerical Data_Fig3A.xlsx]

## Sheet: Figure 3A
Figure 3A
	Telo-10 array
	Globule		Ladder		Column
	Single	Mixed	Single	Mixed	Single	Mixed
TRF2ΔN	12	5.5	0	0	77	5.5
Mg2+	43	9.5	5	0	33	9.5
