# Supplementary material for: The shelterin component TRF2 mediates columnar stacking of human telomeric chromatin
Source: EMBO J. 2023 Dec 14;43(1):87–111. doi: 10.1038/s44318-023-00002-3 (PMC10883271; doi:10.1038/s44318-023-00002-3)
Supplement: Supplementary file 5 — Figure 3 Source Data [file 44318_2023_2_MOESM5_ESM.zip › EMBOJ-2023-114491_Source data_Figure 3/3B/Numerical Data_Fig3B.xlsx]

## Sheet: Figure 3B
Figure 3B
Inter-nucleosomal distance of Telo-10 array
TRF2ΔN	Mg2+
8.582	5.037
8.059	7.386
7.324	7.31
5.714	7.347
10.999	9.242
10.247	6.933
8.835	8.238
8.958	6.391
7.318	7.393
6.419	8.034
6.735	7.813
7.666	8.958
8.801	5.639
5.086	5.205
8.337	9.246
8.247	9.265
8.122	9.433
9.543	7.847
6.314	8.536
5.175	6.556
9.227	7.924
5.082	8.003
9.433	6.242
6.207	5.253
8.055	9.267
6.222	8.343
6.024	11.116
8.612	8.839
7.375	8.265
9.348	8.23
5.859	9.577
8.107	5.446
5.087	10.19
7.399	8.282
6.376	10.955
5.333	6.635
7.026	7.4
5.365	8.739
4.219	7.253
5.962	8.686
5.825	6.343
9.385	8.441
6.754	8.266
6.736	9.254
9.484	5.942
8.938	8.334
5.597	7.475
8.052	7.363
5.844	8.737
11.032	7.634
6.271	8.438
5.093	5.844
10.097	6.351
8.747	7.346
8.136	6.912
7.275	7.425
5.098	7.324
8.653	10.747
9.963	8.839
6.149	7.387
9.854	7.278
5.913	8.035
8.937	9.553
11.142	7.934
7.95	8.562
8.128	6.135
8.637	6.636
9.737	9.948
6.662	6.235
9.095	7.914
6.237	7.361
8.834	8.717
8.766	6.342
7.237	7.43
5.178	7.746
6.603	7.089
6.316	9.929
5.588	10.528
5.315	10.776
9.05	6.671
7.596	8.522
9.873	7.445
11.042	8.285
8.383	8.637
6.404	5.954
6.352	8.062
6.903	6.472
8.613	6.155
5.298	5.937
6.262	8.146
6.967	10.745
4.811	9.584
5.93	7.123
7.343	10.765
6.516	7.512
5.959	9.345
10.49	7.457
6.904	7.403
5.163	5.249
8.947	7.224
6.986	6.354
8.197	7.446
6.421	9.369
8.386	9.498
7.222	10.322
7.644	5.345
7.679	6.737
8.462	8.083
7.349	6.241
7.646	9.237
7.424	8.721
6.058	8.569
7.51	10.751
6.174	9.027
7.233	6.759
9.833	8.641
7.961	8.532
6.869	6.734
8.834	9.953
6.308	8.665
5.855	7.756
10.056	7.389
6.612	7.548
9.738	7.977
6.321	9.525
3.932	7.543
5.755	6.233
6.211	8.547
7.301	7.933
6.499	5.004
6.713	9.355
9.566	6.482
5.52	11.763
6.349	6.978
5.071	6.156
7.537	9.262
7.668	7.552
7.066	7.339
8.336	12.348
5.561	6.174
6.717	8.274
8.235	7.998
8.71	5.389
6.094	7.631
5.765	7.009
5.359	5.276
7.243	5.337
4.275	8.137
6.435	8.394
8.77	5.399
6.784	7.036
6.253	8.335
7.088	6.399
5.376	5.597
6.36	5.063
5.756	8.569
5.811	7.457
8.053	7.568
6.567	6.429
7.568	7.599
9.397	7.423
8.595	5.268
6.506	7.755
6.24	6.237
7.364	5.691
9.246	6.754
5.036	8.156
8.419	5.421
8.864	7.335
9.238	5.943
7.753	7.163
5.834	9.125
7.331	10.775
9.035	6.112
7.977	6.695
10.467	9.447
7.263	7.874
6.184	6.243
5.068	7.276
6.999	10.755
8.123	6.421
7.11	9.338
6.203	7.943
5.842	7.249
6.193	6.122
6.027	6.484
9.355	9.386
8.834	9.028
8.44	8.995
10.763	6.169
5.966	5.663
5.313	6.546
6.233	12.131
5.849	7.885
5.013	7.237
9.648	7.657
12.251	7.007
5.748	8.537
6.953	5.875
5.359	7.046
9.634	9.698
10.746	8.693
10.58	5.257
9.814	5.486
6.743	8.357
5.845	8.394
5.899	7.223
6.588	6.608
6.821	8.327
5.547	8.643
9.692	8.333
5.076	7.696
8.302	7.855
7.799	6.034
8.508	6.336
7.94	7.755
6.23	8.552
7.686	9.335
8.382	5.276
8.662	7.046
6.613	6.631
10.951	8.189
7.463	8.592
5.456	6.269
7.099	7.358
10.735	8.802
4.265	8.208
6.806	8.444
5.923	7.452
7.659	6.473
7.633	6.493
5.204	9.628
7.975	4.665
7.09	7.121
6.938	8.146
10.951	7.929
7.363	8.562
12.653	9.832
4.153	7.033
5.547	6.633
7.939	5.85
5.048	8.333
7.127	6.008
6.548	8.459
5.819	7.032
11.209	7.935
6.958	7.842
7.243	4.345
5.932	6.283
4.435	9.74
10.323	7.467
10.74	8.644
10.357	8.939
8.664	8.067
6.133	8.796
8.092	4.193
7.937	11.721
6.958	7.646
6.435	7.839
6.683	7.326
9.237	8.044
5.254	8.466
9.374	7.484
5.519	7.875
9.37	7.645
9.932	7.77
6.253	7.451
7.493	6.299
3.944	7.339
5.987	7.724
8.935	6.222
7.185	7.039
5.884	7.443
6.41	7.879
6.082	6.86
4.249	8.046
8.809	7.664
6.242	6.933
10.189	6.966
6.886	8.632
10.482	9.073
7.477	5.428
9.185	9.954
5.037	8.575
7.135	4.532
9.08
7.874
4.832
8.352
7.986
4.865
6.782
5.871
10.566
8.946
7.389
5.842
5.275
7.948
4.153
5.517
6.381
6.269
8.613
8.324
4.495
13.064
5.993
11.542
5.153
5.097
6.835
6.935
9.729
6.145
9.925
4.891
6.544
6.125
11.289
8.381
5.553
8.654
7.687
7.867
8.429
5.795
6.351
9.26
6.709
8.975
7.914
7.097
7.475
7.317
7.019
9.057
6.394
7.413
8.647
7.941
10.756
6.183
8.643
6.959
11.766
6.112
7.432
10.999
7.648
8.391
7.564
7.954
5.743
11.156
6.57
5.355
6.245
5.95
8.178
8.345
5.541
13.064
5.583
8.32
6.231
6.548
5.076
6.316
6.79
9.421
8.187
5.897
5.046
8.956
7.748
7.175
8.866
7.275
9.88
8.368
6.738
6.923
5.924
7.642
7.653
5.591
5.258
5.874
6.184
8.686
7.663
6.256
5.165
8.534
8.726
9.326
7.121
6.193
10.742
12.326
7.68
10.74
7.085
6.291
6.554
5.942
9.464
7.235
8.052
8.849
6.132
7.749
5.174
7.323
6.213
6.354
