# Supplementary material for: The shelterin component TRF2 mediates columnar stacking of human telomeric chromatin
Source: EMBO J. 2023 Dec 14;43(1):87–111. doi: 10.1038/s44318-023-00002-3 (PMC10883271; doi:10.1038/s44318-023-00002-3)
Supplement: Supplementary file 5 — Figure 3 Source Data [file 44318_2023_2_MOESM5_ESM.zip › EMBOJ-2023-114491_Source data_Figure 3/3D/Numerical Data_Fig3D.xlsx]

## Sheet: Figure 3D
Figure 3D
Fiber diameter of Telo-10 array
TRF2ΔN	Mg2+
15.59	13.973
15.528	14.129
16.766	13.208
16.155	14.111
17.992	12.609
17.9	13.513
16.692	13.315
16.882	13.726
16.328	13.687
13.516	13.457
19.718	13.063
15.841	14.385
17.346	13.664
15.782	13.933
15.987	13.154
13.453	13.841
13.202	13.621
13.308	13.889
12.719	13.337
12.578	12.761
13.959	12.424
12.516	11.215
18.334	14.473
18.161	13.577
15.635	13.796
15.795	13.729
15.748	12.187
14.621	13.039
13.909	14.655
15.401	11.304
15.35	13.761
15.583	13.706
20.38	13.862
16.997	14.456
15.491	12.651
15.179	15.117
14.886	15.358
15.179	12.034
12.727	13.767
13.201	14.551
13.207	13.474
14.463	13.222
14.724	13.098
15.656	14.186
15.514	13.42
15.269	15.84
14.065	13.679
12.87	13.436
13.289	13.555
14.177	14.699
14.328	15.126
14.156	13.581
11.568	13.581
11.353	13.579
15.469	14.757
14.84	13.281
15.871	14.365
15.731	16.25
14.658	13.037
14.338	15.437
16.283	15.001
16.75	14.908
17.26	14.735
16.716	14.254
17.078	13.527
17.163	13.561
18.658	14.279
14.506	13.613
11.861	13.407
10.849	15.507
13.645	12.3
14.1	12.15
12.698	15.747
15.361	11.607
15.2	11.549
16.054	14.334
16.723	13.943
18.014	13.771
16.397	13.692
12.822	14.041
12.936	11.801
17.489	14.007
15.439	13.565
14.677	13.637
14.658	14.463
15.951	15.837
15.855	12.87
14.596	12.534
15.069	13.612
16.503	14.42
15.406	14.057
15.013	13.977
15.145	12.451
16.109	12.649
12.985	13.586
13.684	12.589
13.12	14.49
13.672	12.597
14.206	13.029
14.264	12.716
17.957	11.849
12.472	12.412
14.067	13.186
12.865	14.071
13.856	13.317
21.508	13.202
22.574	13.122
14.334	12.988
13.165	12.549
12.824	12.839
12.999	14.675
13.339	14.53
13.229	14.302
12.534	13.895
15.602	13.702
14.555	15.78
14.188	14.197
14.254	12.104
15.253	12.166
14.052	12.23
15.485	13.686
15.386	14.478
14.312	12.686
14.719	15.34
14.161	16.665
19.112	13.092
19.453	16.877
13.341	13.675
13.93	14.008
13.782	13.467
11.676	15.084
15.123	13.128
14.45	13.213
12.98	12.854
15.479	14.597
15.491	12.817
13.987	13.22
14.259	13.481
14.508	13.29
14.505	14.376
12.395	14.847
15.146	14.797
13.44	14.453
16.027	13.412
14.807	16.125
15.725	13.696
13.652	15.017
14.105	13.566
15.03	13.86
13.146	14.028
13.93	13.573
13.455	12.49
15.109	13.492
16.558	15.718
13.856	11.333
15.928	13.167
16.542	14.219
15.635	13.137
15.463	16.234
15.949	15.101
19.565	15.137
14.112	14.933
13.923	13.595
14.929	12.57
14.971	13.202
16.436	14.429
16.436	13.138
14.964	12.669
13.564	13.843
14.248	12.963
14.09	14.17
14.549	13.537
16.195	13.141
18.311	13.12
17.904	12.591
14.895	15.36
16.702	13.211
16.899	13.837
16.854	12.879
15.616	12.215
14.943	13.739
16.405	14.479
15.691	12.213
15.404	13.633
15.407	14.41
15.497	12.146
16.071	13.078
13.427	12.937
13.505	14.121
17.728	13.235
13.718	14.619
16.001	13.599
15.129	12.696
16.227	14.135
16.464	12.58
16.285	14.465
17.482	13.106
14.784	14.71
15.159	12.54
14.733	13.307
12.95	12.139
12.864	13.386
13.805	13.08
13.864	13.625
15.652	15.824
16.517	13.422
16.359	13.771
13.414	14.238
15.383	13.177
13.697	13.713
14.924	13.406
13.528	13.126
15.451	12.719
14.935	13.227
14.324	13.462
14.353	12.144
14.25	11.635
14.399	13.321
14.546	16.65
14.061	12.951
13.904	13.181
15.521	14.581
14.924	14.07
13.207	13.561
12.108	14.365
13.968	13.314
14.381	14.165
17.331	12.461
17.224	13.439
17.279	14.402
13.584	14.234
13.613	13.477
14.68	13.187
13.718	14.156
12.857	13.781
12.406	12.144
12.403	14.097
16.346	13.839
16.058	13.759
12.452	14.944
13.257	13.27
13.6	15.426
11.981	13.074
13.89	12.801
12.309	14.412
16.457	12.402
16.697	15.027
13.805	13.155
14.95	11.809
13.733	13.92
13.772	14.23
16.736	12.207
19.496	13.407
16.52	14.107
16.473	12.312
14.636	14.335
14.831	15.054
12.927	12.984
12.977	13.712
16.824	14.851
16.824	15.407
16.893	13.049
17.382	12.84
15.788	14.615
17.581	13.344
17.512	13.413
16.202	12.98
16.077	14.278
17.171
16.187
15.489
14.815
15.021
15.287
15.125
14.718
15.651
16.542
15.707
15.495
15.746
14.554
14.833
14.722
14.917
14.184
14.152
15.012
15.023
14.994
15.341
12.497
12.08
12.793
17.063
14.307
14.78
14.913
16.794
17.094
16.242
14.275
13.028
14.436
14.559
12.393
13.895
12.534
15.752
15.669
15.471
17.309
17.811
16.281
16.016
15.765
16.74
15.342
14.821
14.925
17.531
17.475
15.166
15.625
17.004
16.263
16.502
17.094
16.634
16.078
16.331
18.908
16.739
15.967
16.739
15.408
15.756
15.969
16.475
17.362
17.729
16.475
16.679
16.73
16.73
19.047
15.713
16.054
17.297
19.165
15.773
13.12
15.35
16.252
15.825
15.898
16.197
13.2
13.954
20.339
15.014
15.184
16.031
14.622
14.103
14.913
14.863
16.58
13.809
13.858
16.532
14.842
15.196
14.719
14.431
16.252
15.428
14.233
15.986
16.579
17.996
18.288
18.372
14.483
14.461
15.435
16.109
16.038
16.262
18.158
18.113
14.561
14.767
15.89
16.046
14.144
12.401
12.688
14.818
15.223
15.492
13.843
15.404
15.572
16.659
16.786
16.636
19.745
19.89
15.671
16.348
16.277
