# Supplementary material for: The shelterin component TRF2 mediates columnar stacking of human telomeric chromatin
Source: EMBO J. 2023 Dec 14;43(1):87–111. doi: 10.1038/s44318-023-00002-3 (PMC10883271; doi:10.1038/s44318-023-00002-3)
Supplement: Supplementary file 6 — Figure 4 Source Data [file 44318_2023_2_MOESM6_ESM.zip]

Archive with 22 entries (14 files):
- EMBOJ-2023-114491_Source data_Figure 4/
- EMBOJ-2023-114491_Source data_Figure 4/4A/
- EMBOJ-2023-114491_Source data_Figure 4/4A/Numerical Data_Figure 4A.xlsx
- EMBOJ-2023-114491_Source data_Figure 4/4C/
- EMBOJ-2023-114491_Source data_Figure 4/4C/Numerical Data_Figure 4C.xlsx
- EMBOJ-2023-114491_Source data_Figure 4/4D/
- EMBOJ-2023-114491_Source data_Figure 4/4D/Numerical Data_Figure 4D.xlsx
- EMBOJ-2023-114491_Source data_Figure 4/4E/
- EMBOJ-2023-114491_Source data_Figure 4/4E/Numerical Data_Figure 4E.xlsx
- EMBOJ-2023-114491_Source data_Figure 4/4F/
- EMBOJ-2023-114491_Source data_Figure 4/4F/Numerical Data_Figure 4F.xlsx
- EMBOJ-2023-114491_Source data_Figure 4/4G/
- EMBOJ-2023-114491_Source data_Figure 4/4G/Numerical Data_Figure 4G.xlsx
- EMBOJ-2023-114491_Source data_Figure 4/4H/
- EMBOJ-2023-114491_Source data_Figure 4/4H/Numerical Data_Figure 4H.xlsx
- EMBOJ-2023-114491_Source data_Figure 4/Numerical Data_Figure 4A.xlsx
- EMBOJ-2023-114491_Source data_Figure 4/Numerical Data_Figure 4C.xlsx
- EMBOJ-2023-114491_Source data_Figure 4/Numerical Data_Figure 4D.xlsx
- EMBOJ-2023-114491_Source data_Figure 4/Numerical Data_Figure 4E.xlsx
- EMBOJ-2023-114491_Source data_Figure 4/Numerical Data_Figure 4F.xlsx
- EMBOJ-2023-114491_Source data_Figure 4/Numerical Data_Figure 4G.xlsx
- EMBOJ-2023-114491_Source data_Figure 4/Numerical Data_Figure 4H.xlsx
