# Supplementary material for: The shelterin component TRF2 mediates columnar stacking of human telomeric chromatin
Source: EMBO J. 2023 Dec 14;43(1):87–111. doi: 10.1038/s44318-023-00002-3 (PMC10883271; doi:10.1038/s44318-023-00002-3)
Supplement: Supplementary file 6 — Figure 4 Source Data [file 44318_2023_2_MOESM6_ESM.zip › EMBOJ-2023-114491_Source data_Figure 4/4A/Numerical Data_Figure 4A.xlsx]

## Sheet: Sheet1
Experimental data	red triangles		Fitting	black curve		DNA WLC	dashed curve
Extension, mm	Force, pN		Extension, mm	Force, pN		Extension, mm	Force, pN
0.22741	0.03691		0.08274	0.03691		0.28088	0.03691
0.22864	0.03691		0.08274	0.03691		0.28088	0.03691
0.23898	0.03691		0.08274	0.03691		0.28088	0.03691
0.23059	0.03691		0.08274	0.03691		0.28088	0.03691
0.23516	0.03691		0.08274	0.03691		0.28088	0.03691
0.24415	0.03691		0.08274	0.03691		0.28088	0.03691
0.23588	0.03691		0.08274	0.03691		0.28088	0.03691
0.25323	0.03691		0.08274	0.03691		0.28088	0.03691
0.24175	0.03691		0.08274	0.03691		0.28088	0.03691
0.26909	0.03691		0.08274	0.03691		0.28088	0.03691
0.25469	0.03691		0.08274	0.03691		0.28088	0.03691
0.23241	0.03691		0.08274	0.03691		0.28088	0.03691
0.24423	0.03691		0.08274	0.03691		0.28088	0.03691
0.21613	0.03691		0.08274	0.03691		0.28088	0.03691
0.23459	0.03691		0.08274	0.03691		0.28088	0.03691
0.25313	0.03691		0.08274	0.03691		0.28088	0.03691
0.26026	0.03691		0.08274	0.03691		0.28088	0.03691
0.25856	0.03691		0.08274	0.03691		0.28088	0.03691
0.26756	0.03691		0.08274	0.03691		0.28088	0.03691
0.26097	0.03691		0.08274	0.03691		0.28088	0.03691
0.25398	0.03691		0.08274	0.03691		0.28088	0.03691
0.22088	0.03691		0.08274	0.03691		0.28088	0.03691
0.24106	0.03691		0.08274	0.03691		0.28088	0.03691
0.23602	0.03691		0.08274	0.03691		0.28088	0.03691
0.23167	0.03691		0.08274	0.03691		0.28088	0.03691
0.22062	0.03691		0.08274	0.03691		0.28088	0.03691
0.23407	0.03691		0.08274	0.03691		0.28088	0.03691
0.24827	0.03691		0.08274	0.03691		0.28088	0.03691
0.25846	0.03691		0.08274	0.03691		0.28088	0.03691
0.22987	0.03691		0.08274	0.03691		0.28088	0.03691
0.23937	0.03691		0.08274	0.03691		0.28088	0.03691
0.26689	0.03691		0.08274	0.03691		0.28088	0.03691
0.2767	0.03691		0.08274	0.03691		0.28088	0.03691
0.24388	0.03691		0.08274	0.03691		0.28088	0.03691
0.25936	0.03691		0.08274	0.03691		0.28088	0.03691
0.252	0.03691		0.08274	0.03691		0.28088	0.03691
0.24769	0.03691		0.08274	0.03691		0.28088	0.03691
0.26981	0.03691		0.08274	0.03691		0.28088	0.03691
0.26194	0.03691		0.08274	0.03691		0.28088	0.03691
0.24981	0.03691		0.08274	0.03691		0.28088	0.03691
0.25674	0.03691		0.08274	0.03691		0.28088	0.03691
0.24138	0.03691		0.08274	0.03691		0.28088	0.03691
0.22347	0.03691		0.08274	0.03691		0.28088	0.03691
0.24697	0.03691		0.08274	0.03691		0.28088	0.03691
0.24529	0.03691		0.08274	0.03691		0.28088	0.03691
0.22937	0.03691		0.08274	0.03691		0.28088	0.03691
0.22478	0.03691		0.08274	0.03691		0.28088	0.03691
0.24523	0.03691		0.08274	0.03691		0.28088	0.03691
0.20456	0.03691		0.08274	0.03691		0.28088	0.03691
0.20949	0.03691		0.08274	0.03691		0.28088	0.03691
0.22506	0.03691		0.08274	0.03691		0.28088	0.03691
0.23044	0.03691		0.08274	0.03691		0.28088	0.03691
0.21528	0.03691		0.08274	0.03691		0.28088	0.03691
0.21106	0.03691		0.08274	0.03691		0.28088	0.03691
0.20513	0.03691		0.08274	0.03691		0.28088	0.03691
0.21395	0.03691		0.08274	0.03691		0.28088	0.03691
0.21949	0.03691		0.08274	0.03691		0.28088	0.03691
0.19065	0.03691		0.08274	0.03691		0.28088	0.03691
0.22406	0.03691		0.08274	0.03691		0.28088	0.03691
0.17966	0.03691		0.08274	0.03691		0.28088	0.03691
0.22137	0.03691		0.08274	0.03691		0.28088	0.03691
0.21786	0.03691		0.08274	0.03691		0.28088	0.03691
0.24457	0.03691		0.08274	0.03691		0.28088	0.03691
0.23911	0.03691		0.08274	0.03691		0.28088	0.03691
0.23352	0.03691		0.08274	0.03691		0.28088	0.03691
0.22697	0.03691		0.08274	0.03691		0.28088	0.03691
0.23434	0.03691		0.08274	0.03691		0.28088	0.03691
0.22308	0.03691		0.08274	0.03691		0.28088	0.03691
0.22686	0.03691		0.08274	0.03691		0.28088	0.03691
0.22377	0.03691		0.08274	0.03691		0.28088	0.03691
0.22676	0.03691		0.08274	0.03691		0.28088	0.03691
0.21715	0.03691		0.08274	0.03691		0.28088	0.03691
0.23178	0.03691		0.08274	0.03691		0.28088	0.03691
0.23209	0.03691		0.08274	0.03691		0.28088	0.03691
0.25331	0.03691		0.08274	0.03691		0.28088	0.03691
0.26656	0.03691		0.08274	0.03691		0.28088	0.03691
0.25469	0.03691		0.08274	0.03691		0.28088	0.03691
0.25696	0.03691		0.08274	0.03691		0.28088	0.03691
0.25023	0.03691		0.08274	0.03691		0.28088	0.03691
0.23744	0.03691		0.08274	0.03691		0.28088	0.03691
0.23612	0.03691		0.08274	0.03691		0.28088	0.03691
0.2279	0.03691		0.08274	0.03691		0.28088	0.03691
0.2342	0.03691		0.08274	0.03691		0.28088	0.03691
0.2389	0.03691		0.08274	0.03691		0.28088	0.03691
0.22665	0.03691		0.08274	0.03691		0.28088	0.03691
0.24763	0.03691		0.08274	0.03691		0.28088	0.03691
0.27401	0.03691		0.08274	0.03691		0.28088	0.03691
0.28339	0.03691		0.08274	0.03691		0.28088	0.03691
0.26754	0.03691		0.08274	0.03691		0.28088	0.03691
0.23791	0.03691		0.08274	0.03691		0.28088	0.03691
0.23666	0.03691		0.08274	0.03691		0.28088	0.03691
0.22637	0.03691		0.08274	0.03691		0.28088	0.03691
0.23838	0.03691		0.08274	0.03691		0.28088	0.03691
0.23701	0.03691		0.08274	0.03691		0.28088	0.03691
0.23841	0.03691		0.08274	0.03691		0.28088	0.03691
0.25234	0.03691		0.08274	0.03691		0.28088	0.03691
0.25127	0.03691		0.08274	0.03691		0.28088	0.03691
0.3103	0.03691		0.08274	0.03691		0.28088	0.03691
0.2627	0.03691		0.08274	0.03691		0.28088	0.03691
0.24112	0.03691		0.08274	0.03691		0.28088	0.03691
0.20972	0.03691		0.08274	0.03691		0.28088	0.03691
0.20797	0.03691		0.08274	0.03691		0.28088	0.03691
0.24033	0.03691		0.08274	0.03691		0.28088	0.03691
0.22743	0.03691		0.08274	0.03691		0.28088	0.03691
0.2394	0.03691		0.08274	0.03691		0.28088	0.03691
0.24772	0.03691		0.08274	0.03691		0.28088	0.03691
0.23296	0.03691		0.08274	0.03691		0.28088	0.03691
0.22991	0.03691		0.08274	0.03691		0.28088	0.03691
0.23208	0.03691		0.08274	0.03691		0.28088	0.03691
0.22826	0.03691		0.08274	0.03691		0.28088	0.03691
0.22833	0.03691		0.08274	0.03691		0.28088	0.03691
0.23353	0.03691		0.08274	0.03691		0.28088	0.03691
0.22292	0.03691		0.08274	0.03691		0.28088	0.03691
0.21365	0.03691		0.08274	0.03691		0.28088	0.03691
0.24366	0.03691		0.08274	0.03691		0.28088	0.03691
0.22317	0.03691		0.08274	0.03691		0.28088	0.03691
0.23141	0.03691		0.08274	0.03691		0.28088	0.03691
0.2565	0.03691		0.08274	0.03691		0.28088	0.03691
0.27662	0.03691		0.08274	0.03691		0.28088	0.03691
0.24884	0.03691		0.08274	0.03691		0.28088	0.03691
0.23739	0.03691		0.08274	0.03691		0.28088	0.03691
0.23851	0.03691		0.08274	0.03691		0.28088	0.03691
0.22366	0.03691		0.08274	0.03691		0.28088	0.03691
0.23191	0.03691		0.08274	0.03691		0.28088	0.03691
0.23759	0.03691		0.08274	0.03691		0.28088	0.03691
0.2474	0.03691		0.08274	0.03691		0.28088	0.03691
0.25205	0.03691		0.08274	0.03691		0.28088	0.03691
0.24246	0.03691		0.08274	0.03691		0.28088	0.03691
0.25081	0.03691		0.08274	0.03691		0.28088	0.03691
0.22574	0.03691		0.08274	0.03691		0.28088	0.03691
0.23408	0.03691		0.08274	0.03691		0.28088	0.03691
0.22521	0.03691		0.08274	0.03691		0.28088	0.03691
0.2185	0.03691		0.08274	0.03691		0.28088	0.03691
0.24486	0.03691		0.08274	0.03691		0.28088	0.03691
0.23747	0.03691		0.08274	0.03691		0.28088	0.03691
0.22809	0.03691		0.08274	0.03691		0.28088	0.03691
0.22411	0.03691		0.08274	0.03691		0.28088	0.03691
0.23885	0.03691		0.08274	0.03691		0.28088	0.03691
0.24204	0.03691		0.08274	0.03691		0.28088	0.03691
0.23072	0.03691		0.08274	0.03691		0.28088	0.03691
0.23928	0.03691		0.08274	0.03691		0.28088	0.03691
0.22992	0.03693		0.08279	0.03693		0.28108	0.03693
0.24793	0.03701		0.08297	0.03701		0.28198	0.03701
0.25372	0.03716		0.08329	0.03716		0.28359	0.03716
0.23964	0.03729		0.08359	0.03729		0.28506	0.03729
0.22393	0.03743		0.08389	0.03743		0.28653	0.03743
0.22744	0.03756		0.08419	0.03756		0.28802	0.03756
0.24539	0.0377		0.08449	0.0377		0.2895	0.0377
0.24342	0.03784		0.08479	0.03784		0.29097	0.03784
0.24041	0.03798		0.0851	0.03798		0.29249	0.03798
0.23718	0.03812		0.08541	0.03812		0.29402	0.03812
0.25318	0.03827		0.08572	0.03827		0.29552	0.03827
0.26605	0.03841		0.08602	0.03841		0.29701	0.03841
0.27779	0.03855		0.08633	0.03855		0.29854	0.03855
0.24808	0.0387		0.08663	0.0387		0.30005	0.0387
0.24256	0.03885		0.08694	0.03885		0.30156	0.03885
0.25917	0.03899		0.08725	0.03899		0.30308	0.03899
0.25834	0.03914		0.08756	0.03914		0.3046	0.03914
0.28313	0.03929		0.08787	0.03929		0.30614	0.03929
0.26071	0.03945		0.08818	0.03945		0.30767	0.03945
0.26938	0.0396		0.08849	0.0396		0.30919	0.0396
0.24915	0.03975		0.0888	0.03975		0.31071	0.03975
0.26163	0.03991		0.08911	0.03991		0.31226	0.03991
0.24302	0.04006		0.08943	0.04006		0.31381	0.04006
0.24867	0.04022		0.08974	0.04022		0.31535	0.04022
0.26401	0.04038		0.09005	0.04038		0.3169	0.04038
0.24105	0.04054		0.09037	0.04054		0.31845	0.04054
0.26059	0.0407		0.09069	0.0407		0.32001	0.0407
0.26542	0.04086		0.091	0.04086		0.32157	0.04086
0.27616	0.04103		0.09132	0.04103		0.32313	0.04103
0.25386	0.04119		0.09164	0.04119		0.32468	0.04119
0.24512	0.04136		0.09195	0.04136		0.32624	0.04136
0.26186	0.04153		0.09228	0.04153		0.32783	0.04153
0.2558	0.0417		0.0926	0.0417		0.32941	0.0417
0.24734	0.04186		0.09291	0.04186		0.33097	0.04186
0.23121	0.04204		0.09323	0.04204		0.33254	0.04204
0.20434	0.04221		0.09356	0.04221		0.33413	0.04221
0.16649	0.04239		0.09388	0.04239		0.33573	0.04239
0.1865	0.04256		0.0942	0.04256		0.3373	0.04256
0.2088	0.04274		0.09452	0.04274		0.33888	0.04274
0.16318	0.04292		0.09485	0.04292		0.34048	0.04292
0.18693	0.04309		0.09517	0.04309		0.34206	0.04309
0.19314	0.04328		0.09549	0.04328		0.34365	0.04328
0.18948	0.04346		0.09582	0.04346		0.34526	0.04346
0.1763	0.04364		0.09614	0.04364		0.34686	0.04364
0.21364	0.04383		0.09647	0.04383		0.34846	0.04383
0.20493	0.04402		0.09679	0.04402		0.35006	0.04402
0.20041	0.0442		0.09712	0.0442		0.35167	0.0442
0.16498	0.0444		0.09745	0.0444		0.35328	0.0444
0.20516	0.04459		0.09778	0.04459		0.35489	0.04459
0.19491	0.04478		0.09811	0.04478		0.3565	0.04478
0.21144	0.04497		0.09843	0.04497		0.3581	0.04497
0.2208	0.04517		0.09876	0.04517		0.35974	0.04517
0.20081	0.04537		0.09909	0.04537		0.36135	0.04537
0.20528	0.04557		0.09942	0.04557		0.36297	0.04557
0.19626	0.04577		0.09975	0.04577		0.3646	0.04577
0.19295	0.04597		0.10008	0.04597		0.36622	0.04597
0.22889	0.04617		0.10041	0.04617		0.36785	0.04617
0.21017	0.04638		0.10074	0.04638		0.36945	0.04638
0.1947	0.04658		0.10107	0.04658		0.37108	0.04658
0.21447	0.04679		0.10141	0.04679		0.37274	0.04679
0.18694	0.047		0.10174	0.047		0.37437	0.047
0.23161	0.04722		0.10208	0.04722		0.37601	0.04722
0.19899	0.04743		0.10241	0.04743		0.37763	0.04743
0.23997	0.04764		0.10274	0.04764		0.37926	0.04764
0.25377	0.04786		0.10308	0.04786		0.38094	0.04786
0.24376	0.04808		0.10342	0.04808		0.38257	0.04808
0.2764	0.0483		0.10375	0.0483		0.38421	0.0483
0.2401	0.04852		0.10409	0.04852		0.38586	0.04852
0.23787	0.04875		0.10442	0.04875		0.38752	0.04875
0.24763	0.04898		0.10476	0.04898		0.38918	0.04898
0.20978	0.0492		0.1051	0.0492		0.39081	0.0492
0.22165	0.04943		0.10543	0.04943		0.39247	0.04943
0.21788	0.04966		0.10577	0.04966		0.3941	0.04966
0.22481	0.04989		0.1061	0.04989		0.39574	0.04989
0.22604	0.05013		0.10645	0.05013		0.39744	0.05013
0.24229	0.05036		0.10678	0.05036		0.39905	0.05036
0.24301	0.0506		0.10712	0.0506		0.40073	0.0506
0.23661	0.05085		0.10746	0.05085		0.40241	0.05085
0.23693	0.05109		0.1078	0.05109		0.40406	0.05109
0.20833	0.05133		0.10814	0.05133		0.40573	0.05133
0.20027	0.05158		0.10848	0.05158		0.4074	0.05158
0.22137	0.05183		0.10882	0.05183		0.40907	0.05183
0.20484	0.05208		0.10916	0.05208		0.41073	0.05208
0.23287	0.05233		0.1095	0.05233		0.41239	0.05233
0.24146	0.05258		0.10984	0.05258		0.41406	0.05258
0.28284	0.05283		0.11018	0.05283		0.41571	0.05283
0.27842	0.05309		0.11052	0.05309		0.41738	0.05309
0.2611	0.05336		0.11087	0.05336		0.41907	0.05336
0.26454	0.05362		0.11121	0.05362		0.42073	0.05362
0.25543	0.05388		0.11155	0.05388		0.42241	0.05388
0.24607	0.05414		0.11188	0.05414		0.42405	0.05414
0.24553	0.05441		0.11223	0.05441		0.42572	0.05441
0.24832	0.05468		0.11257	0.05468		0.42743	0.05468
0.21663	0.05496		0.11292	0.05496		0.4291	0.05496
0.23249	0.05523		0.11326	0.05523		0.43079	0.05523
0.23164	0.05551		0.1136	0.05551		0.43246	0.05551
0.21364	0.05579		0.11395	0.05579		0.43412	0.05579
0.24909	0.05607		0.11429	0.05607		0.4358	0.05607
0.25709	0.05635		0.11463	0.05635		0.43748	0.05635
0.26526	0.05664		0.11498	0.05664		0.43916	0.05664
0.23653	0.05692		0.11532	0.05692		0.44082	0.05692
0.24223	0.05721		0.11566	0.05721		0.44249	0.05721
0.24454	0.05751		0.11601	0.05751		0.4442	0.05751
0.26133	0.0578		0.11635	0.0578		0.44587	0.0578
0.23442	0.0581		0.1167	0.0581		0.44755	0.0581
0.23472	0.0584		0.11704	0.0584		0.44923	0.0584
0.23221	0.0587		0.11738	0.0587		0.4509	0.0587
0.22962	0.059		0.11773	0.059		0.45258	0.059
0.24979	0.05931		0.11807	0.05931		0.45427	0.05931
0.27167	0.05962		0.11842	0.05962		0.45595	0.05962
0.2717	0.05993		0.11876	0.05993		0.45762	0.05993
0.26819	0.06024		0.11911	0.06024		0.45931	0.06024
0.25261	0.06056		0.11945	0.06056		0.46099	0.06056
0.23837	0.06088		0.1198	0.06088		0.46267	0.06088
0.24542	0.0612		0.12014	0.0612		0.46435	0.0612
0.25801	0.06152		0.12049	0.06152		0.46603	0.06152
0.28141	0.06184		0.12083	0.06184		0.4677	0.06184
0.25313	0.06217		0.12118	0.06217		0.46938	0.06217
0.21736	0.06251		0.12152	0.06251		0.47107	0.06251
0.24344	0.06284		0.12187	0.06284		0.47275	0.06284
0.2494	0.06318		0.12221	0.06318		0.47443	0.06318
0.2459	0.06351		0.12256	0.06351		0.4761	0.06351
0.20099	0.06386		0.1229	0.06386		0.47778	0.06386
0.20725	0.0642		0.12325	0.0642		0.47946	0.0642
0.21658	0.06455		0.12359	0.06455		0.48114	0.06455
0.20975	0.0649		0.12394	0.0649		0.48281	0.0649
0.22965	0.06525		0.12428	0.06525		0.48448	0.06525
0.24799	0.0656		0.12463	0.0656		0.48616	0.0656
0.2518	0.06596		0.12497	0.06596		0.48783	0.06596
0.27336	0.06632		0.12532	0.06632		0.48951	0.06632
0.25311	0.06669		0.12566	0.06669		0.49119	0.06669
0.24208	0.06705		0.126	0.06705		0.49285	0.06705
0.23731	0.06742		0.12635	0.06742		0.49453	0.06742
0.26202	0.0678		0.1267	0.0678		0.4962	0.0678
0.24101	0.06817		0.12704	0.06817		0.49787	0.06817
0.22066	0.06855		0.12738	0.06855		0.49953	0.06855
0.256	0.06893		0.12773	0.06893		0.5012	0.06893
0.2356	0.06932		0.12807	0.06932		0.50289	0.06932
0.23273	0.0697		0.12842	0.0697		0.50455	0.0697
0.22496	0.07009		0.12876	0.07009		0.50621	0.07009
0.24768	0.07049		0.1291	0.07049		0.50788	0.07049
0.24136	0.07088		0.12945	0.07088		0.50954	0.07088
0.25924	0.07128		0.12979	0.07128		0.5112	0.07128
0.23908	0.07168		0.13013	0.07168		0.51286	0.07168
0.25563	0.07209		0.13048	0.07209		0.51452	0.07209
0.25078	0.0725		0.13082	0.0725		0.51619	0.0725
0.24794	0.07291		0.13116	0.07291		0.51784	0.07291
0.23797	0.07332		0.13151	0.07332		0.5195	0.07332
0.21131	0.07374		0.13185	0.07374		0.52116	0.07374
0.23831	0.07417		0.13219	0.07417		0.52282	0.07417
0.2455	0.07459		0.13254	0.07459		0.52448	0.07459
0.22148	0.07501		0.13287	0.07501		0.52611	0.07501
0.23308	0.07545		0.13322	0.07545		0.52777	0.07545
0.22061	0.07589		0.13356	0.07589		0.52943	0.07589
0.22131	0.07633		0.1339	0.07633		0.53108	0.07633
0.23127	0.07677		0.13425	0.07677		0.53275	0.07677
0.24175	0.07722		0.13459	0.07722		0.53439	0.07722
0.2325	0.07766		0.13492	0.07766		0.536	0.07766
0.21848	0.07811		0.13526	0.07811		0.53764	0.07811
0.22833	0.07858		0.13561	0.07858		0.53931	0.07858
0.22288	0.07903		0.13595	0.07903		0.54094	0.07903
0.22712	0.07949		0.13629	0.07949		0.54258	0.07949
0.23359	0.07996		0.13663	0.07996		0.54422	0.07996
0.23591	0.08043		0.13697	0.08043		0.54586	0.08043
0.2338	0.08091		0.13731	0.08091		0.54749	0.08091
0.22913	0.08139		0.13765	0.08139		0.54912	0.08139
0.22245	0.08187		0.13799	0.08187		0.55075	0.08187
0.22799	0.08235		0.13833	0.08235		0.55238	0.08235
0.24094	0.08284		0.13866	0.08284		0.55401	0.08284
0.23757	0.08334		0.13901	0.08334		0.55565	0.08334
0.2429	0.08384		0.13934	0.08384		0.55727	0.08384
0.24457	0.08434		0.13968	0.08434		0.55889	0.08434
0.23425	0.08484		0.14002	0.08484		0.5605	0.08484
0.25943	0.08535		0.14035	0.08535		0.56213	0.08535
0.24859	0.08587		0.14069	0.08587		0.56376	0.08587
0.23424	0.08638		0.14103	0.08638		0.56536	0.08638
0.23637	0.0869		0.14136	0.0869		0.56697	0.0869
0.24777	0.08743		0.1417	0.08743		0.56858	0.08743
0.23813	0.08796		0.14204	0.08796		0.5702	0.08796
0.25534	0.08849		0.14237	0.08849		0.57179	0.08849
0.26987	0.08903		0.14271	0.08903		0.5734	0.08903
0.2367	0.08957		0.14304	0.08957		0.57501	0.08957
0.26306	0.09012		0.14338	0.09012		0.57662	0.09012
0.25304	0.09067		0.14371	0.09067		0.57822	0.09067
0.25661	0.09123		0.14405	0.09123		0.57982	0.09123
0.27413	0.09179		0.14439	0.09179		0.58142	0.09179
0.28287	0.09234		0.14471	0.09234		0.58299	0.09234
0.27287	0.0929		0.14504	0.0929		0.58454	0.0929
0.27209	0.09347		0.14537	0.09347		0.58613	0.09347
0.28338	0.09404		0.1457	0.09404		0.58771	0.09404
0.2698	0.09464		0.14604	0.09464		0.58933	0.09464
0.27563	0.09523		0.14638	0.09523		0.59093	0.09523
0.26422	0.09582		0.14671	0.09582		0.59249	0.09582
0.26498	0.09642		0.14704	0.09642		0.59408	0.09642
0.27599	0.09702		0.14737	0.09702		0.59566	0.09702
0.27295	0.09762		0.1477	0.09762		0.59722	0.09762
0.25314	0.09823		0.14803	0.09823		0.59879	0.09823
0.2679	0.09884		0.14836	0.09884		0.60036	0.09884
0.27662	0.09946		0.14869	0.09946		0.60192	0.09946
0.2919	0.10007		0.14901	0.10007		0.60345	0.10007
0.29126	0.10071		0.14934	0.10071		0.60503	0.10071
0.29736	0.10135		0.14968	0.10135		0.60662	0.10135
0.26234	0.10199		0.15001	0.10199		0.60818	0.10199
0.26721	0.10263		0.15033	0.10263		0.60972	0.10263
0.27115	0.10327		0.15065	0.10327		0.61124	0.10327
0.2727	0.10393		0.15098	0.10393		0.6128	0.10393
0.27772	0.10459		0.15131	0.10459		0.61436	0.10459
0.28951	0.10525		0.15164	0.10525		0.61589	0.10525
0.29871	0.10592		0.15196	0.10592		0.61744	0.10592
0.30365	0.1066		0.15229	0.1066		0.61898	0.1066
0.31879	0.10729		0.15262	0.10729		0.62053	0.10729
0.29542	0.10798		0.15294	0.10798		0.62207	0.10798
0.2727	0.10864		0.15326	0.10864		0.62355	0.10864
0.269	0.10935		0.15359	0.10935		0.6251	0.10935
0.29302	0.11006		0.15391	0.11006		0.62664	0.11006
0.31502	0.11076		0.15423	0.11076		0.62815	0.11076
0.29996	0.11147		0.15455	0.11147		0.62967	0.11147
0.27979	0.11219		0.15488	0.11219		0.63118	0.11219
0.28496	0.11292		0.1552	0.11292		0.63269	0.11292
0.26117	0.11364		0.15552	0.11364		0.6342	0.11364
0.25002	0.11438		0.15584	0.11438		0.63571	0.11438
0.27128	0.11512		0.15616	0.11512		0.63721	0.11512
0.24634	0.11586		0.15648	0.11586		0.63869	0.11586
0.24595	0.1166		0.15679	0.1166		0.64018	0.1166
0.27294	0.11736		0.15711	0.11736		0.64167	0.11736
0.25527	0.11813		0.15743	0.11813		0.64318	0.11813
0.25032	0.11892		0.15776	0.11892		0.6447	0.11892
0.27371	0.1197		0.15808	0.1197		0.64621	0.1197
0.26612	0.12048		0.15839	0.12048		0.64768	0.12048
0.26965	0.12126		0.15871	0.12126		0.64914	0.12126
0.27518	0.12206		0.15903	0.12206		0.65063	0.12206
0.28391	0.12287		0.15935	0.12287		0.65213	0.12287
0.29167	0.12366		0.15965	0.12366		0.65356	0.12366
0.28541	0.12447		0.15997	0.12447		0.65504	0.12447
0.26064	0.1253		0.16029	0.1253		0.65652	0.1253
0.27204	0.12613		0.1606	0.12613		0.65799	0.12613
0.28265	0.12696		0.16092	0.12696		0.65945	0.12696
0.27378	0.1278		0.16123	0.1278		0.6609	0.1278
0.27472	0.12864		0.16154	0.12864		0.66234	0.12864
0.25969	0.12949		0.16185	0.12949		0.66379	0.12949
0.23996	0.13036		0.16217	0.13036		0.66527	0.13036
0.25986	0.13123		0.16248	0.13123		0.66671	0.13123
0.25629	0.1321		0.16279	0.1321		0.66815	0.1321
0.24124	0.13298		0.1631	0.13298		0.66959	0.13298
0.26194	0.13387		0.16341	0.13387		0.67103	0.13387
0.24865	0.13476		0.16372	0.13476		0.67246	0.13476
0.2551	0.13566		0.16403	0.13566		0.67389	0.13566
0.24931	0.13657		0.16434	0.13657		0.67531	0.13657
0.24608	0.13748		0.16465	0.13748		0.67674	0.13748
0.26744	0.1384		0.16496	0.1384		0.67816	0.1384
0.25368	0.13932		0.16526	0.13932		0.67956	0.13932
0.27772	0.14027		0.16557	0.14027		0.681	0.14027
0.2815	0.14122		0.16588	0.14122		0.68241	0.14122
0.26154	0.14217		0.16618	0.14217		0.68381	0.14217
0.29209	0.14312		0.16649	0.14312		0.68522	0.14312
0.26671	0.14409		0.1668	0.14409		0.68662	0.14409
0.30052	0.14506		0.1671	0.14506		0.68802	0.14506
0.30981	0.14605		0.16741	0.14605		0.68942	0.14605
0.30762	0.14705		0.16771	0.14705		0.69082	0.14705
0.27908	0.14804		0.16801	0.14804		0.6922	0.14804
0.27808	0.14902		0.16831	0.14902		0.69355	0.14902
0.28798	0.15004		0.16862	0.15004		0.69496	0.15004
0.27087	0.15108		0.16892	0.15108		0.69635	0.15108
0.25154	0.15211		0.16923	0.15211		0.69773	0.15211
0.2681	0.15314		0.16953	0.15314		0.6991	0.15314
0.28122	0.15419		0.16983	0.15419		0.70047	0.15419
0.28356	0.15524		0.17013	0.15524		0.70184	0.15524
0.28397	0.1563		0.17043	0.1563		0.7032	0.1563
0.29833	0.15738		0.17073	0.15738		0.70456	0.15738
0.28606	0.15847		0.17103	0.15847		0.70594	0.15847
0.27887	0.15955		0.17133	0.15955		0.70728	0.15955
0.27045	0.16064		0.17163	0.16064		0.70863	0.16064
0.26652	0.16174		0.17192	0.16174		0.70997	0.16174
0.26913	0.16285		0.17222	0.16285		0.71131	0.16285
0.2726	0.16397		0.17252	0.16397		0.71265	0.16397
0.28261	0.1651		0.17281	0.1651		0.71399	0.1651
0.26112	0.16625		0.17311	0.16625		0.71533	0.16625
0.28655	0.1674		0.17341	0.1674		0.71667	0.1674
0.28699	0.16855		0.1737	0.16855		0.71798	0.16855
0.32232	0.16968		0.17399	0.16968		0.71927	0.16968
0.2734	0.17088		0.17429	0.17088		0.72062	0.17088
0.27587	0.17208		0.17458	0.17208		0.72195	0.17208
0.27668	0.17327		0.17488	0.17327		0.72326	0.17327
0.27702	0.17447		0.17517	0.17447		0.72457	0.17447
0.27625	0.17569		0.17546	0.17569		0.72588	0.17569
0.25622	0.17691		0.17576	0.17691		0.72718	0.17691
0.25531	0.17814		0.17605	0.17814		0.72848	0.17814
0.26342	0.17938		0.17634	0.17938		0.72978	0.17938
0.23798	0.18063		0.17663	0.18063		0.73107	0.18063
0.26513	0.18189		0.17692	0.18189		0.73236	0.18189
0.27128	0.18316		0.17721	0.18316		0.73365	0.18316
0.27463	0.18445		0.1775	0.18445		0.73494	0.18445
0.25735	0.18574		0.17779	0.18574		0.73622	0.18574
0.27068	0.18704		0.17808	0.18704		0.73749	0.18704
0.2646	0.18838		0.17837	0.18838		0.73879	0.18838
0.24758	0.18968		0.17866	0.18968		0.74004	0.18968
0.24056	0.191		0.17894	0.191		0.7413	0.191
0.2528	0.19235		0.17923	0.19235		0.74257	0.19235
0.24925	0.1937		0.17952	0.1937		0.74383	0.1937
0.23335	0.19506		0.1798	0.19506		0.74508	0.19506
0.22803	0.19644		0.18009	0.19644		0.74634	0.19644
0.23295	0.19781		0.18037	0.19781		0.74758	0.19781
0.23192	0.19919		0.18065	0.19919		0.74881	0.19919
0.2288	0.20062		0.18094	0.20062		0.75007	0.20062
0.23142	0.20207		0.18123	0.20207		0.75134	0.20207
0.22981	0.20349		0.18151	0.20349		0.75256	0.20349
0.23398	0.20491		0.18179	0.20491		0.75378	0.20491
0.22778	0.20636		0.18208	0.20636		0.75501	0.20636
0.2217	0.20783		0.18236	0.20783		0.75624	0.20783
0.23027	0.20931		0.18265	0.20931		0.75747	0.20931
0.22233	0.2108		0.18293	0.2108		0.75869	0.2108
0.2186	0.21229		0.18321	0.21229		0.7599	0.21229
0.21833	0.21379		0.18349	0.21379		0.76111	0.21379
0.22066	0.21532		0.18377	0.21532		0.76232	0.21532
0.23869	0.21686		0.18405	0.21686		0.76353	0.21686
0.25046	0.2184		0.18433	0.2184		0.76473	0.2184
0.24599	0.21996		0.18461	0.21996		0.76593	0.21996
0.25077	0.22155		0.18489	0.22155		0.76714	0.22155
0.2594	0.22311		0.18517	0.22311		0.76832	0.22311
0.26193	0.22471		0.18545	0.22471		0.76951	0.22471
0.24292	0.22632		0.18573	0.22632		0.7707	0.22632
0.26579	0.22793		0.186	0.22793		0.77187	0.22793
0.26803	0.22957		0.18628	0.22957		0.77306	0.22957
0.28654	0.23121		0.18656	0.23121		0.77423	0.23121
0.28394	0.23287		0.18683	0.23287		0.7754	0.23287
0.27088	0.23453		0.18711	0.23453		0.77657	0.23453
0.26426	0.23622		0.18739	0.23622		0.77773	0.23622
0.27397	0.23793		0.18766	0.23793		0.7789	0.23793
0.24818	0.23964		0.18794	0.23964		0.78006	0.23964
0.2413	0.24138		0.18822	0.24138		0.78123	0.24138
0.23888	0.24312		0.18849	0.24312		0.78238	0.24312
0.25109	0.24484		0.18876	0.24484		0.7835	0.24484
0.23873	0.24661		0.18904	0.24661		0.78466	0.24661
0.22603	0.24839		0.18931	0.24839		0.78579	0.24839
0.24576	0.25017		0.18958	0.25017		0.78693	0.25017
0.23798	0.25198		0.18985	0.25198		0.78806	0.25198
0.25662	0.25381		0.19013	0.25381		0.7892	0.25381
0.23226	0.25564		0.1904	0.25564		0.79033	0.25564
0.25716	0.25749		0.19067	0.25749		0.79145	0.25749
0.25496	0.25936		0.19094	0.25936		0.79257	0.25936
0.28366	0.26125		0.19122	0.26125		0.7937	0.26125
0.30192	0.26313		0.19149	0.26313		0.7948	0.26313
0.29409	0.26506		0.19176	0.26506		0.79593	0.26506
0.30891	0.26697		0.19203	0.26697		0.79703	0.26697
0.29494	0.2689		0.1923	0.2689		0.79813	0.2689
0.29788	0.27086		0.19257	0.27086		0.79923	0.27086
0.29206	0.27283		0.19284	0.27283		0.80033	0.27283
0.2985	0.27481		0.19311	0.27481		0.80142	0.27481
0.29611	0.27681		0.19338	0.27681		0.80252	0.27681
0.29895	0.27883		0.19365	0.27883		0.8036	0.27883
0.28372	0.28086		0.19391	0.28086		0.80468	0.28086
0.29154	0.2829		0.19418	0.2829		0.80577	0.2829
0.29972	0.28498		0.19445	0.28498		0.80685	0.28498
0.29027	0.28706		0.19472	0.28706		0.80792	0.28706
0.27782	0.28915		0.19499	0.28915		0.80899	0.28915
0.2819	0.29126		0.19525	0.29126		0.81006	0.29126
0.29237	0.29339		0.19552	0.29339		0.81112	0.29339
0.29041	0.29556		0.19579	0.29556		0.8122	0.29556
0.29185	0.29774		0.19606	0.29774		0.81326	0.29774
0.2715	0.29989		0.19632	0.29989		0.81431	0.29989
0.26718	0.30204		0.19658	0.30204		0.81533	0.30204
0.25717	0.30428		0.19685	0.30428		0.8164	0.30428
0.24625	0.30652		0.19712	0.30652		0.81745	0.30652
0.23087	0.30877		0.19739	0.30877		0.81849	0.30877
0.23571	0.31105		0.19765	0.31105		0.81953	0.31105
0.24688	0.31333		0.19792	0.31333		0.82056	0.31333
0.2633	0.31563		0.19818	0.31563		0.82159	0.31563
0.27258	0.31796		0.19845	0.31796		0.82262	0.31796
0.28589	0.3203		0.19871	0.3203		0.82365	0.3203
0.29899	0.32265		0.19897	0.32265		0.82467	0.32265
0.2691	0.32504		0.19924	0.32504		0.8257	0.32504
0.25325	0.32742		0.1995	0.32742		0.82671	0.32742
0.2618	0.32983		0.19977	0.32983		0.82772	0.32983
0.27886	0.33227		0.20003	0.33227		0.82873	0.33227
0.23027	0.33474		0.2003	0.33474		0.82974	0.33474
0.24818	0.33719		0.20056	0.33719		0.83074	0.33719
0.26361	0.33967		0.20082	0.33967		0.83173	0.33967
0.25266	0.34222		0.20109	0.34222		0.83275	0.34222
0.25968	0.34479		0.20135	0.34479		0.83376	0.34479
0.24712	0.34729		0.20161	0.34729		0.83473	0.34729
0.26094	0.34984		0.20187	0.34984		0.83571	0.34984
0.26149	0.35242		0.20213	0.35242		0.83669	0.35242
0.27778	0.35504		0.2024	0.35504		0.83767	0.35504
0.26373	0.35768		0.20266	0.35768		0.83865	0.35768
0.26784	0.36032		0.20292	0.36032		0.83962	0.36032
0.23772	0.36301		0.20319	0.36301		0.8406	0.36301
0.24512	0.36569		0.20345	0.36569		0.84157	0.36569
0.25136	0.3684		0.20371	0.3684		0.84253	0.3684
0.25031	0.37117		0.20397	0.37117		0.8435	0.37117
0.2491	0.37391		0.20423	0.37391		0.84446	0.37391
0.23578	0.37667		0.20449	0.37667		0.84541	0.37667
0.25688	0.37947		0.20475	0.37947		0.84636	0.37947
0.26206	0.3823		0.20502	0.3823		0.84731	0.3823
0.27815	0.38514		0.20528	0.38514		0.84826	0.38514
0.26203	0.38801		0.20554	0.38801		0.8492	0.38801
0.25087	0.39091		0.2058	0.39091		0.85014	0.39091
0.2782	0.39382		0.20606	0.39382		0.85108	0.39382
0.28292	0.39675		0.20632	0.39675		0.85201	0.39675
0.28797	0.3997		0.20658	0.3997		0.85294	0.3997
0.29205	0.40269		0.20685	0.40269		0.85387	0.40269
0.28086	0.4057		0.20711	0.4057		0.8548	0.4057
0.28537	0.40872		0.20737	0.40872		0.85572	0.40872
0.29479	0.41176		0.20763	0.41176		0.85663	0.41176
0.28752	0.41484		0.20789	0.41484		0.85755	0.41484
0.28653	0.41795		0.20815	0.41795		0.85846	0.41795
0.27725	0.4211		0.20841	0.4211		0.85938	0.4211
0.27373	0.42425		0.20867	0.42425		0.86029	0.42425
0.28454	0.42738		0.20893	0.42738		0.86118	0.42738
0.27767	0.4306		0.2092	0.4306		0.86209	0.4306
0.2766	0.43383		0.20946	0.43383		0.86299	0.43383
0.26799	0.43708		0.20972	0.43708		0.86388	0.43708
0.28338	0.44035		0.20998	0.44035		0.86477	0.44035
0.26218	0.44362		0.21024	0.44362		0.86565	0.44362
0.27478	0.44694		0.2105	0.44694		0.86654	0.44694
0.26155	0.45034		0.21076	0.45034		0.86743	0.45034
0.27284	0.45373		0.21103	0.45373		0.86832	0.45373
0.27688	0.45712		0.21129	0.45712		0.86919	0.45712
0.27931	0.46052		0.21155	0.46052		0.87005	0.46052
0.26948	0.46389		0.2118	0.46389		0.8709	0.46389
0.27603	0.46743		0.21207	0.46743		0.87178	0.46743
0.27726	0.47099		0.21233	0.47099		0.87266	0.47099
0.28308	0.47452		0.21259	0.47452		0.87352	0.47452
0.28112	0.4781		0.21286	0.4781		0.87438	0.4781
0.29439	0.4817		0.21312	0.4817		0.87524	0.4817
0.29515	0.48535		0.21338	0.48535		0.8761	0.48535
0.29013	0.48901		0.21365	0.48901		0.87695	0.48901
0.28311	0.49264		0.2139	0.49264		0.87779	0.49264
0.28067	0.49635		0.21417	0.49635		0.87863	0.49635
0.28262	0.5001		0.21443	0.5001		0.87947	0.5001
0.26881	0.50385		0.21469	0.50385		0.88031	0.50385
0.26994	0.50761		0.21495	0.50761		0.88114	0.50761
0.25698	0.51144		0.21522	0.51144		0.88197	0.51144
0.24984	0.51539		0.21549	0.51539		0.88282	0.51539
0.235	0.51926		0.21575	0.51926		0.88364	0.51926
0.23927	0.52317		0.21601	0.52317		0.88447	0.52317
0.24948	0.52714		0.21628	0.52714		0.88529	0.52714
0.24392	0.53109		0.21654	0.53109		0.88611	0.53109
0.23916	0.53511		0.21681	0.53511		0.88692	0.53511
0.24812	0.53916		0.21707	0.53916		0.88774	0.53916
0.21634	0.54324		0.21734	0.54324		0.88855	0.54324
0.21411	0.54734		0.2176	0.54734		0.88936	0.54734
0.2231	0.55151		0.21787	0.55151		0.89017	0.55151
0.21356	0.55564		0.21813	0.55564		0.89096	0.55564
0.21585	0.5599		0.2184	0.5599		0.89177	0.5599
0.21513	0.56417		0.21867	0.56417		0.89258	0.56417
0.22995	0.56837		0.21893	0.56837		0.89336	0.56837
0.25252	0.57267		0.2192	0.57267		0.89415	0.57267
0.24307	0.57722		0.21948	0.57722		0.89497	0.57722
0.24468	0.58164		0.21975	0.58164		0.89577	0.58164
0.26414	0.58595		0.22001	0.58595		0.89653	0.58595
0.2513	0.5903		0.22027	0.5903		0.8973	0.5903
0.24649	0.59472		0.22054	0.59472		0.89807	0.59472
0.24866	0.59922		0.22081	0.59922		0.89884	0.59922
0.23236	0.60376		0.22108	0.60376		0.89961	0.60376
0.25351	0.60836		0.22135	0.60836		0.90038	0.60836
0.262	0.61301		0.22162	0.61301		0.90116	0.61301
0.24851	0.61763		0.22189	0.61763		0.90191	0.61763
0.23741	0.62231		0.22216	0.62231		0.90268	0.62231
0.21554	0.62707		0.22243	0.62707		0.90344	0.62707
0.21963	0.63186		0.2227	0.63186		0.9042	0.63186
0.22329	0.63665		0.22297	0.63665		0.90495	0.63665
0.23371	0.64149		0.22324	0.64149		0.9057	0.64149
0.19979	0.64642		0.22352	0.64642		0.90646	0.64642
0.21021	0.65135		0.22379	0.65135		0.90721	0.65135
0.21869	0.65623		0.22406	0.65623		0.90794	0.65623
0.2352	0.66121		0.22434	0.66121		0.90868	0.66121
0.23435	0.66627		0.22461	0.66627		0.90942	0.66627
0.22202	0.67134		0.22489	0.67134		0.91015	0.67134
0.20419	0.6764		0.22516	0.6764		0.91088	0.6764
0.20591	0.68148		0.22543	0.68148		0.9116	0.68148
0.2024	0.68678		0.22571	0.68678		0.91234	0.68678
0.21396	0.69206		0.22599	0.69206		0.91308	0.69206
0.22858	0.69731		0.22627	0.69731		0.9138	0.69731
0.21584	0.70259		0.22655	0.70259		0.91451	0.70259
0.20957	0.70796		0.22683	0.70796		0.91523	0.70796
0.21332	0.71327		0.2271	0.71327		0.91593	0.71327
0.22525	0.71868		0.22738	0.71868		0.91664	0.71868
0.22629	0.72421		0.22766	0.72421		0.91736	0.72421
0.24199	0.72984		0.22795	0.72984		0.91808	0.72984
0.23499	0.73552		0.22823	0.73552		0.9188	0.73552
0.22965	0.74108		0.22851	0.74108		0.91949	0.74108
0.23196	0.74668		0.22879	0.74668		0.92019	0.74668
0.24321	0.75238		0.22907	0.75238		0.92088	0.75238
0.22895	0.75816		0.22936	0.75816		0.92158	0.75816
0.22712	0.76396		0.22964	0.76396		0.92228	0.76396
0.24198	0.7698		0.22993	0.7698		0.92297	0.7698
0.22862	0.7757		0.23022	0.7757		0.92366	0.7757
0.23928	0.78163		0.2305	0.78163		0.92434	0.78163
0.21405	0.78755		0.23079	0.78755		0.92502	0.78755
0.22769	0.79369		0.23108	0.79369		0.92571	0.79369
0.24593	0.79969		0.23136	0.79969		0.92638	0.79969
0.23705	0.80576		0.23165	0.80576		0.92705	0.80576
0.22999	0.81195		0.23194	0.81195		0.92773	0.81195
0.22465	0.81819		0.23223	0.81819		0.9284	0.81819
0.23801	0.82448		0.23253	0.82448		0.92907	0.82448
0.23847	0.8308		0.23282	0.8308		0.92974	0.8308
0.21716	0.83719		0.23311	0.83719		0.93041	0.83719
0.23386	0.84361		0.23341	0.84361		0.93107	0.84361
0.2362	0.84999		0.2337	0.84999		0.93172	0.84999
0.23072	0.85654		0.23399	0.85654		0.93238	0.85654
0.21822	0.8631		0.23429	0.8631		0.93304	0.8631
0.21633	0.8697		0.23458	0.8697		0.93369	0.8697
0.21488	0.87638		0.23488	0.87638		0.93434	0.87638
0.22948	0.88309		0.23518	0.88309		0.93498	0.88309
0.22088	0.8899		0.23548	0.8899		0.93563	0.8899
0.2098	0.89675		0.23578	0.89675		0.93628	0.89675
0.22261	0.90361		0.23608	0.90361		0.93692	0.90361
0.22439	0.91052		0.23638	0.91052		0.93755	0.91052
0.21863	0.91751		0.23668	0.91751		0.93819	0.91751
0.21373	0.92469		0.23699	0.92469		0.93884	0.92469
0.20635	0.93177		0.2373	0.93177		0.93947	0.93177
0.21897	0.93887		0.2376	0.93887		0.94009	0.93887
0.2242	0.94622		0.23791	0.94622		0.94073	0.94622
0.22798	0.95332		0.23821	0.95332		0.94134	0.95332
0.22457	0.96062		0.23852	0.96062		0.94196	0.96062
0.22207	0.96804		0.23883	0.96804		0.94258	0.96804
0.215	0.9755		0.23914	0.9755		0.9432	0.9755
0.22635	0.98297		0.23945	0.98297		0.94382	0.98297
0.23357	0.99054		0.23976	0.99054		0.94443	0.99054
0.24839	0.99818		0.24008	0.99818		0.94505	0.99818
0.25172	1.00585		0.24039	1.00585		0.94566	1.00585
0.24521	1.01358		0.24071	1.01358		0.94626	1.01358
0.24475	1.02149		0.24103	1.02149		0.94688	1.02149
0.24615	1.0293		0.24134	1.0293		0.94748	1.0293
0.24615	1.03718		0.24166	1.03718		0.94807	1.03718
0.24911	1.04516		0.24198	1.04516		0.94867	1.04516
0.25474	1.05321		0.2423	1.05321		0.94927	1.05321
0.25259	1.06133		0.24262	1.06133		0.94987	1.06133
0.24211	1.0695		0.24295	1.0695		0.95046	1.0695
0.24372	1.07772		0.24327	1.07772		0.95105	1.07772
0.23718	1.08603		0.2436	1.08603		0.95164	1.08603
0.24306	1.09444		0.24392	1.09444		0.95222	1.09444
0.24867	1.10296		0.24425	1.10296		0.95281	1.10296
0.23991	1.1114		0.24458	1.1114		0.95339	1.1114
0.24551	1.11981		0.24491	1.11981		0.95396	1.11981
0.25496	1.12837		0.24523	1.12837		0.95454	1.12837
0.24612	1.1373		0.24558	1.1373		0.95513	1.1373
0.25996	1.14603		0.24591	1.14603		0.9557	1.14603
0.26233	1.15493		0.24625	1.15493		0.95627	1.15493
0.2717	1.16384		0.24658	1.16384		0.95684	1.16384
0.26845	1.17273		0.24692	1.17273		0.9574	1.17273
0.25198	1.18185		0.24726	1.18185		0.95798	1.18185
0.24181	1.19092		0.2476	1.19092		0.95854	1.19092
0.2402	1.2001		0.24794	1.2001		0.9591	1.2001
0.25305	1.20929		0.24828	1.20929		0.95965	1.20929
0.23666	1.21851		0.24862	1.21851		0.9602	1.21851
0.24448	1.22827		0.24898	1.22827		0.96078	1.22827
0.2627	1.23769		0.24932	1.23769		0.96133	1.23769
0.24432	1.24703		0.24966	1.24703		0.96187	1.24703
0.24634	1.25661		0.25001	1.25661		0.96241	1.25661
0.23549	1.26659		0.25037	1.26659		0.96298	1.26659
0.25854	1.27636		0.25072	1.27636		0.96352	1.27636
0.25356	1.28619		0.25108	1.28619		0.96406	1.28619
0.25809	1.2961		0.25143	1.2961		0.96461	1.2961
0.2531	1.30611		0.25179	1.30611		0.96514	1.30611
0.25776	1.31623		0.25215	1.31623		0.96568	1.31623
0.25412	1.32681		0.25252	1.32681		0.96624	1.32681
0.25162	1.337		0.25288	1.337		0.96677	1.337
0.25085	1.347		0.25324	1.347		0.96729	1.347
0.24597	1.3572		0.25359	1.3572		0.96781	1.3572
0.23965	1.36794		0.25397	1.36794		0.96835	1.36794
0.23812	1.37857		0.25434	1.37857		0.96888	1.37857
0.24074	1.3892		0.25471	1.3892		0.9694	1.3892
0.23809	1.39991		0.25508	1.39991		0.96992	1.39991
0.23301	1.41075		0.25545	1.41075		0.97044	1.41075
0.25172	1.42165		0.25583	1.42165		0.97096	1.42165
0.24248	1.43291		0.25621	1.43291		0.97149	1.43291
0.247	1.44402		0.25659	1.44402		0.97201	1.44402
0.23649	1.45505		0.25697	1.45505		0.97251	1.45505
0.2359	1.46624		0.25735	1.46624		0.97302	1.46624
0.23104	1.47761		0.25773	1.47761		0.97353	1.47761
0.2331	1.489		0.25811	1.489		0.97404	1.489
0.2315	1.50052		0.2585	1.50052		0.97454	1.50052
0.24081	1.51217		0.25889	1.51217		0.97505	1.51217
0.24099	1.52388		0.25928	1.52388		0.97555	1.52388
0.2471	1.53579		0.25968	1.53579		0.97606	1.53579
0.24872	1.54765		0.26007	1.54765		0.97655	1.54765
0.22432	1.55952		0.26046	1.55952		0.97705	1.55952
0.21681	1.57156		0.26086	1.57156		0.97754	1.57156
0.24691	1.58393		0.26127	1.58393		0.97804	1.58393
0.24677	1.59617		0.26167	1.59617		0.97853	1.59617
0.24653	1.60851		0.26207	1.60851		0.97902	1.60851
0.24065	1.62097		0.26248	1.62097		0.97951	1.62097
0.24118	1.63354		0.26289	1.63354		0.98	1.63354
0.24207	1.64622		0.2633	1.64622		0.98048	1.64622
0.25181	1.65902		0.26371	1.65902		0.98097	1.65902
0.23825	1.67186		0.26412	1.67186		0.98145	1.67186
0.24609	1.68485		0.26454	1.68485		0.98193	1.68485
0.24301	1.69805		0.26496	1.69805		0.98241	1.69805
0.23893	1.71105		0.26538	1.71105		0.98288	1.71105
0.2433	1.72431		0.2658	1.72431		0.98336	1.72431
0.24093	1.73776		0.26623	1.73776		0.98384	1.73776
0.244	1.75133		0.26666	1.75133		0.98431	1.75133
0.23706	1.76496		0.26709	1.76496		0.98478	1.76496
0.26575	1.77849		0.26751	1.77849		0.98524	1.77849
0.25207	1.79232		0.26795	1.79232		0.98571	1.79232
0.24437	1.8063		0.26838	1.8063		0.98618	1.8063
0.24568	1.8203		0.26882	1.8203		0.98664	1.8203
0.24844	1.83434		0.26926	1.83434		0.9871	1.83434
0.25732	1.8486		0.2697	1.8486		0.98756	1.8486
0.23863	1.863		0.27015	1.863		0.98802	1.863
0.24506	1.87747		0.27059	1.87747		0.98848	1.87747
0.22736	1.89199		0.27104	1.89199		0.98893	1.89199
0.24956	1.90658		0.27149	1.90658		0.98938	1.90658
0.23876	1.92145		0.27195	1.92145		0.98984	1.92145
0.25053	1.93651		0.27241	1.93651		0.99029	1.93651
0.2578	1.95159		0.27287	1.95159		0.99074	1.95159
0.23992	1.96665		0.27333	1.96665		0.99119	1.96665
0.24958	1.98196		0.27379	1.98196		0.99163	1.98196
0.25889	1.99738		0.27426	1.99738		0.99208	1.99738
0.25197	2.01294		0.27473	2.01294		0.99252	2.01294
0.24691	2.02862		0.2752	2.02862		0.99296	2.02862
0.24544	2.04436		0.27568	2.04436		0.9934	2.04436
0.24325	2.06038		0.27616	2.06038		0.99384	2.06038
0.24559	2.07627		0.27663	2.07627		0.99428	2.07627
0.24396	2.09231		0.27711	2.09231		0.99471	2.09231
0.24526	2.10861		0.2776	2.10861		0.99514	2.10861
0.2485	2.12501		0.27809	2.12501		0.99558	2.12501
0.25316	2.14134		0.27857	2.14134		0.996	2.14134
0.26898	2.15813		0.27907	2.15813		0.99643	2.15813
0.26746	2.17509		0.27957	2.17509		0.99687	2.17509
0.2597	2.19203		0.28007	2.19203		0.99729	2.19203
0.27424	2.20903		0.28057	2.20903		0.99772	2.20903
0.28528	2.22641		0.28109	2.22641		0.99815	2.22641
0.24347	2.24362		0.28159	2.24362		0.99856	2.24362
0.26489	2.2609		0.2821	2.2609		0.99898	2.2609
0.25598	2.27854		0.28261	2.27854		0.9994	2.27854
0.25452	2.29644		0.28314	2.29644		0.99982	2.29644
0.27652	2.31415		0.28365	2.31415		1.00023	2.31415
0.25918	2.33219		0.28418	2.33219		1.00065	2.33219
0.27664	2.35044		0.28471	2.35044		1.00106	2.35044
0.29206	2.36865		0.28524	2.36865		1.00147	2.36865
0.27944	2.38702		0.28577	2.38702		1.00188	2.38702
0.27754	2.40562		0.28631	2.40562		1.00229	2.40562
0.28566	2.42436		0.28685	2.42436		1.0027	2.42436
0.25957	2.44321		0.2874	2.44321		1.00311	2.44321
0.26752	2.46221		0.28795	2.46221		1.00351	2.46221
0.25561	2.4815		0.2885	2.4815		1.00392	2.4815
0.25835	2.50097		0.28906	2.50097		1.00432	2.50097
0.26907	2.52039		0.28962	2.52039		1.00472	2.52039
0.26681	2.53982		0.29018	2.53982		1.00512	2.53982
0.2813	2.55958		0.29075	2.55958		1.00551	2.55958
0.28444	2.57969		0.29133	2.57969		1.00591	2.57969
0.26914	2.59972		0.29191	2.59972		1.00631	2.59972
0.28179	2.61986		0.29249	2.61986		1.0067	2.61986
0.27429	2.6404		0.29308	2.6404		1.00709	2.6404
0.2714	2.66136		0.29369	2.66136		1.00749	2.66136
0.27143	2.68185		0.29428	2.68185		1.00788	2.68185
0.27206	2.70247		0.29488	2.70247		1.00826	2.70247
0.27749	2.72345		0.29548	2.72345		1.00865	2.72345
0.2612	2.74484		0.29611	2.74484		1.00904	2.74484
0.26901	2.7664		0.29673	2.7664		1.00942	2.7664
0.2781	2.78791		0.29736	2.78791		1.00981	2.78791
0.26591	2.80957		0.29799	2.80957		1.01019	2.80957
0.27941	2.83147		0.29864	2.83147		1.01057	2.83147
0.28232	2.85361		0.29929	2.85361		1.01095	2.85361
0.2804	2.87584		0.29995	2.87584		1.01133	2.87584
0.30597	2.89831		0.30062	2.89831		1.01171	2.89831
0.28191	2.92069		0.30129	2.92069		1.01208	2.92069
0.27703	2.94317		0.30197	2.94317		1.01245	2.94317
0.28945	2.96643		0.30267	2.96643		1.01283	2.96643
0.32159	2.98969		0.30338	2.98969		1.0132	2.98969
0.31625	3.01305		0.3041	3.01305		1.01357	3.01305
0.33498	3.0365		0.30483	3.0365		1.01394	3.0365
0.33995	3.06008		0.30557	3.06008		1.01431	3.06008
0.35194	3.08397		0.30632	3.08397		1.01468	3.08397
0.35318	3.10806		0.3071	3.10806		1.01504	3.10806
0.36109	3.13233		0.30788	3.13233		1.01541	3.13233
0.33991	3.15689		0.30869	3.15689		1.01577	3.15689
0.37405	3.18174		0.30952	3.18174		1.01614	3.18174
0.38118	3.20631		0.31035	3.20631		1.0165	3.20631
0.34579	3.23134		0.31121	3.23134		1.01686	3.23134
0.36534	3.25653		0.31209	3.25653		1.01722	3.25653
0.36456	3.28187		0.31299	3.28187		1.01757	3.28187
0.3698	3.30748		0.31391	3.30748		1.01793	3.30748
0.36324	3.33324		0.31486	3.33324		1.01829	3.33324
0.36434	3.35942		0.31585	3.35942		1.01864	3.35942
0.37246	3.38569		0.31686	3.38569		1.019	3.38569
0.3751	3.41189		0.31789	3.41189		1.01935	3.41189
0.37213	3.43816		0.31895	3.43816		1.01969	3.43816
0.36607	3.46521		0.32006	3.46521		1.02004	3.46521
0.36339	3.49246		0.32121	3.49246		1.0204	3.49246
0.34655	3.51975		0.32239	3.51975		1.02074	3.51975
0.33506	3.54714		0.32361	3.54714		1.02109	3.54714
0.32048	3.57485		0.32487	3.57485		1.02144	3.57485
0.33126	3.60294		0.32618	3.60294		1.02178	3.60294
0.34165	3.631		0.32753	3.631		1.02212	3.631
0.35247	3.65929		0.32893	3.65929		1.02247	3.65929
0.34395	3.68791		0.33038	3.68791		1.02281	3.68791
0.34983	3.71614		0.33185	3.71614		1.02314	3.71614
0.33633	3.74482		0.33339	3.74482		1.02348	3.74482
0.32867	3.7744		0.33502	3.7744		1.02382	3.7744
0.33172	3.80446		0.33673	3.80446		1.02416	3.80446
0.34718	3.83432		0.33848	3.83432		1.0245	3.83432
0.33446	3.86421		0.34028	3.86421		1.02483	3.86421
0.36254	3.89418		0.34215	3.89418		1.02517	3.89418
0.34514	3.92462		0.34411	3.92462		1.0255	3.92462
0.33325	3.95546		0.34615	3.95546		1.02583	3.95546
0.33493	3.98627		0.34827	3.98627		1.02616	3.98627
0.34712	4.01728		0.35047	4.01728		1.02649	4.01728
0.36393	4.04863		0.35277	4.04863		1.02682	4.04863
0.36575	4.08035		0.35519	4.08035		1.02715	4.08035
0.40446	4.11238		0.35772	4.11238		1.02748	4.11238
0.38722	4.14449		0.36035	4.14449		1.0278	4.14449
0.40549	4.17641		0.36307	4.17641		1.02812	4.17641
0.39502	4.20908		0.36597	4.20908		1.02845	4.20908
0.38675	4.2422		0.36902	4.2422		1.02877	4.2422
0.40029	4.27551		0.37221	4.27551		1.0291	4.27551
0.37034	4.30938		0.37558	4.30938		1.02942	4.30938
0.41214	4.34261		0.37903	4.34261		1.02974	4.34261
0.40235	4.37635		0.38266	4.37635		1.03005	4.37635
0.40522	4.41066		0.3865	4.41066		1.03037	4.41066
0.40981	4.44521		0.39052	4.44521		1.03069	4.44521
0.40355	4.47989		0.39469	4.47989		1.03101	4.47989
0.40395	4.51481		0.39905	4.51481		1.03132	4.51481
0.41684	4.54969		0.40353	4.54969		1.03163	4.54969
0.42305	4.58505		0.40822	4.58505		1.03194	4.58505
0.42372	4.62159		0.41319	4.62159		1.03226	4.62159
0.42405	4.65777		0.41823	4.65777		1.03258	4.65777
0.42043	4.69368		0.42334	4.69368		1.03288	4.69368
0.39731	4.73047		0.42865	4.73047		1.03319	4.73047
0.41145	4.76808		0.43414	4.76808		1.03351	4.76808
0.38992	4.80515		0.43959	4.80515		1.03381	4.80515
0.43808	4.84269		0.44512	4.84269		1.03412	4.84269
0.41968	4.8809		0.45072	4.8809		1.03443	4.8809
0.41786	4.91905		0.45625	4.91905		1.03474	4.91905
0.41323	4.95701		0.46168	4.95701		1.03504	4.95701
0.43051	4.99588		0.46711	4.99588		1.03534	4.99588
0.4306	5.03509		0.47243	5.03509		1.03565	5.03509
0.45745	5.07433		0.47759	5.07433		1.03595	5.07433
0.47504	5.11393		0.48258	5.11393		1.03625	5.11393
0.47527	5.15415		0.48742	5.15415		1.03655	5.15415
0.52701	5.19441		0.49201	5.19441		1.03685	5.19441
0.50471	5.23491		0.49638	5.23491		1.03715	5.23491
0.5131	5.27576		0.50052	5.27576		1.03745	5.27576
0.52224	5.317		0.50442	5.317		1.03774	5.317
0.51095	5.35864		0.50809	5.35864		1.03804	5.35864
0.5307	5.40059		0.51153	5.40059		1.03834	5.40059
0.52131	5.44295		0.51474	5.44295		1.03863	5.44295
0.53057	5.48597		0.51775	5.48597		1.03893	5.48597
0.53571	5.5289		0.52053	5.5289		1.03922	5.5289
0.52136	5.57066		0.52303	5.57066		1.03951	5.57066
0.51247	5.61493		0.52548	5.61493		1.0398	5.61493
0.52962	5.65929		0.52776	5.65929		1.0401	5.65929
0.50936	5.70347		0.52986	5.70347		1.04039	5.70347
0.53627	5.74779		0.53182	5.74779		1.04067	5.74779
0.5396	5.79293		0.53369	5.79293		1.04096	5.79293
0.52374	5.83844		0.53546	5.83844		1.04125	5.83844
0.52129	5.88429		0.53714	5.88429		1.04154	5.88429
0.52274	5.93002		0.53872	5.93002		1.04183	5.93002
0.51842	5.97575		0.54022	5.97575		1.04211	5.97575
0.52306	6.02311		0.54171	6.02311		1.0424	6.02311
0.51532	6.07059		0.54314	6.07059		1.04269	6.07059
0.52631	6.11808		0.54452	6.11808		1.04297	6.11808
0.51192	6.16574		0.54585	6.16574		1.04325	6.16574
0.51963	6.2138		0.54715	6.2138		1.04353	6.2138
0.51367	6.26251		0.54843	6.26251		1.04382	6.26251
0.538	6.31171		0.54969	6.31171		1.0441	6.31171
0.5157	6.3616		0.55094	6.3616		1.04438	6.3616
0.53345	6.41156		0.55216	6.41156		1.04466	6.41156
0.53986	6.46084		0.55334	6.46084		1.04494	6.46084
0.5416	6.51168		0.55453	6.51168		1.04522	6.51168
0.55564	6.56274		0.5557	6.56274		1.0455	6.56274
0.55787	6.614		0.55686	6.614		1.04577	6.614
0.57704	6.66561		0.55801	6.66561		1.04605	6.66561
0.57197	6.71769		0.55914	6.71769		1.04632	6.71769
0.5742	6.77041		0.56027	6.77041		1.0466	6.77041
0.58672	6.82333		0.56138	6.82333		1.04688	6.82333
0.59614	6.87681		0.56247	6.87681		1.04715	6.87681
0.58048	6.93088		0.56356	6.93088		1.04743	6.93088
0.58292	6.98474		0.56463	6.98474		1.0477	6.98474
0.57553	7.03972		0.56569	7.03972		1.04797	7.03972
0.57941	7.0949		0.56673	7.0949		1.04824	7.0949
0.58418	7.15029		0.56776	7.15029		1.04851	7.15029
0.57704	7.20612		0.56876	7.20612		1.04878	7.20612
0.58503	7.26214		0.56975	7.26214		1.04905	7.26214
0.60019	7.31949		0.57073	7.31949		1.04932	7.31949
0.58587	7.37744		0.5717	7.37744		1.0496	7.37744
0.58669	7.43532		0.57263	7.43532		1.04987	7.43532
0.58609	7.49277		0.57354	7.49277		1.05013	7.49277
0.58713	7.55074		0.57442	7.55074		1.05039	7.55074
0.57852	7.61041		0.5753	7.61041		1.05066	7.61041
0.58767	7.67035		0.57616	7.67035		1.05093	7.67035
0.58668	7.73024		0.57699	7.73024		1.0512	7.73024
0.59981	7.79117		0.5778	7.79117		1.05146	7.79117
0.619	7.8525		0.57859	7.8525		1.05173	7.8525
0.59505	7.91416		0.57936	7.91416		1.052	7.91416
0.60102	7.97589		0.5801	7.97589		1.05226	7.97589
0.60345	8.03782		0.58081	8.03782		1.05252	8.03782
0.59308	8.10071		0.58151	8.10071		1.05278	8.10071
0.59939	8.16397		0.58218	8.16397		1.05304	8.16397
0.60459	8.22786		0.58283	8.22786		1.05331	8.22786
0.59988	8.29241		0.58347	8.29241		1.05357	8.29241
0.60791	8.35758		0.58408	8.35758		1.05383	8.35758
0.59461	8.42335		0.58467	8.42335		1.05409	8.42335
0.59967	8.48787		0.58523	8.48787		1.05435	8.48787
0.60046	8.55384		0.58577	8.55384		1.0546	8.55384
0.59803	8.62164		0.61789	8.62164		1.05487	8.62164
0.60992	8.69009		0.61804	8.69009		1.05513	8.69009
0.61309	8.75783		0.61819	8.75783		1.05539	8.75783
0.60919	8.82648		0.61834	8.82648		1.05564	8.82648
0.60952	8.89578		0.61849	8.89578		1.0559	8.89578
0.6305	8.96556		0.61865	8.96556		1.05616	8.96556
0.61783	9.03589		0.6188	9.03589		1.05642	9.03589
0.60431	9.10644		0.61895	9.10644		1.05667	9.10644
0.61158	9.17917		0.6191	9.17917		1.05693	9.17917
0.65108	9.25162		0.64501	9.25162		1.05719	9.25162
0.64389	9.32279		0.64516	9.32279		1.05744	9.32279
0.64333	9.39497		0.64532	9.39497		1.05769	9.39497
0.63948	9.4688		0.64547	9.4688		1.05795	9.4688
0.66292	9.54274		0.64563	9.54274		1.0582	9.54274
0.65013	9.61749		0.64578	9.61749		1.05846	9.61749
0.65858	9.69374		0.64594	9.69374		1.05871	9.69374
0.6483	9.77034		0.6461	9.77034		1.05897	9.77034
0.65142	9.84588		0.64625	9.84588		1.05922	9.84588
0.66011	9.92237		0.6464	9.92237		1.05947	9.92237
0.65615	10.0002		0.64655	10.0002		1.05972	10.0002
0.66999	10.0788		0.64671	10.0788		1.05997	10.0788
0.64842	10.158		0.64686	10.158		1.06023	10.158
0.65461	10.2379		0.64702	10.2379		1.06048	10.2379
0.66829	10.3178		0.64717	10.3178		1.06073	10.3178
0.65887	10.3981		0.64732	10.3981		1.06098	10.3981
0.65677	10.4797		0.64747	10.4797		1.06123	10.4797
0.67445	10.5607		0.64762	10.5607		1.06148	10.5607
0.66545	10.6441		0.64778	10.6441		1.06173	10.6441
0.67168	10.7282		0.64793	10.7282		1.06198	10.7282
0.65287	10.812		0.64808	10.812		1.06223	10.812
0.6601	10.897		0.64824	10.897		1.06248	10.897
0.6474	10.9824		0.64839	10.9824		1.06273	10.9824
0.65964	11.0693		0.67444	11.0693		1.06298	11.0693
0.66671	11.1564		0.6746	11.1564		1.06323	11.1564
0.66265	11.2429		0.67476	11.2429		1.06347	11.2429
0.66595	11.3306		0.67491	11.3306		1.06372	11.3306
0.65023	11.4193		0.67507	11.4193		1.06397	11.4193
0.65972	11.5091		0.67523	11.5091		1.06422	11.5091
0.66061	11.5996		0.67539	11.5996		1.06446	11.5996
0.66116	11.6905		0.67554	11.6905		1.06471	11.6905
0.66258	11.7819		0.6757	11.7819		1.06496	11.7819
0.68339	11.874		0.67586	11.874		1.06521	11.874
0.66097	11.9686		0.67602	11.9686		1.06546	11.9686
0.66849	12.0633		0.67617	12.0633		1.0657	12.0633
0.69908	12.1555		0.67633	12.1555		1.06595	12.1555
0.68469	12.2513		0.70246	12.2513		1.06619	12.2513
0.69009	12.3469		0.70263	12.3469		1.06644	12.3469
0.70203	12.4436		0.70279	12.4436		1.06668	12.4436
0.69608	12.5411		0.70295	12.5411		1.06693	12.5411
0.69727	12.6378		0.70311	12.6378		1.06717	12.6378
0.69219	12.7388		0.70327	12.7388		1.06742	12.7388
0.69772	12.8386		0.70344	12.8386		1.06767	12.8386
0.69397	12.9388		0.7036	12.9388		1.06791	12.9388
0.70283	13.0406		0.70376	13.0406		1.06816	13.0406
0.69355	13.1437		0.70392	13.1437		1.06841	13.1437
0.72011	13.2461		0.70408	13.2461		1.06865	13.2461
0.71804	13.3495		0.70424	13.3495		1.06889	13.3495
0.70235	13.4545		0.70441	13.4545		1.06914	13.4545
0.69861	13.5609		0.70457	13.5609		1.06939	13.5609
0.70541	13.6675		0.70473	13.6675		1.06963	13.6675
0.69426	13.7743		0.70489	13.7743		1.06988	13.7743
0.71213	13.8814		0.70505	13.8814		1.07012	13.8814
0.71573	13.99		0.70521	13.99		1.07037	13.99
0.71521	14.1005		0.70538	14.1005		1.07061	14.1005
0.71846	14.2105		0.70554	14.2105		1.07086	14.2105
0.70047	14.3216		0.7057	14.3216		1.0711	14.3216
0.71557	14.4337		0.70586	14.4337		1.07135	14.4337
0.70879	14.5474		0.70602	14.5474		1.07159	14.5474
0.70508	14.6632		0.70618	14.6632		1.07184	14.6632
0.71316	14.7767		0.70634	14.7767		1.07208	14.7767
0.70839	14.8936		0.70651	14.8936		1.07233	14.8936
0.7025	15.0108		0.70667	15.0108		1.07258	15.0108
0.71909	15.1274		0.70683	15.1274		1.07282	15.1274
0.70905	15.2455		0.70699	15.2455		1.07306	15.2455
0.72041	15.3644		0.73331	15.3644		1.07331	15.3644
0.7343	15.4845		0.73347	15.4845		1.07355	15.4845
0.72099	15.606		0.73364	15.606		1.0738	15.606
0.72782	15.7287		0.73381	15.7287		1.07404	15.7287
0.73017	15.8521		0.73398	15.8521		1.07429	15.8521
0.71882	15.9764		0.73414	15.9764		1.07454	15.9764
0.72203	16.1017		0.73431	16.1017		1.07478	16.1017
0.74947	16.2278		0.73448	16.2278		1.07503	16.2278
0.73853	16.3548		0.73465	16.3548		1.07527	16.3548
0.75199	16.4841		0.76103	16.4841		1.07552	16.4841
0.75714	16.6128		0.7612	16.6128		1.07577	16.6128
0.73999	16.743		0.76137	16.743		1.07601	16.743
0.75927	16.8747		0.76155	16.8747		1.07626	16.8747
0.75369	17.0064		0.76172	17.0064		1.07651	17.0064
0.82666	17.1399		0.78814	17.1399		1.07675	17.1399
0.82436	17.2744		0.81456	17.2744		1.077	17.2744
0.82455	17.4108		0.81475	17.4108		1.07725	17.4108
0.84533	17.5481		0.84119	17.5481		1.0775	17.5481
0.84563	17.6837		0.84139	17.6837		1.07774	17.6837
0.84334	17.8232		0.84158	17.8232		1.07799	17.8232
0.84888	17.9628		0.84177	17.9628		1.07824	17.9628
0.85489	18.1032		0.84197	18.1032		1.07849	18.1032
0.84851	18.2452		0.84216	18.2452		1.07874	18.2452
0.85073	18.3879		0.84236	18.3879		1.07899	18.3879
0.85092	18.5324		0.84255	18.5324		1.07924	18.5324
0.85983	18.6777		0.84275	18.6777		1.07949	18.6777
0.86417	18.8244		0.86925	18.8244		1.07974	18.8244
0.85303	18.9729		0.86945	18.9729		1.07999	18.9729
0.88377	19.1206		0.86966	19.1206		1.08024	19.1206
0.88102	19.2706		0.86986	19.2706		1.08049	19.2706
0.8758	19.4228		0.87006	19.4228		1.08074	19.4228
0.88369	19.5759		0.87026	19.5759		1.08099	19.5759
0.88463	19.7288		0.87047	19.7288		1.08125	19.7288
0.8889	19.8822		0.87067	19.8822		1.0815	19.8822
0.88324	20.0406		0.87087	20.0406		1.08175	20.0406
0.88255	20.1993		0.87108	20.1993		1.08201	20.1993
0.87456	20.3564		0.87128	20.3564		1.08226	20.3564
0.88338	20.5132		0.87148	20.5132		1.08251	20.5132
0.89026	20.6741		0.87169	20.6741		1.08276	20.6741
0.88301	20.8381		0.87189	20.8381		1.08302	20.8381
0.88304	21.0016		0.8721	21.0016		1.08327	21.0016
0.88162	21.1649		0.8723	21.1649		1.08353	21.1649
0.88332	21.3325		0.87251	21.3325		1.08379	21.3325
0.88159	21.4983		0.87272	21.4983		1.08404	21.4983
0.87684	21.6672		0.87292	21.6672		1.0843	21.6672
0.87771	21.8379		0.87313	21.8379		1.08456	21.8379
0.88425	22.0088		0.87334	22.0088		1.08481	22.0088
0.87283	22.1807		0.87354	22.1807		1.08507	22.1807
0.88599	22.3545		0.87375	22.3545		1.08533	22.3545
0.88647	22.5305		0.87396	22.5305		1.08559	22.5305
0.88751	22.7078		0.87417	22.7078		1.08585	22.7078
0.89013	22.8862		0.87438	22.8862		1.08611	22.8862
0.89508	23.0696		0.90107	23.0696		1.08637	23.0696
0.89999	23.2472		0.90128	23.2472		1.08663	23.2472
0.90257	23.4271		0.90149	23.4271		1.08689	23.4271
0.8944	23.6114		0.90171	23.6114		1.08715	23.6114
0.89381	23.7965		0.90193	23.7965		1.08741	23.7965
0.88836	23.9831		0.90215	23.9831		1.08768	23.9831
0.89364	24.1717		0.90237	24.1717		1.08794	24.1717
0.89058	24.362		0.90259	24.362		1.08821	24.362
0.88396	24.5536		0.90281	24.5536		1.08847	24.5536
0.88551	24.7465		0.90303	24.7465		1.08874	24.7465
0.89216	24.94		0.90325	24.94		1.089	24.94
0.8906	25.135		0.90347	25.135		1.08927	25.135
0.89513	25.3321		0.90369	25.3321		1.08954	25.3321
0.88708	25.5315		0.90392	25.5315		1.08981	25.5315
0.89321	25.732		0.90414	25.732		1.09008	25.732
0.89741	25.9333		0.90436	25.9333		1.09035	25.9333
0.88973	26.1363		0.90459	26.1363		1.09062	26.1363
0.90129	26.3417		0.90481	26.3417		1.09089	26.3417
0.89599	26.5492		0.90504	26.5492		1.09116	26.5492
0.8918	26.7556		0.90526	26.7556		1.09143	26.7556
0.89755	26.9684		0.90549	26.9684		1.09171	26.9684
0.90089	27.1796		0.90572	27.1796		1.09198	27.1796
0.89783	27.3902		0.90594	27.3902		1.09225	27.3902
0.90268	27.6057		0.90617	27.6057		1.09253	27.6057
0.89809	27.8185		0.9064	27.8185		1.0928	27.8185
0.91715	28.04		0.90663	28.04		1.09308	28.04
0.91696	28.2617		0.90686	28.2617		1.09336	28.2617
0.91578	28.4819		0.90709	28.4819		1.09364	28.4819
0.92407	28.7069		0.90733	28.7069		1.09392	28.7069
0.9213	28.9321		0.90756	28.9321		1.0942	28.9321
0.91683	29.1595		0.90779	29.1595		1.09448	29.1595
0.92121	29.3877		0.90802	29.3877		1.09476	29.3877
0.91821	29.6167		0.90826	29.6167		1.09504	29.6167
0.92331	29.8498		0.90849	29.8498		1.09533	29.8498
0.91505	30.0864		0.90873	30.0864		1.09562	30.0864
0.92101	30.3228		0.90897	30.3228		1.0959	30.3228
0.92454	30.5592		0.90921	30.5592		1.09619	30.5592
0.91507	30.7975		0.90944	30.7975		1.09647	30.7975
0.93061	31.0405		0.90968	31.0405		1.09676	31.0405
0.92259	31.2838		0.90992	31.2838		1.09705	31.2838
0.92623	31.5293		0.9369	31.5293		1.09734	31.5293
0.92218	31.7766		0.93715	31.7766		1.09763	31.7766
0.92275	32.0247		0.9374	32.0247		1.09792	32.0247
0.91935	32.2761		0.93765	32.2761		1.09822	32.2761
0.92316	32.5298		0.9379	32.5298		1.09851	32.5298
0.92732	32.7876		0.93816	32.7876		1.09881	32.7876
0.92397	33.0453		0.93841	33.0453		1.09911	33.0453
0.92575	33.2963		0.93866	33.2963		1.0994	33.2963
0.92525	33.5617		0.93892	33.5617		1.0997	33.5617
0.92627	33.8276		0.93918	33.8276		1.1	33.8276
0.93003	34.0925		0.93943	34.0925		1.1003	34.0925
0.93373	34.3585		0.93969	34.3585		1.1006	34.3585
0.93763	34.6288		0.93995	34.6288		1.10091	34.6288
0.93275	34.9019		0.94021	34.9019		1.10121	34.9019
0.93723	35.1794		0.94047	35.1794		1.10152	35.1794
0.93495	35.4551		0.94074	35.4551		1.10183	35.4551
0.93996	35.7274		0.94099	35.7274		1.10213	35.7274
0.93576	36.0079		0.94126	36.0079		1.10244	36.0079
0.93393	36.2912		0.94152	36.2912		1.10275	36.2912
0.93781	36.5778		0.94179	36.5778		1.10306	36.5778
0.93361	36.8657		0.94206	36.8657		1.10338	36.8657
0.94152	37.1532		0.94232	37.1532		1.10369	37.1532
0.93694	37.4436		0.94259	37.4436		1.104	37.4436
0.93916	37.7369		0.94286	37.7369		1.10432	37.7369
0.94123	38.0333		0.94313	38.0333		1.10464	38.0333
0.93829	38.3331		0.94341	38.3331		1.10496	38.3331
0.94453	38.6354		0.94368	38.6354		1.10528	38.6354
0.947	38.9374		0.94396	38.9374		1.1056	38.9374
0.94087	39.2422		0.94423	39.2422		1.10592	39.2422
0.94102	39.5503		0.94451	39.5503		1.10625	39.5503
0.94685	39.861		0.94479	39.861		1.10657	39.861
0.93805	40.1728		0.94507	40.1728		1.1069	40.1728
0.94753	40.4894		0.94535	40.4894		1.10723	40.4894
0.94128	40.8066		0.94563	40.8066		1.10756	40.8066
0.93864	41.1282		0.94591	41.1282		1.10789	41.1282
0.94845	41.4542		0.9462	41.4542		1.10823	41.4542
0.94674	41.7743		0.94648	41.7743		1.10856	41.7743
0.94748	42.102		0.94677	42.102		1.1089	42.102
0.94272	42.4323		0.94706	42.4323		1.10923	42.4323
0.95007	42.766		0.94735	42.766		1.10957	42.766
0.94786	43.1034		0.94764	43.1034		1.10992	43.1034
0.94856	43.4365		0.94793	43.4365		1.11025	43.4365
0.94566	43.7795		0.94822	43.7795		1.1106	43.7795
1.08405	44.1253		0.97559	44.1253		1.11095	44.1253
1.11061	44.4713		1.00298	44.4713		1.11129	44.4713
1.10939	44.8187		1.03038	44.8187		1.11164	44.8187
1.11445	45.1706		1.0578	45.1706		1.11199	45.1706
1.11138	45.5282		1.08524	45.5282		1.11235	45.5282
1.11555	45.8849		1.1127	45.8849		1.1127	45.8849
1.11389	46.2421		1.11305	46.2421		1.11305	46.2421
1.11364	46.6078		1.11341	46.6078		1.11341	46.6078
1.12017	46.9748		1.11377	46.9748		1.11377	46.9748
1.11801	47.3415		1.11413	47.3415		1.11413	47.3415
1.112	47.7114		1.11449	47.7114		1.11449	47.7114
1.11653	48.0848		1.11486	48.0848		1.11486	48.0848
1.11642	48.4535		1.11521	48.4535		1.11521	48.4535
1.11657	48.8406		1.11559	48.8406		1.11559	48.8406
1.11411	49.2287		1.11596	49.2287		1.11596	49.2287
1.11568	49.6144		1.11633	49.6144		1.11633	49.6144
1.11114	50.0017		1.1167	50.0017		1.1167	50.0017
1.11687	50.4005		1.11709	50.4005		1.11709	50.4005
1.11549	50.7876		1.11746	50.7876		1.11746	50.7876
1.11798	51.1841		1.11783	51.1841		1.11783	51.1841
1.1159	51.5905		1.11822	51.5905		1.11822	51.5905
1.12009	51.9956		1.1186	51.9956		1.1186	51.9956
1.11509	52.4042		1.11899	52.4042		1.11899	52.4042
1.1199	52.8192		1.11938	52.8192		1.11938	52.8192
1.11842	53.2413		1.11978	53.2413		1.11978	53.2413
1.12103	53.6618		1.12017	53.6618		1.12017	53.6618
1.11683	54.0679		1.12055	54.0679		1.12055	54.0679
1.11527	54.4915		1.12094	54.4915		1.12094	54.4915
1.11891	54.9195		1.12134	54.9195		1.12134	54.9195
1.11833	55.3889		1.12178	55.3889		1.12178	55.3889
1.11081	55.7224		1.12211	55.7449		1.12209	55.7224
1.11237	55.7449		1.12213	55.7668		1.12211	55.7449
1.11325	55.7668		1.12215	55.7883		1.12213	55.7668
1.12132	55.7883		1.12217	55.8094		1.12215	55.7883
1.12555	55.8094		1.12218	55.8299		1.12217	55.8094
1.12701	55.8299		1.1222	55.85		1.12218	55.8299
1.11919	55.85		1.12222	55.8696		1.1222	55.85
1.12622	55.8696		1.12224	55.8888		1.12222	55.8696
1.12233	55.8888		1.12226	55.9076		1.12224	55.8888
1.12377	55.9076		1.12227	55.9259		1.12226	55.9076
1.1263	55.9259		1.12229	55.9437		1.12227	55.9259
1.12312	55.9437		1.12231	55.9612		1.12229	55.9437
1.11567	55.9612		1.12232	55.9781		1.12231	55.9612
1.12724	55.9781		1.12234	55.9947		1.12232	55.9781
1.1209	55.9947		1.12235	56.0109		1.12234	55.9947
1.12389	56.0109		1.12237	56.0266		1.12235	56.0109
1.12359	56.0266		1.12238	56.042		1.12237	56.0266
1.12596	56.042		1.12239	56.0569		1.12238	56.042
1.12625	56.0569		1.12241	56.0715		1.12239	56.0569
1.1233	56.0715		1.12242	56.0856		1.12241	56.0715
1.12219	56.0856		1.12243	56.0994		1.12242	56.0856
1.12491	56.0994		1.12245	56.1128		1.12243	56.0994
1.12669	56.1128		1.12246	56.1258		1.12245	56.1128
1.1222	56.1258					1.12246	56.1258
