# Supplementary material for: The shelterin component TRF2 mediates columnar stacking of human telomeric chromatin
Source: EMBO J. 2023 Dec 14;43(1):87–111. doi: 10.1038/s44318-023-00002-3 (PMC10883271; doi:10.1038/s44318-023-00002-3)
Supplement: Supplementary file 6 — Figure 4 Source Data [file 44318_2023_2_MOESM6_ESM.zip › EMBOJ-2023-114491_Source data_Figure 4/4C/Numerical Data_Figure 4C.xlsx]

## Sheet: Sheet1
#Telo-18# array, illustrative stretching, comparison 0 TRF2DN and 1 nM TRF2DN
No TRF2-DN						1 nM TRF2-DN						Legend inside the graph
Experimental data	red triangles		Fitting	black curve		Experimental data	green squares		Fitting	dark curve		TRF2 1 nM 0 nM
Extension, mm	Force, pN		Extension, mm	Force, pN		Extension, mm	Force, pN		Extension, mm	Force, pN		kfibre (pN/nm) 0.57 0.59
0.22741	0.03691		0.08274	0.03691		0.10007	0.04043		0.04567	0.04043		∆G1 (kT) 21.2 18.2
0.22864	0.03691		0.08274	0.03691		0.10977	0.04043		0.04567	0.04043		∆G2 (kT) 6.2 5.9
0.23898	0.03691		0.08274	0.03691		0.09096	0.0404		0.04566	0.0404		Ntotal 23 18
0.23059	0.03691		0.08274	0.03691		0.0955	0.04025		0.04557	0.04025		Nfold 14 13
0.23516	0.03691		0.08274	0.03691		0.09224	0.03981		0.04532	0.03981
0.24415	0.03691		0.08274	0.03691		0.10321	0.03917		0.04495	0.03917
0.23588	0.03691		0.08274	0.03691		0.09072	0.03838		0.04448	0.03838
0.25323	0.03691		0.08274	0.03691		0.10367	0.0377		0.04407	0.0377
0.24175	0.03691		0.08274	0.03691		0.10365	0.03723		0.04378	0.03723
0.26909	0.03691		0.08274	0.03691		0.10431	0.03699		0.04363	0.03699
0.25469	0.03691		0.08274	0.03691		0.09357	0.03692		0.04358	0.03692
0.23241	0.03691		0.08274	0.03691		0.08163	0.03691		0.04358	0.03691
0.24423	0.03691		0.08274	0.03691		0.08671	0.03691		0.04358	0.03691
0.21613	0.03691		0.08274	0.03691		0.09004	0.03691		0.04358	0.03691
0.23459	0.03691		0.08274	0.03691		0.08232	0.03691		0.04358	0.03691
0.25313	0.03691		0.08274	0.03691		0.08713	0.03691		0.04358	0.03691
0.26026	0.03691		0.08274	0.03691		0.0819	0.03691		0.04358	0.03691
0.25856	0.03691		0.08274	0.03691		0.08329	0.03691		0.04358	0.03691
0.26756	0.03691		0.08274	0.03691		0.08806	0.03691		0.04358	0.03691
0.26097	0.03691		0.08274	0.03691		0.08486	0.03691		0.04358	0.03691
0.25398	0.03691		0.08274	0.03691		0.08796	0.03691		0.04358	0.03691
0.22088	0.03691		0.08274	0.03691		0.0903	0.03691		0.04358	0.03691
0.24106	0.03691		0.08274	0.03691		0.09672	0.03691		0.04358	0.03691
0.23602	0.03691		0.08274	0.03691		0.09131	0.03691		0.04358	0.03691
0.23167	0.03691		0.08274	0.03691		0.09465	0.03691		0.04358	0.03691
0.22062	0.03691		0.08274	0.03691		0.08325	0.03691		0.04358	0.03691
0.23407	0.03691		0.08274	0.03691		0.08762	0.03691		0.04358	0.03691
0.24827	0.03691		0.08274	0.03691		0.09118	0.03691		0.04358	0.03691
0.25846	0.03691		0.08274	0.03691		0.09711	0.03691		0.04358	0.03691
0.22987	0.03691		0.08274	0.03691		0.10852	0.03691		0.04358	0.03691
0.23937	0.03691		0.08274	0.03691		0.09902	0.03691		0.04358	0.03691
0.26689	0.03691		0.08274	0.03691		0.09846	0.03691		0.04358	0.03691
0.2767	0.03691		0.08274	0.03691		0.09576	0.03691		0.04358	0.03691
0.24388	0.03691		0.08274	0.03691		0.09833	0.03691		0.04358	0.03691
0.25936	0.03691		0.08274	0.03691		0.0969	0.03691		0.04358	0.03691
0.252	0.03691		0.08274	0.03691		0.10168	0.03691		0.04358	0.03691
0.24769	0.03691		0.08274	0.03691		0.08919	0.03691		0.04358	0.03691
0.26981	0.03691		0.08274	0.03691		0.09559	0.03691		0.04358	0.03691
0.26194	0.03691		0.08274	0.03691		0.10298	0.03691		0.04358	0.03691
0.24981	0.03691		0.08274	0.03691		0.10132	0.03691		0.04358	0.03691
0.25674	0.03691		0.08274	0.03691		0.10189	0.03691		0.04358	0.03691
0.24138	0.03691		0.08274	0.03691		0.10998	0.03691		0.04358	0.03691
0.22347	0.03691		0.08274	0.03691		0.1007	0.03691		0.04358	0.03691
0.24697	0.03691		0.08274	0.03691		0.0921	0.03691		0.04358	0.03691
0.24529	0.03691		0.08274	0.03691		0.07208	0.03691		0.04358	0.03691
0.22937	0.03691		0.08274	0.03691		0.08468	0.03691		0.04358	0.03691
0.22478	0.03691		0.08274	0.03691		0.08471	0.03691		0.04358	0.03691
0.24523	0.03691		0.08274	0.03691		0.08346	0.03691		0.04358	0.03691
0.20456	0.03691		0.08274	0.03691		0.09189	0.03691		0.04358	0.03691
0.20949	0.03691		0.08274	0.03691		0.09523	0.03691		0.04358	0.03691
0.22506	0.03691		0.08274	0.03691		0.08944	0.03691		0.04358	0.03691
0.23044	0.03691		0.08274	0.03691		0.07916	0.03691		0.04358	0.03691
0.21528	0.03691		0.08274	0.03691		0.08235	0.03691		0.04358	0.03691
0.21106	0.03691		0.08274	0.03691		0.0895	0.03691		0.04358	0.03691
0.20513	0.03691		0.08274	0.03691		0.07872	0.03691		0.04358	0.03691
0.21395	0.03691		0.08274	0.03691		0.08745	0.03691		0.04358	0.03691
0.21949	0.03691		0.08274	0.03691		0.09965	0.03691		0.04358	0.03691
0.19065	0.03691		0.08274	0.03691		0.10122	0.03691		0.04358	0.03691
0.22406	0.03691		0.08274	0.03691		0.08785	0.03691		0.04358	0.03691
0.17966	0.03691		0.08274	0.03691		0.08513	0.03691		0.04358	0.03691
0.22137	0.03691		0.08274	0.03691		0.09263	0.03691		0.04358	0.03691
0.21786	0.03691		0.08274	0.03691		0.10074	0.03691		0.04358	0.03691
0.24457	0.03691		0.08274	0.03691		0.09232	0.03691		0.04358	0.03691
0.23911	0.03691		0.08274	0.03691		0.09738	0.03691		0.04358	0.03691
0.23352	0.03691		0.08274	0.03691		0.09017	0.03691		0.04358	0.03691
0.22697	0.03691		0.08274	0.03691		0.09321	0.03691		0.04358	0.03691
0.23434	0.03691		0.08274	0.03691		0.08906	0.03691		0.04358	0.03691
0.22308	0.03691		0.08274	0.03691		0.09293	0.03691		0.04358	0.03691
0.22686	0.03691		0.08274	0.03691		0.0908	0.03691		0.04358	0.03691
0.22377	0.03691		0.08274	0.03691		0.10047	0.03691		0.04358	0.03691
0.22676	0.03691		0.08274	0.03691		0.10203	0.03691		0.04358	0.03691
0.21715	0.03691		0.08274	0.03691		0.1041	0.03691		0.04358	0.03691
0.23178	0.03691		0.08274	0.03691		0.09211	0.03691		0.04358	0.03691
0.23209	0.03691		0.08274	0.03691		0.10916	0.03691		0.04358	0.03691
0.25331	0.03691		0.08274	0.03691		0.08503	0.03691		0.04358	0.03691
0.26656	0.03691		0.08274	0.03691		0.09237	0.03691		0.04358	0.03691
0.25469	0.03691		0.08274	0.03691		0.1019	0.03691		0.04358	0.03691
0.25696	0.03691		0.08274	0.03691		0.09395	0.03691		0.04358	0.03691
0.25023	0.03691		0.08274	0.03691		0.09667	0.03691		0.04358	0.03691
0.23744	0.03691		0.08274	0.03691		0.09953	0.03691		0.04358	0.03691
0.23612	0.03691		0.08274	0.03691		0.09558	0.03691		0.04358	0.03691
0.2279	0.03691		0.08274	0.03691		0.09697	0.03691		0.04358	0.03691
0.2342	0.03691		0.08274	0.03691		0.09813	0.03691		0.04358	0.03691
0.2389	0.03691		0.08274	0.03691		0.10489	0.03691		0.04358	0.03691
0.22665	0.03691		0.08274	0.03691		0.0893	0.03691		0.04358	0.03691
0.24763	0.03691		0.08274	0.03691		0.09433	0.03691		0.04358	0.03691
0.27401	0.03691		0.08274	0.03691		0.08909	0.03691		0.04358	0.03691
0.28339	0.03691		0.08274	0.03691		0.10468	0.03691		0.04358	0.03691
0.26754	0.03691		0.08274	0.03691		0.09383	0.03691		0.04358	0.03691
0.23791	0.03691		0.08274	0.03691		0.09444	0.03691		0.04358	0.03691
0.23666	0.03691		0.08274	0.03691		0.09508	0.03691		0.04358	0.03691
0.22637	0.03691		0.08274	0.03691		0.09952	0.03691		0.04358	0.03691
0.23838	0.03691		0.08274	0.03691		0.096	0.03691		0.04358	0.03691
0.23701	0.03691		0.08274	0.03691		0.09173	0.03691		0.04358	0.03691
0.23841	0.03691		0.08274	0.03691		0.08093	0.03691		0.04358	0.03691
0.25234	0.03691		0.08274	0.03691		0.09348	0.03691		0.04358	0.03691
0.25127	0.03691		0.08274	0.03691		0.10917	0.03691		0.04358	0.03691
0.3103	0.03691		0.08274	0.03691		0.10754	0.03691		0.04358	0.03691
0.2627	0.03691		0.08274	0.03691		0.1045	0.03691		0.04358	0.03691
0.24112	0.03691		0.08274	0.03691		0.10922	0.03691		0.04358	0.03691
0.20972	0.03691		0.08274	0.03691		0.11054	0.03691		0.04358	0.03691
0.20797	0.03691		0.08274	0.03691		0.10628	0.03691		0.04358	0.03691
0.24033	0.03691		0.08274	0.03691		0.09815	0.03691		0.04358	0.03691
0.22743	0.03691		0.08274	0.03691		0.10487	0.03691		0.04358	0.03691
0.2394	0.03691		0.08274	0.03691		0.1028	0.03691		0.04358	0.03691
0.24772	0.03691		0.08274	0.03691		0.09653	0.03691		0.04358	0.03691
0.23296	0.03691		0.08274	0.03691		0.0884	0.03691		0.04358	0.03691
0.22991	0.03691		0.08274	0.03691		0.10291	0.03691		0.04358	0.03691
0.23208	0.03691		0.08274	0.03691		0.10899	0.03691		0.04358	0.03691
0.22826	0.03691		0.08274	0.03691		0.10229	0.03691		0.04358	0.03691
0.22833	0.03691		0.08274	0.03691		0.10384	0.03691		0.04358	0.03691
0.23353	0.03691		0.08274	0.03691		0.0953	0.03691		0.04358	0.03691
0.22292	0.03691		0.08274	0.03691		0.0953	0.03691		0.04358	0.03691
0.21365	0.03691		0.08274	0.03691		0.09926	0.03691		0.04358	0.03691
0.24366	0.03691		0.08274	0.03691		0.08957	0.03691		0.04358	0.03691
0.22317	0.03691		0.08274	0.03691		0.1009	0.03691		0.04358	0.03691
0.23141	0.03691		0.08274	0.03691		0.09608	0.03691		0.04358	0.03691
0.2565	0.03691		0.08274	0.03691		0.10182	0.03691		0.04358	0.03691
0.27662	0.03691		0.08274	0.03691		0.09435	0.03691		0.04358	0.03691
0.24884	0.03691		0.08274	0.03691		0.09344	0.03691		0.04358	0.03691
0.23739	0.03691		0.08274	0.03691		0.08904	0.03691		0.04358	0.03691
0.23851	0.03691		0.08274	0.03691		0.09959	0.03691		0.04358	0.03691
0.22366	0.03691		0.08274	0.03691		0.09819	0.03691		0.04358	0.03691
0.23191	0.03691		0.08274	0.03691		0.08904	0.03691		0.04358	0.03691
0.23759	0.03691		0.08274	0.03691		0.0878	0.03691		0.04358	0.03691
0.2474	0.03691		0.08274	0.03691		0.08578	0.03691		0.04358	0.03691
0.25205	0.03691		0.08274	0.03691		0.08604	0.03691		0.04358	0.03691
0.24246	0.03691		0.08274	0.03691		0.09273	0.03691		0.04358	0.03691
0.25081	0.03691		0.08274	0.03691		0.10026	0.03691		0.04358	0.03691
0.22574	0.03691		0.08274	0.03691		0.09945	0.03691		0.04358	0.03691
0.23408	0.03691		0.08274	0.03691		0.09329	0.03691		0.04358	0.03691
0.22521	0.03691		0.08274	0.03691		0.0917	0.03691		0.04358	0.03691
0.2185	0.03691		0.08274	0.03691		0.09007	0.03691		0.04358	0.03691
0.24486	0.03691		0.08274	0.03691		0.08148	0.03691		0.04358	0.03691
0.23747	0.03691		0.08274	0.03691		0.08864	0.03691		0.04358	0.03691
0.22809	0.03691		0.08274	0.03691		0.0916	0.03691		0.04358	0.03691
0.22411	0.03691		0.08274	0.03691		0.09625	0.03691		0.04358	0.03691
0.23885	0.03691		0.08274	0.03691		0.10589	0.03691		0.04358	0.03691
0.24204	0.03691		0.08274	0.03691		0.10201	0.03691		0.04358	0.03691
0.23072	0.03691		0.08274	0.03691		0.09835	0.03691		0.04358	0.03691
0.23928	0.03691		0.08274	0.03691		0.10233	0.03691		0.04358	0.03691
0.22992	0.03693		0.08279	0.03693		0.09305	0.03691		0.04358	0.03691
0.24793	0.03701		0.08297	0.03701		0.09746	0.03691		0.04358	0.03691
0.25372	0.03716		0.08329	0.03716		0.09134	0.03691		0.04358	0.03691
0.23964	0.03729		0.08359	0.03729		0.09026	0.03691		0.04358	0.03691
0.22393	0.03743		0.08389	0.03743		0.09273	0.03691		0.04358	0.03691
0.22744	0.03756		0.08419	0.03756		0.09993	0.03693		0.04359	0.03693
0.24539	0.0377		0.08449	0.0377		0.09627	0.037		0.04363	0.037
0.24342	0.03784		0.08479	0.03784		0.0995	0.03715		0.04373	0.03715
0.24041	0.03798		0.0851	0.03798		0.10425	0.03728		0.04381	0.03728
0.23718	0.03812		0.08541	0.03812		0.09079	0.03741		0.04389	0.03741
0.25318	0.03827		0.08572	0.03827		0.09761	0.03755		0.04398	0.03755
0.26605	0.03841		0.08602	0.03841		0.11165	0.03769		0.04406	0.03769
0.27779	0.03855		0.08633	0.03855		0.09796	0.03783		0.04415	0.03783
0.24808	0.0387		0.08663	0.0387		0.10832	0.03797		0.04424	0.03797
0.24256	0.03885		0.08694	0.03885		0.0972	0.03811		0.04432	0.03811
0.25917	0.03899		0.08725	0.03899		0.08898	0.03825		0.04441	0.03825
0.25834	0.03914		0.08756	0.03914		0.10008	0.0384		0.04449	0.0384
0.28313	0.03929		0.08787	0.03929		0.10215	0.03854		0.04458	0.03854
0.26071	0.03945		0.08818	0.03945		0.10626	0.03869		0.04467	0.03869
0.26938	0.0396		0.08849	0.0396		0.10833	0.03883		0.04475	0.03883
0.24915	0.03975		0.0888	0.03975		0.10656	0.03898		0.04484	0.03898
0.26163	0.03991		0.08911	0.03991		0.09723	0.03913		0.04493	0.03913
0.24302	0.04006		0.08943	0.04006		0.10291	0.03928		0.04502	0.03928
0.24867	0.04022		0.08974	0.04022		0.10603	0.03943		0.0451	0.03943
0.26401	0.04038		0.09005	0.04038		0.09758	0.03958		0.04519	0.03958
0.24105	0.04054		0.09037	0.04054		0.1022	0.03974		0.04528	0.03974
0.26059	0.0407		0.09069	0.0407		0.10616	0.0399		0.04537	0.0399
0.26542	0.04086		0.091	0.04086		0.10621	0.04005		0.04546	0.04005
0.27616	0.04103		0.09132	0.04103		0.10076	0.0402		0.04554	0.0402
0.25386	0.04119		0.09164	0.04119		0.10007	0.04036		0.04564	0.04036
0.24512	0.04136		0.09195	0.04136		0.09226	0.04053		0.04572	0.04053
0.26186	0.04153		0.09228	0.04153		0.08859	0.04069		0.04581	0.04069
0.2558	0.0417		0.0926	0.0417		0.10316	0.04085		0.0459	0.04085
0.24734	0.04186		0.09291	0.04186		0.09717	0.04101		0.04599	0.04101
0.23121	0.04204		0.09323	0.04204		0.0937	0.04118		0.04608	0.04118
0.20434	0.04221		0.09356	0.04221		0.09727	0.04134		0.04617	0.04134
0.16649	0.04239		0.09388	0.04239		0.10873	0.04151		0.04626	0.04151
0.1865	0.04256		0.0942	0.04256		0.10583	0.04168		0.04635	0.04168
0.2088	0.04274		0.09452	0.04274		0.09745	0.04185		0.04644	0.04185
0.16318	0.04292		0.09485	0.04292		0.09936	0.04202		0.04654	0.04202
0.18693	0.04309		0.09517	0.04309		0.09989	0.0422		0.04663	0.0422
0.19314	0.04328		0.09549	0.04328		0.10709	0.04237		0.04672	0.04237
0.18948	0.04346		0.09582	0.04346		0.10293	0.04255		0.04681	0.04255
0.1763	0.04364		0.09614	0.04364		0.10506	0.04273		0.0469	0.04273
0.21364	0.04383		0.09647	0.04383		0.10288	0.0429		0.04699	0.0429
0.20493	0.04402		0.09679	0.04402		0.10928	0.04308		0.04708	0.04308
0.20041	0.0442		0.09712	0.0442		0.0941	0.04326		0.04718	0.04326
0.16498	0.0444		0.09745	0.0444		0.09764	0.04344		0.04727	0.04344
0.20516	0.04459		0.09778	0.04459		0.10315	0.04363		0.04736	0.04363
0.19491	0.04478		0.09811	0.04478		0.09335	0.04381		0.04746	0.04381
0.21144	0.04497		0.09843	0.04497		0.11082	0.044		0.04755	0.044
0.2208	0.04517		0.09876	0.04517		0.11569	0.04419		0.04764	0.04419
0.20081	0.04537		0.09909	0.04537		0.10525	0.04438		0.04773	0.04438
0.20528	0.04557		0.09942	0.04557		0.10425	0.04457		0.04783	0.04457
0.19626	0.04577		0.09975	0.04577		0.0944	0.04476		0.04792	0.04476
0.19295	0.04597		0.10008	0.04597		0.10381	0.04495		0.04801	0.04495
0.22889	0.04617		0.10041	0.04617		0.10319	0.04515		0.04811	0.04515
0.21017	0.04638		0.10074	0.04638		0.10248	0.04535		0.0482	0.04535
0.1947	0.04658		0.10107	0.04658		0.10181	0.04555		0.0483	0.04555
0.21447	0.04679		0.10141	0.04679		0.09489	0.04575		0.04839	0.04575
0.18694	0.047		0.10174	0.047		0.09778	0.04595		0.04848	0.04595
0.23161	0.04722		0.10208	0.04722		0.09897	0.04616		0.04858	0.04616
0.19899	0.04743		0.10241	0.04743		0.09768	0.04636		0.04867	0.04636
0.23997	0.04764		0.10274	0.04764		0.08748	0.04657		0.04877	0.04657
0.25377	0.04786		0.10308	0.04786		0.10345	0.04678		0.04886	0.04678
0.24376	0.04808		0.10342	0.04808		0.11311	0.04698		0.04896	0.04698
0.2764	0.0483		0.10375	0.0483		0.10326	0.0472		0.04905	0.0472
0.2401	0.04852		0.10409	0.04852		0.09773	0.04741		0.04915	0.04741
0.23787	0.04875		0.10442	0.04875		0.09561	0.04763		0.04925	0.04763
0.24763	0.04898		0.10476	0.04898		0.10079	0.04784		0.04934	0.04784
0.20978	0.0492		0.1051	0.0492		0.10544	0.04806		0.04944	0.04806
0.22165	0.04943		0.10543	0.04943		0.09412	0.04828		0.04953	0.04828
0.21788	0.04966		0.10577	0.04966		0.10243	0.0485		0.04963	0.0485
0.22481	0.04989		0.1061	0.04989		0.09622	0.04873		0.04973	0.04873
0.22604	0.05013		0.10645	0.05013		0.0932	0.04895		0.04982	0.04895
0.24229	0.05036		0.10678	0.05036		0.09645	0.04918		0.04992	0.04918
0.24301	0.0506		0.10712	0.0506		0.0996	0.04941		0.05002	0.04941
0.23661	0.05085		0.10746	0.05085		0.10109	0.04964		0.05011	0.04964
0.23693	0.05109		0.1078	0.05109		0.10358	0.04987		0.05021	0.04987
0.20833	0.05133		0.10814	0.05133		0.10945	0.05011		0.05031	0.05011
0.20027	0.05158		0.10848	0.05158		0.10516	0.05035		0.05041	0.05035
0.22137	0.05183		0.10882	0.05183		0.10456	0.05059		0.0505	0.05059
0.20484	0.05208		0.10916	0.05208		0.1017	0.05082		0.0506	0.05082
0.23287	0.05233		0.1095	0.05233		0.09698	0.05107		0.0507	0.05107
0.24146	0.05258		0.10984	0.05258		0.1092	0.05131		0.05079	0.05131
0.28284	0.05283		0.11018	0.05283		0.11057	0.05155		0.05089	0.05155
0.27842	0.05309		0.11052	0.05309		0.12479	0.0518		0.05099	0.0518
0.2611	0.05336		0.11087	0.05336		0.10703	0.05205		0.05109	0.05205
0.26454	0.05362		0.11121	0.05362		0.10273	0.0523		0.05118	0.0523
0.25543	0.05388		0.11155	0.05388		0.0947	0.05256		0.05128	0.05256
0.24607	0.05414		0.11188	0.05414		0.10628	0.05281		0.05138	0.05281
0.24553	0.05441		0.11223	0.05441		0.09615	0.05307		0.05148	0.05307
0.24832	0.05468		0.11257	0.05468		0.1075	0.05333		0.05158	0.05333
0.21663	0.05496		0.11292	0.05496		0.1045	0.0536		0.05168	0.0536
0.23249	0.05523		0.11326	0.05523		0.1108	0.05386		0.05178	0.05386
0.23164	0.05551		0.1136	0.05551		0.10795	0.05412		0.05187	0.05412
0.21364	0.05579		0.11395	0.05579		0.10751	0.05438		0.05197	0.05438
0.24909	0.05607		0.11429	0.05607		0.10458	0.05466		0.05207	0.05466
0.25709	0.05635		0.11463	0.05635		0.11185	0.05493		0.05217	0.05493
0.26526	0.05664		0.11498	0.05664		0.11015	0.05521		0.05227	0.05521
0.23653	0.05692		0.11532	0.05692		0.11157	0.05548		0.05237	0.05548
0.24223	0.05721		0.11566	0.05721		0.10274	0.05576		0.05247	0.05576
0.24454	0.05751		0.11601	0.05751		0.10996	0.05604		0.05257	0.05604
0.26133	0.0578		0.11635	0.0578		0.10942	0.05632		0.05267	0.05632
0.23442	0.0581		0.1167	0.0581		0.1157	0.05661		0.05277	0.05661
0.23472	0.0584		0.11704	0.0584		0.10788	0.0569		0.05287	0.0569
0.23221	0.0587		0.11738	0.0587		0.10273	0.05718		0.05296	0.05718
0.22962	0.059		0.11773	0.059		0.10816	0.05747		0.05306	0.05747
0.24979	0.05931		0.11807	0.05931		0.10991	0.05777		0.05317	0.05777
0.27167	0.05962		0.11842	0.05962		0.10982	0.05807		0.05327	0.05807
0.2717	0.05993		0.11876	0.05993		0.10757	0.05837		0.05337	0.05837
0.26819	0.06024		0.11911	0.06024		0.12189	0.05868		0.05347	0.05868
0.25261	0.06056		0.11945	0.06056		0.10674	0.05898		0.05357	0.05898
0.23837	0.06088		0.1198	0.06088		0.10844	0.05928		0.05367	0.05928
0.24542	0.0612		0.12014	0.0612		0.11067	0.05959		0.05377	0.05959
0.25801	0.06152		0.12049	0.06152		0.11981	0.0599		0.05387	0.0599
0.28141	0.06184		0.12083	0.06184		0.11105	0.06021		0.05397	0.06021
0.25313	0.06217		0.12118	0.06217		0.12047	0.06053		0.05407	0.06053
0.21736	0.06251		0.12152	0.06251		0.1203	0.06085		0.05417	0.06085
0.24344	0.06284		0.12187	0.06284		0.1102	0.06117		0.05427	0.06117
0.2494	0.06318		0.12221	0.06318		0.11077	0.06149		0.05437	0.06149
0.2459	0.06351		0.12256	0.06351		0.12191	0.06182		0.05447	0.06182
0.20099	0.06386		0.1229	0.06386		0.11011	0.06214		0.05457	0.06214
0.20725	0.0642		0.12325	0.0642		0.09608	0.06247		0.05467	0.06247
0.21658	0.06455		0.12359	0.06455		0.09856	0.06281		0.05478	0.06281
0.20975	0.0649		0.12394	0.0649		0.11173	0.06314		0.05488	0.06314
0.22965	0.06525		0.12428	0.06525		0.10527	0.06348		0.05498	0.06348
0.24799	0.0656		0.12463	0.0656		0.10625	0.06383		0.05508	0.06383
0.2518	0.06596		0.12497	0.06596		0.10983	0.06417		0.05518	0.06417
0.27336	0.06632		0.12532	0.06632		0.10266	0.06452		0.05528	0.06452
0.25311	0.06669		0.12566	0.06669		0.1097	0.06487		0.05538	0.06487
0.24208	0.06705		0.126	0.06705		0.1126	0.06522		0.05549	0.06522
0.23731	0.06742		0.12635	0.06742		0.10729	0.06558		0.05559	0.06558
0.26202	0.0678		0.1267	0.0678		0.09371	0.06593		0.05569	0.06593
0.24101	0.06817		0.12704	0.06817		0.09739	0.06629		0.05579	0.06629
0.22066	0.06855		0.12738	0.06855		0.09531	0.06666		0.05589	0.06666
0.256	0.06893		0.12773	0.06893		0.09778	0.06703		0.05599	0.06703
0.2356	0.06932		0.12807	0.06932		0.1054	0.06739		0.0561	0.06739
0.23273	0.0697		0.12842	0.0697		0.09961	0.06777		0.0562	0.06777
0.22496	0.07009		0.12876	0.07009		0.09124	0.06814		0.0563	0.06814
0.24768	0.07049		0.1291	0.07049		0.10216	0.06852		0.0564	0.06852
0.24136	0.07088		0.12945	0.07088		0.09878	0.0689		0.0565	0.0689
0.25924	0.07128		0.12979	0.07128		0.09085	0.06928		0.0566	0.06928
0.23908	0.07168		0.13013	0.07168		0.11437	0.06967		0.05671	0.06967
0.25563	0.07209		0.13048	0.07209		0.09322	0.07006		0.05681	0.07006
0.25078	0.0725		0.13082	0.0725		0.08695	0.07045		0.05691	0.07045
0.24794	0.07291		0.13116	0.07291		0.10092	0.07085		0.05701	0.07085
0.23797	0.07332		0.13151	0.07332		0.10538	0.07124		0.05711	0.07124
0.21131	0.07374		0.13185	0.07374		0.1009	0.07165		0.05722	0.07165
0.23831	0.07417		0.13219	0.07417		0.10307	0.07205		0.05732	0.07205
0.2455	0.07459		0.13254	0.07459		0.10104	0.07246		0.05742	0.07246
0.22148	0.07501		0.13287	0.07501		0.10872	0.07287		0.05752	0.07287
0.23308	0.07545		0.13322	0.07545		0.10218	0.07329		0.05763	0.07329
0.22061	0.07589		0.13356	0.07589		0.11118	0.07371		0.05773	0.07371
0.22131	0.07633		0.1339	0.07633		0.11461	0.07413		0.05783	0.07413
0.23127	0.07677		0.13425	0.07677		0.10348	0.07455		0.05793	0.07455
0.24175	0.07722		0.13459	0.07722		0.10053	0.07498		0.05804	0.07498
0.2325	0.07766		0.13492	0.07766		0.10299	0.07542		0.05814	0.07542
0.21848	0.07811		0.13526	0.07811		0.09754	0.07585		0.05824	0.07585
0.22833	0.07858		0.13561	0.07858		0.11057	0.07629		0.05834	0.07629
0.22288	0.07903		0.13595	0.07903		0.09811	0.07673		0.05845	0.07673
0.22712	0.07949		0.13629	0.07949		0.10929	0.07717		0.05855	0.07717
0.23359	0.07996		0.13663	0.07996		0.10757	0.07762		0.05865	0.07762
0.23591	0.08043		0.13697	0.08043		0.10608	0.07807		0.05875	0.07807
0.2338	0.08091		0.13731	0.08091		0.10927	0.07853		0.05885	0.07853
0.22913	0.08139		0.13765	0.08139		0.09276	0.079		0.05896	0.079
0.22245	0.08187		0.13799	0.08187		0.08893	0.07946		0.05906	0.07946
0.22799	0.08235		0.13833	0.08235		0.09368	0.07992		0.05916	0.07992
0.24094	0.08284		0.13866	0.08284		0.09454	0.08039		0.05927	0.08039
0.23757	0.08334		0.13901	0.08334		0.11105	0.08087		0.05937	0.08087
0.2429	0.08384		0.13934	0.08384		0.09984	0.08135		0.05947	0.08135
0.24457	0.08434		0.13968	0.08434		0.10661	0.08183		0.05957	0.08183
0.23425	0.08484		0.14002	0.08484		0.10321	0.08231		0.05968	0.08231
0.25943	0.08535		0.14035	0.08535		0.10763	0.0828		0.05978	0.0828
0.24859	0.08587		0.14069	0.08587		0.11468	0.0833		0.05988	0.0833
0.23424	0.08638		0.14103	0.08638		0.10235	0.08379		0.05998	0.08379
0.23637	0.0869		0.14136	0.0869		0.11314	0.08429		0.06009	0.08429
0.24777	0.08743		0.1417	0.08743		0.10318	0.0848		0.06019	0.0848
0.23813	0.08796		0.14204	0.08796		0.09471	0.08531		0.06029	0.08531
0.25534	0.08849		0.14237	0.08849		0.10397	0.08582		0.0604	0.08582
0.26987	0.08903		0.14271	0.08903		0.10649	0.08633		0.0605	0.08633
0.2367	0.08957		0.14304	0.08957		0.11121	0.08685		0.0606	0.08685
0.26306	0.09012		0.14338	0.09012		0.10737	0.08737		0.0607	0.08737
0.25304	0.09067		0.14371	0.09067		0.09643	0.08791		0.06081	0.08791
0.25661	0.09123		0.14405	0.09123		0.097	0.08844		0.06091	0.08844
0.27413	0.09179		0.14439	0.09179		0.10151	0.08898		0.06101	0.08898
0.28287	0.09234		0.14471	0.09234		0.08965	0.08952		0.06111	0.08952
0.27287	0.0929		0.14504	0.0929		0.09747	0.09006		0.06122	0.09006
0.27209	0.09347		0.14537	0.09347		0.10712	0.09062		0.06132	0.09062
0.28338	0.09404		0.1457	0.09404		0.08501	0.09117		0.06142	0.09117
0.2698	0.09464		0.14604	0.09464		0.08224	0.09173		0.06153	0.09173
0.27563	0.09523		0.14638	0.09523		0.08238	0.0923		0.06163	0.0923
0.26422	0.09582		0.14671	0.09582		0.08157	0.09286		0.06173	0.09286
0.26498	0.09642		0.14704	0.09642		0.08235	0.09344		0.06184	0.09344
0.27599	0.09702		0.14737	0.09702		0.07932	0.09401		0.06194	0.09401
0.27295	0.09762		0.1477	0.09762		0.0875	0.09459		0.06204	0.09459
0.25314	0.09823		0.14803	0.09823		0.10001	0.09518		0.06214	0.09518
0.2679	0.09884		0.14836	0.09884		0.08982	0.09577		0.06225	0.09577
0.27662	0.09946		0.14869	0.09946		0.08197	0.09636		0.06235	0.09636
0.2919	0.10007		0.14901	0.10007		0.08635	0.09696		0.06245	0.09696
0.29126	0.10071		0.14934	0.10071		0.09704	0.09756		0.06255	0.09756
0.29736	0.10135		0.14968	0.10135		0.09535	0.09817		0.06266	0.09817
0.26234	0.10199		0.15001	0.10199		0.09973	0.09878		0.06276	0.09878
0.26721	0.10263		0.15033	0.10263		0.09792	0.09942		0.06287	0.09942
0.27115	0.10327		0.15065	0.10327		0.09364	0.10003		0.06297	0.10003
0.2727	0.10393		0.15098	0.10393		0.09662	0.10066		0.06307	0.10066
0.27772	0.10459		0.15131	0.10459		0.08616	0.1013		0.06317	0.1013
0.28951	0.10525		0.15164	0.10525		0.10388	0.10194		0.06328	0.10194
0.29871	0.10592		0.15196	0.10592		0.10457	0.10258		0.06338	0.10258
0.30365	0.1066		0.15229	0.1066		0.09829	0.10323		0.06348	0.10323
0.31879	0.10729		0.15262	0.10729		0.11206	0.10388		0.06358	0.10388
0.29542	0.10798		0.15294	0.10798		0.1059	0.10453		0.06369	0.10453
0.2727	0.10864		0.15326	0.10864		0.10153	0.10521		0.06379	0.10521
0.269	0.10935		0.15359	0.10935		0.09872	0.10587		0.06389	0.10587
0.29302	0.11006		0.15391	0.11006		0.10076	0.10654		0.064	0.10654
0.31502	0.11076		0.15423	0.11076		0.10655	0.10722		0.0641	0.10722
0.29996	0.11147		0.15455	0.11147		0.10754	0.10791		0.0642	0.10791
0.27979	0.11219		0.15488	0.11219		0.10308	0.10859		0.06431	0.10859
0.28496	0.11292		0.1552	0.11292		0.10746	0.10928		0.06441	0.10928
0.26117	0.11364		0.15552	0.11364		0.1057	0.10998		0.06451	0.10998
0.25002	0.11438		0.15584	0.11438		0.10986	0.1107		0.06461	0.1107
0.27128	0.11512		0.15616	0.11512		0.11246	0.11141		0.06472	0.11141
0.24634	0.11586		0.15648	0.11586		0.11307	0.11213		0.06482	0.11213
0.24595	0.1166		0.15679	0.1166		0.1152	0.11285		0.06492	0.11285
0.27294	0.11736		0.15711	0.11736		0.11703	0.11358		0.06503	0.11358
0.25527	0.11813		0.15743	0.11813		0.1143	0.11431		0.06513	0.11431
0.25032	0.11892		0.15776	0.11892		0.10405	0.11507		0.06523	0.11507
0.27371	0.1197		0.15808	0.1197		0.12513	0.11579		0.06533	0.11579
0.26612	0.12048		0.15839	0.12048		0.11986	0.11653		0.06544	0.11653
0.26965	0.12126		0.15871	0.12126		0.11736	0.1173		0.06554	0.1173
0.27518	0.12206		0.15903	0.12206		0.11588	0.11807		0.06565	0.11807
0.28391	0.12287		0.15935	0.12287		0.1261	0.11885		0.06575	0.11885
0.29167	0.12366		0.15965	0.12366		0.10795	0.11961		0.06585	0.11961
0.28541	0.12447		0.15997	0.12447		0.11034	0.12039		0.06595	0.12039
0.26064	0.1253		0.16029	0.1253		0.11352	0.12119		0.06606	0.12119
0.27204	0.12613		0.1606	0.12613		0.11402	0.12199		0.06616	0.12199
0.28265	0.12696		0.16092	0.12696		0.12251	0.12279		0.06626	0.12279
0.27378	0.1278		0.16123	0.1278		0.11596	0.1236		0.06637	0.1236
0.27472	0.12864		0.16154	0.12864		0.11687	0.12441		0.06647	0.12441
0.25969	0.12949		0.16185	0.12949		0.12222	0.12523		0.06657	0.12523
0.23996	0.13036		0.16217	0.13036		0.12443	0.12607		0.06668	0.12607
0.25986	0.13123		0.16248	0.13123		0.10763	0.12689		0.06678	0.12689
0.25629	0.1321		0.16279	0.1321		0.11372	0.12772		0.06688	0.12772
0.24124	0.13298		0.1631	0.13298		0.10485	0.12858		0.06699	0.12858
0.26194	0.13387		0.16341	0.13387		0.1054	0.12944		0.06709	0.12944
0.24865	0.13476		0.16372	0.13476		0.11344	0.13029		0.0672	0.13029
0.2551	0.13566		0.16403	0.13566		0.10713	0.13115		0.0673	0.13115
0.24931	0.13657		0.16434	0.13657		0.10721	0.13201		0.0674	0.13201
0.24608	0.13748		0.16465	0.13748		0.10471	0.13289		0.0675	0.13289
0.26744	0.1384		0.16496	0.1384		0.11816	0.13379		0.06761	0.13379
0.25368	0.13932		0.16526	0.13932		0.10459	0.13468		0.06771	0.13468
0.27772	0.14027		0.16557	0.14027		0.09873	0.13558		0.06782	0.13558
0.2815	0.14122		0.16588	0.14122		0.10091	0.13648		0.06792	0.13648
0.26154	0.14217		0.16618	0.14217		0.1026	0.1374		0.06802	0.1374
0.29209	0.14312		0.16649	0.14312		0.10472	0.13834		0.06813	0.13834
0.26671	0.14409		0.1668	0.14409		0.09703	0.13925		0.06823	0.13925
0.30052	0.14506		0.1671	0.14506		0.10517	0.14019		0.06833	0.14019
0.30981	0.14605		0.16741	0.14605		0.104	0.14112		0.06844	0.14112
0.30762	0.14705		0.16771	0.14705		0.10028	0.14208		0.06854	0.14208
0.27908	0.14804		0.16801	0.14804		0.09911	0.14306		0.06865	0.14306
0.27808	0.14902		0.16831	0.14902		0.10656	0.14402		0.06875	0.14402
0.28798	0.15004		0.16862	0.15004		0.09751	0.14498		0.06885	0.14498
0.27087	0.15108		0.16892	0.15108		0.0853	0.14597		0.06896	0.14597
0.25154	0.15211		0.16923	0.15211		0.09164	0.14696		0.06906	0.14696
0.2681	0.15314		0.16953	0.15314		0.0937	0.14796		0.06917	0.14796
0.28122	0.15419		0.16983	0.15419		0.09929	0.14896		0.06927	0.14896
0.28356	0.15524		0.17013	0.15524		0.0886	0.14997		0.06937	0.14997
0.28397	0.1563		0.17043	0.1563		0.10206	0.15099		0.06948	0.15099
0.29833	0.15738		0.17073	0.15738		0.09659	0.15201		0.06958	0.15201
0.28606	0.15847		0.17103	0.15847		0.09268	0.15306		0.06969	0.15306
0.27887	0.15955		0.17133	0.15955		0.11139	0.1541		0.06979	0.1541
0.27045	0.16064		0.17163	0.16064		0.10306	0.15515		0.0699	0.15515
0.26652	0.16174		0.17192	0.16174		0.11269	0.15621		0.07	0.15621
0.26913	0.16285		0.17222	0.16285		0.1179	0.15727		0.0701	0.15727
0.2726	0.16397		0.17252	0.16397		0.11499	0.15836		0.07021	0.15836
0.28261	0.1651		0.17281	0.1651		0.11684	0.15944		0.07031	0.15944
0.26112	0.16625		0.17311	0.16625		0.11435	0.16054		0.07042	0.16054
0.28655	0.1674		0.17341	0.1674		0.11624	0.16164		0.07052	0.16164
0.28699	0.16855		0.1737	0.16855		0.11926	0.16274		0.07063	0.16274
0.32232	0.16968		0.17399	0.16968		0.10945	0.16385		0.07073	0.16385
0.2734	0.17088		0.17429	0.17088		0.10823	0.165		0.07084	0.165
0.27587	0.17208		0.17458	0.17208		0.10808	0.16614		0.07094	0.16614
0.27668	0.17327		0.17488	0.17327		0.10235	0.1673		0.07105	0.1673
0.27702	0.17447		0.17517	0.17447		0.11529	0.16847		0.07115	0.16847
0.27625	0.17569		0.17546	0.17569		0.10733	0.16962		0.07126	0.16962
0.25622	0.17691		0.17576	0.17691		0.11716	0.17079		0.07136	0.17079
0.25531	0.17814		0.17605	0.17814		0.11159	0.17197		0.07147	0.17197
0.26342	0.17938		0.17634	0.17938		0.1087	0.17316		0.07157	0.17316
0.23798	0.18063		0.17663	0.18063		0.09997	0.17437		0.07168	0.17437
0.26513	0.18189		0.17692	0.18189		0.1094	0.17559		0.07179	0.17559
0.27128	0.18316		0.17721	0.18316		0.11021	0.1768		0.07189	0.1768
0.27463	0.18445		0.1775	0.18445		0.10262	0.17803		0.072	0.17803
0.25735	0.18574		0.17779	0.18574		0.1099	0.17927		0.0721	0.17927
0.27068	0.18704		0.17808	0.18704		0.10582	0.18052		0.07221	0.18052
0.2646	0.18838		0.17837	0.18838		0.09429	0.18178		0.07231	0.18178
0.24758	0.18968		0.17866	0.18968		0.10785	0.18305		0.07242	0.18305
0.24056	0.191		0.17894	0.191		0.10025	0.18433		0.07253	0.18433
0.2528	0.19235		0.17923	0.19235		0.10411	0.18562		0.07263	0.18562
0.24925	0.1937		0.17952	0.1937		0.10584	0.18692		0.07274	0.18692
0.23335	0.19506		0.1798	0.19506		0.09844	0.18825		0.07285	0.18825
0.22803	0.19644		0.18009	0.19644		0.10947	0.18958		0.07295	0.18958
0.23295	0.19781		0.18037	0.19781		0.10392	0.19091		0.07306	0.19091
0.23192	0.19919		0.18065	0.19919		0.09812	0.19224		0.07317	0.19224
0.2288	0.20062		0.18094	0.20062		0.09792	0.19356		0.07327	0.19356
0.23142	0.20207		0.18123	0.20207		0.09769	0.19494		0.07338	0.19494
0.22981	0.20349		0.18151	0.20349		0.10741	0.19632		0.07349	0.19632
0.23398	0.20491		0.18179	0.20491		0.10808	0.1977		0.07359	0.1977
0.22778	0.20636		0.18208	0.20636		0.09017	0.19909		0.0737	0.19909
0.2217	0.20783		0.18236	0.20783		0.09683	0.2005		0.07381	0.2005
0.23027	0.20931		0.18265	0.20931		0.11666	0.20193		0.07392	0.20193
0.22233	0.2108		0.18293	0.2108		0.10141	0.20336		0.07403	0.20336
0.2186	0.21229		0.18321	0.21229		0.09865	0.20479		0.07413	0.20479
0.21833	0.21379		0.18349	0.21379		0.10794	0.20623		0.07424	0.20623
0.22066	0.21532		0.18377	0.21532		0.11269	0.20769		0.07435	0.20769
0.23869	0.21686		0.18405	0.21686		0.09566	0.20918		0.07446	0.20918
0.25046	0.2184		0.18433	0.2184		0.10589	0.21067		0.07457	0.21067
0.24599	0.21996		0.18461	0.21996		0.10649	0.21216		0.07468	0.21216
0.25077	0.22155		0.18489	0.22155		0.09998	0.21365		0.07478	0.21365
0.2594	0.22311		0.18517	0.22311		0.0985	0.21517		0.07489	0.21517
0.26193	0.22471		0.18545	0.22471		0.09186	0.21672		0.075	0.21672
0.24292	0.22632		0.18573	0.22632		0.10873	0.21827		0.07511	0.21827
0.26579	0.22793		0.186	0.22793		0.10399	0.21982		0.07522	0.21982
0.26803	0.22957		0.18628	0.22957		0.09913	0.22139		0.07533	0.22139
0.28654	0.23121		0.18656	0.23121		0.10604	0.22295		0.07544	0.22295
0.28394	0.23287		0.18683	0.23287		0.09912	0.22454		0.07555	0.22454
0.27088	0.23453		0.18711	0.23453		0.11007	0.22617		0.07566	0.22617
0.26426	0.23622		0.18739	0.23622		0.10618	0.2278		0.07577	0.2278
0.27397	0.23793		0.18766	0.23793		0.10294	0.22943		0.07588	0.22943
0.24818	0.23964		0.18794	0.23964		0.1046	0.23106		0.07599	0.23106
0.2413	0.24138		0.18822	0.24138		0.09846	0.23271		0.0761	0.23271
0.23888	0.24312		0.18849	0.24312		0.10238	0.23439		0.07621	0.23439
0.25109	0.24484		0.18876	0.24484		0.1036	0.23607		0.07632	0.23607
0.23873	0.24661		0.18904	0.24661		0.10235	0.23778		0.07644	0.23778
0.22603	0.24839		0.18931	0.24839		0.08956	0.23948		0.07655	0.23948
0.24576	0.25017		0.18958	0.25017		0.09843	0.2412		0.07666	0.2412
0.23798	0.25198		0.18985	0.25198		0.09896	0.24294		0.07677	0.24294
0.25662	0.25381		0.19013	0.25381		0.0961	0.24469		0.07688	0.24469
0.23226	0.25564		0.1904	0.25564		0.08334	0.24646		0.077	0.24646
0.25716	0.25749		0.19067	0.25749		0.09455	0.24826		0.07711	0.24826
0.25496	0.25936		0.19094	0.25936		0.09179	0.25006		0.07722	0.25006
0.28366	0.26125		0.19122	0.26125		0.09011	0.25184		0.07734	0.25184
0.30192	0.26313		0.19149	0.26313		0.0845	0.25366		0.07745	0.25366
0.29409	0.26506		0.19176	0.26506		0.08457	0.25549		0.07756	0.25549
0.30891	0.26697		0.19203	0.26697		0.08015	0.25733		0.07767	0.25733
0.29494	0.2689		0.1923	0.2689		0.08609	0.2592		0.07779	0.2592
0.29788	0.27086		0.19257	0.27086		0.07826	0.2611		0.0779	0.2611
0.29206	0.27283		0.19284	0.27283		0.08655	0.26296		0.07802	0.26296
0.2985	0.27481		0.19311	0.27481		0.09238	0.26488		0.07813	0.26488
0.29611	0.27681		0.19338	0.27681		0.08319	0.26682		0.07825	0.26682
0.29895	0.27883		0.19365	0.27883		0.09037	0.26874		0.07836	0.26874
0.28372	0.28086		0.19391	0.28086		0.0924	0.27068		0.07848	0.27068
0.29154	0.2829		0.19418	0.2829		0.08847	0.27264		0.07859	0.27264
0.29972	0.28498		0.19445	0.28498		0.0862	0.27468		0.07871	0.27468
0.29027	0.28706		0.19472	0.28706		0.09337	0.27669		0.07883	0.27669
0.27782	0.28915		0.19499	0.28915		0.08453	0.27865		0.07894	0.27865
0.2819	0.29126		0.19525	0.29126		0.08406	0.28073		0.07906	0.28073
0.29237	0.29339		0.19552	0.29339		0.08615	0.28274		0.07917	0.28274
0.29041	0.29556		0.19579	0.29556		0.07708	0.28479		0.07929	0.28479
0.29185	0.29774		0.19606	0.29774		0.09639	0.28687		0.07941	0.28687
0.2715	0.29989		0.19632	0.29989		0.08119	0.28896		0.07953	0.28896
0.26718	0.30204		0.19658	0.30204		0.09558	0.29108		0.07964	0.29108
0.25717	0.30428		0.19685	0.30428		0.08936	0.29322		0.07976	0.29322
0.24625	0.30652		0.19712	0.30652		0.08292	0.29538		0.07988	0.29538
0.23087	0.30877		0.19739	0.30877		0.09084	0.29754		0.08	0.29754
0.23571	0.31105		0.19765	0.31105		0.0792	0.29971		0.08012	0.29971
0.24688	0.31333		0.19792	0.31333		0.08154	0.30191		0.08024	0.30191
0.2633	0.31563		0.19818	0.31563		0.08531	0.30411		0.08036	0.30411
0.27258	0.31796		0.19845	0.31796		0.08637	0.30633		0.08048	0.30633
0.28589	0.3203		0.19871	0.3203		0.0861	0.30859		0.0806	0.30859
0.29899	0.32265		0.19897	0.32265		0.09373	0.31084		0.08072	0.31084
0.2691	0.32504		0.19924	0.32504		0.0909	0.31309		0.08084	0.31309
0.25325	0.32742		0.1995	0.32742		0.08407	0.31541		0.08096	0.31541
0.2618	0.32983		0.19977	0.32983		0.09148	0.31775		0.08108	0.31775
0.27886	0.33227		0.20003	0.33227		0.08898	0.3201		0.08121	0.3201
0.23027	0.33474		0.2003	0.33474		0.07418	0.32246		0.08133	0.32246
0.24818	0.33719		0.20056	0.33719		0.08584	0.32482		0.08145	0.32482
0.26361	0.33967		0.20082	0.33967		0.07628	0.32721		0.08157	0.32721
0.25266	0.34222		0.20109	0.34222		0.08344	0.32962		0.0817	0.32962
0.25968	0.34479		0.20135	0.34479		0.08897	0.33206		0.08182	0.33206
0.24712	0.34729		0.20161	0.34729		0.09293	0.33455		0.08195	0.33455
0.26094	0.34984		0.20187	0.34984		0.08684	0.33699		0.08207	0.33699
0.26149	0.35242		0.20213	0.35242		0.08567	0.33946		0.08219	0.33946
0.27778	0.35504		0.2024	0.35504		0.08346	0.34197		0.08232	0.34197
0.26373	0.35768		0.20266	0.35768		0.0879	0.34452		0.08245	0.34452
0.26784	0.36032		0.20292	0.36032		0.08953	0.34705		0.08257	0.34705
0.23772	0.36301		0.20319	0.36301		0.08603	0.34964		0.0827	0.34964
0.24512	0.36569		0.20345	0.36569		0.09897	0.35222		0.08282	0.35222
0.25136	0.3684		0.20371	0.3684		0.10087	0.35479		0.08295	0.35479
0.25031	0.37117		0.20397	0.37117		0.10704	0.3574		0.08308	0.3574
0.2491	0.37391		0.20423	0.37391		0.10925	0.36011		0.08321	0.36011
0.23578	0.37667		0.20449	0.37667		0.10639	0.36279		0.08334	0.36279
0.25688	0.37947		0.20475	0.37947		0.10739	0.36546		0.08346	0.36546
0.26206	0.3823		0.20502	0.3823		0.10195	0.36816		0.08359	0.36816
0.27815	0.38514		0.20528	0.38514		0.1139	0.37091		0.08372	0.37091
0.26203	0.38801		0.20554	0.38801		0.11448	0.37365		0.08385	0.37365
0.25087	0.39091		0.2058	0.39091		0.09872	0.37643		0.08398	0.37643
0.2782	0.39382		0.20606	0.39382		0.10254	0.37923		0.08411	0.37923
0.28292	0.39675		0.20632	0.39675		0.10912	0.38204		0.08425	0.38204
0.28797	0.3997		0.20658	0.3997		0.10846	0.3849		0.08438	0.3849
0.29205	0.40269		0.20685	0.40269		0.10157	0.38777		0.08451	0.38777
0.28086	0.4057		0.20711	0.4057		0.08912	0.39065		0.08464	0.39065
0.28537	0.40872		0.20737	0.40872		0.10112	0.39354		0.08478	0.39354
0.29479	0.41176		0.20763	0.41176		0.10757	0.39648		0.08491	0.39648
0.28752	0.41484		0.20789	0.41484		0.11331	0.39944		0.08504	0.39944
0.28653	0.41795		0.20815	0.41795		0.10148	0.40238		0.08518	0.40238
0.27725	0.4211		0.20841	0.4211		0.09933	0.4054		0.08531	0.4054
0.27373	0.42425		0.20867	0.42425		0.09901	0.40846		0.08545	0.40846
0.28454	0.42738		0.20893	0.42738		0.11152	0.41149		0.08559	0.41149
0.27767	0.4306		0.2092	0.4306		0.09671	0.41457		0.08572	0.41457
0.2766	0.43383		0.20946	0.43383		0.09224	0.41768		0.08586	0.41768
0.26799	0.43708		0.20972	0.43708		0.10198	0.42078		0.086	0.42078
0.28338	0.44035		0.20998	0.44035		0.09734	0.42387		0.08613	0.42387
0.26218	0.44362		0.21024	0.44362		0.0997	0.42702		0.08627	0.42702
0.27478	0.44694		0.2105	0.44694		0.09269	0.4303		0.08641	0.4303
0.26155	0.45034		0.21076	0.45034		0.10951	0.43354		0.08656	0.43354
0.27284	0.45373		0.21103	0.45373		0.10232	0.43679		0.0867	0.43679
0.27688	0.45712		0.21129	0.45712		0.10223	0.44007		0.08684	0.44007
0.27931	0.46052		0.21155	0.46052		0.10382	0.44334		0.08698	0.44334
0.26948	0.46389		0.2118	0.46389		0.10389	0.44668		0.08712	0.44668
0.27603	0.46743		0.21207	0.46743		0.09115	0.45002		0.08726	0.45002
0.27726	0.47099		0.21233	0.47099		0.09178	0.45339		0.08741	0.45339
0.28308	0.47452		0.21259	0.47452		0.09939	0.45681		0.08755	0.45681
0.28112	0.4781		0.21286	0.4781		0.093	0.46022		0.08769	0.46022
0.29439	0.4817		0.21312	0.4817		0.08602	0.46362		0.08784	0.46362
0.29515	0.48535		0.21338	0.48535		0.08777	0.46713		0.08798	0.46713
0.29013	0.48901		0.21365	0.48901		0.08098	0.47069		0.08813	0.47069
0.28311	0.49264		0.2139	0.49264		0.08272	0.4742		0.08828	0.4742
0.28067	0.49635		0.21417	0.49635		0.08642	0.47776		0.08842	0.47776
0.28262	0.5001		0.21443	0.5001		0.09342	0.48143		0.08858	0.48143
0.26881	0.50385		0.21469	0.50385		0.09462	0.48505		0.08872	0.48505
0.26994	0.50761		0.21495	0.50761		0.09917	0.48863		0.08887	0.48863
0.25698	0.51144		0.21522	0.51144		0.09568	0.49232		0.08902	0.49232
0.24984	0.51539		0.21549	0.51539		0.08843	0.49602		0.08917	0.49602
0.235	0.51926		0.21575	0.51926		0.09063	0.49977		0.08932	0.49977
0.23927	0.52317		0.21601	0.52317		0.09347	0.50353		0.08948	0.50353
0.24948	0.52714		0.21628	0.52714		0.08859	0.50734		0.08963	0.50734
0.24392	0.53109		0.21654	0.53109		0.08672	0.51124		0.08978	0.51124
0.23916	0.53511		0.21681	0.53511		0.09852	0.51503		0.08994	0.51503
0.24812	0.53916		0.21707	0.53916		0.10295	0.5189		0.09009	0.5189
0.21634	0.54324		0.21734	0.54324		0.10177	0.52283		0.09025	0.52283
0.21411	0.54734		0.2176	0.54734		0.10899	0.52676		0.0904	0.52676
0.2231	0.55151		0.21787	0.55151		0.09865	0.53077		0.09056	0.53077
0.21356	0.55564		0.21813	0.55564		0.10074	0.53475		0.09072	0.53475
0.21585	0.5599		0.2184	0.5599		0.09932	0.53881		0.09088	0.53881
0.21513	0.56417		0.21867	0.56417		0.08621	0.5429		0.09103	0.5429
0.22995	0.56837		0.21893	0.56837		0.09101	0.54698		0.09119	0.54698
0.25252	0.57267		0.2192	0.57267		0.0906	0.55115		0.09136	0.55115
0.24307	0.57722		0.21948	0.57722		0.09344	0.5553		0.09152	0.5553
0.24468	0.58164		0.21975	0.58164		0.09884	0.55944		0.09168	0.55944
0.26414	0.58595		0.22001	0.58595		0.09191	0.56365		0.09184	0.56365
0.2513	0.5903		0.22027	0.5903		0.09801	0.56801		0.092	0.56801
0.24649	0.59472		0.22054	0.59472		0.1025	0.57229		0.09217	0.57229
0.24866	0.59922		0.22081	0.59922		0.11116	0.57662		0.09233	0.57662
0.23236	0.60376		0.22108	0.60376		0.10277	0.58099		0.0925	0.58099
0.25351	0.60836		0.22135	0.60836		0.09384	0.58541		0.09267	0.58541
0.262	0.61301		0.22162	0.61301		0.087	0.58985		0.09283	0.58985
0.24851	0.61763		0.22189	0.61763		0.09799	0.5943		0.093	0.5943
0.23741	0.62231		0.22216	0.62231		0.09901	0.59891		0.09318	0.59891
0.21554	0.62707		0.22243	0.62707		0.09399	0.60348		0.09335	0.60348
0.21963	0.63186		0.2227	0.63186		0.08746	0.60796		0.09351	0.60796
0.22329	0.63665		0.22297	0.63665		0.09729	0.61255		0.09368	0.61255
0.23371	0.64149		0.22324	0.64149		0.0882	0.61724		0.09386	0.61724
0.19979	0.64642		0.22352	0.64642		0.08106	0.62192		0.09403	0.62192
0.21021	0.65135		0.22379	0.65135		0.08611	0.62662		0.09421	0.62662
0.21869	0.65623		0.22406	0.65623		0.08109	0.63139		0.09438	0.63139
0.2352	0.66121		0.22434	0.66121		0.08925	0.6362		0.09456	0.6362
0.23435	0.66627		0.22461	0.66627		0.08839	0.64109		0.09474	0.64109
0.22202	0.67134		0.22489	0.67134		0.08352	0.64595		0.09492	0.64595
0.20419	0.6764		0.22516	0.6764		0.0843	0.65084		0.09509	0.65084
0.20591	0.68148		0.22543	0.68148		0.08201	0.65581		0.09527	0.65581
0.2024	0.68678		0.22571	0.68678		0.08479	0.66077		0.09545	0.66077
0.21396	0.69206		0.22599	0.69206		0.08617	0.66574		0.09563	0.66574
0.22858	0.69731		0.22627	0.69731		0.09619	0.67076		0.09581	0.67076
0.21584	0.70259		0.22655	0.70259		0.08606	0.67589		0.096	0.67589
0.20957	0.70796		0.22683	0.70796		0.09212	0.68116		0.09619	0.68116
0.21332	0.71327		0.2271	0.71327		0.09877	0.68643		0.09638	0.68643
0.22525	0.71868		0.22738	0.71868		0.10597	0.6916		0.09656	0.6916
0.22629	0.72421		0.22766	0.72421		0.10187	0.69683		0.09675	0.69683
0.24199	0.72984		0.22795	0.72984		0.10496	0.70218		0.09694	0.70218
0.23499	0.73552		0.22823	0.73552		0.08612	0.70759		0.09713	0.70759
0.22965	0.74108		0.22851	0.74108		0.10713	0.71303		0.09732	0.71303
0.23196	0.74668		0.22879	0.74668		0.12011	0.71839		0.09751	0.71839
0.24321	0.75238		0.22907	0.75238		0.1076	0.72382		0.0977	0.72382
0.22895	0.75816		0.22936	0.75816		0.10391	0.72938		0.0979	0.72938
0.22712	0.76396		0.22964	0.76396		0.10944	0.7349		0.09809	0.7349
0.24198	0.7698		0.22993	0.7698		0.09785	0.74051		0.09829	0.74051
0.22862	0.7757		0.23022	0.7757		0.09732	0.74613		0.09848	0.74613
0.23928	0.78163		0.2305	0.78163		0.0947	0.75181		0.09868	0.75181
0.21405	0.78755		0.23079	0.78755		0.09426	0.75762		0.09888	0.75762
0.22769	0.79369		0.23108	0.79369		0.09182	0.76341		0.09908	0.76341
0.24593	0.79969		0.23136	0.79969		0.09261	0.76925		0.09929	0.76925
0.23705	0.80576		0.23165	0.80576		0.10182	0.77508		0.09949	0.77508
0.22999	0.81195		0.23194	0.81195		0.08601	0.78098		0.09969	0.78098
0.22465	0.81819		0.23223	0.81819		0.08761	0.78708		0.0999	0.78708
0.23801	0.82448		0.23253	0.82448		0.08956	0.79309		0.10011	0.79309
0.23847	0.8308		0.23282	0.8308		0.09327	0.79913		0.10031	0.79913
0.21716	0.83719		0.23311	0.83719		0.09456	0.80527		0.10052	0.80527
0.23386	0.84361		0.23341	0.84361		0.09465	0.8115		0.10073	0.8115
0.2362	0.84999		0.2337	0.84999		0.09151	0.81766		0.10094	0.81766
0.23072	0.85654		0.23399	0.85654		0.08331	0.82391		0.10115	0.82391
0.21822	0.8631		0.23429	0.8631		0.08819	0.83023		0.10137	0.83023
0.21633	0.8697		0.23458	0.8697		0.09336	0.83659		0.10158	0.83659
0.21488	0.87638		0.23488	0.87638		0.08692	0.84298		0.1018	0.84298
0.22948	0.88309		0.23518	0.88309		0.08729	0.84947		0.10202	0.84947
0.22088	0.8899		0.23548	0.8899		0.09165	0.85599		0.10224	0.85599
0.2098	0.89675		0.23578	0.89675		0.09246	0.86255		0.10246	0.86255
0.22261	0.90361		0.23608	0.90361		0.0912	0.86914		0.10268	0.86914
0.22439	0.91052		0.23638	0.91052		0.09727	0.87579		0.1029	0.87579
0.21863	0.91751		0.23668	0.91751		0.09814	0.88257		0.10312	0.88257
0.21373	0.92469		0.23699	0.92469		0.10055	0.88928		0.10335	0.88928
0.20635	0.93177		0.2373	0.93177		0.09545	0.89618		0.10358	0.89618
0.21897	0.93887		0.2376	0.93887		0.09884	0.90315		0.10381	0.90315
0.2242	0.94622		0.23791	0.94622		0.09965	0.90999		0.10403	0.90999
0.22798	0.95332		0.23821	0.95332		0.11375	0.91698		0.10427	0.91698
0.22457	0.96062		0.23852	0.96062		0.09929	0.92401		0.1045	0.92401
0.22207	0.96804		0.23883	0.96804		0.11548	0.93109		0.10473	0.93109
0.215	0.9755		0.23914	0.9755		0.10767	0.93825		0.10496	0.93825
0.22635	0.98297		0.23945	0.98297		0.10234	0.9455		0.1052	0.9455
0.23357	0.99054		0.23976	0.99054		0.11409	0.9527		0.10544	0.9527
0.24839	0.99818		0.24008	0.99818		0.11246	0.96002		0.10568	0.96002
0.25172	1.00585		0.24039	1.00585		0.10112	0.9674		0.10592	0.9674
0.24521	1.01358		0.24071	1.01358		0.10485	0.97481		0.10616	0.97481
0.24475	1.02149		0.24103	1.02149		0.09451	0.9824		0.10641	0.9824
0.24615	1.0293		0.24134	1.0293		0.09592	0.98993		0.10665	0.98993
0.24615	1.03718		0.24166	1.03718		0.09624	0.99758		0.1069	0.99758
0.24911	1.04516		0.24198	1.04516		0.09319	1.00529		0.10715	1.00529
0.25474	1.05321		0.2423	1.05321		0.09958	1.01297		0.1074	1.01297
0.25259	1.06133		0.24262	1.06133		0.1012	1.02069		0.10764	1.02069
0.24211	1.0695		0.24295	1.0695		0.09832	1.02855		0.1079	1.02855
0.24372	1.07772		0.24327	1.07772		0.11325	1.03649		0.10815	1.03649
0.23718	1.08603		0.2436	1.08603		0.09994	1.04447		0.10841	1.04447
0.24306	1.09444		0.24392	1.09444		0.10201	1.0525		0.10867	1.0525
0.24867	1.10296		0.24425	1.10296		0.09855	1.06058		0.10892	1.06058
0.23991	1.1114		0.24458	1.1114		0.09793	1.06898		0.10919	1.06898
0.24551	1.11981		0.24491	1.11981		0.1054	1.07726		0.10946	1.07726
0.25496	1.12837		0.24523	1.12837		0.10571	1.08538		0.10972	1.08538
0.24612	1.1373		0.24558	1.1373		0.09477	1.09367		0.10998	1.09367
0.25996	1.14603		0.24591	1.14603		0.08777	1.10195		0.11024	1.10195
0.26233	1.15493		0.24625	1.15493		0.09762	1.11058		0.11052	1.11058
0.2717	1.16384		0.24658	1.16384		0.09246	1.11923		0.11079	1.11923
0.26845	1.17273		0.24692	1.17273		0.09179	1.12776		0.11106	1.12776
0.25198	1.18185		0.24726	1.18185		0.09589	1.13653		0.11134	1.13653
0.24181	1.19092		0.2476	1.19092		0.09571	1.14514		0.11161	1.14514
0.2402	1.2001		0.24794	1.2001		0.08779	1.15398		0.11188	1.15398
0.25305	1.20929		0.24828	1.20929		0.10275	1.16298		0.11217	1.16298
0.23666	1.21851		0.24862	1.21851		0.09776	1.17199		0.11245	1.17199
0.24448	1.22827		0.24898	1.22827		0.08917	1.18098		0.11273	1.18098
0.2627	1.23769		0.24932	1.23769		0.11171	1.19004		0.11301	1.19004
0.24432	1.24703		0.24966	1.24703		0.10012	1.19927		0.1133	1.19927
0.24634	1.25661		0.25001	1.25661		0.09507	1.20861		0.11359	1.20861
0.23549	1.26659		0.25037	1.26659		0.10846	1.21793		0.11388	1.21793
0.25854	1.27636		0.25072	1.27636		0.08465	1.22731		0.11418	1.22731
0.25356	1.28619		0.25108	1.28619		0.09933	1.23676		0.11447	1.23676
0.25809	1.2961		0.25143	1.2961		0.09011	1.24637		0.11477	1.24637
0.2531	1.30611		0.25179	1.30611		0.08987	1.25608		0.11507	1.25608
0.25776	1.31623		0.25215	1.31623		0.09454	1.26575		0.11537	1.26575
0.25412	1.32681		0.25252	1.32681		0.09532	1.27553		0.11567	1.27553
0.25162	1.337		0.25288	1.337		0.08656	1.28534		0.11597	1.28534
0.25085	1.347		0.25324	1.347		0.08217	1.29522		0.11628	1.29522
0.24597	1.3572		0.25359	1.3572		0.08907	1.30523		0.11659	1.30523
0.23965	1.36794		0.25397	1.36794		0.09539	1.31539		0.1169	1.31539
0.23812	1.37857		0.25434	1.37857		0.1039	1.32555		0.11721	1.32555
0.24074	1.3892		0.25471	1.3892		0.10152	1.33577		0.11752	1.33577
0.23809	1.39991		0.25508	1.39991		0.09598	1.34607		0.11784	1.34607
0.23301	1.41075		0.25545	1.41075		0.08702	1.35648		0.11816	1.35648
0.25172	1.42165		0.25583	1.42165		0.08263	1.36697		0.11848	1.36697
0.24248	1.43291		0.25621	1.43291		0.08992	1.37756		0.1188	1.37756
0.247	1.44402		0.25659	1.44402		0.10039	1.38824		0.11913	1.38824
0.23649	1.45505		0.25697	1.45505		0.08923	1.399		0.11945	1.399
0.2359	1.46624		0.25735	1.46624		0.09067	1.40986		0.11978	1.40986
0.23104	1.47761		0.25773	1.47761		0.09382	1.42086		0.12012	1.42086
0.2331	1.489		0.25811	1.489		0.08803	1.43175		0.12045	1.43175
0.2315	1.50052		0.2585	1.50052		0.09419	1.44268		0.12078	1.44268
0.24081	1.51217		0.25889	1.51217		0.10167	1.4538		0.12112	1.4538
0.24099	1.52388		0.25928	1.52388		0.09547	1.46522		0.12146	1.46522
0.2471	1.53579		0.25968	1.53579		0.10337	1.47661		0.1218	1.47661
0.24872	1.54765		0.26007	1.54765		0.09594	1.48805		0.12215	1.48805
0.22432	1.55952		0.26046	1.55952		0.11605	1.49954		0.12249	1.49954
0.21681	1.57156		0.26086	1.57156		0.10685	1.51113		0.12284	1.51113
0.24691	1.58393		0.26127	1.58393		0.10416	1.52289		0.1232	1.52289
0.24677	1.59617		0.26167	1.59617		0.11453	1.53469		0.12355	1.53469
0.24653	1.60851		0.26207	1.60851		0.12264	1.54658		0.12391	1.54658
0.24065	1.62097		0.26248	1.62097		0.1083	1.5585		0.12426	1.5585
0.24118	1.63354		0.26289	1.63354		0.11098	1.57048		0.12462	1.57048
0.24207	1.64622		0.2633	1.64622		0.10472	1.58274		0.12499	1.58274
0.25181	1.65902		0.26371	1.65902		0.10878	1.59501		0.12535	1.59501
0.23825	1.67186		0.26412	1.67186		0.11529	1.60748		0.12572	1.60748
0.24609	1.68485		0.26454	1.68485		0.11015	1.61998		0.1261	1.61998
0.24301	1.69805		0.26496	1.69805		0.12405	1.63238		0.12646	1.63238
0.23893	1.71105		0.26538	1.71105		0.12226	1.64476		0.12683	1.64476
0.2433	1.72431		0.2658	1.72431		0.11321	1.65772		0.12722	1.65772
0.24093	1.73776		0.26623	1.73776		0.10418	1.6707		0.1276	1.6707
0.244	1.75133		0.26666	1.75133		0.12096	1.68365		0.12798	1.68365
0.23706	1.76496		0.26709	1.76496		0.12809	1.69671		0.12837	1.69671
0.26575	1.77849		0.26751	1.77849		0.11894	1.70993		0.12876	1.70993
0.25207	1.79232		0.26795	1.79232		0.12926	1.72322		0.12915	1.72322
0.24437	1.8063		0.26838	1.8063		0.1203	1.73647		0.12954	1.73647
0.24568	1.8203		0.26882	1.8203		0.12973	1.74985		0.12994	1.74985
0.24844	1.83434		0.26926	1.83434		0.12879	1.7636		0.13034	1.7636
0.25732	1.8486		0.2697	1.8486		0.12634	1.77736		0.13074	1.77736
0.23863	1.863		0.27015	1.863		0.12137	1.79118		0.13115	1.79118
0.24506	1.87747		0.27059	1.87747		0.13344	1.80507		0.13156	1.80507
0.22736	1.89199		0.27104	1.89199		0.13163	1.81903		0.13196	1.81903
0.24956	1.90658		0.27149	1.90658		0.13629	1.8331		0.13238	1.8331
0.23876	1.92145		0.27195	1.92145		0.12361	1.84734		0.13279	1.84734
0.25053	1.93651		0.27241	1.93651		0.1248	1.86174		0.13321	1.86174
0.2578	1.95159		0.27287	1.95159		0.13256	1.87628		0.13363	1.87628
0.23992	1.96665		0.27333	1.96665		0.13459	1.89091		0.13406	1.89091
0.24958	1.98196		0.27379	1.98196		0.1365	1.90553		0.13448	1.90553
0.25889	1.99738		0.27426	1.99738		0.14125	1.92022		0.13491	1.92022
0.25197	2.01294		0.27473	2.01294		0.13236	1.9351		0.13534	1.9351
0.24691	2.02862		0.2752	2.02862		0.13563	1.95026		0.13578	1.95026
0.24544	2.04436		0.27568	2.04436		0.1177	1.96562		0.13623	1.96562
0.24325	2.06038		0.27616	2.06038		0.13415	1.98063		0.13666	1.98063
0.24559	2.07627		0.27663	2.07627		0.13353	1.99582		0.1371	1.99582
0.24396	2.09231		0.27711	2.09231		0.13515	2.01136		0.13755	2.01136
0.24526	2.10861		0.2776	2.10861		0.13872	2.02713		0.138	2.02713
0.2485	2.12501		0.27809	2.12501		0.14558	2.04289		0.13845	2.04289
0.25316	2.14134		0.27857	2.14134		0.14932	2.05877		0.13891	2.05877
0.26898	2.15813		0.27907	2.15813		0.13946	2.07482		0.13937	2.07482
0.26746	2.17509		0.27957	2.17509		0.14021	2.09101		0.13984	2.09101
0.2597	2.19203		0.28007	2.19203		0.14205	2.10731		0.1403	2.10731
0.27424	2.20903		0.28057	2.20903		0.15663	2.1237		0.14077	2.1237
0.28528	2.22641		0.28109	2.22641		0.13862	2.1401		0.14124	2.1401
0.24347	2.24362		0.28159	2.24362		0.14431	2.15683		0.14172	2.15683
0.26489	2.2609		0.2821	2.2609		0.1586	2.17366		0.1422	2.17366
0.25598	2.27854		0.28261	2.27854		0.15368	2.19049		0.14268	2.19049
0.25452	2.29644		0.28314	2.29644		0.14475	2.20755		0.14316	2.20755
0.27652	2.31415		0.28365	2.31415		0.1581	2.22464		0.14365	2.22464
0.25918	2.33219		0.28418	2.33219		0.14166	2.24193		0.14414	2.24193
0.27664	2.35044		0.28471	2.35044		0.16129	2.25938		0.14463	2.25938
0.29206	2.36865		0.28524	2.36865		0.15074	2.27694		0.14513	2.27694
0.27944	2.38702		0.28577	2.38702		0.15303	2.2947		0.14563	2.2947
0.27754	2.40562		0.28631	2.40562		0.15391	2.31263		0.14614	2.31263
0.28566	2.42436		0.28685	2.42436		0.14601	2.33058		0.14665	2.33058
0.25957	2.44321		0.2874	2.44321		0.16291	2.34867		0.14716	2.34867
0.26752	2.46221		0.28795	2.46221		0.15522	2.36705		0.14768	2.36705
0.25561	2.4815		0.2885	2.4815		0.16718	2.38552		0.1482	2.38552
0.25835	2.50097		0.28906	2.50097		0.15286	2.40398		0.14872	2.40398
0.26907	2.52039		0.28962	2.52039		0.16273	2.42265		0.14924	2.42265
0.26681	2.53982		0.29018	2.53982		0.16429	2.44154		0.14977	2.44154
0.2813	2.55958		0.29075	2.55958		0.16573	2.46052		0.1503	2.46052
0.28444	2.57969		0.29133	2.57969		0.16655	2.47977		0.15084	2.47977
0.26914	2.59972		0.29191	2.59972		0.16334	2.49904		0.15138	2.49904
0.28179	2.61986		0.29249	2.61986		0.15622	2.51855		0.15192	2.51855
0.27429	2.6404		0.29308	2.6404		0.16614	2.53828		0.15247	2.53828
0.2714	2.66136		0.29369	2.66136		0.15806	2.55801		0.15302	2.55801
0.27143	2.68185		0.29428	2.68185		0.1551	2.57756		0.15357	2.57756
0.27206	2.70247		0.29488	2.70247		0.17187	2.59777		0.15413	2.59777
0.27749	2.72345		0.29548	2.72345		0.17338	2.61824		0.1547	2.61824
0.2612	2.74484		0.29611	2.74484		0.16344	2.63862		0.15526	2.63862
0.26901	2.7664		0.29673	2.7664		0.17365	2.65921		0.15583	2.65921
0.2781	2.78791		0.29736	2.78791		0.17418	2.67992		0.15641	2.67992
0.26591	2.80957		0.29799	2.80957		0.17013	2.70072		0.15698	2.70072
0.27941	2.83147		0.29864	2.83147		0.16264	2.72174		0.15757	2.72174
0.28232	2.85361		0.29929	2.85361		0.16172	2.74306		0.15815	2.74306
0.2804	2.87584		0.29995	2.87584		0.16929	2.76432		0.15874	2.76432
0.30597	2.89831		0.30062	2.89831		0.16424	2.78593		0.15934	2.78593
0.28191	2.92069		0.30129	2.92069		0.16689	2.80775		0.15994	2.80775
0.27703	2.94317		0.30197	2.94317		0.17062	2.82963		0.16054	2.82963
0.28945	2.96643		0.30267	2.96643		0.15691	2.8515		0.16114	2.8515
0.32159	2.98969		0.30338	2.98969		0.16719	2.87371		0.16175	2.87371
0.31625	3.01305		0.3041	3.01305		0.16802	2.89629		0.16237	2.89629
0.33498	3.0365		0.30483	3.0365		0.16383	2.91887		0.16299	2.91887
0.33995	3.06008		0.30557	3.06008		0.16481	2.94146		0.16361	2.94146
0.35194	3.08397		0.30632	3.08397		0.16458	2.96445		0.16424	2.96445
0.35318	3.10806		0.3071	3.10806		0.15802	2.98755		0.16488	2.98755
0.36109	3.13233		0.30788	3.13233		0.15554	3.01085		0.16552	3.01085
0.33991	3.15689		0.30869	3.15689		0.18053	3.03431		0.16616	3.03431
0.37405	3.18174		0.30952	3.18174		0.16935	3.05801		0.16681	3.05801
0.38118	3.20631		0.31035	3.20631		0.17692	3.08217		0.16747	3.08217
0.34579	3.23134		0.31121	3.23134		0.17318	3.1061		0.16813	3.1061
0.36534	3.25653		0.31209	3.25653		0.16025	3.13015		0.16879	3.13015
0.36456	3.28187		0.31299	3.28187		0.16896	3.15469		0.16946	3.15469
0.3698	3.30748		0.31391	3.30748		0.1731	3.17974		0.17015	3.17974
0.36324	3.33324		0.31486	3.33324		0.17364	3.2043		0.17082	3.2043
0.36434	3.35942		0.31585	3.35942		0.18414	3.22918		0.17151	3.22918
0.37246	3.38569		0.31686	3.38569		0.17277	3.25431		0.1722	3.25431
0.3751	3.41189		0.31789	3.41189		0.17779	3.27964		0.1729	3.27964
0.37213	3.43816		0.31895	3.43816		0.16612	3.30513		0.1736	3.30513
0.36607	3.46521		0.32006	3.46521		0.18224	3.33126		0.17432	3.33126
0.36339	3.49246		0.32121	3.49246		0.17877	3.35702		0.17504	3.35702
0.34655	3.51975		0.32239	3.51975		0.17392	3.38318		0.17577	3.38318
0.33506	3.54714		0.32361	3.54714		0.18379	3.40984		0.17651	3.40984
0.32048	3.57485		0.32487	3.57485		0.16475	3.43633		0.17725	3.43633
0.33126	3.60294		0.32618	3.60294		0.17757	3.46296		0.178	3.46296
0.34165	3.631		0.32753	3.631		0.18321	3.4899		0.17877	3.4899
0.35247	3.65929		0.32893	3.65929		0.16532	3.51733		0.17954	3.51733
0.34395	3.68791		0.33038	3.68791		0.168	3.54503		0.18034	3.54503
0.34983	3.71614		0.33185	3.71614		0.19524	3.57235		0.18112	3.57235
0.33633	3.74482		0.33339	3.74482		0.18162	3.60019		0.18193	3.60019
0.32867	3.7744		0.33502	3.7744		0.18981	3.62856		0.18275	3.62856
0.33172	3.80446		0.33673	3.80446		0.19775	3.657		0.18359	3.657
0.34718	3.83432		0.33848	3.83432		0.18789	3.68522		0.18443	3.68522
0.33446	3.86421		0.34028	3.86421		0.20179	3.71381		0.18528	3.71381
0.36254	3.89418		0.34215	3.89418		0.19168	3.74308		0.18617	3.74308
0.34514	3.92462		0.34411	3.92462		0.18425	3.77244		0.18707	3.77244
0.33325	3.95546		0.34615	3.95546		0.18727	3.80182		0.18798	3.80182
0.33493	3.98627		0.34827	3.98627		0.18469	3.83141		0.18891	3.83141
0.34712	4.01728		0.35047	4.01728		0.18616	3.86155		0.18987	3.86155
0.36393	4.04863		0.35277	4.04863		0.18723	3.89175		0.19084	3.89175
0.36575	4.08035		0.35519	4.08035		0.18291	3.92209		0.19184	3.92209
0.40446	4.11238		0.35772	4.11238		0.17061	3.95266		0.19286	3.95266
0.38722	4.14449		0.36035	4.14449		0.19314	3.98355		0.19391	3.98355
0.40549	4.17641		0.36307	4.17641		0.19123	4.0145		0.19498	4.0145
0.39502	4.20908		0.36597	4.20908		0.18145	4.04598		0.19609	4.04598
0.38675	4.2422		0.36902	4.2422		0.19078	4.0776		0.19723	4.0776
0.40029	4.27551		0.37221	4.27551		0.19558	4.1093		0.1984	4.1093
0.37034	4.30938		0.37558	4.30938		0.20652	4.14163		0.19961	4.14163
0.41214	4.34261		0.37903	4.34261		0.19412	4.174		0.20085	4.174
0.40235	4.37635		0.38266	4.37635		0.18383	4.20647		0.20213	4.20647
0.40522	4.41066		0.3865	4.41066		0.18625	4.23921		0.20344	4.23921
0.40981	4.44521		0.39052	4.44521		0.19911	4.27237		0.2048	4.27237
0.40355	4.47989		0.39469	4.47989		0.18144	4.30608		0.20621	4.30608
0.40395	4.51481		0.39905	4.51481		0.19922	4.33951		0.20765	4.33951
0.41684	4.54969		0.40353	4.54969		0.19802	4.37325		0.20913	4.37325
0.42305	4.58505		0.40822	4.58505		0.21978	4.40775		0.21068	4.40775
0.42372	4.62159		0.41319	4.62159		0.21993	4.44294		0.2123	4.44294
0.42405	4.65777		0.41823	4.65777		0.23684	4.47697		0.2139	4.47697
0.42043	4.69368		0.42334	4.69368		0.21797	4.51291		0.21563	4.51291
0.39731	4.73047		0.42865	4.73047		0.24315	4.54822		0.21737	4.54822
0.41145	4.76808		0.43414	4.76808		0.2445	4.58281		0.21912	4.58281
0.38992	4.80515		0.43959	4.80515		0.23815	4.61858		0.22098	4.61858
0.43808	4.84269		0.44512	4.84269		0.22307	4.65442		0.22288	4.65442
0.41968	4.8809		0.45072	4.8809		0.2463	4.69108		0.22488	4.69108
0.41786	4.91905		0.45625	4.91905		0.24134	4.72808		0.22695	4.72808
0.41323	4.95701		0.46168	4.95701		0.23434	4.76499		0.22908	4.76499
0.43051	4.99588		0.46711	4.99588		0.23872	4.80185		0.23126	4.80185
0.4306	5.03509		0.47243	5.03509		0.24151	4.83958		0.23356	4.83958
0.45745	5.07433		0.47759	5.07433		0.22184	4.87723		0.23592	4.87723
0.47504	5.11393		0.48258	5.11393		0.23682	4.91522		0.23838	4.91522
0.47527	5.15415		0.48742	5.15415		0.22707	4.95383		0.24096	4.95383
0.52701	5.19441		0.49201	5.19441		0.2472	4.99233		0.24361	4.99233
0.50471	5.23491		0.49638	5.23491		0.27041	5.03167		0.24641	5.03167
0.5131	5.27576		0.50052	5.27576		0.26035	5.07149		0.24934	5.07149
0.52224	5.317		0.50442	5.317		0.26628	5.11111		0.25235	5.11111
0.51095	5.35864		0.50809	5.35864		0.27111	5.1503		0.25544	5.1503
0.5307	5.40059		0.51153	5.40059		0.25249	5.19055		0.25871	5.19055
0.52131	5.44295		0.51474	5.44295		0.28321	5.23164		0.26217	5.23164
0.53057	5.48597		0.51775	5.48597		0.28215	5.27251		0.26573	5.27251
0.53571	5.5289		0.52053	5.5289		0.26867	5.31332		0.2694	5.31332
0.52136	5.57066		0.52303	5.57066		0.27906	5.35495		0.27327	5.35495
0.51247	5.61493		0.52548	5.61493		0.27965	5.39692		0.27729	5.39692
0.52962	5.65929		0.52776	5.65929		0.28902	5.43913		0.28146	5.43913
0.50936	5.70347		0.52986	5.70347		0.30689	5.48179		0.28579	5.48179
0.53627	5.74779		0.53182	5.74779		0.28383	5.52489		0.29029	5.52489
0.5396	5.79293		0.53369	5.79293		0.30239	5.56809		0.29492	5.56809
0.52374	5.83844		0.53546	5.83844		0.30085	5.61165		0.29968	5.61165
0.52129	5.88429		0.53714	5.88429		0.32142	5.65531		0.30456	5.65531
0.52274	5.93002		0.53872	5.93002		0.31966	5.69947		0.30957	5.69947
0.51842	5.97575		0.54022	5.97575		0.31649	5.74434		0.31473	5.74434
0.52306	6.02311		0.54171	6.02311		0.31971	5.7892		0.31995	5.7892
0.51532	6.07059		0.54314	6.07059		0.33485	5.83445		0.32525	5.83445
0.52631	6.11808		0.54452	6.11808		0.33182	5.88028		0.33063	5.88028
0.51192	6.16574		0.54585	6.16574		0.34057	5.92598		0.336	5.92598
0.51963	6.2138		0.54715	6.2138		0.3502	5.97109		0.34127	5.97109
0.51367	6.26251		0.54843	6.26251		0.33853	6.01908		0.34684	6.01908
0.538	6.31171		0.54969	6.31171		0.33105	6.06639		0.35225	6.06639
0.5157	6.3616		0.55094	6.3616		0.33341	6.11379		0.35759	6.11379
0.53345	6.41156		0.55216	6.41156		0.35475	6.16171		0.36287	6.16171
0.53986	6.46084		0.55334	6.46084		0.36168	6.20993		0.36805	6.20993
0.5416	6.51168		0.55453	6.51168		0.36742	6.25836		0.37308	6.25836
0.55564	6.56274		0.5557	6.56274		0.36507	6.30712		0.37795	6.30712
0.55787	6.614		0.55686	6.614		0.3664	6.35673		0.38268	6.35673
0.57704	6.66561		0.55801	6.66561		0.37032	6.40692		0.38721	6.40692
0.57197	6.71769		0.55914	6.71769		0.37333	6.45641		0.39141	6.45641
0.5742	6.77041		0.56027	6.77041		0.37318	6.50587		0.39534	6.50587
0.58672	6.82333		0.56138	6.82333		0.37829	6.55725		0.39913	6.55725
0.59614	6.87681		0.56247	6.87681		0.38052	6.60935		0.40268	6.60935
0.58048	6.93088		0.56356	6.93088		0.3907	6.66111		0.40592	6.66111
0.58292	6.98474		0.56463	6.98474		0.38453	6.7139		0.40895	6.7139
0.57553	7.03972		0.56569	7.03972		0.38476	6.76611		0.41171	6.76611
0.57941	7.0949		0.56673	7.0949		0.38287	6.81868		0.41427	6.81868
0.58418	7.15029		0.56776	7.15029		0.38341	6.87194		0.41666	6.87194
0.57704	7.20612		0.56876	7.20612		0.38992	6.92591		0.4189	6.92591
0.58503	7.26214		0.56975	7.26214		0.39813	6.98063		0.42101	6.98063
0.60019	7.31949		0.57073	7.31949		0.42278	7.03429		0.42294	7.03429
0.58587	7.37744		0.5717	7.37744		0.44079	7.0891		0.42478	7.0891
0.58669	7.43532		0.57263	7.43532		0.44715	7.14539		0.42657	7.14539
0.58609	7.49277		0.57354	7.49277		0.4845	7.20201		0.42826	7.20201
0.58713	7.55074		0.57442	7.55074		0.46278	7.25776		0.42984	7.25776
0.57852	7.61041		0.5753	7.61041		0.44957	7.31496		0.43138	7.31496
0.58767	7.67035		0.57616	7.67035		0.47128	7.37215		0.43285	7.37215
0.58668	7.73024		0.57699	7.73024		0.46503	7.42932		0.43426	7.42932
0.59981	7.79117		0.5778	7.79117		0.47849	7.48837		0.43565	7.48837
0.619	7.8525		0.57859	7.8525		0.46031	7.54661		0.43697	7.54661
0.59505	7.91416		0.57936	7.91416		0.4789	7.6053		0.43824	7.6053
0.60102	7.97589		0.5801	7.97589		0.46673	7.66466		0.43948	7.66466
0.60345	8.03782		0.58081	8.03782		0.47075	7.72484		0.44068	7.72484
0.59308	8.10071		0.58151	8.10071		0.49077	7.78622		0.44186	7.78622
0.59939	8.16397		0.58218	8.16397		0.51516	7.84652		0.44298	7.84652
0.60459	8.22786		0.58283	8.22786		0.50517	7.90755		0.48802	7.90755
0.59988	8.29241		0.58347	8.29241		0.52173	7.9699		0.51378	7.9699
0.60791	8.35758		0.58408	8.35758		0.52468	8.03318		0.51391	8.03318
0.59461	8.42335		0.58467	8.42335		0.52907	8.09558		0.53969	8.09558
0.59967	8.48787		0.58523	8.48787		0.55269	8.15891		0.56549	8.15891
0.60046	8.55384		0.58577	8.55384		0.5703	8.22209		0.56563	8.22209
0.59803	8.62164		0.61789	8.62164		0.57825	8.28588		0.56577	8.28588
0.60992	8.69009		0.61804	8.69009		0.61499	8.35155		0.59159	8.35155
0.61309	8.75783		0.61819	8.75783		0.6009	8.41697		0.59173	8.41697
0.60919	8.82648		0.61834	8.82648		0.59827	8.48319		0.59188	8.48319
0.60952	8.89578		0.61849	8.89578		0.59698	8.5503		0.59203	8.5503
0.6305	8.96556		0.61865	8.96556		0.59742	8.61752		0.59217	8.61752
0.61783	9.03589		0.6188	9.03589		0.58347	8.68371		0.61803	8.68371
0.60431	9.10644		0.61895	9.10644		0.60753	8.75262		0.61818	8.75262
0.61158	9.17917		0.6191	9.17917		0.63474	8.82081		0.64405	8.82081
0.65108	9.25162		0.64501	9.25162		0.65094	8.88991		0.64421	8.88991
0.64389	9.32279		0.64516	9.32279		0.65936	8.96026		0.67011	8.96026
0.64333	9.39497		0.64532	9.39497		0.66607	9.02927		0.67027	9.02927
0.63948	9.4688		0.64547	9.4688		0.67142	9.1005		0.67043	9.1005
0.66292	9.54274		0.64563	9.54274		0.67219	9.17193		0.67059	9.17193
0.65013	9.61749		0.64578	9.61749		0.6866	9.24345		0.69651	9.24345
0.65858	9.69374		0.64594	9.69374		0.708	9.31551		0.69668	9.31551
0.6483	9.77034		0.6461	9.77034		0.69513	9.38843		0.69685	9.38843
0.65142	9.84588		0.64625	9.84588		0.71352	9.46328		0.7228	9.46328
0.66011	9.92237		0.6464	9.92237		0.71868	9.53738		0.72297	9.53738
0.65615	10.0002		0.64655	10.0002		0.76263	9.61136		0.72314	9.61136
0.66999	10.0788		0.64671	10.0788		0.73509	9.68676		0.72332	9.68676
0.64842	10.158		0.64686	10.158		0.73082	9.76209		0.72349	9.76209
0.65461	10.2379		0.64702	10.2379		0.73569	9.83956		0.72367	9.83956
0.66829	10.3178		0.64717	10.3178		0.72007	9.91665		0.72384	9.91665
0.65887	10.3981		0.64732	10.3981		0.71194	9.99339		0.72401	9.99339
0.65677	10.4797		0.64747	10.4797		0.7598	10.0717		0.72418	10.0717
0.67445	10.5607		0.64762	10.5607		0.75915	10.1506		0.75019	10.1506
0.66545	10.6441		0.64778	10.6441		0.73275	10.2302		0.75036	10.2302
0.67168	10.7282		0.64793	10.7282		0.75545	10.3108		0.75054	10.3108
0.65287	10.812		0.64808	10.812		0.73866	10.3918		0.75072	10.3918
0.6601	10.897		0.64824	10.897		0.76338	10.4713		0.75089	10.4713
0.6474	10.9824		0.64839	10.9824		0.73458	10.5548		0.75107	10.5548
0.65964	11.0693		0.67444	11.0693		0.75796	10.6382		0.75125	10.6382
0.66671	11.1564		0.6746	11.1564		0.75066	10.7212		0.75143	10.7212
0.66265	11.2429		0.67476	11.2429		0.76584	10.8052		0.75161	10.8052
0.66595	11.3306		0.67491	11.3306		0.74678	10.8914		0.77767	10.8914
0.65023	11.4193		0.67507	11.4193		0.77558	10.9752		0.77785	10.9752
0.65972	11.5091		0.67523	11.5091		0.79715	11.0609		0.80394	11.0609
0.66061	11.5996		0.67539	11.5996		0.79912	11.1489		0.80413	11.1489
0.66116	11.6905		0.67554	11.6905		0.82963	11.2373		0.83023	11.2373
0.66258	11.7819		0.6757	11.7819		0.86669	11.3232		0.85634	11.3232
0.68339	11.874		0.67586	11.874		0.85211	11.4114		0.85654	11.4114
0.66097	11.9686		0.67602	11.9686		0.88417	11.5017		0.88267	11.5017
0.66849	12.0633		0.67617	12.0633		0.87363	11.5928		0.88288	11.5928
0.69908	12.1555		0.67633	12.1555		0.89194	11.6824		0.88308	11.6824
0.68469	12.2513		0.70246	12.2513		0.88861	11.7736		0.88329	11.7736
0.69009	12.3469		0.70263	12.3469		0.91551	11.8658		0.90945	11.8658
0.70203	12.4436		0.70279	12.4436		0.90195	11.9588		0.90966	11.9588
0.69608	12.5411		0.70295	12.5411		0.9455	12.053		0.93584	12.053
0.69727	12.6378		0.70311	12.6378		0.95388	12.1495		0.93606	12.1495
0.69219	12.7388		0.70327	12.7388		0.95085	12.244		0.93627	12.244
0.69772	12.8386		0.70344	12.8386		0.94123	12.3389		0.93649	12.3389
0.69397	12.9388		0.7036	12.9388		0.92833	12.4352		0.9367	12.4352
0.70283	13.0406		0.70376	13.0406		0.94631	12.5331		0.93692	12.5331
0.69355	13.1437		0.70392	13.1437		0.95188	12.6313		0.93714	12.6313
0.72011	13.2461		0.70408	13.2461		0.95294	12.7304		0.93735	12.7304
0.71804	13.3495		0.70424	13.3495		0.94513	12.8298		0.93757	12.8298
0.70235	13.4545		0.70441	13.4545		0.95674	12.93		0.9638	12.93
0.69861	13.5609		0.70457	13.5609		0.94798	13.0319		0.96403	13.0319
0.70541	13.6675		0.70473	13.6675		0.9442	13.1342		0.96425	13.1342
0.69426	13.7743		0.70489	13.7743		0.94705	13.2375		0.96447	13.2375
0.71213	13.8814		0.70505	13.8814		0.95994	13.3407		0.96469	13.3407
0.71573	13.99		0.70521	13.99		0.9431	13.445		0.96491	13.445
0.71521	14.1005		0.70538	14.1005		0.97617	13.5516		0.96513	13.5516
0.71846	14.2105		0.70554	14.2105		0.97451	13.6573		0.96535	13.6573
0.70047	14.3216		0.7057	14.3216		0.96883	13.7639		0.96557	13.7639
0.71557	14.4337		0.70586	14.4337		0.97734	13.8715		0.9658	13.8715
0.70879	14.5474		0.70602	14.5474		0.97948	13.9801		0.96602	13.9801
0.70508	14.6632		0.70618	14.6632		0.97847	14.0899		0.99233	14.0899
0.71316	14.7767		0.70634	14.7767		0.98057	14.2016		0.99256	14.2016
0.70839	14.8936		0.70651	14.8936		0.98725	14.3124		0.99278	14.3124
0.7025	15.0108		0.70667	15.0108		0.98639	14.4237		0.99301	14.4237
0.71909	15.1274		0.70683	15.1274		0.98773	14.5369		0.99323	14.5369
0.70905	15.2455		0.70699	15.2455		0.98602	14.6519		0.99346	14.6519
0.72041	15.3644		0.73331	15.3644		0.98199	14.7662		0.99369	14.7662
0.7343	15.4845		0.73347	15.4845		0.98907	14.8817		0.99392	14.8817
0.72099	15.606		0.73364	15.606		0.98121	14.9983		0.99414	14.9983
0.72782	15.7287		0.73381	15.7287		0.98031	15.1157		0.99437	15.1157
0.73017	15.8521		0.73398	15.8521		0.99825	15.2345		0.9946	15.2345
0.71882	15.9764		0.73414	15.9764		0.98533	15.3537		0.99482	15.3537
0.72203	16.1017		0.73431	16.1017		0.99705	15.4746		0.99505	15.4746
0.74947	16.2278		0.73448	16.2278		0.99185	15.5962		0.99528	15.5962
0.73853	16.3548		0.73465	16.3548		0.98722	15.7177		0.99551	15.7177
0.75199	16.4841		0.76103	16.4841		0.99728	15.8424		0.99574	15.8424
0.75714	16.6128		0.7612	16.6128		0.99064	15.9656		0.99596	15.9656
0.73999	16.743		0.76137	16.743		1.00149	16.091		0.99619	16.091
0.75927	16.8747		0.76155	16.8747		1.0083	16.2182		0.99642	16.2182
0.75369	17.0064		0.76172	17.0064		0.99994	16.3437		0.99665	16.3437
0.82666	17.1399		0.78814	17.1399		1.00079	16.473		0.99688	16.473
0.82436	17.2744		0.81456	17.2744		1.00897	16.6023		0.99711	16.6023
0.82455	17.4108		0.81475	17.4108		1.00444	16.7323		0.99733	16.7323
0.84533	17.5481		0.84119	17.5481		1.00315	16.8635		0.99756	16.8635
0.84563	17.6837		0.84139	17.6837		1.01963	16.9946		0.99779	16.9946
0.84334	17.8232		0.84158	17.8232		1.00746	17.1286		0.99802	17.1286
0.84888	17.9628		0.84177	17.9628		1.00435	17.2638		1.0245	17.2638
0.85489	18.1032		0.84197	18.1032		1.02807	17.3988		1.02473	17.3988
0.84851	18.2452		0.84216	18.2452		1.03466	17.534		1.02496	17.534
0.85073	18.3879		0.84236	18.3879		1.04642	17.6714		1.0252	17.6714
0.85092	18.5324		0.84255	18.5324		1.05231	17.8129		1.02544	17.8129
0.85983	18.6777		0.84275	18.6777		1.05182	17.953		1.02568	17.953
0.86417	18.8244		0.86925	18.8244		1.03663	18.0911		1.02591	18.0911
0.85303	18.9729		0.86945	18.9729		1.04875	18.2297		1.02614	18.2297
0.88377	19.1206		0.86966	19.1206		1.0458	18.3751		1.05267	18.3751
0.88102	19.2706		0.86986	19.2706		1.04361	18.5197		1.05292	18.5197
0.8758	19.4228		0.87006	19.4228		1.05532	18.6656		1.05316	18.6656
0.88369	19.5759		0.87026	19.5759		1.04166	18.8128		1.05341	18.8128
0.88463	19.7288		0.87047	19.7288		1.02824	18.9597		1.05365	18.9597
0.8889	19.8822		0.87067	19.8822		1.03843	19.1075		1.05389	19.1075
0.88324	20.0406		0.87087	20.0406		1.04044	19.2581		1.05414	19.2581
0.88255	20.1993		0.87108	20.1993		1.04244	19.4094		1.05439	19.4094
0.87456	20.3564		0.87128	20.3564		1.05343	19.5608		1.05463	19.5608
0.88338	20.5132		0.87148	20.5132		1.04273	19.7149		1.05488	19.7149
0.89026	20.6741		0.87169	20.6741		1.05193	19.8687		1.05512	19.8687
0.88301	20.8381		0.87189	20.8381		1.03673	20.025		1.05537	20.025
0.88304	21.0016		0.8721	21.0016		1.04389	20.1828		1.05562	20.1828
0.88162	21.1649		0.8723	21.1649		1.03697	20.3409		1.05586	20.3409
0.88332	21.3325		0.87251	21.3325		1.05226	20.4994		1.05611	20.4994
0.88159	21.4983		0.87272	21.4983		1.051	20.6599		1.05636	20.6599
0.87684	21.6672		0.87292	21.6672		1.05132	20.8229		1.05661	20.8229
0.87771	21.8379		0.87313	21.8379		1.04395	20.9876		1.05686	20.9876
0.88425	22.0088		0.87334	22.0088		1.04399	21.1525		1.05711	21.1525
0.87283	22.1807		0.87354	22.1807		1.04197	21.3163		1.05735	21.3163
0.88599	22.3545		0.87375	22.3545		1.05659	21.4829		1.0576	21.4829
0.88647	22.5305		0.87396	22.5305		1.04439	21.6522		1.05785	21.6522
0.88751	22.7078		0.87417	22.7078		1.04858	21.8226		1.0581	21.8226
0.89013	22.8862		0.87438	22.8862		1.04893	21.9927		1.05835	21.9927
0.89508	23.0696		0.90107	23.0696		1.04815	22.1653		1.05861	22.1653
0.89999	23.2472		0.90128	23.2472		1.05661	22.339		1.05886	22.339
0.90257	23.4271		0.90149	23.4271		1.04946	22.5146		1.05911	22.5146
0.8944	23.6114		0.90171	23.6114		1.05807	22.6918		1.05937	22.6918
0.89381	23.7965		0.90193	23.7965		1.06139	22.869		1.05962	22.869
0.88836	23.9831		0.90215	23.9831		1.08187	23.0498		1.05987	23.0498
0.89364	24.1717		0.90237	24.1717		1.05405	23.2298		1.06013	23.2298
0.89058	24.362		0.90259	24.362		1.05893	23.4117		1.06038	23.4117
0.88396	24.5536		0.90281	24.5536		1.05495	23.5967		1.06064	23.5967
0.88551	24.7465		0.90303	24.7465		1.05802	23.7801		1.06089	23.7801
0.89216	24.94		0.90325	24.94		1.05888	23.968		1.06115	23.968
0.8906	25.135		0.90347	25.135		1.06044	24.1556		1.06141	24.1556
0.89513	25.3321		0.90369	25.3321		1.06062	24.3444		1.06167	24.3444
0.88708	25.5315		0.90392	25.5315		1.0549	24.5368		1.06193	24.5368
0.89321	25.732		0.90414	25.732		1.06289	24.7305		1.06219	24.7305
0.89741	25.9333		0.90436	25.9333		1.06002	24.923		1.06245	24.923
0.88973	26.1363		0.90459	26.1363		1.05222	25.1182		1.06271	25.1182
0.90129	26.3417		0.90481	26.3417		1.0448	25.3159		1.06297	25.3159
0.89599	26.5492		0.90504	26.5492		1.06251	25.5138		1.06323	25.5138
0.8918	26.7556		0.90526	26.7556		1.05851	25.7152		1.06349	25.7152
0.89755	26.9684		0.90549	26.9684		1.04646	25.9121		1.06375	25.9121
0.90089	27.1796		0.90572	27.1796		1.05284	26.1142		1.06401	26.1142
0.89783	27.3902		0.90594	27.3902		1.0723	26.3231		1.06428	26.3231
0.90268	27.6057		0.90617	27.6057		1.06661	26.5309		1.06455	26.5309
0.89809	27.8185		0.9064	27.8185		1.06109	26.7376		1.06481	26.7376
0.91715	28.04		0.90663	28.04		1.05337	26.9473		1.06508	26.9473
0.91696	28.2617		0.90686	28.2617		1.05654	27.1588		1.06535	27.1588
0.91578	28.4819		0.90709	28.4819		1.05987	27.3717		1.06561	27.3717
0.92407	28.7069		0.90733	28.7069		1.04933	27.5877		1.06588	27.5877
0.9213	28.9321		0.90756	28.9321		1.04308	27.8033		1.06615	27.8033
0.91683	29.1595		0.90779	29.1595		1.03249	28.0224		1.06642	28.0224
0.92121	29.3877		0.90802	29.3877		1.06689	28.2427		1.06669	28.2427
0.91821	29.6167		0.90826	29.6167		1.06155	28.4627		1.06696	28.4627
0.92331	29.8498		0.90849	29.8498		1.04861	28.6874		1.06724	28.6874
0.91505	30.0864		0.90873	30.0864		1.03837	28.9111		1.06751	28.9111
0.92101	30.3228		0.90897	30.3228		1.04044	29.1384		1.06779	29.1384
0.92454	30.5592		0.90921	30.5592		1.03898	29.3686		1.06806	29.3686
0.91507	30.7975		0.90944	30.7975		1.04108	29.5991		1.06834	29.5991
0.93061	31.0405		0.90968	31.0405		1.02794	29.8299		1.06861	29.8299
0.92259	31.2838		0.90992	31.2838		1.03016	30.0646		1.06889	30.0646
0.92623	31.5293		0.9369	31.5293		1.0264	30.3		1.06917	30.3
0.92218	31.7766		0.93715	31.7766		1.02699	30.5368		1.06945	30.5368
0.92275	32.0247		0.9374	32.0247		1.03834	30.7777		1.06973	30.7777
0.91935	32.2761		0.93765	32.2761		1.05481	31.0214		1.07002	31.0214
0.92316	32.5298		0.9379	32.5298		1.06399	31.2634		1.0703	31.2634
0.92732	32.7876		0.93816	32.7876		1.07587	31.5068		1.07058	31.5068
0.92397	33.0453		0.93841	33.0453		1.07343	31.7536		1.07086	31.7536
0.92575	33.2963		0.93866	33.2963		1.08017	32.0029		1.07115	32.0029
0.92525	33.5617		0.93892	33.5617		1.08513	32.2548		1.07143	32.2548
0.92627	33.8276		0.93918	33.8276		1.06966	32.5073		1.07172	32.5073
0.93003	34.0925		0.93943	34.0925		1.07067	32.762		1.07201	32.762
0.93373	34.3585		0.93969	34.3585		1.0661	33.0197		1.0723	33.0197
0.93763	34.6288		0.93995	34.6288		1.05275	33.278		1.07259	33.278
0.93275	34.9019		0.94021	34.9019		1.06154	33.5396		1.07288	33.5396
0.93723	35.1794		0.94047	35.1794		1.05084	33.8023		1.07317	33.8023
0.93495	35.4551		0.94074	35.4551		1.04477	34.0684		1.07346	34.0684
0.93996	35.7274		0.94099	35.7274		1.06764	34.3389		1.07376	34.3389
0.93576	36.0079		0.94126	36.0079		1.06886	34.6044		1.07405	34.6044
0.93393	36.2912		0.94152	36.2912		1.07717	34.8779		1.07435	34.8779
0.93781	36.5778		0.94179	36.5778		1.08843	35.1513		1.07465	35.1513
0.93361	36.8657		0.94206	36.8657		1.07926	35.4257		1.07495	35.4257
0.94152	37.1532		0.94232	37.1532		1.09652	35.7069		1.07525	35.7069
0.93694	37.4436		0.94259	37.4436		1.09383	35.9858		1.07555	35.9858
0.93916	37.7369		0.94286	37.7369		1.09722	36.2678		1.07585	36.2678
0.94123	38.0333		0.94313	38.0333		1.08917	36.552		1.10304	36.552
0.93829	38.3331		0.94341	38.3331		1.09839	36.838		1.10335	36.838
0.94453	38.6354		0.94368	38.6354		1.09177	37.1267		1.10366	37.1267
0.947	38.9374		0.94396	38.9374		1.09788	37.4215		1.10398	37.4215
0.94087	39.2422		0.94423	39.2422		1.1069	37.7136		1.10429	37.7136
0.94102	39.5503		0.94451	39.5503		1.09063	38.0082		1.10461	38.0082
0.94685	39.861		0.94479	39.861		1.09664	38.3083		1.10493	38.3083
0.93805	40.1728		0.94507	40.1728		1.09851	38.6084		1.10525	38.6084
0.94753	40.4894		0.94535	40.4894		1.10772	38.9088		1.10557	38.9088
0.94128	40.8066		0.94563	40.8066		1.09874	39.2168		1.1059	39.2168
0.93864	41.1282		0.94591	41.1282		1.08246	39.5264		1.10622	39.5264
0.94845	41.4542		0.9462	41.4542		1.11207	39.8322		1.10654	39.8322
0.94674	41.7743		0.94648	41.7743		1.10695	40.1452		1.10687	40.1452
0.94748	42.102		0.94677	42.102		1.10382	40.4614		1.1072	40.4614
0.94272	42.4323		0.94706	42.4323		1.09759	40.7791		1.10753	40.7791
0.95007	42.766		0.94735	42.766		1.10862	41.096		1.10786	41.096
0.94786	43.1034		0.94764	43.1034		1.12065	41.4123		1.10819	41.4123
0.94856	43.4365		0.94793	43.4365		1.10725	41.7462		1.10853	41.7462
0.94566	43.7795		0.94822	43.7795		1.08695	42.0746		1.10887	42.0746
1.08405	44.1253		0.97559	44.1253		1.10738	42.4039		1.1092	42.4039
1.11061	44.4713		1.00298	44.4713		1.10023	42.7367		1.10954	42.7367
1.10939	44.8187		1.03038	44.8187		1.11609	43.0708		1.10988	43.0708
1.11445	45.1706		1.0578	45.1706		1.11166	43.4037		1.11022	43.4037
1.11138	45.5282		1.08524	45.5282		1.10914	43.7477		1.11057	43.7477
1.11555	45.8849		1.1127	45.8849		1.10519	44.0953		1.11092	44.0953
1.11389	46.2421		1.11305	46.2421		1.11986	44.4416		1.11126	44.4416
1.11364	46.6078		1.11341	46.6078		1.09911	44.7901		1.11161	44.7901
1.12017	46.9748		1.11377	46.9748		1.10377	45.1394		1.11196	45.1394
1.11801	47.3415		1.11413	47.3415		1.09729	45.4937		1.11231	45.4937
1.112	47.7114		1.11449	47.7114		1.09561	45.8527		1.11267	45.8527
1.11653	48.0848		1.11486	48.0848		1.10641	46.2143		1.11303	46.2143
1.11642	48.4535		1.11521	48.4535		1.10535	46.5751		1.11338	46.5751
1.11657	48.8406		1.11559	48.8406		1.10595	46.9387		1.11374	46.9387
1.11411	49.2287		1.11596	49.2287		1.09713	47.3058		1.1141	47.3058
1.11568	49.6144		1.11633	49.6144		1.12444	47.678		1.11446	47.678
1.11114	50.0017		1.1167	50.0017		1.12007	48.0551		1.11483	48.0551
1.11687	50.4005		1.11709	50.4005		1.09524	48.4306		1.11519	48.4306
1.11549	50.7876		1.11746	50.7876		1.10303	48.8091		1.11556	48.8091
1.11798	51.1841		1.11783	51.1841		1.11428	49.1931		1.11593	49.1931
1.1159	51.5905		1.11822	51.5905		1.11343	49.5802		1.1163	49.5802
1.12009	51.9956		1.1186	51.9956		1.11736	49.9668		1.11667	49.9668
1.11509	52.4042		1.11899	52.4042		1.12062	50.3603		1.11705	50.3603
1.1199	52.8192		1.11938	52.8192		1.11629	50.7556		1.11743	50.7556
1.11842	53.2413		1.11978	53.2413		1.12548	51.1549		1.11781	51.1549
1.12103	53.6618		1.12017	53.6618		1.12289	51.5583		1.11819	51.5583
1.11683	54.0679		1.12055	54.0679		1.11162	51.9624		1.11857	51.9624
1.11527	54.4915		1.12094	54.4915		1.10843	52.3679		1.11895	52.3679
1.11891	54.9195		1.12134	54.9195		1.11745	52.7738		1.11934	52.7738
1.11833	55.3889		1.12178	55.3889		1.12515	53.1882		1.11973	53.1882
1.11081	55.7224		1.12211	55.7449		1.11943	53.6127		1.12012	53.6127
1.11237	55.7449		1.12213	55.7668		1.09862	54.0331		1.12052	54.0331
1.11325	55.7668		1.12215	55.7883		1.11179	54.457		1.12091	54.457
1.12132	55.7883		1.12217	55.8094		1.11396	54.8824		1.12131	54.8824
1.12555	55.8094		1.12218	55.8299		1.09158	55.3432		1.12208	55.7128
1.12701	55.8299		1.1222	55.85		1.10031	55.7128		1.1221	55.7344
1.11919	55.85		1.12222	55.8696		1.10302	55.7344		1.12212	55.7556
1.12622	55.8696		1.12224	55.8888		1.12068	55.7556		1.12214	55.7763
1.12233	55.8888		1.12226	55.9076		1.12769	55.7763		1.12215	55.7965
1.12377	55.9076		1.12227	55.9259		1.14043	55.7965		1.12217	55.8163
1.1263	55.9259		1.12229	55.9437		1.10227	55.8163		1.12219	55.8357
1.12312	55.9437		1.12231	55.9612		1.10991	55.8357		1.12221	55.8547
1.11567	55.9612		1.12232	55.9781		1.11731	55.8547		1.12222	55.8732
1.12724	55.9781		1.12234	55.9947		1.11517	55.8732		1.12224	55.8913
			1.12235	56.0109		1.10185	55.8913		1.12226	55.909
			1.12237	56.0266
			1.12238	56.042
			1.12239	56.0569
			1.12241	56.0715
			1.12242	56.0856
			1.12243	56.0994
			1.12245	56.1128
			1.12246	56.1258
