# Supplementary material for: The shelterin component TRF2 mediates columnar stacking of human telomeric chromatin
Source: EMBO J. 2023 Dec 14;43(1):87–111. doi: 10.1038/s44318-023-00002-3 (PMC10883271; doi:10.1038/s44318-023-00002-3)
Supplement: Supplementary file 6 — Figure 4 Source Data [file 44318_2023_2_MOESM6_ESM.zip › EMBOJ-2023-114491_Source data_Figure 4/4D/Numerical Data_Figure 4D.xlsx]

## Sheet: Sheet1
#Telo-18# array + 10 nM TRF2DN illustrative stretch-relieve experiment with fitting
10 nM TRF2-DN						DNA WLC
Experimental data	olive rhombi		Fitting	green curve			dashed line
Extension, mm	Force, pN		Extension, mm	Force, pN		Extension, mm	Force, pN
0.28511	0.0404		0.07823	0.0404		0.31712	0.0404
0.28934	0.0404		0.07823	0.0404		0.31712	0.0404
0.27672	0.04037		0.07818	0.04037		0.31683	0.04037
0.28099	0.04022		0.07792	0.04022		0.31531	0.04022
0.28108	0.03979		0.07717	0.03979		0.31108	0.03979
0.27331	0.03916		0.07606	0.03916		0.30479	0.03916
0.27959	0.03836		0.07459	0.03836		0.29651	0.03836
0.26666	0.03769		0.07332	0.03769		0.28931	0.03769
0.28428	0.03723		0.07244	0.03723		0.28434	0.03723
0.27163	0.03698		0.07197	0.03698		0.28164	0.03698
0.27899	0.03692		0.07183	0.03692		0.28088	0.03692
0.27457	0.03691		0.07183	0.03691		0.28086	0.03691
0.28652	0.03691		0.07183	0.03691		0.28086	0.03691
0.27557	0.03691		0.07183	0.03691		0.28086	0.03691
0.26619	0.03691		0.07183	0.03691		0.28086	0.03691
0.26611	0.03691		0.07183	0.03691		0.28086	0.03691
0.27488	0.03691		0.07183	0.03691		0.28086	0.03691
0.27367	0.03691		0.07183	0.03691		0.28086	0.03691
0.27656	0.03691		0.07183	0.03691		0.28086	0.03691
0.27912	0.03691		0.07183	0.03691		0.28086	0.03691
0.27159	0.03691		0.07183	0.03691		0.28086	0.03691
0.26506	0.03691		0.07183	0.03691		0.28086	0.03691
0.26117	0.03691		0.07183	0.03691		0.28086	0.03691
0.26925	0.03691		0.07183	0.03691		0.28086	0.03691
0.26823	0.03691		0.07183	0.03691		0.28086	0.03691
0.26851	0.03691		0.07183	0.03691		0.28086	0.03691
0.25603	0.03691		0.07183	0.03691		0.28086	0.03691
0.26261	0.03691		0.07183	0.03691		0.28086	0.03691
0.26599	0.03691		0.07183	0.03691		0.28086	0.03691
0.27939	0.03691		0.07183	0.03691		0.28086	0.03691
0.2707	0.03691		0.07183	0.03691		0.28086	0.03691
0.26824	0.03691		0.07183	0.03691		0.28086	0.03691
0.26786	0.03691		0.07183	0.03691		0.28086	0.03691
0.27209	0.03691		0.07183	0.03691		0.28086	0.03691
0.25733	0.03691		0.07183	0.03691		0.28086	0.03691
0.28406	0.03691		0.07183	0.03691		0.28086	0.03691
0.27543	0.03691		0.07183	0.03691		0.28086	0.03691
0.27812	0.03691		0.07183	0.03691		0.28086	0.03691
0.25924	0.03691		0.07183	0.03691		0.28086	0.03691
0.27246	0.03691		0.07183	0.03691		0.28086	0.03691
0.26368	0.03691		0.07183	0.03691		0.28086	0.03691
0.26526	0.03691		0.07183	0.03691		0.28086	0.03691
0.26049	0.03691		0.07183	0.03691		0.28086	0.03691
0.27512	0.03691		0.07183	0.03691		0.28086	0.03691
0.26241	0.03691		0.07183	0.03691		0.28086	0.03691
0.26178	0.03691		0.07183	0.03691		0.28086	0.03691
0.24819	0.03691		0.07183	0.03691		0.28086	0.03691
0.26329	0.03691		0.07183	0.03691		0.28086	0.03691
0.26163	0.03691		0.07183	0.03691		0.28086	0.03691
0.253	0.03691		0.07183	0.03691		0.28086	0.03691
0.26188	0.03691		0.07183	0.03691		0.28086	0.03691
0.26695	0.03691		0.07183	0.03691		0.28086	0.03691
0.27273	0.03691		0.07183	0.03691		0.28086	0.03691
0.26615	0.03691		0.07183	0.03691		0.28086	0.03691
0.27944	0.03691		0.07183	0.03691		0.28086	0.03691
0.28588	0.03691		0.07183	0.03691		0.28086	0.03691
0.27445	0.03691		0.07183	0.03691		0.28086	0.03691
0.27324	0.03691		0.07183	0.03691		0.28086	0.03691
0.27204	0.03691		0.07183	0.03691		0.28086	0.03691
0.27576	0.03691		0.07183	0.03691		0.28086	0.03691
0.27817	0.03691		0.07183	0.03691		0.28086	0.03691
0.28098	0.03691		0.07183	0.03691		0.28086	0.03691
0.2693	0.03691		0.07183	0.03691		0.28086	0.03691
0.27945	0.03691		0.07183	0.03691		0.28086	0.03691
0.27489	0.03691		0.07183	0.03691		0.28086	0.03691
0.27941	0.03691		0.07183	0.03691		0.28086	0.03691
0.27196	0.03691		0.07183	0.03691		0.28086	0.03691
0.28524	0.03691		0.07183	0.03691		0.28086	0.03691
0.29219	0.03691		0.07183	0.03691		0.28086	0.03691
0.28866	0.03691		0.07183	0.03691		0.28086	0.03691
0.28083	0.03691		0.07183	0.03691		0.28086	0.03691
0.28555	0.03691		0.07183	0.03691		0.28086	0.03691
0.27672	0.03691		0.07183	0.03691		0.28086	0.03691
0.27798	0.03691		0.07183	0.03691		0.28086	0.03691
0.28044	0.03691		0.07183	0.03691		0.28086	0.03691
0.28177	0.03691		0.07183	0.03691		0.28086	0.03691
0.28315	0.03691		0.07183	0.03691		0.28086	0.03691
0.27749	0.03691		0.07183	0.03691		0.28086	0.03691
0.27786	0.03691		0.07183	0.03691		0.28086	0.03691
0.28589	0.03691		0.07183	0.03691		0.28086	0.03691
0.28324	0.03691		0.07183	0.03691		0.28086	0.03691
0.29133	0.03691		0.07183	0.03691		0.28086	0.03691
0.29207	0.03691		0.07183	0.03691		0.28086	0.03691
0.28565	0.03691		0.07183	0.03691		0.28086	0.03691
0.28751	0.03691		0.07183	0.03691		0.28086	0.03691
0.28637	0.03691		0.07183	0.03691		0.28086	0.03691
0.28628	0.03691		0.07183	0.03691		0.28086	0.03691
0.29064	0.03691		0.07183	0.03691		0.28086	0.03691
0.27764	0.03691		0.07183	0.03691		0.28086	0.03691
0.29179	0.03691		0.07183	0.03691		0.28086	0.03691
0.29708	0.03691		0.07183	0.03691		0.28086	0.03691
0.28822	0.03691		0.07183	0.03691		0.28086	0.03691
0.30203	0.03691		0.07183	0.03691		0.28086	0.03691
0.29597	0.03691		0.07183	0.03691		0.28086	0.03691
0.28712	0.03691		0.07183	0.03691		0.28086	0.03691
0.28768	0.03691		0.07183	0.03691		0.28086	0.03691
0.28477	0.03691		0.07183	0.03691		0.28086	0.03691
0.27678	0.03691		0.07183	0.03691		0.28086	0.03691
0.2944	0.03691		0.07183	0.03691		0.28086	0.03691
0.28736	0.03691		0.07183	0.03691		0.28086	0.03691
0.28334	0.03691		0.07183	0.03691		0.28086	0.03691
0.28627	0.03691		0.07183	0.03691		0.28086	0.03691
0.27894	0.03691		0.07183	0.03691		0.28086	0.03691
0.27496	0.03691		0.07183	0.03691		0.28086	0.03691
0.29125	0.03691		0.07183	0.03691		0.28086	0.03691
0.28673	0.03691		0.07183	0.03691		0.28086	0.03691
0.27641	0.03691		0.07183	0.03691		0.28086	0.03691
0.27347	0.03691		0.07183	0.03691		0.28086	0.03691
0.28439	0.03691		0.07183	0.03691		0.28086	0.03691
0.28957	0.03691		0.07183	0.03691		0.28086	0.03691
0.27796	0.03691		0.07183	0.03691		0.28086	0.03691
0.28629	0.03691		0.07183	0.03691		0.28086	0.03691
0.28416	0.03691		0.07183	0.03691		0.28086	0.03691
0.27493	0.03691		0.07183	0.03691		0.28086	0.03691
0.28219	0.03691		0.07183	0.03691		0.28086	0.03691
0.28349	0.03691		0.07183	0.03691		0.28086	0.03691
0.28659	0.03691		0.07183	0.03691		0.28086	0.03691
0.28208	0.03691		0.07183	0.03691		0.28086	0.03691
0.27343	0.03691		0.07183	0.03691		0.28086	0.03691
0.27559	0.03691		0.07183	0.03691		0.28086	0.03691
0.27261	0.03691		0.07183	0.03691		0.28086	0.03691
0.28671	0.03691		0.07183	0.03691		0.28086	0.03691
0.28165	0.03691		0.07183	0.03691		0.28086	0.03691
0.27939	0.03691		0.07183	0.03691		0.28086	0.03691
0.27497	0.03691		0.07183	0.03691		0.28086	0.03691
0.28158	0.03691		0.07183	0.03691		0.28086	0.03691
0.27627	0.03691		0.07183	0.03691		0.28086	0.03691
0.26578	0.03691		0.07183	0.03691		0.28086	0.03691
0.26579	0.03691		0.07183	0.03691		0.28086	0.03691
0.2721	0.03691		0.07183	0.03691		0.28086	0.03691
0.27729	0.03691		0.07183	0.03691		0.28086	0.03691
0.26967	0.03691		0.07183	0.03691		0.28086	0.03691
0.27258	0.03691		0.07183	0.03691		0.28086	0.03691
0.26801	0.03691		0.07183	0.03691		0.28086	0.03691
0.2661	0.03691		0.07183	0.03691		0.28086	0.03691
0.25674	0.03691		0.07183	0.03691		0.28086	0.03691
0.27508	0.03691		0.07183	0.03691		0.28086	0.03691
0.2655	0.03691		0.07183	0.03691		0.28086	0.03691
0.26417	0.03691		0.07183	0.03691		0.28086	0.03691
0.2626	0.03691		0.07183	0.03691		0.28086	0.03691
0.26023	0.03691		0.07183	0.03691		0.28086	0.03691
0.26989	0.03691		0.07183	0.03691		0.28086	0.03691
0.26724	0.03691		0.07183	0.03691		0.28086	0.03691
0.26728	0.03691		0.07183	0.03691		0.28086	0.03691
0.26221	0.03691		0.07183	0.03691		0.28086	0.03691
0.2711	0.03691		0.07183	0.03691		0.28086	0.03691
0.26583	0.03693		0.07186	0.03693		0.28103	0.03693
0.28368	0.03701		0.07201	0.03701		0.28187	0.03701
0.27619	0.03715		0.07229	0.03715		0.28344	0.03715
0.27991	0.03728		0.07254	0.03728		0.2849	0.03728
0.28181	0.03742		0.0728	0.03742		0.28638	0.03742
0.27375	0.03755		0.07307	0.03755		0.28787	0.03755
0.27301	0.03769		0.07333	0.03769		0.28938	0.03769
0.26434	0.03783		0.0736	0.03783		0.29087	0.03783
0.27645	0.03797		0.07386	0.03797		0.29237	0.03797
0.269	0.03811		0.07413	0.03811		0.29387	0.03811
0.27723	0.03825		0.07439	0.03825		0.29536	0.03825
0.2694	0.03839		0.07465	0.03839		0.29685	0.03839
0.28197	0.03854		0.07493	0.03854		0.29839	0.03854
0.2844	0.03869		0.0752	0.03869		0.29991	0.03869
0.27107	0.03883		0.07546	0.03883		0.30143	0.03883
0.26999	0.03898		0.07573	0.03898		0.30294	0.03898
0.26624	0.03913		0.076	0.03913		0.30447	0.03913
0.28037	0.03928		0.07626	0.03928		0.30596	0.03928
0.27684	0.03943		0.07654	0.03943		0.30752	0.03943
0.2796	0.03959		0.07681	0.03959		0.30906	0.03959
0.28001	0.03974		0.07708	0.03974		0.31059	0.03974
0.27282	0.0399		0.07736	0.0399		0.31216	0.0399
0.2688	0.04005		0.07763	0.04005		0.31368	0.04005
0.26841	0.04021		0.0779	0.04021		0.31522	0.04021
0.27539	0.04037		0.07817	0.04037		0.31677	0.04037
0.28325	0.04053		0.07845	0.04053		0.31831	0.04053
0.27652	0.04069		0.07872	0.04069		0.31987	0.04069
0.27562	0.04085		0.079	0.04085		0.32143	0.04085
0.26347	0.04101		0.07927	0.04101		0.32299	0.04101
0.26201	0.04118		0.07955	0.04118		0.32455	0.04118
0.26362	0.04134		0.07983	0.04134		0.32612	0.04134
0.2574	0.04151		0.0801	0.04151		0.32769	0.04151
0.26819	0.04168		0.08038	0.04168		0.32926	0.04168
0.27225	0.04185		0.08066	0.04185		0.33084	0.04185
0.27095	0.04202		0.08094	0.04202		0.33243	0.04202
0.27597	0.0422		0.08122	0.0422		0.334	0.0422
0.26318	0.04237		0.0815	0.04237		0.33558	0.04237
0.28986	0.04254		0.08177	0.04254		0.33713	0.04254
0.27641	0.04272		0.08205	0.04272		0.33872	0.04272
0.28851	0.0429		0.08234	0.0429		0.34034	0.0429
0.28324	0.04308		0.08262	0.04308		0.3419	0.04308
0.29093	0.04326		0.0829	0.04326		0.34351	0.04326
0.2823	0.04344		0.08318	0.04344		0.34511	0.04344
0.27961	0.04363		0.08347	0.04363		0.34672	0.04363
0.27496	0.04382		0.08375	0.04382		0.34833	0.04382
0.27844	0.044		0.08403	0.044		0.34991	0.044
0.27267	0.04419		0.08432	0.04419		0.35153	0.04419
0.27375	0.04438		0.0846	0.04438		0.35313	0.04438
0.27187	0.04457		0.08489	0.04457		0.35474	0.04457
0.25138	0.04476		0.08517	0.04476		0.35636	0.04476
0.27417	0.04496		0.08546	0.04496		0.35797	0.04496
0.25594	0.04515		0.08575	0.04515		0.35959	0.04515
0.26741	0.04535		0.08603	0.04535		0.36121	0.04535
0.25821	0.04555		0.08632	0.04555		0.36283	0.04555
0.26657	0.04575		0.0866	0.04575		0.36444	0.04575
0.26169	0.04595		0.08689	0.04595		0.36607	0.04595
0.26943	0.04616		0.08718	0.04616		0.36771	0.04616
0.26736	0.04636		0.08747	0.04636		0.36934	0.04636
0.25152	0.04657		0.08776	0.04657		0.37097	0.04657
0.24797	0.04678		0.08805	0.04678		0.37263	0.04678
0.25717	0.04699		0.08833	0.04699		0.3742	0.04699
0.26149	0.0472		0.08862	0.0472		0.37585	0.0472
0.26935	0.04741		0.08892	0.04741		0.37751	0.04741
0.27306	0.04763		0.08921	0.04763		0.37915	0.04763
0.28467	0.04785		0.0895	0.04785		0.3808	0.04785
0.27132	0.04806		0.08979	0.04806		0.38241	0.04806
0.26139	0.04828		0.09008	0.04828		0.38406	0.04828
0.26755	0.04851		0.09037	0.04851		0.38571	0.04851
0.26583	0.04873		0.09066	0.04873		0.38736	0.04873
0.27021	0.04896		0.09095	0.04896		0.38901	0.04896
0.27023	0.04918		0.09125	0.04918		0.39065	0.04918
0.27376	0.04941		0.09154	0.04941		0.39231	0.04941
0.28483	0.04964		0.09183	0.04964		0.39396	0.04964
0.26099	0.04988		0.09213	0.04988		0.39562	0.04988
0.27794	0.05011		0.09242	0.05011		0.39728	0.05011
0.27786	0.05035		0.09271	0.05035		0.39894	0.05035
0.25961	0.05059		0.09301	0.05059		0.4006	0.05059
0.28417	0.05083		0.0933	0.05083		0.40225	0.05083
0.27884	0.05107		0.0936	0.05107		0.40392	0.05107
0.27691	0.05131		0.09389	0.05131		0.40559	0.05131
0.2861	0.05156		0.09419	0.05156		0.40725	0.05156
0.27251	0.05181		0.09448	0.05181		0.40892	0.05181
0.2762	0.05206		0.09477	0.05206		0.41057	0.05206
0.27996	0.0523		0.09506	0.0523		0.4122	0.0523
0.27836	0.05256		0.09536	0.05256		0.41389	0.05256
0.2775	0.05281		0.09566	0.05281		0.41555	0.05281
0.28946	0.05307		0.09595	0.05307		0.41722	0.05307
0.2823	0.05334		0.09626	0.05334		0.41892	0.05334
0.26176	0.05359		0.09655	0.05359		0.42057	0.05359
0.28151	0.05386		0.09685	0.05386		0.42225	0.05386
0.27222	0.05413		0.09714	0.05413		0.42393	0.05413
0.27514	0.05439		0.09744	0.05439		0.4256	0.05439
0.27547	0.05466		0.09774	0.05466		0.42728	0.05466
0.28442	0.05493		0.09803	0.05493		0.42894	0.05493
0.28265	0.05521		0.09833	0.05521		0.43061	0.05521
0.26672	0.05549		0.09863	0.05549		0.4323	0.05549
0.281	0.05577		0.09893	0.05577		0.43398	0.05577
0.27212	0.05605		0.09922	0.05605		0.43566	0.05605
0.2788	0.05633		0.09952	0.05633		0.43732	0.05633
0.28066	0.05661		0.09982	0.05661		0.439	0.05661
0.27303	0.0569		0.10012	0.0569		0.44069	0.0569
0.26779	0.05719		0.10041	0.05719		0.44236	0.05719
0.27498	0.05748		0.10071	0.05748		0.444	0.05748
0.27347	0.05777		0.10101	0.05777		0.4457	0.05777
0.26319	0.05807		0.10131	0.05807		0.4474	0.05807
0.28306	0.05837		0.10161	0.05837		0.44908	0.05837
0.27526	0.05868		0.10191	0.05868		0.45076	0.05868
0.28131	0.05898		0.10221	0.05898		0.45244	0.05898
0.28481	0.05928		0.1025	0.05928		0.45411	0.05928
0.2747	0.05959		0.1028	0.05959		0.45579	0.05959
0.28092	0.0599		0.1031	0.0599		0.45747	0.0599
0.28111	0.06021		0.1034	0.06021		0.45914	0.06021
0.27099	0.06053		0.10369	0.06053		0.4608	0.06053
0.27254	0.06085		0.10399	0.06085		0.4625	0.06085
0.27773	0.06117		0.1043	0.06117		0.46421	0.06117
0.28674	0.0615		0.10459	0.0615		0.46588	0.0615
0.28035	0.06182		0.10489	0.06182		0.46754	0.06182
0.28632	0.06215		0.10519	0.06215		0.46923	0.06215
0.27364	0.06248		0.10549	0.06248		0.47091	0.06248
0.27469	0.06282		0.10579	0.06282		0.4726	0.06282
0.27222	0.06316		0.10609	0.06316		0.4743	0.06316
0.27804	0.06349		0.10639	0.06349		0.47597	0.06349
0.26734	0.06383		0.10668	0.06383		0.47764	0.06383
0.27493	0.06417		0.10698	0.06417		0.47929	0.06417
0.28268	0.06452		0.10728	0.06452		0.48097	0.06452
0.2835	0.06487		0.10758	0.06487		0.48266	0.06487
0.28663	0.06522		0.10788	0.06522		0.48433	0.06522
0.27315	0.06558		0.10817	0.06558		0.486	0.06558
0.27388	0.06593		0.10847	0.06593		0.48767	0.06593
0.25817	0.06629		0.10877	0.06629		0.48933	0.06629
0.27142	0.06665		0.10906	0.06665		0.49099	0.06665
0.27726	0.06703		0.10937	0.06703		0.49271	0.06703
0.28463	0.06739		0.10966	0.06739		0.49436	0.06739
0.27504	0.06776		0.10996	0.06776		0.49602	0.06776
0.27358	0.06814		0.11026	0.06814		0.49771	0.06814
0.28482	0.06853		0.11056	0.06853		0.49942	0.06853
0.26259	0.0689		0.11086	0.0689		0.50106	0.0689
0.2771	0.06929		0.11115	0.06929		0.50272	0.06929
0.27842	0.06967		0.11145	0.06967		0.50439	0.06967
0.26731	0.07006		0.11175	0.07006		0.50605	0.07006
0.27456	0.07046		0.11204	0.07046		0.50773	0.07046
0.27727	0.07086		0.11234	0.07086		0.5094	0.07086
0.26839	0.07125		0.11264	0.07125		0.51105	0.07125
0.26032	0.07165		0.11293	0.07165		0.51271	0.07165
0.27136	0.07206		0.11323	0.07206		0.51438	0.07206
0.27865	0.07247		0.11353	0.07247		0.51604	0.07247
0.26988	0.07288		0.11382	0.07288		0.51768	0.07288
0.26338	0.07329		0.11412	0.07329		0.51934	0.07329
0.27309	0.07371		0.11441	0.07371		0.521	0.07371
0.2754	0.07413		0.11471	0.07413		0.52266	0.07413
0.27861	0.07457		0.11501	0.07457		0.52435	0.07457
0.27314	0.07499		0.1153	0.07499		0.52596	0.07499
0.28482	0.07541		0.11559	0.07541		0.5276	0.07541
0.26918	0.07585		0.11589	0.07585		0.52927	0.07585
0.26817	0.07629		0.11618	0.07629		0.53093	0.07629
0.28318	0.07673		0.11648	0.07673		0.53256	0.07673
0.28009	0.07718		0.11678	0.07718		0.53423	0.07718
0.27714	0.07764		0.11707	0.07764		0.53589	0.07764
0.27344	0.07808		0.11736	0.07808		0.53751	0.07808
0.28513	0.07853		0.11765	0.07853		0.53911	0.07853
0.28028	0.07899		0.11795	0.07899		0.54078	0.07899
0.26948	0.07946		0.11824	0.07946		0.54243	0.07946
0.27318	0.07992		0.11853	0.07992		0.54405	0.07992
0.28589	0.08039		0.11882	0.08039		0.54567	0.08039
0.27157	0.08087		0.11912	0.08087		0.54733	0.08087
0.28285	0.08134		0.11941	0.08134		0.54894	0.08134
0.28159	0.08183		0.1197	0.08183		0.55058	0.08183
0.25902	0.08232		0.12	0.08232		0.55223	0.08232
0.2802	0.08281		0.12029	0.08281		0.55385	0.08281
0.28183	0.0833		0.12058	0.0833		0.55547	0.0833
0.28731	0.08379		0.12087	0.08379		0.5571	0.08379
0.2874	0.0843		0.12116	0.0843		0.55873	0.0843
0.285	0.0848		0.12145	0.0848		0.56035	0.0848
0.28444	0.08531		0.12174	0.08531		0.56197	0.08531
0.27179	0.08582		0.12203	0.08582		0.56358	0.08582
0.28065	0.08634		0.12232	0.08634		0.56521	0.08634
0.28886	0.08687		0.12261	0.08687		0.56682	0.08687
0.28204	0.08739		0.1229	0.08739		0.56842	0.08739
0.28158	0.08791		0.12318	0.08791		0.57002	0.08791
0.28627	0.08845		0.12347	0.08845		0.57163	0.08845
0.28597	0.08898		0.12376	0.08898		0.57324	0.08898
0.28849	0.08953		0.12405	0.08953		0.57485	0.08953
0.28197	0.09008		0.12434	0.09008		0.57645	0.09008
0.28438	0.09063		0.12463	0.09063		0.57807	0.09063
0.29641	0.09118		0.12491	0.09118		0.57964	0.09118
0.28595	0.09174		0.1252	0.09174		0.58124	0.09174
0.25323	0.09231		0.12549	0.09231		0.58285	0.09231
0.27791	0.09288		0.12577	0.09288		0.58444	0.09288
0.28304	0.09345		0.12606	0.09345		0.58604	0.09345
0.28113	0.09402		0.12634	0.09402		0.58759	0.09402
0.28086	0.0946		0.12663	0.0946		0.58918	0.0946
0.27687	0.09519		0.12691	0.09519		0.59077	0.09519
0.27271	0.09578		0.1272	0.09578		0.59236	0.09578
0.2876	0.09637		0.12748	0.09637		0.59391	0.09637
0.27268	0.09696		0.12776	0.09696		0.59548	0.09696
0.28145	0.09757		0.12804	0.09757		0.59707	0.09757
0.26451	0.09819		0.12833	0.09819		0.59865	0.09819
0.27545	0.0988		0.12861	0.0988		0.6002	0.0988
0.26727	0.09941		0.12889	0.09941		0.60176	0.09941
0.24851	0.10003		0.12917	0.10003		0.60332	0.10003
0.25047	0.10066		0.12945	0.10066		0.60488	0.10066
0.24867	0.1013		0.12974	0.1013		0.60645	0.1013
0.26615	0.10195		0.13002	0.10195		0.60803	0.10195
0.27683	0.10258		0.1303	0.10258		0.60956	0.10258
0.27722	0.10323		0.13057	0.10323		0.6111	0.10323
0.26746	0.10387		0.13085	0.10387		0.61263	0.10387
0.26742	0.10453		0.13113	0.10453		0.61416	0.10453
0.27091	0.10521		0.13141	0.10521		0.61574	0.10521
0.29166	0.10588		0.13169	0.10588		0.61729	0.10588
0.28288	0.10655		0.13197	0.10655		0.61881	0.10655
0.27809	0.10723		0.13225	0.10723		0.62036	0.10723
0.26515	0.10793		0.13253	0.10793		0.62192	0.10793
0.28756	0.1086		0.1328	0.1086		0.6234	0.1086
0.28322	0.1093		0.13308	0.1093		0.62494	0.1093
0.27861	0.11		0.13335	0.11		0.62646	0.11
0.29287	0.1107		0.13363	0.1107		0.62798	0.1107
0.27451	0.11142		0.1339	0.11142		0.62951	0.11142
0.27238	0.11214		0.13418	0.11214		0.63102	0.11214
0.25457	0.11284		0.13444	0.11284		0.6325	0.11284
0.24596	0.11357		0.13472	0.11357		0.63401	0.11357
0.26113	0.11432		0.13499	0.11432		0.63554	0.11432
0.25635	0.11504		0.13526	0.11504		0.63701	0.11504
0.23723	0.11581		0.13554	0.11581		0.63855	0.11581
0.25125	0.11656		0.13581	0.11656		0.64005	0.11656
0.23916	0.11732		0.13608	0.11732		0.64154	0.11732
0.24214	0.11808		0.13636	0.11808		0.64303	0.11808
0.25817	0.11886		0.13663	0.11886		0.64453	0.11886
0.25078	0.11964		0.1369	0.11964		0.64604	0.11964
0.2464	0.12041		0.13717	0.12041		0.64751	0.12041
0.24413	0.1212		0.13744	0.1212		0.64898	0.1212
0.24104	0.12199		0.1377	0.12199		0.65046	0.12199
0.25814	0.12279		0.13797	0.12279		0.65194	0.12279
0.25758	0.12361		0.13824	0.12361		0.65342	0.12361
0.23862	0.12441		0.13851	0.12441		0.65488	0.12441
0.24472	0.12523		0.13877	0.12523		0.65633	0.12523
0.25266	0.12606		0.13904	0.12606		0.65781	0.12606
0.25988	0.1269		0.13931	0.1269		0.65928	0.1269
0.26007	0.12775		0.13958	0.12775		0.66076	0.12775
0.25896	0.12859		0.13985	0.12859		0.66221	0.12859
0.2652	0.12944		0.14011	0.12944		0.66365	0.12944
0.26807	0.13029		0.14037	0.13029		0.66508	0.13029
0.26673	0.13116		0.14064	0.13116		0.66654	0.13116
0.26867	0.13203		0.1409	0.13203		0.66799	0.13203
0.26751	0.13291		0.14116	0.13291		0.66942	0.13291
0.24853	0.13379		0.14142	0.13379		0.67085	0.13379
0.24017	0.13469		0.14169	0.13469		0.67228	0.13469
0.2561	0.13559		0.14195	0.13559		0.67372	0.13559
0.25361	0.1365		0.14221	0.1365		0.67515	0.1365
0.25002	0.13742		0.14247	0.13742		0.67658	0.13742
0.26025	0.13834		0.14273	0.13834		0.678	0.13834
0.25973	0.13926		0.14299	0.13926		0.67941	0.13926
0.26311	0.14021		0.14325	0.14021		0.68084	0.14021
0.26106	0.14116		0.14351	0.14116		0.68227	0.14116
0.27115	0.14211		0.14377	0.14211		0.68367	0.14211
0.27888	0.14306		0.14403	0.14306		0.68506	0.14306
0.26469	0.14402		0.14428	0.14402		0.68645	0.14402
0.26582	0.14499		0.14454	0.14499		0.68785	0.14499
0.25485	0.14598		0.1448	0.14598		0.68925	0.14598
0.26638	0.14697		0.14505	0.14697		0.69065	0.14697
0.2654	0.14797		0.14531	0.14797		0.69205	0.14797
0.25701	0.14896		0.14556	0.14896		0.69342	0.14896
0.25952	0.14998		0.14582	0.14998		0.6948	0.14998
0.26536	0.151		0.14607	0.151		0.69618	0.151
0.25744	0.15202		0.14632	0.15202		0.69755	0.15202
0.26143	0.15306		0.14658	0.15306		0.69892	0.15306
0.26188	0.1541		0.14683	0.1541		0.70029	0.1541
0.25052	0.15516		0.14708	0.15516		0.70167	0.15516
0.26242	0.15622		0.14734	0.15622		0.70303	0.15622
0.25518	0.15729		0.14759	0.15729		0.70438	0.15729
0.2506	0.15837		0.14784	0.15837		0.70574	0.15837
0.24658	0.15945		0.14809	0.15945		0.70709	0.15945
0.24784	0.16056		0.14834	0.16056		0.70846	0.16056
0.26036	0.16166		0.14859	0.16166		0.70981	0.16166
0.25965	0.16277		0.14884	0.16277		0.71115	0.16277
0.25261	0.1639		0.14909	0.1639		0.7125	0.1639
0.25793	0.16502		0.14933	0.16502		0.71382	0.16502
0.2424	0.16616		0.14958	0.16616		0.71516	0.16616
0.23622	0.16731		0.14983	0.16731		0.71649	0.16731
0.25352	0.16845		0.15007	0.16845		0.7178	0.16845
0.26117	0.16963		0.15032	0.16963		0.71914	0.16963
0.25634	0.1708		0.15057	0.1708		0.72045	0.1708
0.25826	0.17199		0.15081	0.17199		0.72178	0.17199
0.2341	0.17319		0.15106	0.17319		0.7231	0.17319
0.25249	0.17435		0.15129	0.17435		0.72436	0.17435
0.2505	0.17559		0.15154	0.17559		0.7257	0.17559
0.23863	0.17681		0.15179	0.17681		0.72701	0.17681
0.2488	0.17804		0.15203	0.17804		0.7283	0.17804
0.22956	0.17928		0.15227	0.17928		0.7296	0.17928
0.23581	0.18053		0.15251	0.18053		0.73089	0.18053
0.23918	0.1818		0.15276	0.1818		0.73219	0.1818
0.23532	0.18307		0.153	0.18307		0.73347	0.18307
0.25235	0.18434		0.15324	0.18434		0.73476	0.18434
0.23949	0.18564		0.15348	0.18564		0.73605	0.18564
0.24564	0.18694		0.15372	0.18694		0.73732	0.18694
0.25417	0.18824		0.15396	0.18824		0.73858	0.18824
0.24546	0.18957		0.15419	0.18957		0.73985	0.18957
0.24181	0.1909		0.15443	0.1909		0.74113	0.1909
0.24476	0.19225		0.15467	0.19225		0.74239	0.19225
0.2465	0.19361		0.15491	0.19361		0.74366	0.19361
0.23813	0.19496		0.15514	0.19496		0.74491	0.19496
0.24264	0.19632		0.15538	0.19632		0.74615	0.19632
0.24512	0.19771		0.15562	0.19771		0.7474	0.19771
0.24819	0.19912		0.15585	0.19912		0.74866	0.19912
0.24706	0.20052		0.15609	0.20052		0.7499	0.20052
0.25118	0.20195		0.15632	0.20195		0.75115	0.20195
0.243	0.20337		0.15656	0.20337		0.75238	0.20337
0.2429	0.2048		0.15679	0.2048		0.7536	0.2048
0.23476	0.20625		0.15702	0.20625		0.75483	0.20625
0.25513	0.20772		0.15725	0.20772		0.75606	0.20772
0.25116	0.2092		0.15749	0.2092		0.75729	0.2092
0.2534	0.21068		0.15772	0.21068		0.7585	0.21068
0.25765	0.21217		0.15795	0.21217		0.75972	0.21217
0.24532	0.21369		0.15818	0.21369		0.76093	0.21369
0.25507	0.21521		0.15841	0.21521		0.76214	0.21521
0.24611	0.21674		0.15864	0.21674		0.76335	0.21674
0.25355	0.21829		0.15887	0.21829		0.76455	0.21829
0.25804	0.21985		0.1591	0.21985		0.76575	0.21985
0.2665	0.2214		0.15932	0.2214		0.76694	0.2214
0.24487	0.22299		0.15955	0.22299		0.76813	0.22299
0.25098	0.22458		0.15978	0.22458		0.76932	0.22458
0.24188	0.22617		0.16	0.22617		0.77049	0.22617
0.2647	0.22777		0.16023	0.22777		0.77166	0.22777
0.24864	0.22944		0.16046	0.22944		0.77287	0.22944
0.25467	0.23106		0.16068	0.23106		0.77402	0.23106
0.24911	0.23272		0.16091	0.23272		0.7752	0.23272
0.24925	0.23443		0.16114	0.23443		0.7764	0.23443
0.25363	0.23613		0.16136	0.23613		0.77757	0.23613
0.25468	0.23779		0.16158	0.23779		0.77871	0.23779
0.25664	0.2395		0.16181	0.2395		0.77986	0.2395
0.2325	0.24122		0.16203	0.24122		0.78102	0.24122
0.25337	0.24295		0.16225	0.24295		0.78216	0.24295
0.25177	0.2447		0.16247	0.2447		0.78331	0.2447
0.25245	0.24647		0.1627	0.24647		0.78446	0.24647
0.25618	0.24825		0.16292	0.24825		0.7856	0.24825
0.24249	0.25005		0.16314	0.25005		0.78674	0.25005
0.25555	0.25184		0.16336	0.25184		0.78787	0.25184
0.24911	0.25366		0.16358	0.25366		0.789	0.25366
0.25021	0.25551		0.1638	0.25551		0.79014	0.25551
0.2463	0.25737		0.16402	0.25737		0.79127	0.25737
0.2531	0.25923		0.16424	0.25923		0.79239	0.25923
0.23181	0.26109		0.16445	0.26109		0.79349	0.26109
0.24644	0.26298		0.16467	0.26298		0.79461	0.26298
0.24609	0.2649		0.16489	0.2649		0.79572	0.2649
0.25685	0.26685		0.16511	0.26685		0.79685	0.26685
0.25304	0.2688		0.16533	0.2688		0.79796	0.2688
0.24597	0.2707		0.16554	0.2707		0.79903	0.2707
0.24732	0.27268		0.16576	0.27268		0.80013	0.27268
0.24377	0.27467		0.16597	0.27467		0.80123	0.27467
0.24636	0.27667		0.16619	0.27667		0.80232	0.27667
0.24633	0.27867		0.1664	0.27867		0.8034	0.27867
0.23774	0.28067		0.16661	0.28067		0.80447	0.28067
0.25091	0.28274		0.16683	0.28274		0.80556	0.28274
0.24453	0.28481		0.16704	0.28481		0.80664	0.28481
0.25629	0.28689		0.16726	0.28689		0.80772	0.28689
0.24494	0.289		0.16747	0.289		0.8088	0.289
0.24697	0.2911		0.16768	0.2911		0.80985	0.2911
0.23485	0.29322		0.16789	0.29322		0.81092	0.29322
0.25612	0.29537		0.1681	0.29537		0.81198	0.29537
0.23262	0.29754		0.16832	0.29754		0.81304	0.29754
0.22274	0.29974		0.16853	0.29974		0.81411	0.29974
0.23607	0.30187		0.16873	0.30187		0.81513	0.30187
0.2369	0.30411		0.16895	0.30411		0.81619	0.30411
0.22513	0.30638		0.16916	0.30638		0.81725	0.30638
0.24233	0.30862		0.16937	0.30862		0.81829	0.30862
0.23703	0.31086		0.16957	0.31086		0.81931	0.31086
0.23212	0.31315		0.16978	0.31315		0.82035	0.31315
0.23619	0.31545		0.16999	0.31545		0.82138	0.31545
0.23032	0.31775		0.1702	0.31775		0.8224	0.31775
0.23598	0.32007		0.1704	0.32007		0.82342	0.32007
0.24493	0.32246		0.17061	0.32246		0.82445	0.32246
0.2495	0.32484		0.17082	0.32484		0.82547	0.32484
0.23227	0.32725		0.17103	0.32725		0.8265	0.32725
0.23824	0.32967		0.17124	0.32967		0.82751	0.32967
0.24	0.33209		0.17144	0.33209		0.82852	0.33209
0.24574	0.33453		0.17165	0.33453		0.82952	0.33453
0.23562	0.33697		0.17185	0.33697		0.83051	0.33697
0.24043	0.33947		0.17205	0.33947		0.83151	0.33947
0.24947	0.34199		0.17226	0.34199		0.83251	0.34199
0.23767	0.34452		0.17246	0.34452		0.83351	0.34452
0.24748	0.34706		0.17267	0.34706		0.83449	0.34706
0.24202	0.34966		0.17287	0.34966		0.83549	0.34966
0.23112	0.35222		0.17307	0.35222		0.83646	0.35222
0.25008	0.35478		0.17327	0.35478		0.83743	0.35478
0.25311	0.35746		0.17348	0.35746		0.83842	0.35746
0.23636	0.36011		0.17368	0.36011		0.83939	0.36011
0.24103	0.36281		0.17389	0.36281		0.84038	0.36281
0.24216	0.36551		0.17409	0.36551		0.84135	0.36551
0.24373	0.3682		0.17429	0.3682		0.8423	0.3682
0.24967	0.37091		0.17449	0.37091		0.84326	0.37091
0.24817	0.37367		0.17469	0.37367		0.84422	0.37367
0.24207	0.37646		0.17489	0.37646		0.84518	0.37646
0.24079	0.37927		0.17509	0.37927		0.84613	0.37927
0.23434	0.38208		0.17529	0.38208		0.84708	0.38208
0.24166	0.38491		0.17549	0.38491		0.84802	0.38491
0.24319	0.38781		0.17569	0.38781		0.84897	0.38781
0.24123	0.39068		0.17589	0.39068		0.84991	0.39068
0.23725	0.39357		0.17608	0.39357		0.85083	0.39357
0.25097	0.39651		0.17628	0.39651		0.85177	0.39651
0.24835	0.39946		0.17648	0.39946		0.8527	0.39946
0.24465	0.40245		0.17668	0.40245		0.85363	0.40245
0.22082	0.40546		0.17688	0.40546		0.85455	0.40546
0.24416	0.40847		0.17707	0.40847		0.85547	0.40847
0.23531	0.41152		0.17727	0.41152		0.85639	0.41152
0.22973	0.41462		0.17747	0.41462		0.85731	0.41462
0.23972	0.41772		0.17767	0.41772		0.85822	0.41772
0.23134	0.42082		0.17786	0.42082		0.85913	0.42082
0.2298	0.42397		0.17806	0.42397		0.86003	0.42397
0.24001	0.42719		0.17826	0.42719		0.86095	0.42719
0.23454	0.43033		0.17845	0.43033		0.86183	0.43033
0.23977	0.43357		0.17865	0.43357		0.86273	0.43357
0.23101	0.43683		0.17884	0.43683		0.86363	0.43683
0.23302	0.44007		0.17904	0.44007		0.86451	0.44007
0.2347	0.44341		0.17923	0.44341		0.86541	0.44341
0.22786	0.44677		0.17943	0.44677		0.8663	0.44677
0.23437	0.45007		0.17962	0.45007		0.86717	0.45007
0.24401	0.45344		0.17981	0.45344		0.86805	0.45344
0.23877	0.4569		0.18001	0.4569		0.86894	0.4569
0.22717	0.4603		0.1802	0.4603		0.8698	0.4603
0.23976	0.46374		0.1804	0.46374		0.87067	0.46374
0.22833	0.46722		0.18059	0.46722		0.87154	0.46722
0.2368	0.47073		0.18078	0.47073		0.8724	0.47073
0.23003	0.47424		0.18097	0.47424		0.87325	0.47424
0.2425	0.47784		0.18117	0.47784		0.87412	0.47784
0.23689	0.48143		0.18136	0.48143		0.87497	0.48143
0.23368	0.48506		0.18155	0.48506		0.87583	0.48506
0.22573	0.4887		0.18175	0.4887		0.87667	0.4887
0.24084	0.4923		0.18193	0.4923		0.8775	0.4923
0.23147	0.49597		0.18212	0.49597		0.87834	0.49597
0.20185	0.49985		0.18232	0.49985		0.87921	0.49985
0.2308	0.50367		0.18252	0.50367		0.88006	0.50367
0.22769	0.50738		0.1827	0.50738		0.88087	0.50738
0.21439	0.51122		0.1829	0.51122		0.88171	0.51122
0.22504	0.51506		0.18309	0.51506		0.88253	0.51506
0.23906	0.51894		0.18328	0.51894		0.88336	0.51894
0.23184	0.52287		0.18347	0.52287		0.88419	0.52287
0.20475	0.52683		0.18366	0.52683		0.88501	0.52683
0.23655	0.53086		0.18385	0.53086		0.88584	0.53086
0.23546	0.5348		0.18404	0.5348		0.88664	0.5348
0.24181	0.53884		0.18423	0.53884		0.88745	0.53884
0.2403	0.54293		0.18442	0.54293		0.88826	0.54293
0.23335	0.54701		0.18461	0.54701		0.88906	0.54701
0.23711	0.55115		0.1848	0.55115		0.88987	0.55115
0.23298	0.55535		0.18499	0.55535		0.89067	0.55535
0.22545	0.55956		0.18518	0.55956		0.89147	0.55956
0.23377	0.56378		0.18537	0.56378		0.89227	0.56378
0.23342	0.56802		0.18556	0.56802		0.89305	0.56802
0.22966	0.57233		0.18575	0.57233		0.89384	0.57233
0.23979	0.57669		0.18594	0.57669		0.89464	0.57669
0.23446	0.58106		0.18613	0.58106		0.89542	0.58106
0.24612	0.58549		0.18632	0.58549		0.89621	0.58549
0.23193	0.59002		0.18651	0.59002		0.897	0.59002
0.23623	0.59434		0.18669	0.59434		0.89775	0.59434
0.24017	0.59884		0.18688	0.59884		0.89852	0.59884
0.23781	0.60342		0.18707	0.60342		0.8993	0.60342
0.25277	0.60801		0.18726	0.60801		0.90007	0.60801
0.22573	0.61261		0.18745	0.61261		0.90083	0.61261
0.22882	0.61719		0.18764	0.61719		0.90158	0.61719
0.23704	0.62192		0.18783	0.62192		0.90235	0.62192
0.22068	0.6267		0.18802	0.6267		0.90312	0.6267
0.22216	0.63143		0.18821	0.63143		0.90387	0.63143
0.22832	0.63625		0.1884	0.63625		0.90462	0.63625
0.22281	0.64102		0.18858	0.64102		0.90536	0.64102
0.23591	0.64591		0.18877	0.64591		0.90611	0.64591
0.22976	0.65088		0.18896	0.65088		0.90686	0.65088
0.21575	0.65582		0.18915	0.65582		0.9076	0.65582
0.21097	0.66081		0.18934	0.66081		0.90834	0.66081
0.21203	0.66589		0.18953	0.66589		0.90908	0.66589
0.23298	0.67096		0.18972	0.67096		0.90982	0.67096
0.23894	0.67607		0.18991	0.67607		0.91055	0.67607
0.23186	0.68131		0.1901	0.68131		0.91129	0.68131
0.21478	0.68646		0.19029	0.68646		0.91201	0.68646
0.22322	0.69162		0.19047	0.69162		0.91273	0.69162
0.21245	0.69686		0.19066	0.69686		0.91344	0.69686
0.24032	0.70219		0.19085	0.70219		0.91416	0.70219
0.22223	0.70756		0.19104	0.70756		0.91488	0.70756
0.23427	0.71296		0.19123	0.71296		0.91559	0.71296
0.22313	0.71842		0.19142	0.71842		0.91631	0.71842
0.22337	0.7239		0.19161	0.7239		0.91701	0.7239
0.22184	0.72939		0.1918	0.72939		0.91771	0.72939
0.22351	0.73501		0.19199	0.73501		0.91842	0.73501
0.2185	0.74077		0.19218	0.74077		0.91914	0.74077
0.21445	0.74638		0.19237	0.74638		0.91984	0.74638
0.21398	0.75198		0.19255	0.75198		0.92052	0.75198
0.2278	0.75771		0.19274	0.75771		0.92121	0.75771
0.21818	0.76347		0.19293	0.76347		0.9219	0.76347
0.21916	0.76935		0.19312	0.76935		0.92259	0.76935
0.21025	0.77525		0.19331	0.77525		0.92328	0.77525
0.2177	0.78118		0.1935	0.78118		0.92396	0.78118
0.21495	0.78714		0.19369	0.78714		0.92464	0.78714
0.22037	0.79318		0.19389	0.79318		0.92532	0.79318
0.22513	0.79932		0.19408	0.79932		0.92601	0.79932
0.22105	0.80543		0.19427	0.80543		0.92668	0.80543
0.21976	0.81152		0.19446	0.81152		0.92734	0.81152
0.2227	0.81772		0.19465	0.81772		0.92801	0.81772
0.21504	0.82394		0.19484	0.82394		0.92867	0.82394
0.2142	0.83028		0.19503	0.83028		0.92934	0.83028
0.22202	0.83665		0.19522	0.83665		0.93	0.83665
0.23001	0.84302		0.19541	0.84302		0.93066	0.84302
0.21428	0.84948		0.1956	0.84948		0.93131	0.84948
0.2106	0.85604		0.1958	0.85604		0.93197	0.85604
0.22009	0.86262		0.19599	0.86262		0.93263	0.86262
0.22928	0.86922		0.19618	0.86922		0.93327	0.86922
0.23219	0.87587		0.19637	0.87587		0.93392	0.87587
0.23153	0.88258		0.19657	0.88258		0.93456	0.88258
0.22878	0.88937		0.19676	0.88937		0.93521	0.88937
0.22847	0.89627		0.19695	0.89627		0.93586	0.89627
0.23398	0.90315		0.19715	0.90315		0.9365	0.90315
0.21785	0.90987		0.19734	0.90987		0.93711	0.90987
0.21852	0.91694		0.19753	0.91694		0.93775	0.91694
0.23336	0.924		0.19773	0.924		0.93839	0.924
0.23619	0.93113		0.19792	0.93113		0.93902	0.93113
0.21302	0.9383		0.19812	0.9383		0.93965	0.9383
0.20345	0.94536		0.19831	0.94536		0.94026	0.94536
0.22915	0.95257		0.1985	0.95257		0.94088	0.95257
0.22383	0.96001		0.1987	0.96001		0.94151	0.96001
0.21679	0.96748		0.1989	0.96748		0.94213	0.96748
0.2121	0.97487		0.19909	0.97487		0.94274	0.97487
0.2247	0.98241		0.19929	0.98241		0.94336	0.98241
0.21788	0.99		0.19949	0.99		0.94397	0.99
0.22729	0.99762		0.19969	0.99762		0.94458	0.99762
0.22041	1.00526		0.19988	1.00526		0.94519	1.00526
0.19754	1.01295		0.20008	1.01295		0.94579	1.01295
0.21238	1.02075		0.20028	1.02075		0.94639	1.02075
0.21275	1.02866		0.20048	1.02866		0.947	1.02866
0.2138	1.03659		0.20068	1.03659		0.94759	1.03659
0.2064	1.04453		0.20088	1.04453		0.94819	1.04453
0.20202	1.05255		0.20107	1.05255		0.94878	1.05255
0.1853	1.06061		0.20127	1.06061		0.94937	1.06061
0.19782	1.0688		0.20147	1.0688		0.94996	1.0688
0.20548	1.07709		0.20168	1.07709		0.95055	1.07709
0.20065	1.08541		0.20188	1.08541		0.95114	1.08541
0.20053	1.09372		0.20208	1.09372		0.95172	1.09372
0.18685	1.10207		0.20228	1.10207		0.95229	1.10207
0.20513	1.11069		0.20248	1.11069		0.95288	1.11069
0.19955	1.11931		0.20269	1.11931		0.95346	1.11931
0.19804	1.12783		0.20289	1.12783		0.95403	1.12783
0.20684	1.13656		0.20309	1.13656		0.9546	1.13656
0.19755	1.14518		0.2033	1.14518		0.95516	1.14518
0.20814	1.15409		0.2035	1.15409		0.95573	1.15409
0.20983	1.16311		0.20371	1.16311		0.95631	1.16311
0.21089	1.17202		0.20391	1.17202		0.95687	1.17202
0.21126	1.18107		0.20412	1.18107		0.95743	1.18107
0.21849	1.19007		0.20433	1.19007		0.95798	1.19007
0.20357	1.19931		0.20453	1.19931		0.95854	1.19931
0.20887	1.20871		0.20475	1.20871		0.95911	1.20871
0.22342	1.21805		0.20495	1.21805		0.95966	1.21805
0.21362	1.22743		0.20516	1.22743		0.96021	1.22743
0.216	1.23686		0.20537	1.23686		0.96076	1.23686
0.2173	1.24642		0.20558	1.24642		0.96131	1.24642
0.24283	1.2561		0.20579	1.2561		0.96186	1.2561
0.21087	1.26579		0.206	1.26579		0.9624	1.26579
0.23409	1.2755		0.20622	1.2755		0.96294	1.2755
0.23673	1.28561		0.20643	1.28561		0.96349	1.28561
0.22514	1.29558		0.20665	1.29558		0.96403	1.29558
0.23213	1.3053		0.20686	1.3053		0.96455	1.3053
0.23758	1.31542		0.20707	1.31542		0.96509	1.31542
0.23896	1.32566		0.20729	1.32566		0.96562	1.32566
0.25079	1.33589		0.2075	1.33589		0.96615	1.33589
0.2402	1.3461		0.20772	1.3461		0.96668	1.3461
0.22814	1.35638		0.20793	1.35638		0.9672	1.35638
0.2257	1.36705		0.20816	1.36705		0.96773	1.36705
0.23214	1.37774		0.20838	1.37774		0.96826	1.37774
0.23638	1.38837		0.2086	1.38837		0.96878	1.38837
0.23885	1.39904		0.20882	1.39904		0.96929	1.39904
0.24136	1.40988		0.20904	1.40988		0.96981	1.40988
0.22073	1.42083		0.20926	1.42083		0.97032	1.42083
0.22175	1.4318		0.20948	1.4318		0.97084	1.4318
0.2239	1.44286		0.20971	1.44286		0.97135	1.44286
0.22179	1.45408		0.20993	1.45408		0.97186	1.45408
0.23004	1.46552		0.21016	1.46552		0.97237	1.46552
0.22446	1.47673		0.21039	1.47673		0.97287	1.47673
0.21912	1.48809		0.21062	1.48809		0.97337	1.48809
0.23439	1.4996		0.21085	1.4996		0.97387	1.4996
0.22915	1.51123		0.21108	1.51123		0.97437	1.51123
0.23175	1.52301		0.21131	1.52301		0.97488	1.52301
0.21826	1.53481		0.21154	1.53481		0.97537	1.53481
0.23097	1.54666		0.21177	1.54666		0.97586	1.54666
0.23348	1.55856		0.21201	1.55856		0.97635	1.55856
0.2432	1.57056		0.21224	1.57056		0.97684	1.57056
0.23307	1.58285		0.21248	1.58285		0.97733	1.58285
0.23832	1.5952		0.21272	1.5952		0.97783	1.5952
0.24381	1.60754		0.21296	1.60754		0.97831	1.60754
0.23947	1.61999		0.2132	1.61999		0.97879	1.61999
0.24328	1.63267		0.21345	1.63267		0.97928	1.63267
0.22848	1.64533		0.2137	1.64533		0.97976	1.64533
0.23527	1.65797		0.21394	1.65797		0.98023	1.65797
0.2147	1.67088		0.21419	1.67088		0.98071	1.67088
0.23488	1.68388		0.21444	1.68388		0.98119	1.68388
0.23069	1.69661		0.21468	1.69661		0.98165	1.69661
0.23017	1.70976		0.21494	1.70976		0.98212	1.70976
0.20619	1.72325		0.2152	1.72325		0.9826	1.72325
0.21937	1.73672		0.21546	1.73672		0.98307	1.73672
0.21874	1.75013		0.21571	1.75013		0.98353	1.75013
0.20933	1.76373		0.21598	1.76373		0.984	1.76373
0.22346	1.77716		0.21624	1.77716		0.98445	1.77716
0.2146	1.79112		0.21651	1.79112		0.98492	1.79112
0.22486	1.80518		0.21678	1.80518		0.98538	1.80518
0.23714	1.8191		0.21705	1.8191		0.98584	1.8191
0.23323	1.83322		0.21732	1.83322		0.98629	1.83322
0.2382	1.84754		0.2176	1.84754		0.98675	1.84754
0.24017	1.86192		0.21789	1.86192		0.9872	1.86192
0.22915	1.87635		0.21817	1.87635		0.98766	1.87635
0.23911	1.89088		0.21846	1.89088		0.9881	1.89088
0.23069	1.90564		0.21875	1.90564		0.98855	1.90564
0.22292	1.92036		0.21905	1.92036		0.989	1.92036
0.23071	1.93532		0.21935	1.93532		0.98944	1.93532
0.22095	1.95044		0.21966	1.95044		0.98989	1.95044
0.21465	1.96552		0.21996	1.96552		0.99033	1.96552
0.22645	1.9808		0.22028	1.9808		0.99077	1.9808
0.20928	1.99596		0.22059	1.99596		0.9912	1.99596
0.21542	2.01144		0.22092	2.01144		0.99163	2.01144
0.21269	2.02735		0.22126	2.02735		0.99208	2.02735
0.20907	2.04344		0.2216	2.04344		0.99252	2.04344
0.20836	2.05911		0.22195	2.05911		0.99294	2.05911
0.21598	2.07496		0.2223	2.07496		0.99337	2.07496
0.21723	2.09106		0.22266	2.09106		0.9938	2.09106
0.22747	2.10737		0.22303	2.10737		0.99423	2.10737
0.239	2.12377		0.22341	2.12377		0.99465	2.12377
0.21396	2.14034		0.2238	2.14034		0.99508	2.14034
0.2125	2.15694		0.22419	2.15694		0.9955	2.15694
0.21847	2.17369		0.2246	2.17369		0.99592	2.17369
0.21253	2.19067		0.22503	2.19067		0.99634	2.19067
0.22669	2.20775		0.22546	2.20775		0.99676	2.20775
0.21339	2.2248		0.2259	2.2248		0.99717	2.2248
0.23097	2.24206		0.22636	2.24206		0.99758	2.24206
0.2261	2.25953		0.22684	2.25953		0.998	2.25953
0.2247	2.27724		0.22734	2.27724		0.99841	2.27724
0.22942	2.29562		0.22787	2.29562		0.99884	2.29562
0.24875	2.31308		0.22838	2.31308		0.99924	2.31308
0.21995	2.33069		0.22892	2.33069		0.99964	2.33069
0.21539	2.34882		0.22948	2.34882		1.00004	2.34882
0.21905	2.36718		0.23008	2.36718		1.00045	2.36718
0.22969	2.38562		0.23069	2.38562		1.00085	2.38562
0.23751	2.404		0.23132	2.404		1.00125	2.404
0.23305	2.42271		0.23198	2.42271		1.00165	2.42271
0.22872	2.44181		0.23268	2.44181		1.00205	2.44181
0.23368	2.46069		0.23339	2.46069		1.00245	2.46069
0.21581	2.4802		0.23415	2.4802		1.00285	2.4802
0.21451	2.49957		0.23493	2.49957		1.00324	2.49957
0.22868	2.51888		0.23574	2.51888		1.00363	2.51888
0.23975	2.53841		0.23658	2.53841		1.00402	2.53841
0.22407	2.55821		0.23746	2.55821		1.00441	2.55821
0.22288	2.5781		0.23838	2.5781		1.0048	2.5781
0.23546	2.59813		0.23933	2.59813		1.00519	2.59813
0.23478	2.61828		0.24032	2.61828		1.00557	2.61828
0.23295	2.63852		0.24135	2.63852		1.00595	2.63852
0.24178	2.65934		0.24245	2.65934		1.00634	2.65934
0.23605	2.68003		0.24358	2.68003		1.00672	2.68003
0.23883	2.70084		0.24475	2.70084		1.0071	2.70084
0.24714	2.72192		0.24597	2.72192		1.00748	2.72192
0.22384	2.7433		0.24726	2.7433		1.00786	2.7433
0.2377	2.76464		0.24859	2.76464		1.00823	2.76464
0.23705	2.78617		0.24997	2.78617		1.00861	2.78617
0.24798	2.8079		0.25142	2.8079		1.00898	2.8079
0.26846	2.82982		0.25293	2.82982		1.00935	2.82982
0.24266	2.85188		0.2545	2.85188		1.00972	2.85188
0.23811	2.87417		0.25614	2.87417		1.01009	2.87417
0.23405	2.89652		0.25785	2.89652		1.01046	2.89652
0.2739	2.91908		0.25963	2.91908		1.01083	2.91908
0.25958	2.94191		0.26151	2.94191		1.01119	2.94191
0.26689	2.96466		0.26344	2.96466		1.01155	2.96466
0.25086	2.98774		0.26548	2.98774		1.01192	2.98774
0.27098	3.01116		0.26762	3.01116		1.01228	3.01116
0.2611	3.03481		0.26987	3.03481		1.01264	3.03481
0.27958	3.05848		0.27221	3.05848		1.013	3.05848
0.2977	3.08184		0.27461	3.08184		1.01335	3.08184
0.27067	3.10614		0.27721	3.10614		1.01371	3.10614
0.27814	3.1305		0.27992	3.1305		1.01407	3.1305
0.33544	3.15488		0.28273	3.15488		1.01442	3.15488
0.28931	3.17974		0.28572	3.17974		1.01478	3.17974
0.27819	3.20384		0.28872	3.20384		1.01512	3.20384
0.3004	3.22901		0.29199	3.22901		1.01547	3.22901
0.29933	3.25458		0.29543	3.25458		1.01582	3.25458
0.32282	3.27997		0.29897	3.27997		1.01617	3.27997
0.30011	3.30537		0.30265	3.30537		1.01651	3.30537
0.33681	3.33127		0.30654	3.33127		1.01686	3.33127
0.34237	3.35736		0.31059	3.35736		1.0172	3.35736
0.30727	3.3835		0.31478	3.3835		1.01755	3.3835
0.33759	3.40976		0.31912	3.40976		1.01789	3.40976
0.32149	3.43658		0.32368	3.43658		1.01823	3.43658
0.35762	3.46343		0.32836	3.46343		1.01857	3.46343
0.35847	3.49041		0.33318	3.49041		1.0189	3.49041
0.34352	3.51756		0.33813	3.51756		1.01924	3.51756
0.37017	3.54495		0.3432	3.54495		1.01957	3.54495
0.36043	3.57295		0.34846	3.57295		1.01991	3.57295
0.36187	3.60091		0.35375	3.60091		1.02024	3.60091
0.36224	3.6289		0.35908	3.6289		1.02058	3.6289
0.36536	3.6571		0.36445	3.6571		1.0209	3.6571
0.36243	3.68568		0.36987	3.68568		1.02123	3.68568
0.38853	3.7144		0.37525	3.7144		1.02156	3.7144
0.3678	3.74329		0.38059	3.74329		1.02189	3.74329
0.38168	3.77259		0.38588	3.77259		1.02221	3.77259
0.37138	3.8022		0.39108	3.8022		1.02254	3.8022
0.39673	3.83167		0.39609	3.83167		1.02286	3.83167
0.38323	3.86195		0.40103	3.86195		1.02319	3.86195
0.37846	3.89195		0.40571	3.89195		1.02351	3.89195
0.40512	3.92215		0.41018	3.92215		1.02382	3.92215
0.40806	3.95297		0.41449	3.95297		1.02415	3.95297
0.3897	3.98376		0.41854	3.98376		1.02446	3.98376
0.42045	4.01488		0.42235	4.01488		1.02478	4.01488
0.39289	4.04636		0.42594	4.04636		1.0251	4.04636
0.40752	4.07797		0.42928	4.07797		1.02541	4.07797
0.41053	4.10958		0.43236	4.10958		1.02572	4.10958
0.41284	4.14187		0.43525	4.14187		1.02604	4.14187
0.43892	4.17415		0.43791	4.17415		1.02635	4.17415
0.43117	4.20667		0.44036	4.20667		1.02666	4.20667
0.42106	4.23959		0.44263	4.23959		1.02697	4.23959
0.41053	4.27291		0.44474	4.27291		1.02728	4.27291
0.44099	4.30636		0.44668	4.30636		1.02758	4.30636
0.43329	4.33949		0.44844	4.33949		1.02788	4.33949
0.43648	4.37342		0.45011	4.37342		1.02819	4.37342
0.44436	4.40816		0.45168	4.40816		1.0285	4.40816
0.43208	4.44227		0.45312	4.44227		1.0288	4.44227
0.44491	4.47655		0.45447	4.47655		1.0291	4.47655
0.42314	4.51141		0.45575	4.51141		1.0294	4.51141
0.42749	4.54711		0.45699	4.54711		1.0297	4.54711
0.44906	4.58334		0.45819	4.58334		1.03	4.58334
0.44209	4.619		0.45931	4.619		1.0303	4.619
0.44515	4.6548		0.46039	4.6548		1.0306	4.6548
0.48082	4.69124		0.46145	4.69124		1.03089	4.69124
0.48113	4.72805		0.46249	4.72805		1.03119	4.72805
0.46499	4.76491		0.46351	4.76491		1.03148	4.76491
0.47137	4.80216		0.46451	4.80216		1.03177	4.80216
0.46258	4.84031		0.46552	4.84031		1.03207	4.84031
0.46475	4.87795		0.46649	4.87795		1.03236	4.87795
0.47779	4.91553		0.46746	4.91553		1.03264	4.91553
0.47102	4.95422		0.46843	4.95422		1.03293	4.95422
0.45849	4.99314		0.46941	4.99314		1.03322	4.99314
0.44999	5.03201		0.47037	5.03201		1.03351	5.03201
0.46544	5.07144		0.47133	5.07144		1.0338	5.07144
0.45987	5.11127		0.47229	5.11127		1.03408	5.11127
0.47874	5.15072		0.47324	5.15072		1.03436	5.15072
0.47436	5.19096		0.47419	5.19096		1.03464	5.19096
0.47507	5.23205		0.47515	5.23205		1.03493	5.23205
0.47812	5.27316		0.4761	5.27316		1.03521	5.27316
0.47103	5.31413		0.47704	5.31413		1.03549	5.31413
0.48066	5.35592		0.47798	5.35592		1.03577	5.35592
0.48246	5.39765		0.4789	5.39765		1.03605	5.39765
0.47261	5.43972		0.47982	5.43972		1.03633	5.43972
0.47657	5.4821		0.48074	5.4821		1.0366	5.4821
0.47226	5.52487		0.48164	5.52487		1.03688	5.52487
0.49926	5.5686		0.48255	5.5686		1.03715	5.5686
0.47999	5.6118		0.48343	5.6118		1.03743	5.6118
0.48391	5.65549		0.48431	5.65549		1.0377	5.65549
0.48366	5.6998		0.48517	5.6998		1.03797	5.6998
0.49892	5.74434		0.48603	5.74434		1.03824	5.74434
0.50143	5.78866		0.48687	5.78866		1.03851	5.78866
0.51556	5.83431		0.48771	5.83431		1.03878	5.83431
0.52446	5.88033		0.48853	5.88033		1.03905	5.88033
0.52136	5.92636		0.48934	5.92636		1.03932	5.92636
0.5133	5.97266		0.49013	5.97266		1.03958	5.97266
0.53574	6.01972		0.49092	6.01972		1.03985	6.01972
0.50869	6.06665		0.49169	6.06665		1.04011	6.06665
0.50286	6.11399		0.49244	6.11399		1.04038	6.11399
0.5131	6.16198		0.49318	6.16198		1.04064	6.16198
0.51871	6.21027		0.4939	6.21027		1.04091	6.21027
0.51604	6.25877		0.49461	6.25877		1.04117	6.25877
0.51718	6.30761		0.4953	6.30761		1.04143	6.30761
0.51376	6.35691		0.49598	6.35691		1.04169	6.35691
0.51967	6.40683		0.49664	6.40683		1.04195	6.40683
0.52927	6.45743		0.4973	6.45743		1.04221	6.45743
0.52231	6.50691		0.49791	6.50691		1.04246	6.50691
0.54371	6.5578		0.53454	6.5578		1.04272	6.5578
0.55115	6.60981		0.53468	6.60981		1.04297	6.60981
0.56017	6.66178		0.56023	6.66178		1.04323	6.66178
0.56593	6.71392		0.56037	6.71392		1.04349	6.71392
0.54495	6.76628		0.5605	6.76628		1.04374	6.76628
0.5696	6.81913		0.56064	6.81913		1.04399	6.81913
0.57394	6.87272		0.56077	6.87272		1.04424	6.87272
0.57116	6.92711		0.56091	6.92711		1.0445	6.92711
0.58626	6.98108		0.5865	6.98108		1.04475	6.98108
0.58269	7.03555		0.58664	7.03555		1.045	7.03555
0.57163	7.0904		0.58678	7.0904		1.04524	7.0904
0.59892	7.14574		0.58692	7.14574		1.04549	7.14574
0.6051	7.20199		0.58706	7.20199		1.04574	7.20199
0.61661	7.25814		0.5872	7.25814		1.04598	7.25814
0.60515	7.31485		0.58733	7.31485		1.04623	7.31485
0.61377	7.37225		0.61297	7.37225		1.04648	7.37225
0.61203	7.43027		0.61312	7.43027		1.04672	7.43027
0.60355	7.4887		0.61326	7.4887		1.04697	7.4887
0.60247	7.54688		0.6134	7.54688		1.04721	7.54688
0.62514	7.60591		0.61354	7.60591		1.04745	7.60591
0.59926	7.66514		0.61368	7.66514		1.04769	7.66514
0.59601	7.72441		0.61382	7.72441		1.04793	7.72441
0.61315	7.78648		0.61397	7.78648		1.04817	7.78648
0.60398	7.84843		0.61411	7.84843		1.04842	7.84843
0.5994	7.90974		0.61425	7.90974		1.04865	7.90974
0.61552	7.97099		0.61439	7.97099		1.04889	7.97099
0.62237	8.03314		0.61453	8.03314		1.04913	8.03314
0.62554	8.09611		0.61466	8.09611		1.04936	8.09611
0.65175	8.15827		0.64038	8.15827		1.04959	8.15827
0.63656	8.22221		0.64052	8.22221		1.04983	8.22221
0.64758	8.28769		0.64066	8.28769		1.05007	8.28769
0.64945	8.35219		0.64081	8.35219		1.0503	8.35219
0.6529	8.41824		0.64095	8.41824		1.05054	8.41824
0.65751	8.48427		0.64109	8.48427		1.05077	8.48427
0.64647	8.55059		0.66684	8.55059		1.051	8.55059
0.66622	8.61742		0.66699	8.61742		1.05123	8.61742
0.65969	8.68444		0.66714	8.68444		1.05146	8.68444
0.68667	8.7537		0.66728	8.7537		1.05169	8.7537
0.68252	8.82177		0.66743	8.82177		1.05192	8.82177
0.66878	8.88996		0.66757	8.88996		1.05215	8.88996
0.67479	8.95974		0.66772	8.95974		1.05238	8.95974
0.67705	9.02997		0.66786	9.02997		1.0526	9.02997
0.68295	9.10014		0.668	9.10014		1.05283	9.10014
0.6735	9.17155		0.66815	9.17155		1.05306	9.17155
0.67521	9.24385		0.69396	9.24385		1.05328	9.24385
0.68497	9.31627		0.69411	9.31627		1.05351	9.31627
0.68397	9.38918		0.69425	9.38918		1.05373	9.38918
0.68544	9.46357		0.6944	9.46357		1.05396	9.46357
0.68263	9.53764		0.69455	9.53764		1.05418	9.53764
0.6856	9.61185		0.6947	9.61185		1.0544	9.61185
0.69549	9.68784		0.69484	9.68784		1.05463	9.68784
0.67561	9.763		0.69499	9.763		1.05484	9.763
0.67896	9.83984		0.69513	9.83984		1.05507	9.83984
0.69163	9.91719		0.69528	9.91719		1.05529	9.91719
0.69091	9.99416		0.69542	9.99416		1.05551	9.99416
0.68495	10.0709		0.69556	10.0709		1.05572	10.0709
0.68615	10.151		0.69571	10.151		1.05594	10.151
0.69022	10.2312		0.69585	10.2312		1.05616	10.2312
0.68408	10.3113		0.696	10.3113		1.05638	10.3113
0.6847	10.3919		0.69614	10.3919		1.0566	10.3919
0.68822	10.474		0.69628	10.474		1.05681	10.474
0.69247	10.5559		0.69643	10.5559		1.05703	10.5559
0.68856	10.6383		0.69657	10.6383		1.05724	10.6383
0.69744	10.7215		0.69671	10.7215		1.05746	10.7215
0.7123	10.8054		0.69685	10.8054		1.05767	10.8054
0.69767	10.8887		0.69699	10.8887		1.05788	10.8887
0.70735	10.9751		0.69713	10.9751		1.0581	10.9751
0.70788	11.0619		0.69727	11.0619		1.05831	11.0619
0.70932	11.1487		0.69741	11.1487		1.05852	11.1487
0.71607	11.2365		0.72335	11.2365		1.05874	11.2365
0.70869	11.324		0.72349	11.324		1.05895	11.324
0.72475	11.4124		0.72364	11.4124		1.05916	11.4124
0.71798	11.5021		0.72378	11.5021		1.05937	11.5021
0.71479	11.5925		0.72392	11.5925		1.05958	11.5925
0.71592	11.683		0.72407	11.683		1.05979	11.683
0.71386	11.7747		0.72421	11.7747		1.06	11.7747
0.71804	11.8671		0.72435	11.8671		1.0602	11.8671
0.71954	11.9602		0.72449	11.9602		1.06041	11.9602
0.71503	12.0541		0.72464	12.0541		1.06062	12.0541
0.73261	12.1486		0.72478	12.1486		1.06083	12.1486
0.71659	12.2443		0.72492	12.2443		1.06103	12.2443
0.72419	12.3408		0.72506	12.3408		1.06124	12.3408
0.73458	12.4372		0.7252	12.4372		1.06145	12.4372
0.74712	12.5335		0.72534	12.5335		1.06165	12.5335
0.73764	12.6319		0.75135	12.6319		1.06185	12.6319
0.74294	12.7307		0.7515	12.7307		1.06206	12.7307
0.76484	12.8302		0.75164	12.8302		1.06226	12.8302
0.73887	12.9314		0.75179	12.9314		1.06246	12.9314
0.75023	13.035		0.75193	13.035		1.06267	13.035
0.75183	13.1349		0.75207	13.1349		1.06287	13.1349
0.75678	13.2375		0.75222	13.2375		1.06307	13.2375
0.75133	13.3414		0.75236	13.3414		1.06327	13.3414
0.75573	13.4458		0.7525	13.4458		1.06347	13.4458
0.7566	13.5521		0.75264	13.5521		1.06368	13.5521
0.76824	13.6585		0.77871	13.6585		1.06388	13.6585
0.7754	13.7652		0.77886	13.7652		1.06408	13.7652
0.78969	13.8726		0.779	13.8726		1.06428	13.8726
0.78992	13.9814		0.77915	13.9814		1.06448	13.9814
0.79876	14.0917		0.80524	14.0917		1.06468	14.0917
0.79906	14.2019		0.80539	14.2019		1.06487	14.2019
0.79233	14.3138		0.80554	14.3138		1.06507	14.3138
0.79752	14.4261		0.80569	14.4261		1.06527	14.4261
0.8003	14.5378		0.80584	14.5378		1.06547	14.5378
0.79563	14.6528		0.80599	14.6528		1.06567	14.6528
0.81512	14.7681		0.80614	14.7681		1.06586	14.7681
0.82301	14.8837		0.83226	14.8837		1.06606	14.8837
0.82726	14.9999		0.83242	14.9999		1.06625	14.9999
0.81971	15.1169		0.83257	15.1169		1.06645	15.1169
0.83032	15.2355		0.83272	15.2355		1.06664	15.2355
0.8258	15.3564		0.83287	15.3564		1.06684	15.3564
0.82538	15.477		0.83303	15.477		1.06704	15.477
0.83084	15.5971		0.83318	15.5971		1.06723	15.5971
0.83251	15.7189		0.83333	15.7189		1.06742	15.7189
0.84941	15.843		0.83348	15.843		1.06762	15.843
0.8496	15.967		0.83363	15.967		1.06781	15.967
0.84728	16.0917		0.83378	16.0917		1.068	16.0917
0.84011	16.2179		0.85996	16.2179		1.0682	16.2179
0.85083	16.3449		0.86012	16.3449		1.06839	16.3449
0.85351	16.4737		0.86027	16.4737		1.06858	16.4737
0.84965	16.603		0.86043	16.603		1.06878	16.603
0.84821	16.7316		0.86058	16.7316		1.06897	16.7316
0.85598	16.8607		0.86073	16.8607		1.06915	16.8607
0.83975	16.9956		0.86089	16.9956		1.06935	16.9956
0.84627	17.1304		0.86105	17.1304		1.06954	17.1304
0.85459	17.2651		0.8612	17.2651		1.06973	17.2651
0.85188	17.4002		0.86135	17.4002		1.06993	17.4002
0.86889	17.5366		0.86151	17.5366		1.07012	17.5366
0.87976	17.6729		0.88774	17.6729		1.0703	17.6729
0.88193	17.8122		0.8879	17.8122		1.0705	17.8122
0.89464	17.9522		0.88805	17.9522		1.07069	17.9522
0.88748	18.0926		0.88821	18.0926		1.07087	18.0926
0.88892	18.2349		0.88837	18.2349		1.07106	18.2349
0.89232	18.3771		0.88852	18.3771		1.07125	18.3771
0.89143	18.5225		0.88868	18.5225		1.07144	18.5225
0.89267	18.6663		0.88884	18.6663		1.07163	18.6663
0.8889	18.8093		0.88899	18.8093		1.07181	18.8093
0.90632	18.9611		0.88915	18.9611		1.07201	18.9611
0.89989	19.1094		0.91543	19.1094		1.0722	19.1094
0.90247	19.2597		0.91559	19.2597		1.07238	19.2597
0.91282	19.4109		0.91576	19.4109		1.07257	19.4109
0.91119	19.5622		0.91591	19.5622		1.07276	19.5622
0.93173	19.7162		0.94222	19.7162		1.07295	19.7162
0.94852	19.8705		0.94238	19.8705		1.07313	19.8705
0.94703	20.0264		0.94255	20.0264		1.07332	20.0264
0.95238	20.1839		0.94271	20.1839		1.07351	20.1839
0.9497	20.3423		0.94288	20.3423		1.07369	20.3423
0.94946	20.5012		0.94304	20.5012		1.07388	20.5012
1.00128	20.6624		0.96938	20.6624		1.07407	20.6624
1.01696	20.8248		0.99572	20.8248		1.07425	20.8248
1.02731	20.9878		1.02208	20.9878		1.07444	20.9878
1.04081	21.1519		1.02225	21.1519		1.07463	21.1519
1.04321	21.3191		1.02243	21.3191		1.07481	21.3191
1.03404	21.486		1.0488	21.486		1.075	21.486
1.02595	21.6542		1.04898	21.6542		1.07518	21.6542
1.04163	21.8241		1.04917	21.8241		1.07537	21.8241
1.04305	21.9944		1.04935	21.9944		1.07555	21.9944
1.03678	22.1689		1.04953	22.1689		1.07574	22.1689
1.04597	22.3429		1.04971	22.3429		1.07593	22.3429
1.0453	22.5169		1.04989	22.5169		1.07611	22.5169
1.04506	22.6925		1.05007	22.6925		1.0763	22.6925
1.04646	22.8708		1.05025	22.8708		1.07648	22.8708
1.0438	23.0524		1.05043	23.0524		1.07667	23.0524
1.04696	23.2329		1.05061	23.2329		1.07685	23.2329
1.05042	23.4136		1.05079	23.4136		1.07704	23.4136
1.04226	23.5972		1.05097	23.5972		1.07722	23.5972
1.05285	23.7831		1.05115	23.7831		1.07741	23.7831
1.05272	23.9708		1.05134	23.9708		1.07759	23.9708
1.05622	24.1588		1.05152	24.1588		1.07778	24.1588
1.06404	24.3476		1.0517	24.3476		1.07796	24.3476
1.05902	24.5386		1.05188	24.5386		1.07815	24.5386
1.05359	24.731		1.05206	24.731		1.07833	24.731
1.06085	24.924		1.05224	24.924		1.07852	24.924
1.06525	25.1195		1.05242	25.1195		1.0787	25.1195
1.05578	25.3171		1.0526	25.3171		1.07889	25.3171
1.05993	25.5156		1.05278	25.5156		1.07907	25.5156
1.06922	25.7162		1.05296	25.7162		1.07926	25.7162
1.06091	25.9148		1.05314	25.9148		1.07944	25.9148
1.06332	26.1172		1.05332	26.1172		1.07962	26.1172
1.06459	26.3253		1.0535	26.3253		1.07981	26.3253
1.06391	26.5347		1.05368	26.5347		1.08	26.5347
1.06166	26.7423		1.05386	26.7423		1.08018	26.7423
1.05887	26.9501		1.05404	26.9501		1.08037	26.9501
1.0612	27.1603		1.05422	27.1603		1.08055	27.1603
1.06081	27.3737		1.0544	27.3737		1.08074	27.3737
1.0692	27.5887		1.05458	27.5887		1.08092	27.5887
1.06095	27.8064		1.05476	27.8064		1.08111	27.8064
1.07015	28.024		1.05494	28.024		1.08129	28.024
1.06296	28.2431		1.05512	28.2431		1.08148	28.2431
1.04889	28.4657		1.05531	28.4657		1.08166	28.4657
1.0628	28.689		1.05549	28.689		1.08185	28.689
1.06646	28.9132		1.05567	28.9132		1.08203	28.9132
1.06001	29.1403		1.05585	29.1403		1.08222	29.1403
1.06725	29.3702		1.05603	29.3702		1.08241	29.3702
1.07364	29.6017		1.0826	29.6017		1.0826	29.6017
1.07828	29.834		1.08278	29.834		1.08278	29.834
1.0823	30.0661		1.08297	30.0661		1.08297	30.0661
1.0795	30.3008		1.08315	30.3008		1.08315	30.3008
1.07457	30.5391		1.08334	30.5391		1.08334	30.5391
1.07704	30.78		1.08353	30.78		1.08353	30.78
1.06991	31.0219		1.08371	31.0219		1.08371	31.0219
1.0805	31.2644		1.0839	31.2644		1.0839	31.2644
1.07908	31.5074		1.08409	31.5074		1.08409	31.5074
1.06828	31.753		1.08427	31.753		1.08427	31.753
1.06999	32.006		1.08446	32.006		1.08446	32.006
1.07211	32.2598		1.08465	32.2598		1.08465	32.2598
1.07065	32.5112		1.08484	32.5112		1.08484	32.5112
1.07085	32.7639		1.08503	32.7639		1.08503	32.7639
1.0719	33.0217		1.08522	33.0217		1.08522	33.0217
1.07543	33.2826		1.08541	33.2826		1.08541	33.2826
1.07272	33.5422		1.08559	33.5422		1.08559	33.5422
1.07879	33.8085		1.08578	33.8085		1.08578	33.8085
1.08234	34.0755		1.08598	34.0755		1.08598	34.0755
1.07494	34.3358		1.08616	34.3358		1.08616	34.3358
1.08447	34.6094		1.08635	34.6094		1.08635	34.6094
1.08786	34.8792		1.08654	34.8792		1.08654	34.8792
1.09493	35.1548		1.08673	35.1548		1.08673	35.1548
1.09558	35.4344		1.08693	35.4344		1.08693	35.4344
1.09502	35.7081		1.08711	35.7081		1.08711	35.7081
1.095	35.9892		1.08731	35.9892		1.08731	35.9892
1.0945	36.2709		1.0875	36.2709		1.0875	36.2709
1.10074	36.5549		1.08769	36.5549		1.08769	36.5549
1.1042	36.8429		1.08788	36.8429		1.08788	36.8429
1.10385	37.1344		1.08808	37.1344		1.08808	37.1344
1.10274	37.4221		1.08827	37.4221		1.08827	37.4221
1.10016	37.7144		1.08846	37.7144		1.08846	37.7144
1.10101	38.011		1.08865	38.011		1.08865	38.011
1.09764	38.3102		1.08885	38.3102		1.08885	38.3102
1.09199	38.6126		1.08904	38.6126		1.08904	38.6126
1.09455	38.9121		1.08923	38.9121		1.08923	38.9121
1.09825	39.2201		1.08943	39.2201		1.08943	39.2201
1.10132	39.5312		1.08963	39.5312		1.08963	39.5312
1.09921	39.8373		1.08982	39.8373		1.08982	39.8373
1.09503	40.1479		1.09002	40.1479		1.09002	40.1479
1.0991	40.4639		1.09021	40.4639		1.09021	40.4639
1.09673	40.7816		1.09041	40.7816		1.09041	40.7816
1.1073	41.1011		1.09061	41.1011		1.09061	41.1011
1.1062	41.4249		1.09081	41.4249		1.09081	41.4249
1.10351	41.7481		1.091	41.7481		1.091	41.7481
1.09984	42.0762		1.0912	42.0762		1.0912	42.0762
1.10145	42.4077		1.0914	42.4077		1.0914	42.4077
1.09395	42.7405		1.0916	42.7405		1.0916	42.7405
1.08844	43.0733		1.0918	43.0733		1.0918	43.0733
1.08938	43.4112		1.092	43.4112		1.092	43.4112
1.09205	43.7542		1.0922	43.7542		1.0922	43.7542
1.08786	44.0987		1.0924	44.0987		1.0924	44.0987
1.07849	44.4432		1.0928	44.7904		1.0926	44.4432
1.09163	44.7904		1.09301	45.1416		1.0928	44.7904
1.0877	45.1416		1.09321	45.4972		1.09301	45.1416
1.0898	45.4972		1.09342	45.8558		1.09321	45.4972
1.08788	45.8558		1.09362	46.2159		1.09342	45.8558
1.09662	46.2159		1.09382	46.5763		1.09362	46.2159
1.08766	46.5763		1.09403	46.9379		1.09382	46.5763
1.09394	46.9379		1.09423	47.3068		1.09403	46.9379
1.08851	47.3068		1.09444	47.6815		1.09423	47.3068
1.09181	47.6815		1.09465	48.0567		1.09444	47.6815
1.09113	48.0567		1.09486	48.4327		1.09465	48.0567
1.08996	48.4327		1.09506	48.8081		1.09486	48.4327
1.09787	48.8081		1.09527	49.1926		1.09506	48.8081
1.0993	49.1926		1.09548	49.5847		1.09527	49.1926
1.1017	49.5847		1.09569	49.9734		1.09548	49.5847
1.09645	49.9734		1.09591	50.3708		1.09569	49.9734
1.08069	50.3708		1.09612	50.7644		1.09591	50.3708
1.1007	50.7644		1.09633	51.1584		1.09612	50.7644
1.1005	51.1584		1.09654	51.558		1.09633	51.1584
1.09739	51.558		1.09675	51.9655		1.09654	51.558
1.09094	51.9655		1.09697	52.3716		1.09675	51.9655
1.09047	52.3716		1.09718	52.7776		1.09697	52.3716
1.0917	52.7776		1.09739	53.1902		1.09718	52.7776
1.09006	53.1902		1.09761	53.6135		1.09739	53.1902
1.09006	53.6135		1.09783	54.0372		1.09761	53.6135
1.09226	54.0372		1.09805	54.4645		1.09783	54.0372
1.08801	54.4645		1.09827	54.8908		1.09805	54.4645
1.09009	54.8908		1.09849	55.3417		1.09827	54.8908
1.09128	55.3417		1.09869	55.7348		1.09849	55.3417
1.09605	55.7348		1.0987	55.7574		1.09869	55.7348
1.09372	55.7574		1.09872	55.7796		1.0987	55.7574
1.09544	55.7796		1.09873	55.8012		1.09872	55.7796
1.09554	55.8012		1.09874	55.8224		1.09873	55.8012
1.09516	55.8224		1.09875	55.8431		1.09874	55.8224
1.09506	55.8431		1.09876	55.8633		1.09875	55.8431
1.10245	55.8633		1.09877	55.8831		1.09876	55.8633
1.09796	55.8831		1.09878	55.9025		1.09877	55.8831
1.09915	55.9025		1.09879	55.9213		1.09878	55.9025
1.10773	55.9213		1.0988	55.9398		1.09879	55.9213
1.10726	55.9398		1.09881	55.9578		1.0988	55.9398
1.10786	55.9578		1.09881	55.9753		1.09881	55.9578
1.09882	55.9753		1.09882	55.9925		1.09881	55.9753
1.10393	55.9925		1.09883	56.0092
1.11049	56.0092
1.10798	56.0255
1.10773	56.0413
1.11557	56.0568
1.11852	56.0718
1.11493	56.0865
1.08925	56.1007
1.10834	56.1146
1.10147	56.1281
1.10229	56.1412
1.09184	56.1539
1.09344	56.1663
1.08496	56.1783
1.08795	56.19
1.09259	56.2012
1.09367	56.2122
1.08965	56.2228
1.09705	56.233
1.08382	56.243
1.09405	56.2526
1.09645	56.2618
1.09484	56.2708
1.08269	56.2795
1.08815	56.2878
1.08518	56.2959
1.08658	56.3036
1.08365	56.3111
1.08513	56.3183
1.09063	56.3252
1.08964	56.3318
1.08036	56.3382
1.08253	56.3443
1.0913	56.3501
1.0857	56.3557
1.08684	56.361
1.09239	56.3661
1.0946	56.371
1.09197	56.3757
1.09083	56.3801
1.09513	56.3843
1.08938	56.3883
1.09377	56.392
1.0909	56.3956
1.09084	56.399
1.09229	56.4022
1.09645	56.4052
1.09679	56.408
1.09699	56.4106
1.09738	56.4131
1.09311	56.4154
1.0894	56.4176
1.08667	56.4196
1.0955	56.4214
1.0827	56.4231
1.08512	56.4247
1.0778	56.4261
1.07548	56.4274
1.07945	56.4286
1.07027	56.4297
1.07472	56.4307
1.07633	56.4316
1.07741	56.4323
1.07578	56.433
1.08206	56.4336
1.07531	56.4341
1.08725	56.4345
1.07614	56.4349
1.07861	56.4352
1.0788	56.4354
1.0741	56.4355
1.08189	56.4357
1.08147	56.4358
1.07124	56.4358
1.07024	56.4356
1.07412	56.2761
1.07401	55.9036
1.08321	55.4436
1.06906	55.0119
1.07001	54.5869
1.06944	54.1619
1.07143	53.7318
1.06666	53.3115
1.07136	52.9046
1.07319	52.4937
1.07054	52.0851
1.07107	51.6812
1.06776	51.2787
1.07455	50.8753
1.0747	50.4757
1.06987	50.0877
1.07826	49.6963
1.07367	49.3062
1.07901	48.9271
1.07503	48.5456
1.0726	48.1688
1.06612	47.7932
1.06401	47.419
1.0671	47.0496
1.06561	46.6855
1.06969	46.323
1.07022	45.9617
1.06348	45.6022
1.06548	45.2454
1.06702	44.8931
1.06559	44.5436
1.06232	44.1963
1.06347	43.8514
1.06023	43.5108
1.05845	43.1748
1.0591	42.8387
1.05918	42.5033
1.05929	42.1718
1.05832	41.8452
1.05346	41.5145
1.05442	41.1905
1.06212	40.8738
1.05928	40.5552
1.05873	40.2472
1.05824	39.9303
1.05815	39.6158
1.05999	39.3101
1.05706	39.0036
1.06205	38.6978
1.05797	38.3971
1.06836	38.0997
1.05806	37.8031
1.06706	37.5079
1.0631	37.2151
1.06339	36.9243
1.07016	36.6372
1.0687	36.3543
1.073	36.0694
1.07576	35.786
1.06668	35.5081
1.07454	35.2348
1.07128	34.9609
1.06639	34.6853
1.06845	34.4158
1.07147	34.1487
1.06969	33.8824
1.07592	33.6207
1.06574	33.3566
1.06721	33.0979
1.06515	32.8412
1.07273	32.5827
1.07318	32.3282
1.0758	32.0825
1.07464	31.8337
1.08147	31.5826
1.07459	31.3353
1.07144	31.0924
1.07727	30.8477
1.07521	30.6067
1.06876	30.3702
1.07754	30.1345
1.07137	29.9012
1.07338	29.6679
1.06967	29.436
1.07749	29.2068
1.07538	28.9798
1.07107	28.7556
1.06056	28.5308
1.05974	28.3076
1.07082	28.0879
1.06318	27.8698
1.06508	27.6539
1.05767	27.4371
1.06353	27.2219
1.05815	27.0116
1.05133	26.8009
1.05352	26.5936
1.05672	26.3871
1.05178	26.181
1.04879	25.9766
1.04935	25.7753
1.05202	25.575
1.04899	25.3759
1.04518	25.178
1.05103	24.9812
1.04294	24.7905
1.05463	24.597
1.04234	24.4027
1.05309	24.211
1.05064	24.0217
1.05615	23.8376
1.05847	23.6526
1.0548	23.4675
1.06224	23.2857
1.06522	23.1076
1.0643	22.9259
1.05773	22.7451
1.05668	22.5685
1.05841	22.3962
1.05982	22.2161
1.06709	22.0433
1.05836	21.874
1.05919	21.7047
1.05855	21.5347
1.05965	21.3657
1.05233	21.2006
1.05504	21.0369
1.05705	20.8731
1.05145	20.71
1.05269	20.5482
1.05104	20.3881
1.05238	20.2295
1.05279	20.072
1.05465	19.9141
1.05677	19.7599
1.05246	19.6075
1.04955	19.4557
1.05348	19.3034
1.0455	19.1515
1.05734	19.0024
1.05087	18.8551
1.05884	18.7097
1.05166	18.5676
1.06048	18.4195
1.04525	18.276
1.05654	18.1347
1.054	17.9922
1.04988	17.8497
1.04863	17.7124
1.04766	17.5764
1.05656	17.4397
1.05615	17.3022
1.05513	17.1679
1.05078	17.035
1.05367	16.902
1.05637	16.7698
1.04447	16.6401
1.04918	16.5119
1.0601	16.3832
1.05006	16.2541
1.05357	16.1259
1.05782	16.0005
1.05295	15.8813
1.05425	15.7547
1.05087	15.6293
1.04628	15.5107
1.04473	15.3908
1.0424	15.2715
1.04587	15.1522
1.04705	15.0341
1.03968	14.9177
1.04407	14.8001
1.03996	14.6857
1.03242	14.5718
1.03482	14.458
1.04524	14.3455
1.03977	14.2349
1.04121	14.1241
1.03592	14.0137
1.04589	13.904
1.03928	13.7957
1.03495	13.6891
1.02904	13.5831
1.03882	13.4773
1.04342	13.3709
1.04418	13.2635
1.04154	13.163
1.0461	13.0624
1.04432	12.9612
1.03863	12.8605
1.04001	12.7602
1.03162	12.6577
1.03231	12.56
1.03391	12.4648
1.04192	12.3675
1.03579	12.2717
1.02957	12.1766
1.03613	12.0817
1.03039	11.9874
1.03195	11.8941
1.02895	11.8016
1.03634	11.7099
1.03034	11.6191
1.03385	11.529
1.0236	11.4384
1.02755	11.3472
1.02442	11.2604
1.01874	11.1748
1.02049	11.0877
1.01809	11.0008
1.0178	10.9153
1.01978	10.8308
1.02266	10.7464
1.02596	10.6618
1.0257	10.5791
1.01316	10.497
1.02255	10.416
1.02382	10.3352
1.02092	10.254
1.01392	10.1748
1.01438	10.0956
1.01767	10.0159
1.01602	9.9373
1.01649	9.86243
1.01592	9.78696
1.01839	9.71048
1.022	9.63438
1.01894	9.55933
1.01057	9.48414
1.01427	9.41035
1.01548	9.3372
1.0208	9.26495
1.01299	9.19362
1.01313	9.12191
1.01551	9.05012
1.02347	8.97952
1.02392	8.91026
1.01555	8.84179
1.02152	8.77313
1.024	8.70469
1.01431	8.63662
1.01987	8.56939
1.0225	8.50346
1.01466	8.4372
1.01678	8.37142
1.02078	8.3064
1.018	8.24181
1.01645	8.17688
1.0141	8.11472
1.00884	8.05142
1.01185	7.98827
1.01276	7.92656
1.01622	7.86543
1.01749	7.80188
1.01819	7.74201
1.01856	7.68326
1.00637	7.62263
1.01108	7.565
1.00986	7.50557
1.00015	7.44691
1.00984	7.38914
1.01079	7.33134
1.00444	7.27562
1.01492	7.21872
0.99614	7.16238
1.00348	7.10695
1.00736	7.05122
0.99793	6.99566
1.00232	6.94176
1.00206	6.88855
1.00785	6.83511
1.00672	6.78125
1.00485	6.72997
0.99838	6.67737
0.99635	6.62482
0.99655	6.57384
0.99785	6.52245
1.00486	6.4714
0.99348	6.42118
1.00363	6.37169
0.99601	6.32251
0.99903	6.27317
1.01091	6.22458
0.99647	6.17639
0.99007	6.12835
0.99513	6.08042
0.9963	6.03323
0.99733	5.98689
0.98679	5.94043
0.99168	5.89386
0.9984	5.84839
0.99074	5.80262
0.99065	5.75809
0.99539	5.71367
0.99401	5.66869
0.98997	5.62447
1.00038	5.58107
0.98855	5.53797
0.99443	5.49499
0.99274	5.45212
0.98831	5.40957
0.99331	5.3682
0.98652	5.32665
0.99794	5.28487
0.98408	5.24363
0.97996	5.20302
0.97903	5.16237
0.96774	5.12268
0.96615	5.08362
0.97541	5.04363
0.96857	5.00442
0.97456	4.9654
0.97492	4.92705
0.97948	4.88923
0.9764	4.85054
0.97352	4.81309
0.96423	4.77565
0.96017	4.73841
0.96091	4.70175
0.96125	4.66537
0.95906	4.62939
0.97268	4.5931
0.95094	4.55723
0.96318	4.52261
0.95901	4.4873
0.97157	4.45252
0.96806	4.41813
0.95813	4.38398
0.96321	4.34999
0.96253	4.31667
0.96757	4.28286
0.97077	4.24939
0.96957	4.21665
0.9723	4.18405
0.95507	4.15137
0.97935	4.11918
0.96388	4.08712
0.97644	4.05515
0.97512	4.02438
0.97002	3.99298
0.95431	3.96201
0.96487	3.93128
0.94963	3.90035
0.95642	3.87019
0.96345	3.84058
0.95405	3.81087
0.97592	3.78118
0.96274	3.75207
0.96207	3.72298
0.97274	3.69416
0.96788	3.6655
0.96486	3.63699
0.96815	3.60879
0.96661	3.58066
0.95735	3.55312
0.97177	3.52574
0.96019	3.49824
0.96658	3.471
0.96257	3.44428
0.95992	3.41776
0.9534	3.39125
0.9682	3.3648
0.95377	3.33896
0.95261	3.31293
0.96359	3.28719
0.95761	3.26186
0.96689	3.23679
0.97076	3.2116
0.95711	3.18707
0.95038	3.16238
0.95693	3.13751
0.95441	3.11324
0.94288	3.08928
0.95524	3.06551
0.94892	3.04175
0.95392	3.01799
0.96153	2.99462
0.96151	2.97125
0.94589	2.94865
0.95717	2.92613
0.94398	2.90308
0.9489	2.88069
0.93801	2.8583
0.94951	2.83642
0.94187	2.81472
0.95268	2.79259
0.94571	2.77085
0.94673	2.74942
0.93655	2.72829
0.92621	2.7073
0.93588	2.68613
0.93746	2.66548
0.93407	2.64481
0.91957	2.62439
0.93059	2.60431
0.92203	2.58401
0.91668	2.56385
0.89987	2.54412
0.92244	2.52454
0.90472	2.50482
0.91506	2.4855
0.90244	2.46636
0.89728	2.44717
0.88653	2.42814
0.88953	2.40975
0.89364	2.39107
0.89894	2.37255
0.89467	2.35421
0.91586	2.33603
0.86777	2.31794
0.89584	2.3002
0.89088	2.2824
0.8928	2.26466
0.87867	2.24724
0.87212	2.22988
0.83128	2.21276
0.78282	2.19565
0.78559	2.1786
0.7638	2.16174
0.72969	2.14506
0.70999	2.12855
0.68654	2.11214
0.66642	2.09585
0.64141	2.0798
0.62093	2.06357
0.62722	2.0477
0.60837	2.03187
0.62788	2.01599
0.62432	2.0006
0.60599	1.98531
0.54004	1.97007
0.51499	1.95486
0.52028	1.93972
0.49847	1.92474
0.47814	1.90996
0.45059	1.89527
0.45742	1.88061
0.44352	1.866
0.44232	1.85169
0.45127	1.83745
0.41322	1.82333
0.44171	1.80933
0.40969	1.79537
0.39966	1.78144
0.39861	1.76772
0.39512	1.75415
0.37804	1.74064
0.34588	1.72723
0.35392	1.71398
0.35309	1.70081
0.33215	1.68764
0.32891	1.67453
0.32643	1.66172
0.30771	1.64884
0.28385	1.63618
0.28341	1.62367
0.27665	1.61115
0.29044	1.59884
0.29959	1.58666
0.27717	1.57439
0.28009	1.56213
0.28225	1.55025
0.28749	1.53831
0.27499	1.52641
0.27806	1.51474
0.27425	1.50324
0.29465	1.49152
0.28687	1.48005
0.27505	1.46867
0.30004	1.45739
0.28279	1.44622
0.2879	1.43502
0.29496	1.42402
0.28167	1.41313
0.28458	1.4023
0.27879	1.39154
0.29169	1.38079
0.28615	1.37006
0.28606	1.35957
0.28227	1.34924
0.28403	1.33881
0.28621	1.32859
0.28789	1.31845
0.29257	1.30833
0.30186	1.29828
0.29475	1.2885
0.30319	1.27852
0.29701	1.26878
0.29292	1.25904
0.29504	1.24915
0.286	1.2396
0.3005	1.2302
0.29836	1.22081
0.30919	1.21142
0.30288	1.2021
0.31032	1.19295
0.28553	1.18382
0.31238	1.17474
0.30674	1.16574
0.31671	1.15678
0.31506	1.1478
0.29792	1.1391
0.29375	1.13045
0.2971	1.12176
0.30071	1.11319
0.30614	1.10471
0.29949	1.09626
0.28627	1.08793
0.29953	1.07967
0.28726	1.07111
0.28694	1.06298
0.29374	1.05492
0.28806	1.04687
0.28666	1.03889
0.29457	1.031
0.29167	1.02299
0.29324	1.01514
0.29782	1.00748
0.28392	0.99982
0.27003	0.99223
0.28573	0.98453
0.30244	0.977
0.2857	0.96966
0.28696	0.96228
0.27672	0.95493
0.27561	0.94773
0.28107	0.9405
0.28349	0.93322
0.28511	0.92615
0.29332	0.91905
0.2882	0.91208
0.27345	0.90516
0.28913	0.89818
0.27153	0.8914
0.27295	0.88454
0.28498	0.87788
0.27674	0.87129
0.28821	0.86456
0.28668	0.85797
0.28675	0.85154
0.28839	0.84502
0.2823	0.83847
0.29113	0.83213
0.29369	0.82593
0.2898	0.81959
0.29758	0.81329
0.29339	0.80713
0.28835	0.80097
0.30569	0.79489
0.29598	0.78889
0.2903	0.78292
0.3029	0.77697
0.29867	0.77118
0.30397	0.76521
0.3036	0.75938
0.30489	0.75362
0.30997	0.74778
0.30303	0.74216
0.30341	0.73669
0.28986	0.7311
0.311	0.72548
0.30139	0.72011
0.30212	0.71452
0.3074	0.7091
0.29523	0.70381
0.30244	0.69856
0.28738	0.69327
0.30108	0.68796
0.30506	0.68273
0.29484	0.67756
0.2962	0.6724
0.30383	0.66726
0.29737	0.66228
0.29585	0.65728
0.30633	0.65231
0.29789	0.64743
0.29585	0.64249
0.28419	0.63767
0.29501	0.63287
0.30312	0.62807
0.28652	0.62335
0.29394	0.61872
0.294	0.61396
0.26783	0.60929
0.26898	0.60476
0.27951	0.6002
0.26949	0.59576
0.27862	0.59124
0.28168	0.58673
0.29059	0.58229
0.27656	0.57787
0.28934	0.57357
0.29417	0.56929
0.28257	0.56502
0.288	0.5608
0.29448	0.55657
0.29127	0.55245
0.29059	0.54829
0.28894	0.54411
0.2813	0.54004
0.28819	0.53601
0.28626	0.53195
0.29381	0.52796
0.29664	0.52403
0.29454	0.52009
0.27921	0.51619
0.29137	0.51237
0.30886	0.50855
0.29666	0.50469
0.29874	0.50091
0.29655	0.49716
0.31361	0.49348
0.32084	0.4898
0.31173	0.48609
0.29146	0.48249
0.31799	0.47888
0.28465	0.47528
0.30083	0.47172
0.29479	0.46822
0.29052	0.46473
0.31217	0.46127
0.30578	0.45783
0.30743	0.45442
0.31614	0.45106
0.29669	0.44768
0.29714	0.44436
0.29527	0.44106
0.28303	0.43778
0.31107	0.43451
0.30608	0.43128
0.30541	0.42809
0.3056	0.42493
0.30607	0.4218
0.30049	0.41859
0.29985	0.41549
0.30081	0.4124
0.28392	0.40933
0.28827	0.40632
0.31473	0.40333
0.30974	0.40034
0.30341	0.39736
0.30345	0.39441
0.31676	0.39153
0.31889	0.38864
0.31301	0.38577
0.31363	0.38292
0.31067	0.38007
0.31628	0.37727
0.30681	0.3745
0.30652	0.37174
0.31158	0.36899
0.29326	0.36628
0.29016	0.36358
0.29318	0.3609
0.28568	0.35825
0.28888	0.35561
0.28435	0.35299
0.27488	0.35036
0.29779	0.34781
0.28691	0.34528
0.29203	0.34273
0.2983	0.34022
0.29292	0.33777
0.28902	0.33527
0.30495	0.33279
0.30805	0.33036
0.30557	0.32796
0.30098	0.32555
0.29672	0.32316
0.31148	0.32079
0.31594	0.31845
0.31782	0.31614
0.32403	0.31379
0.30486	0.3115
0.31022	0.30926
0.3064	0.30699
0.29853	0.30476
0.30465	0.30259
0.31941	0.3004
0.31186	0.29818
0.30027	0.29599
0.29892	0.29386
0.31166	0.29175
0.31269	0.28962
0.30794	0.28747
0.28096	0.28542
0.30348	0.28335
0.31362	0.28127
0.32292	0.27924
0.31306	0.27725
0.29746	0.27524
0.3227	0.2733
0.30036	0.27133
0.30502	0.26934
0.30837	0.26737
0.28472	0.26545
0.29489	0.26353
0.29202	0.26163
0.31264	0.25976
0.29741	0.25791
0.29988	0.25605
0.31084	0.25421
0.3057	0.25239
0.30297	0.25058
0.30007	0.24877
0.31191	0.24698
0.31194	0.24521
0.29356	0.24348
0.29871	0.24177
0.30726	0.24001
0.3104	0.23829
0.30574	0.23658
0.3035	0.23489
0.30903	0.23322
0.30569	0.23156
0.30154	0.22991
0.31739	0.22828
0.30044	0.22667
0.29482	0.22508
0.31273	0.22344
0.30334	0.22186
0.31761	0.2203
0.32073	0.21873
0.31312	0.21716
0.32088	0.21564
0.31189	0.21413
[truncated: 393 more rows]
