# Supplementary material for: The shelterin component TRF2 mediates columnar stacking of human telomeric chromatin
Source: EMBO J. 2023 Dec 14;43(1):87–111. doi: 10.1038/s44318-023-00002-3 (PMC10883271; doi:10.1038/s44318-023-00002-3)
Supplement: Supplementary file 6 — Figure 4 Source Data [file 44318_2023_2_MOESM6_ESM.zip › EMBOJ-2023-114491_Source data_Figure 4/4E/Numerical Data_Figure 4E.xlsx]

## Sheet: Sheet1
100 nM TRF2-DN						DNA WLC
Experimental data	dark cyan circles		Fitting	dark green curve			dashed line
Extension, mm	Force, pN		Extension, mm	Force, pN		Extension, mm	Force, pN
0.02153	0.04037		0.03556	0.04037		0.31685	0.04037
0.01613	0.04037		0.03556	0.04037		0.31685	0.04037
0.01767	0.04034		0.03555	0.04034		0.31654	0.04034
0.02081	0.04018		0.0355	0.04018		0.31501	0.04018
0.01762	0.03976		0.03537	0.03976		0.31082	0.03976
0.01732	0.0391		0.03516	0.0391		0.3042	0.0391
0.03072	0.03832		0.03491	0.03832		0.29605	0.03832
0.02037	0.03766		0.03469	0.03766		0.28904	0.03766
0.0275	0.0372		0.03453	0.0372		0.28405	0.0372
0.03966	0.03699		0.03446	0.03699		0.28171	0.03699
0.03363	0.03699		0.03446	0.03699		0.28169	0.03699
0.02263	0.03699		0.03446	0.03699		0.28168	0.03699
0.05574	0.03698		0.03446	0.03698		0.28166	0.03698
0.03282	0.03698		0.03446	0.03698		0.28164	0.03698
0.0377	0.03698		0.03446	0.03698		0.28162	0.03698
0.04736	0.03698		0.03446	0.03698		0.28161	0.03698
0.06845	0.03698		0.03446	0.03698		0.28159	0.03698
0.04108	0.03698		0.03446	0.03698		0.28157	0.03698
0.05439	0.03698		0.03446	0.03698		0.28156	0.03698
0.05464	0.03697		0.03446	0.03697		0.28154	0.03697
0.07087	0.03697		0.03446	0.03697		0.28153	0.03697
0.07328	0.03697		0.03445	0.03697		0.28151	0.03697
0.0297	0.03697		0.03445	0.03697		0.2815	0.03697
0.03995	0.03697		0.03445	0.03697		0.28148	0.03697
0.06032	0.03697		0.03445	0.03697		0.28147	0.03697
0.04741	0.03697		0.03445	0.03697		0.28145	0.03697
0.0807	0.03697		0.03445	0.03697		0.28144	0.03697
0.0141	0.03696		0.03445	0.03696		0.28143	0.03696
0.04607	0.03696		0.03445	0.03696		0.28141	0.03696
0.01325	0.03696		0.03445	0.03696		0.2814	0.03696
0.02145	0.03696		0.03445	0.03696		0.28139	0.03696
0.00835	0.03696		0.03445	0.03696		0.28137	0.03696
0.01827	0.03696		0.03445	0.03696		0.28136	0.03696
0.0113	0.03696		0.03445	0.03696		0.28135	0.03696
0.01254	0.03696		0.03445	0.03696		0.28134	0.03696
0.01452	0.03695		0.03445	0.03695		0.28132	0.03695
0.01386	0.03695		0.03445	0.03695		0.28131	0.03695
0.01505	0.03695		0.03445	0.03695		0.2813	0.03695
0.00351	0.03695		0.03445	0.03695		0.28129	0.03695
0.00115	0.03695		0.03445	0.03695		0.28128	0.03695
0.01731	0.03695		0.03445	0.03695		0.28127	0.03695
0.00388	0.03695		0.03445	0.03695		0.28126	0.03695
0.01053	0.03695		0.03445	0.03695		0.28124	0.03695
0.02095	0.03695		0.03445	0.03695		0.28123	0.03695
0.00823	0.03695		0.03445	0.03695		0.28122	0.03695
0.0063	0.03694		0.03445	0.03694		0.28121	0.03694
0.00972	0.03694		0.03445	0.03694		0.2812	0.03694
0.00362	0.03694		0.03444	0.03694		0.28119	0.03694
0.00947	0.03694		0.03444	0.03694		0.28118	0.03694
0.00777	0.03694		0.03444	0.03694		0.28118	0.03694
0.01373	0.03694		0.03444	0.03694		0.28117	0.03694
0.01707	0.03694		0.03444	0.03694		0.28116	0.03694
0.00304	0.03694		0.03444	0.03694		0.28115	0.03694
0.00421	0.03694		0.03444	0.03694		0.28114	0.03694
0.01239	0.03694		0.03444	0.03694		0.28113	0.03694
0.00747	0.03694		0.03444	0.03694		0.28112	0.03694
-0.00367	0.03694		0.03444	0.03694		0.28112	0.03694
-0.00117	0.03694		0.03444	0.03694		0.28111	0.03694
0.01946	0.03693		0.03444	0.03693		0.2811	0.03693
0.01568	0.03693		0.03444	0.03693		0.28109	0.03693
0.00893	0.03693		0.03444	0.03693		0.28109	0.03693
0.01754	0.03693		0.03444	0.03693		0.28108	0.03693
0.0144	0.03693		0.03444	0.03693		0.28107	0.03693
0.00817	0.03693		0.03444	0.03693		0.28106	0.03693
0.00943	0.03693		0.03444	0.03693		0.28106	0.03693
0.01727	0.03693		0.03444	0.03693		0.28105	0.03693
-0.00249	0.03693		0.03444	0.03693		0.28105	0.03693
-0.01181	0.03693		0.03444	0.03693		0.28104	0.03693
0.00346	0.03693		0.03444	0.03693		0.28103	0.03693
0.01454	0.03693		0.03444	0.03693		0.28103	0.03693
0.02101	0.03693		0.03444	0.03693		0.28102	0.03693
0.01951	0.03693		0.03444	0.03693		0.28102	0.03693
0.01083	0.03693		0.03444	0.03693		0.28101	0.03693
0.01804	0.03693		0.03444	0.03693		0.28101	0.03693
0.01941	0.03693		0.03444	0.03693		0.281	0.03693
0.0104	0.03693		0.03444	0.03693		0.281	0.03693
0.03105	0.03692		0.03444	0.03692		0.28099	0.03692
0.01438	0.03692		0.03444	0.03692		0.28099	0.03692
0.01169	0.03692		0.03444	0.03692		0.28098	0.03692
0.01433	0.03692		0.03444	0.03692		0.28098	0.03692
0.02661	0.03692		0.03444	0.03692		0.28097	0.03692
0.01791	0.03692		0.03444	0.03692		0.28097	0.03692
0.02626	0.03692		0.03444	0.03692		0.28096	0.03692
0.0382	0.03692		0.03444	0.03692		0.28096	0.03692
0.03907	0.03692		0.03444	0.03692		0.28096	0.03692
0.03768	0.03692		0.03444	0.03692		0.28095	0.03692
-0.00461	0.03692		0.03444	0.03692		0.28095	0.03692
0.02097	0.03692		0.03444	0.03692		0.28095	0.03692
0.01841	0.03692		0.03444	0.03692		0.28094	0.03692
0.00812	0.03692		0.03444	0.03692		0.28094	0.03692
0.01016	0.03692		0.03444	0.03692		0.28094	0.03692
-0.00212	0.03692		0.03444	0.03692		0.28093	0.03692
0.01919	0.03692		0.03444	0.03692		0.28093	0.03692
0.02425	0.03692		0.03444	0.03692		0.28093	0.03692
0.00601	0.03692		0.03444	0.03692		0.28092	0.03692
-0.00807	0.03692		0.03444	0.03692		0.28092	0.03692
0.00104	0.03692		0.03444	0.03692		0.28092	0.03692
0.00392	0.03692		0.03444	0.03692		0.28092	0.03692
0.00159	0.03692		0.03444	0.03692		0.28091	0.03692
0.00968	0.03692		0.03444	0.03692		0.28091	0.03692
0.01996	0.03692		0.03444	0.03692		0.28091	0.03692
0.01928	0.03692		0.03444	0.03692		0.28091	0.03692
0.01225	0.03692		0.03444	0.03692		0.28091	0.03692
0.01707	0.03692		0.03444	0.03692		0.2809	0.03692
0.01064	0.03692		0.03444	0.03692		0.2809	0.03692
0.0124	0.03692		0.03444	0.03692		0.2809	0.03692
0.02374	0.03692		0.03444	0.03692		0.2809	0.03692
0.03099	0.03692		0.03444	0.03692		0.2809	0.03692
0.02703	0.03692		0.03444	0.03692		0.2809	0.03692
0.01001	0.03692		0.03444	0.03692		0.28089	0.03692
0.00441	0.03692		0.03444	0.03692		0.28089	0.03692
0.01381	0.03692		0.03444	0.03692		0.28089	0.03692
0.01242	0.03692		0.03444	0.03692		0.28089	0.03692
0.02203	0.03692		0.03444	0.03692		0.28089	0.03692
0.0193	0.03692		0.03444	0.03692		0.28089	0.03692
-0.006	0.03692		0.03444	0.03692		0.28089	0.03692
0.00159	0.03692		0.03444	0.03692		0.28089	0.03692
0.02138	0.03692		0.03444	0.03692		0.28088	0.03692
0.00577	0.03692		0.03444	0.03692		0.28088	0.03692
0.01696	0.03692		0.03444	0.03692		0.28088	0.03692
0.02973	0.03691		0.03444	0.03691		0.28088	0.03691
0.02296	0.03691		0.03444	0.03691		0.28088	0.03691
0.0449	0.03691		0.03444	0.03691		0.28088	0.03691
0.02782	0.03691		0.03444	0.03691		0.28088	0.03691
0.0108	0.03691		0.03444	0.03691		0.28088	0.03691
0.01945	0.03691		0.03444	0.03691		0.28088	0.03691
0.00199	0.03691		0.03444	0.03691		0.28088	0.03691
0.01934	0.03691		0.03444	0.03691		0.28088	0.03691
0.00913	0.03691		0.03444	0.03691		0.28088	0.03691
0.03063	0.03691		0.03444	0.03691		0.28088	0.03691
0.01339	0.03691		0.03443	0.03691		0.28088	0.03691
0.01908	0.03691		0.03443	0.03691		0.28088	0.03691
0.01508	0.03691		0.03443	0.03691		0.28088	0.03691
0.01106	0.03691		0.03443	0.03691		0.28088	0.03691
0.00712	0.03691		0.03443	0.03691		0.28088	0.03691
0.01461	0.03691		0.03443	0.03691		0.28088	0.03691
0.00417	0.03691		0.03443	0.03691		0.28088	0.03691
0.00588	0.03691		0.03443	0.03691		0.28088	0.03691
0.01129	0.03691		0.03443	0.03691		0.28088	0.03691
-0.000445088	0.03691		0.03443	0.03691		0.28088	0.03691
0.01777	0.03691		0.03443	0.03691		0.28088	0.03691
0.00601	0.03691		0.03443	0.03691		0.28088	0.03691
0.01868	0.03691		0.03443	0.03691		0.28088	0.03691
-0.00541	0.03691		0.03443	0.03691		0.28088	0.03691
0.000441439	0.03691		0.03443	0.03691		0.28088	0.03691
0.00312	0.03691		0.03443	0.03691		0.28088	0.03691
0.02069	0.03693		0.03444	0.03693		0.28104	0.03693
0.01129	0.037		0.03447	0.037		0.28188	0.037
0.01588	0.03715		0.03452	0.03715		0.28345	0.03715
-0.00231	0.03728		0.03456	0.03728		0.28494	0.03728
0.01511	0.03742		0.03461	0.03742		0.2864	0.03742
-0.00552	0.03755		0.03465	0.03755		0.28786	0.03755
0.01528	0.03769		0.0347	0.03769		0.28934	0.03769
0.02208	0.03782		0.03475	0.03782		0.29082	0.03782
0.02279	0.03796		0.03479	0.03796		0.29229	0.03796
0.02181	0.0381		0.03484	0.0381		0.29377	0.0381
0.0181	0.03824		0.03488	0.03824		0.29525	0.03824
0.01714	0.03838		0.03493	0.03838		0.29675	0.03838
0.02723	0.03853		0.03498	0.03853		0.29828	0.03853
0.03851	0.03868		0.03503	0.03868		0.29983	0.03868
0.04907	0.03882		0.03507	0.03882		0.30129	0.03882
0.04042	0.03896		0.03512	0.03896		0.30273	0.03896
0.01432	0.03911		0.03517	0.03911		0.30426	0.03911
0.02142	0.03926		0.03521	0.03926		0.30578	0.03926
0.00799	0.03941		0.03526	0.03941		0.30727	0.03941
0.01462	0.03956		0.03531	0.03956		0.30879	0.03956
0.02746	0.03971		0.03536	0.03971		0.31034	0.03971
0.00988	0.03986		0.0354	0.03986		0.31184	0.03986
0.02167	0.04002		0.03545	0.04002		0.31337	0.04002
0.00885	0.04017		0.0355	0.04017		0.31491	0.04017
0.02879	0.04033		0.03555	0.04033		0.31645	0.04033
0.02687	0.04049		0.0356	0.04049		0.31799	0.04049
0.04115	0.04065		0.03564	0.04065		0.3195	0.04065
0.03518	0.04081		0.03569	0.04081		0.32105	0.04081
0.02579	0.04097		0.03574	0.04097		0.32259	0.04097
0.04339	0.04113		0.03579	0.04113		0.32413	0.04113
0.01798	0.0413		0.03584	0.0413		0.32568	0.0413
0.05274	0.04146		0.03589	0.04146		0.32723	0.04146
0.02608	0.04163		0.03594	0.04163		0.32879	0.04163
0.04354	0.0418		0.03599	0.0418		0.33035	0.0418
0.0237	0.04197		0.03603	0.04197		0.33191	0.04197
0.01703	0.04213		0.03608	0.04213		0.33345	0.04213
0.01023	0.04231		0.03613	0.04231		0.33504	0.04231
0.00781	0.04248		0.03618	0.04248		0.33662	0.04248
0.01776	0.04266		0.03623	0.04266		0.33818	0.04266
0.0168	0.04283		0.03628	0.04283		0.33975	0.04283
0.04647	0.04301		0.03633	0.04301		0.34135	0.04301
0.03093	0.04319		0.03638	0.04319		0.3429	0.04319
0.03355	0.04337		0.03643	0.04337		0.34448	0.04337
0.01089	0.04355		0.03648	0.04355		0.34607	0.04355
0.01496	0.04374		0.03653	0.04374		0.34766	0.04374
0.00725	0.04392		0.03658	0.04392		0.34926	0.04392
0.00419	0.04411		0.03663	0.04411		0.35083	0.04411
0.01325	0.04429		0.03668	0.04429		0.35241	0.04429
0.01424	0.04448		0.03673	0.04448		0.35401	0.04448
0.01946	0.04467		0.03678	0.04467		0.35558	0.04467
0.02747	0.04486		0.03683	0.04486		0.35717	0.04486
0.03342	0.04506		0.03688	0.04506		0.35881	0.04506
0.02351	0.04525		0.03693	0.04525		0.36042	0.04525
0.02702	0.04545		0.03698	0.04545		0.362	0.04545
0.02455	0.04565		0.03704	0.04565		0.36361	0.04565
0.02421	0.04584		0.03709	0.04584		0.36522	0.04584
0.03189	0.04605		0.03714	0.04605		0.36683	0.04605
0.02615	0.04625		0.03719	0.04625		0.36845	0.04625
0.03778	0.04645		0.03724	0.04645		0.37007	0.04645
0.03902	0.04666		0.03729	0.04666		0.37167	0.04666
0.02087	0.04686		0.03734	0.04686		0.37328	0.04686
0.01801	0.04707		0.03739	0.04707		0.3749	0.04707
0.01925	0.04728		0.03745	0.04728		0.37653	0.04728
0.04731	0.0475		0.0375	0.0475		0.37816	0.0475
0.01977	0.04771		0.03755	0.04771		0.37977	0.04771
0.02373	0.04793		0.0376	0.04793		0.3814	0.04793
0.00964	0.04814		0.03765	0.04814		0.38303	0.04814
-0.00857	0.04836		0.0377	0.04836		0.38465	0.04836
0.01604	0.04858		0.03776	0.04858		0.38629	0.04858
0.0219	0.04881		0.03781	0.04881		0.38793	0.04881
0.00859	0.04903		0.03786	0.04903		0.38955	0.04903
0.01337	0.04926		0.03791	0.04926		0.3912	0.04926
0.01032	0.04948		0.03797	0.04948		0.39285	0.04948
0.00889	0.04971		0.03802	0.04971		0.39445	0.04971
0.01895	0.04994		0.03807	0.04994		0.3961	0.04994
0.00915	0.05017		0.03812	0.05017		0.39773	0.05017
0.02431	0.05041		0.03817	0.05041		0.39937	0.05041
0.02034	0.05064		0.03823	0.05064		0.40102	0.05064
0.0106	0.05088		0.03828	0.05088		0.40267	0.05088
0.02116	0.05112		0.03833	0.05112		0.40431	0.05112
0.02075	0.05136		0.03838	0.05136		0.40594	0.05136
0.03984	0.05161		0.03844	0.05161		0.40758	0.05161
0.01307	0.05185		0.03849	0.05185		0.40925	0.05185
0.0354	0.0521		0.03854	0.0521		0.41089	0.0521
0.01581	0.05235		0.0386	0.05235		0.41255	0.05235
0.0158	0.0526		0.03865	0.0526		0.4142	0.0526
0.00397	0.05286		0.0387	0.05286		0.41585	0.05286
0.01076	0.05311		0.03876	0.05311		0.4175	0.05311
0.01103	0.05336		0.03881	0.05336		0.41912	0.05336
0.00428	0.05363		0.03886	0.05363		0.42082	0.05363
0.00687	0.05389		0.03892	0.05389		0.42249	0.05389
0.01357	0.05416		0.03897	0.05416		0.42414	0.05416
0.01229	0.05442		0.03902	0.05442		0.42577	0.05442
0.01062	0.05468		0.03907	0.05468		0.4274	0.05468
0.01947	0.05496		0.03913	0.05496		0.4291	0.05496
0.01263	0.05523		0.03918	0.05523		0.43076	0.05523
-0.0031	0.0555		0.03924	0.0555		0.4324	0.0555
0.02063	0.05578		0.03929	0.05578		0.43407	0.05578
0.01673	0.05605		0.03934	0.05605		0.43573	0.05605
0.00401	0.05634		0.0394	0.05634		0.43739	0.05634
0.01088	0.05662		0.03945	0.05662		0.43904	0.05662
0.02292	0.0569		0.0395	0.0569		0.44068	0.0569
0.00551	0.05719		0.03956	0.05719		0.44236	0.05719
0.00171	0.05748		0.03961	0.05748		0.44404	0.05748
0.01804	0.05777		0.03967	0.05777		0.44569	0.05777
0.02922	0.05806		0.03972	0.05806		0.44735	0.05806
0.03523	0.05836		0.03977	0.05836		0.44902	0.05836
0.02079	0.05866		0.03983	0.05866		0.45068	0.05866
0.02479	0.05896		0.03988	0.05896		0.45234	0.05896
0.01992	0.05926		0.03994	0.05926		0.45401	0.05926
0.03579	0.05957		0.03999	0.05957		0.45568	0.05957
0.03559	0.05987		0.04004	0.05987		0.45733	0.05987
0.03475	0.06018		0.0401	0.06018		0.459	0.06018
0.03369	0.0605		0.04015	0.0605		0.46067	0.0605
-0.00161	0.06081		0.04021	0.06081		0.46233	0.06081
0.00766	0.06113		0.04026	0.06113		0.46397	0.06113
0.0015	0.06144		0.04032	0.06144		0.46563	0.06144
0.02147	0.06177		0.04037	0.06177		0.4673	0.06177
0.01347	0.06209		0.04042	0.06209		0.46897	0.06209
0.0225	0.06242		0.04048	0.06242		0.47063	0.06242
0.01645	0.06275		0.04053	0.06275		0.47229	0.06275
0.0214	0.06308		0.04059	0.06308		0.47393	0.06308
0.01714	0.06342		0.04064	0.06342		0.47562	0.06342
0.01208	0.06376		0.0407	0.06376		0.47728	0.06376
0.0186	0.0641		0.04075	0.0641		0.47894	0.0641
0.01607	0.06444		0.04081	0.06444		0.48061	0.06444
0.00924	0.06478		0.04086	0.06478		0.48223	0.06478
0.01083	0.06513		0.04092	0.06513		0.48394	0.06513
0.00929	0.06549		0.04097	0.06549		0.4856	0.06549
0.00917	0.06584		0.04103	0.06584		0.48724	0.06584
0.00861	0.06619		0.04108	0.06619		0.4889	0.06619
0.0166	0.06655		0.04113	0.06655		0.49053	0.06655
0.00729	0.06691		0.04119	0.06691		0.4922	0.06691
0.01424	0.06728		0.04124	0.06728		0.49386	0.06728
0.02315	0.06764		0.0413	0.06764		0.49552	0.06764
0.03194	0.06802		0.04135	0.06802		0.49719	0.06802
0.01815	0.06839		0.04141	0.06839		0.49883	0.06839
0.00473	0.06876		0.04146	0.06876		0.50048	0.06876
0.00359	0.06914		0.04152	0.06914		0.50214	0.06914
-0.00798	0.06953		0.04157	0.06953		0.50379	0.06953
-0.00082888	0.06991		0.04163	0.06991		0.50543	0.06991
-0.00301	0.0703		0.04168	0.0703		0.50708	0.0703
0.00498	0.07069		0.04174	0.07069		0.50875	0.07069
0.00373	0.07109		0.04179	0.07109		0.5104	0.07109
0.00454	0.07148		0.04185	0.07148		0.51203	0.07148
0.01473	0.07188		0.0419	0.07188		0.51368	0.07188
0.00592	0.07228		0.04196	0.07228		0.51532	0.07228
0.00642	0.07269		0.04201	0.07269		0.51696	0.07269
0.00261	0.0731		0.04207	0.0731		0.51861	0.0731
0.02717	0.07351		0.04212	0.07351		0.52024	0.07351
0.01724	0.07393		0.04218	0.07393		0.52189	0.07393
0.00453	0.07435		0.04223	0.07435		0.52352	0.07435
0.00457	0.07477		0.04229	0.07477		0.52516	0.07477
-0.00263	0.0752		0.04234	0.0752		0.5268	0.0752
-0.00456	0.07563		0.0424	0.07563		0.52844	0.07563
0.01019	0.07606		0.04245	0.07606		0.53008	0.07606
0.0213	0.0765		0.04251	0.0765		0.53171	0.0765
0.01206	0.07693		0.04256	0.07693		0.53333	0.07693
0.00837	0.07737		0.04262	0.07737		0.53495	0.07737
0.01915	0.07783		0.04268	0.07783		0.53661	0.07783
0.00825	0.07827		0.04273	0.07827		0.53822	0.07827
0.0065	0.07872		0.04278	0.07872		0.53984	0.07872
0.01303	0.07918		0.04284	0.07918		0.54147	0.07918
0.01784	0.07964		0.0429	0.07964		0.54309	0.07964
0.01765	0.0801		0.04295	0.0801		0.54471	0.0801
0.0176	0.08057		0.04301	0.08057		0.54633	0.08057
0.01512	0.08104		0.04306	0.08104		0.54793	0.08104
0.02057	0.08151		0.04312	0.08151		0.54954	0.08151
0.00898	0.082		0.04317	0.082		0.55119	0.082
0.01639	0.08248		0.04323	0.08248		0.5528	0.08248
0.01984	0.08296		0.04328	0.08296		0.5544	0.08296
0.00887	0.08345		0.04334	0.08345		0.55601	0.08345
0.02491	0.08394		0.04339	0.08394		0.55761	0.08394
0.00862	0.08444		0.04345	0.08444		0.55922	0.08444
0.00358	0.08494		0.0435	0.08494		0.56083	0.08494
0.00512	0.08545		0.04356	0.08545		0.56243	0.08545
-0.00171	0.08596		0.04361	0.08596		0.56404	0.08596
0.01128	0.08647		0.04367	0.08647		0.56564	0.08647
0.02544	0.08698		0.04372	0.08698		0.56722	0.08698
0.01281	0.08751		0.04378	0.08751		0.56883	0.08751
-0.000626009	0.08803		0.04383	0.08803		0.57041	0.08803
0.01315	0.08856		0.04389	0.08856		0.57201	0.08856
0.01572	0.0891		0.04394	0.0891		0.57361	0.0891
0.01612	0.08963		0.044	0.08963		0.57517	0.08963
0.00797	0.09017		0.04405	0.09017		0.57676	0.09017
0.01176	0.09072		0.04411	0.09072		0.57835	0.09072
0.00943	0.09126		0.04416	0.09126		0.57992	0.09126
0.01718	0.0918		0.04422	0.0918		0.58146	0.0918
0.02029	0.09237		0.04427	0.09237		0.58307	0.09237
0.02312	0.09294		0.04433	0.09294		0.58465	0.09294
0.02699	0.09351		0.04439	0.09351		0.58623	0.09351
0.00797	0.09408		0.04444	0.09408		0.5878	0.09408
0.01827	0.09464		0.04449	0.09464		0.58934	0.09464
0.00779	0.09523		0.04455	0.09523		0.59092	0.09523
0.02032	0.09582		0.04461	0.09582		0.5925	0.09582
0.01371	0.09641		0.04466	0.09641		0.59405	0.09641
0.00641	0.097		0.04472	0.097		0.59561	0.097
0.00537	0.0976		0.04477	0.0976		0.59717	0.0976
0.01444	0.0982		0.04483	0.0982		0.59873	0.0982
0.0098	0.09881		0.04488	0.09881		0.60028	0.09881
-0.00010305	0.09942		0.04494	0.09942		0.60182	0.09942
0.00918	0.10004		0.04499	0.10004		0.60337	0.10004
0.00985	0.10066		0.04505	0.10066		0.60492	0.10066
-0.00364	0.10129		0.0451	0.10129		0.60646	0.10129
0.00132	0.10192		0.04516	0.10192		0.608	0.10192
0.000440154	0.10256		0.04521	0.10256		0.60953	0.10256
0.00558	0.1032		0.04527	0.1032		0.61106	0.1032
-0.00318	0.10383		0.04532	0.10383		0.61256	0.10383
0.00899	0.10449		0.04538	0.10449		0.61413	0.10449
0.01297	0.10515		0.04543	0.10515		0.61564	0.10515
0.000121237	0.1058		0.04549	0.1058		0.61716	0.1058
0.01519	0.10648		0.04554	0.10648		0.61871	0.10648
0.01281	0.10715		0.0456	0.10715		0.62023	0.10715
0.01738	0.10783		0.04565	0.10783		0.62175	0.10783
0.00352	0.10852		0.04571	0.10852		0.62327	0.10852
-0.00375	0.1092		0.04576	0.1092		0.62477	0.1092
0.00294	0.10989		0.04582	0.10989		0.62628	0.10989
0.00764	0.11059		0.04587	0.11059		0.62777	0.11059
-0.00151	0.11129		0.04593	0.11129		0.62928	0.11129
0.0069	0.11201		0.04598	0.11201		0.63079	0.11201
-0.00247	0.11272		0.04604	0.11272		0.6323	0.11272
-0.00275	0.11345		0.0461	0.11345		0.63379	0.11345
0.01641	0.11417		0.04615	0.11417		0.63528	0.11417
0.00114	0.11491		0.04621	0.11491		0.63678	0.11491
0.01922	0.11564		0.04626	0.11564		0.63827	0.11564
0.01838	0.11638		0.04632	0.11638		0.63974	0.11638
0.01519	0.11714		0.04637	0.11714		0.64123	0.11714
0.02025	0.11788		0.04643	0.11788		0.64269	0.11788
0.00271	0.11864		0.04648	0.11864		0.64417	0.11864
0.01444	0.11941		0.04654	0.11941		0.64564	0.11941
0.01328	0.12017		0.04659	0.12017		0.64709	0.12017
0.00622	0.12097		0.04665	0.12097		0.6486	0.12097
-0.000273776	0.12174		0.0467	0.12174		0.65005	0.12174
0.0097	0.12254		0.04676	0.12254		0.65152	0.12254
-0.00427	0.12334		0.04681	0.12334		0.65299	0.12334
-0.000758096	0.12414		0.04687	0.12414		0.65444	0.12414
0.0062	0.12496		0.04692	0.12496		0.65591	0.12496
0.00896	0.12577		0.04698	0.12577		0.65735	0.12577
0.00479	0.12659		0.04703	0.12659		0.65879	0.12659
0.00761	0.12742		0.04709	0.12742		0.66024	0.12742
0.02898	0.12825		0.04714	0.12825		0.66168	0.12825
0.02421	0.12909		0.0472	0.12909		0.66312	0.12909
0.01293	0.12994		0.04725	0.12994		0.66456	0.12994
0.01905	0.1308		0.04731	0.1308		0.66599	0.1308
0.01036	0.13166		0.04736	0.13166		0.66742	0.13166
-8.17677e-05	0.13253		0.04742	0.13253		0.66886	0.13253
0.01153	0.1334		0.04747	0.1334		0.67027	0.1334
0.0151	0.13428		0.04753	0.13428		0.67169	0.13428
0.00851	0.13517		0.04758	0.13517		0.67311	0.13517
0.00571	0.13607		0.04764	0.13607		0.67453	0.13607
0.00435	0.13696		0.04769	0.13696		0.67593	0.13696
-0.00325	0.13788		0.04775	0.13788		0.67735	0.13788
-0.00699	0.13879		0.04781	0.13879		0.67875	0.13879
0.0054	0.13971		0.04786	0.13971		0.68015	0.13971
0.01039	0.14065		0.04792	0.14065		0.68156	0.14065
0.02057	0.14159		0.04797	0.14159		0.68296	0.14159
0.023	0.14253		0.04803	0.14253		0.68435	0.14253
0.02425	0.14347		0.04808	0.14347		0.68572	0.14347
0.02189	0.14442		0.04814	0.14442		0.6871	0.14442
0.01553	0.1454		0.04819	0.1454		0.6885	0.1454
0.00807	0.14639		0.04825	0.14639		0.68989	0.14639
0.01	0.14737		0.0483	0.14737		0.69127	0.14737
0.00431	0.14835		0.04836	0.14835		0.69264	0.14835
0.01253	0.14935		0.04841	0.14935		0.69401	0.14935
0.02558	0.15036		0.04847	0.15036		0.69538	0.15036
0.01468	0.15137		0.04852	0.15137		0.69674	0.15137
0.00944	0.1524		0.04858	0.1524		0.69811	0.1524
0.02177	0.15343		0.04864	0.15343		0.69948	0.15343
-0.0011	0.15446		0.04869	0.15446		0.70082	0.15446
0.00523	0.1555		0.04875	0.1555		0.70217	0.1555
-0.00437	0.15655		0.0488	0.15655		0.70352	0.15655
-0.00103	0.15762		0.04886	0.15762		0.70487	0.15762
0.01221	0.15868		0.04891	0.15868		0.70621	0.15868
0.01468	0.15974		0.04897	0.15974		0.70752	0.15974
0.01462	0.16085		0.04902	0.16085		0.70888	0.16085
-0.00664	0.16194		0.04908	0.16194		0.71022	0.16194
0.007	0.16305		0.04914	0.16305		0.71155	0.16305
-0.00395	0.16416		0.04919	0.16416		0.71287	0.16416
0.00719	0.16526		0.04925	0.16526		0.71418	0.16526
0.00206	0.16641		0.0493	0.16641		0.71552	0.16641
0.01405	0.16757		0.04936	0.16757		0.71686	0.16757
0.0201	0.16871		0.04942	0.16871		0.71817	0.16871
0.02301	0.16985		0.04947	0.16985		0.71946	0.16985
0.01337	0.171		0.04953	0.171		0.72075	0.171
0.01354	0.17223		0.04958	0.17223		0.72211	0.17223
0.01403	0.17339		0.04964	0.17339		0.7234	0.17339
0.01091	0.17456		0.04969	0.17456		0.72467	0.17456
0.02293	0.17577		0.04975	0.17577		0.72597	0.17577
0.03915	0.17698		0.04981	0.17698		0.72725	0.17698
0.00877	0.17819		0.04986	0.17819		0.72854	0.17819
0.01946	0.17942		0.04992	0.17942		0.72982	0.17942
0.02014	0.18067		0.04997	0.18067		0.73111	0.18067
0.02319	0.18192		0.05003	0.18192		0.73239	0.18192
0.01888	0.18317		0.05009	0.18317		0.73366	0.18317
0.01365	0.18444		0.05014	0.18444		0.73493	0.18444
0.0124	0.18571		0.0502	0.18571		0.73619	0.18571
0.02334	0.18701		0.05026	0.18701		0.73746	0.18701
0.03456	0.18831		0.05031	0.18831		0.73873	0.18831
0.02685	0.18962		0.05037	0.18962		0.73998	0.18962
0.00752	0.19093		0.05043	0.19093		0.74124	0.19093
0.02138	0.19226		0.05048	0.19226		0.74249	0.19226
0.01245	0.1936		0.05054	0.1936		0.74373	0.1936
0.03759	0.19495		0.05059	0.19495		0.74498	0.19495
0.01389	0.19633		0.05065	0.19633		0.74624	0.19633
0.01777	0.19768		0.05071	0.19768		0.74746	0.19768
0.04371	0.19906		0.05077	0.19906		0.74869	0.19906
0.06136	0.20046		0.05082	0.20046		0.74993	0.20046
0.05101	0.20185		0.05088	0.20185		0.75115	0.20185
0.06426	0.20327		0.05094	0.20327		0.75238	0.20327
0.0235	0.2047		0.05099	0.2047		0.7536	0.2047
0.03607	0.20613		0.05105	0.20613		0.75482	0.20613
0.05315	0.20758		0.05111	0.20758		0.75603	0.20758
0.06341	0.20905		0.05116	0.20905		0.75725	0.20905
0.09023	0.2105		0.05122	0.2105		0.75845	0.2105
0.06751	0.21199		0.05128	0.21199		0.75966	0.21199
0.06494	0.21348		0.05134	0.21348		0.76086	0.21348
0.08319	0.21497		0.05139	0.21497		0.76205	0.21497
0.05626	0.2165		0.05145	0.2165		0.76325	0.2165
0.04261	0.21804		0.05151	0.21804		0.76445	0.21804
0.06594	0.21957		0.05157	0.21957		0.76563	0.21957
0.0746	0.2211		0.05162	0.2211		0.7668	0.2211
0.06405	0.22267		0.05168	0.22267		0.76799	0.22267
0.05062	0.22425		0.05174	0.22425		0.76917	0.22425
0.04481	0.22584		0.0518	0.22584		0.77034	0.22584
0.05954	0.22743		0.05186	0.22743		0.77151	0.22743
0.02292	0.22905		0.05191	0.22905		0.77268	0.22905
0.03995	0.23067		0.05197	0.23067		0.77384	0.23067
0.02392	0.23231		0.05203	0.23231		0.77501	0.23231
0.01413	0.23397		0.05209	0.23397		0.77617	0.23397
0.02346	0.23564		0.05215	0.23564		0.77733	0.23564
0.03725	0.23731		0.05221	0.23731		0.77848	0.23731
0.01468	0.23898		0.05226	0.23898		0.77962	0.23898
0.01613	0.24069		0.05232	0.24069		0.78076	0.24069
0.03423	0.2424		0.05238	0.2424		0.7819	0.2424
0.01967	0.24413		0.05244	0.24413		0.78304	0.24413
0.02456	0.24587		0.0525	0.24587		0.78418	0.24587
0.04254	0.24759		0.05256	0.24759		0.78528	0.24759
0.03469	0.24939		0.05262	0.24939		0.78643	0.24939
0.03571	0.2512		0.05268	0.2512		0.78757	0.2512
0.01845	0.253		0.05274	0.253		0.7887	0.253
0.03231	0.2548		0.0528	0.2548		0.78981	0.2548
0.02736	0.25661		0.05286	0.25661		0.79092	0.25661
0.02853	0.25845		0.05292	0.25845		0.79203	0.25845
0.01454	0.26031		0.05298	0.26031		0.79314	0.26031
0.04558	0.26218		0.05304	0.26218		0.79424	0.26218
0.03932	0.26405		0.0531	0.26405		0.79534	0.26405
0.03136	0.26595		0.05316	0.26595		0.79644	0.26595
0.0409	0.26787		0.05322	0.26787		0.79754	0.26787
0.03342	0.2698		0.05328	0.2698		0.79864	0.2698
0.01671	0.27173		0.05334	0.27173		0.79972	0.27173
0.04334	0.2737		0.0534	0.2737		0.80081	0.2737
0.03771	0.27566		0.05346	0.27566		0.80189	0.27566
0.02995	0.27762		0.05352	0.27762		0.80295	0.27762
0.01893	0.27962		0.05358	0.27962		0.80403	0.27962
0.0283	0.28168		0.05364	0.28168		0.80512	0.28168
0.01813	0.2837		0.0537	0.2837		0.80618	0.2837
0.01375	0.28575		0.05376	0.28575		0.80725	0.28575
0.01397	0.28782		0.05383	0.28782		0.80831	0.28782
0.02954	0.28991		0.05389	0.28991		0.80938	0.28991
0.02414	0.29201		0.05395	0.29201		0.81044	0.29201
0.01615	0.29415		0.05401	0.29415		0.8115	0.29415
0.01769	0.29625		0.05407	0.29625		0.81254	0.29625
0.01197	0.29839		0.05414	0.29839		0.81358	0.29839
0.01138	0.30056		0.0542	0.30056		0.81463	0.30056
-0.000433237	0.30273		0.05426	0.30273		0.81566	0.30273
0.02324	0.30496		0.05432	0.30496		0.81671	0.30496
0.03179	0.30716		0.05439	0.30716		0.81774	0.30716
0.01312	0.30938		0.05445	0.30938		0.81876	0.30938
0.01314	0.31163		0.05451	0.31163		0.81979	0.31163
0.03587	0.31391		0.05458	0.31391		0.82082	0.31391
0.02583	0.31618		0.05464	0.31618		0.82184	0.31618
0.03575	0.31848		0.0547	0.31848		0.82285	0.31848
0.04478	0.3208		0.05477	0.3208		0.82387	0.3208
0.03763	0.32315		0.05483	0.32315		0.82489	0.32315
0.01726	0.32553		0.05489	0.32553		0.82591	0.32553
0.00628	0.32788		0.05496	0.32788		0.8269	0.32788
0.01417	0.33025		0.05502	0.33025		0.82789	0.33025
0.0207	0.33267		0.05509	0.33267		0.82889	0.33267
0.02223	0.3351		0.05515	0.3351		0.82989	0.3351
0.01697	0.33762		0.05522	0.33762		0.83091	0.33762
0.01503	0.34008		0.05528	0.34008		0.8319	0.34008
0.02358	0.34253		0.05535	0.34253		0.83287	0.34253
0.03467	0.34501		0.05541	0.34501		0.83384	0.34501
0.01658	0.34754		0.05548	0.34754		0.83482	0.34754
0.00402	0.35008		0.05554	0.35008		0.8358	0.35008
0.02767	0.35266		0.05561	0.35266		0.83678	0.35266
0.02295	0.35524		0.05568	0.35524		0.83775	0.35524
0.03093	0.35784		0.05574	0.35784		0.83871	0.35784
0.06403	0.36046		0.05581	0.36046		0.83968	0.36046
0.03861	0.36312		0.05588	0.36312		0.84064	0.36312
0.05105	0.36578		0.05594	0.36578		0.8416	0.36578
0.03174	0.36847		0.05601	0.36847		0.84255	0.36847
0.0407	0.37118		0.05608	0.37118		0.84351	0.37118
0.04472	0.37392		0.05615	0.37392		0.84446	0.37392
0.05605	0.37666		0.05621	0.37666		0.8454	0.37666
0.05339	0.37942		0.05628	0.37942		0.84634	0.37942
0.03998	0.38222		0.05635	0.38222		0.84728	0.38222
0.06524	0.38503		0.05642	0.38503		0.84822	0.38503
0.0237	0.38789		0.05649	0.38789		0.84916	0.38789
0.01697	0.39073		0.05656	0.39073		0.85009	0.39073
0.00269	0.39362		0.05663	0.39362		0.85102	0.39362
0.01288	0.39654		0.0567	0.39654		0.85195	0.39654
0.00911	0.39945		0.05676	0.39945		0.85286	0.39945
0.0122	0.40241		0.05683	0.40241		0.85378	0.40241
0.01442	0.40538		0.05691	0.40538		0.8547	0.40538
0.01114	0.4084		0.05698	0.4084		0.85562	0.4084
0.01809	0.41142		0.05705	0.41142		0.85653	0.41142
-0.0015	0.41442		0.05712	0.41442		0.85742	0.41442
0.01107	0.41748		0.05719	0.41748		0.85833	0.41748
0.00796	0.42061		0.05726	0.42061		0.85924	0.42061
0.00867	0.4237		0.05733	0.4237		0.86013	0.4237
0.00732	0.42675		0.0574	0.42675		0.861	0.42675
-0.00357	0.42999		0.05747	0.42999		0.86192	0.42999
0.00974	0.43319		0.05755	0.43319		0.86281	0.43319
0.0131	0.43639		0.05762	0.43639		0.86369	0.43639
0.0137	0.43963		0.05769	0.43963		0.86458	0.43963
0.01075	0.44292		0.05777	0.44292		0.86546	0.44292
0.02672	0.44625		0.05784	0.44625		0.86635	0.44625
0.01975	0.44952		0.05791	0.44952		0.86722	0.44952
0.02872	0.45284		0.05799	0.45284		0.86809	0.45284
0.05061	0.45621		0.05806	0.45621		0.86895	0.45621
0.03606	0.45957		0.05814	0.45957		0.86981	0.45957
0.05324	0.46299		0.05821	0.46299		0.87068	0.46299
0.04987	0.46644		0.05829	0.46644		0.87154	0.46644
0.04576	0.46992		0.05836	0.46992		0.8724	0.46992
0.03367	0.47342		0.05844	0.47342		0.87325	0.47342
0.05105	0.47693		0.05851	0.47693		0.8741	0.47693
0.03607	0.48048		0.05859	0.48048		0.87495	0.48048
0.03452	0.48405		0.05867	0.48405		0.87579	0.48405
0.03774	0.48767		0.05874	0.48767		0.87664	0.48767
0.04519	0.49132		0.05882	0.49132		0.87748	0.49132
0.03716	0.49498		0.0589	0.49498		0.87832	0.49498
0.02799	0.49878		0.05898	0.49878		0.87918	0.49878
0.0308	0.50244		0.05906	0.50244		0.88	0.50244
0.02344	0.50612		0.05913	0.50612		0.88081	0.50612
0.05593	0.50992		0.05921	0.50992		0.88164	0.50992
0.02889	0.51372		0.05929	0.51372		0.88246	0.51372
0.0494	0.51754		0.05937	0.51754		0.88328	0.51754
0.0424	0.52145		0.05945	0.52145		0.88411	0.52145
0.02165	0.52539		0.05954	0.52539		0.88493	0.52539
0.02012	0.52927		0.05962	0.52927		0.88573	0.52927
0.03168	0.53315		0.05969	0.53315		0.88653	0.53315
0.03255	0.53716		0.05978	0.53716		0.88734	0.53716
0.02809	0.54122		0.05986	0.54122		0.88815	0.54122
0.03299	0.54527		0.05994	0.54527		0.88895	0.54527
0.02104	0.54933		0.06002	0.54933		0.88975	0.54933
0.03287	0.55346		0.06011	0.55346		0.89055	0.55346
0.03134	0.55761		0.06019	0.55761		0.89134	0.55761
0.02905	0.56178		0.06027	0.56178		0.89213	0.56178
0.02621	0.566		0.06036	0.566		0.89292	0.566
0.0361	0.57027		0.06044	0.57027		0.89371	0.57027
0.02599	0.57454		0.06053	0.57454		0.89449	0.57454
0.03719	0.57883		0.06061	0.57883		0.89526	0.57883
0.03562	0.58316		0.0607	0.58316		0.89604	0.58316
0.02601	0.58756		0.06078	0.58756		0.89682	0.58756
0.01102	0.59195		0.06087	0.59195		0.89759	0.59195
0.01234	0.5964		0.06096	0.5964		0.89836	0.5964
0.03252	0.60082		0.06104	0.60082		0.89911	0.60082
0.0332	0.60531		0.06113	0.60531		0.89987	0.60531
0.02362	0.60996		0.06122	0.60996		0.90065	0.60996
0.01535	0.61453		0.06131	0.61453		0.90141	0.61453
0.02599	0.61917		0.0614	0.61917		0.90217	0.61917
0.03944	0.62382		0.06149	0.62382		0.90292	0.62382
0.03001	0.62849		0.06158	0.62849		0.90367	0.62849
0.03741	0.63323		0.06167	0.63323		0.90442	0.63323
0.04505	0.63802		0.06176	0.63802		0.90516	0.63802
0.01867	0.64281		0.06185	0.64281		0.90591	0.64281
0.05299	0.64763		0.06194	0.64763		0.90664	0.64763
0.03767	0.65252		0.06203	0.65252		0.90738	0.65252
0.0443	0.65745		0.06213	0.65745		0.90812	0.65745
0.04119	0.66239		0.06222	0.66239		0.90885	0.66239
0.04023	0.66737		0.06231	0.66737		0.90958	0.66737
0.04327	0.67241		0.06241	0.67241		0.91031	0.67241
0.04112	0.67749		0.0625	0.67749		0.91104	0.67749
0.0393	0.68263		0.0626	0.68263		0.91176	0.68263
0.01902	0.68778		0.06269	0.68778		0.91248	0.68778
0.04974	0.69295		0.06279	0.69295		0.9132	0.69295
0.04028	0.69816		0.06289	0.69816		0.91391	0.69816
0.05114	0.70343		0.06298	0.70343		0.91462	0.70343
0.03881	0.70875		0.06308	0.70875		0.91534	0.70875
0.03052	0.71413		0.06318	0.71413		0.91605	0.71413
0.05812	0.71947		0.06328	0.71947		0.91674	0.71947
0.03759	0.72485		0.06338	0.72485		0.91744	0.72485
0.04113	0.7304		0.06348	0.7304		0.91815	0.7304
0.04151	0.73593		0.06358	0.73593		0.91885	0.73593
0.04897	0.74151		0.06368	0.74151		0.91955	0.74151
0.04336	0.74714		0.06378	0.74714		0.92024	0.74714
0.06053	0.7528		0.06388	0.7528		0.92093	0.7528
0.05621	0.75845		0.06398	0.75845		0.92162	0.75845
0.04644	0.76418		0.06409	0.76418		0.9223	0.76418
0.04523	0.76998		0.06419	0.76998		0.92299	0.76998
0.05174	0.77582		0.06429	0.77582		0.92367	0.77582
0.05836	0.78168		0.0644	0.78168		0.92435	0.78168
0.03744	0.78759		0.0645	0.78759		0.92502	0.78759
0.0539	0.7936		0.06461	0.7936		0.9257	0.7936
0.07457	0.7996		0.06472	0.7996		0.92637	0.7996
0.06536	0.80562		0.06482	0.80562		0.92704	0.80562
0.06523	0.81173		0.06493	0.81173		0.92771	0.81173
0.03421	0.8179		0.06504	0.8179		0.92837	0.8179
0.04873	0.82401		0.06515	0.82401		0.92902	0.82401
0.05356	0.83028		0.06526	0.83028		0.92969	0.83028
0.03479	0.83666		0.06537	0.83666		0.93035	0.83666
0.05595	0.84301		0.06548	0.84301		0.93101	0.84301
0.04216	0.8494		0.06559	0.8494		0.93166	0.8494
0.05647	0.85588		0.0657	0.85588		0.93232	0.85588
0.04674	0.8624		0.06582	0.8624		0.93297	0.8624
0.05563	0.86894		0.06593	0.86894		0.93361	0.86894
0.03912	0.87552		0.06604	0.87552		0.93425	0.87552
0.02981	0.88212		0.06616	0.88212		0.93489	0.88212
0.05886	0.88882		0.06627	0.88882		0.93553	0.88882
0.05064	0.89561		0.06639	0.89561		0.93617	0.89561
0.05715	0.90245		0.06651	0.90245		0.93681	0.90245
0.05904	0.90925		0.06662	0.90925		0.93744	0.90925
0.05334	0.91617		0.06674	0.91617		0.93807	0.91617
0.05132	0.92316		0.06686	0.92316		0.9387	0.92316
0.04878	0.93017		0.06698	0.93017		0.93932	0.93017
0.07397	0.93722		0.0671	0.93722		0.93995	0.93722
0.07696	0.94443		0.06722	0.94443		0.94057	0.94443
0.05856	0.95158		0.06734	0.95158		0.94119	0.95158
0.06745	0.95882		0.06746	0.95882		0.94181	0.95882
0.0671	0.96613		0.06759	0.96613		0.94242	0.96613
0.05308	0.97347		0.06771	0.97347		0.94304	0.97347
0.07213	0.98083		0.06784	0.98083		0.94364	0.98083
0.07602	0.98828		0.06796	0.98828		0.94425	0.98828
0.06676	0.99582		0.06809	0.99582		0.94486	0.99582
0.05284	1.00338		0.06821	1.00338		0.94546	1.00338
0.06829	1.01092		0.06834	1.01092		0.94606	1.01092
0.05967	1.0188		0.06847	1.0188		0.94667	1.0188
0.06163	1.02659		0.0686	1.02659		0.94727	1.02659
0.04684	1.03441		0.06873	1.03441		0.94786	1.03441
0.06155	1.04234		0.06886	1.04234		0.94846	1.04234
0.05573	1.05021		0.06899	1.05021		0.94905	1.05021
0.06135	1.05824		0.06913	1.05824		0.94964	1.05824
0.06851	1.06633		0.06926	1.06633		0.95023	1.06633
0.0524	1.07443		0.06939	1.07443		0.95081	1.07443
0.05794	1.08255		0.06953	1.08255		0.95139	1.08255
0.065	1.09082		0.06966	1.09082		0.95197	1.09082
0.06079	1.09916		0.0698	1.09916		0.95255	1.09916
0.06885	1.10753		0.06994	1.10753		0.95313	1.10753
0.06872	1.11603		0.07008	1.11603		0.95371	1.11603
0.07799	1.1247		0.07022	1.1247		0.95429	1.1247
0.0748	1.1331		0.07036	1.1331		0.95485	1.1331
0.05415	1.14176		0.0705	1.14176		0.95542	1.14176
0.05151	1.15048		0.07064	1.15048		0.95599	1.15048
0.0707	1.15925		0.07078	1.15925		0.95655	1.15925
0.0777	1.16817		0.07093	1.16817		0.95712	1.16817
0.05843	1.17704		0.07107	1.17704		0.95768	1.17704
0.08027	1.18603		0.07122	1.18603		0.95823	1.18603
0.10788	1.1951		0.07136	1.1951		0.95879	1.1951
0.08869	1.20422		0.07151	1.20422		0.95935	1.20422
0.09384	1.21343		0.07166	1.21343		0.9599	1.21343
0.10213	1.22277		0.07181	1.22277		0.96045	1.22277
0.08322	1.23211		0.07196	1.23211		0.961	1.23211
0.07999	1.24149		0.07211	1.24149		0.96155	1.24149
0.10161	1.25098		0.07226	1.25098		0.96209	1.25098
0.1043	1.2606		0.07242	1.2606		0.96264	1.2606
0.08405	1.27017		0.07257	1.27017		0.96318	1.27017
0.07095	1.27987		0.07272	1.27987		0.96372	1.27987
0.06104	1.28978		0.07288	1.28978		0.96426	1.28978
0.0523	1.29983		0.07304	1.29983		0.96481	1.29983
0.07494	1.30952		0.0732	1.30952		0.96533	1.30952
0.06366	1.31951		0.07336	1.31951		0.96586	1.31951
0.07918	1.32966		0.07352	1.32966		0.96639	1.32966
0.06926	1.33986		0.07368	1.33986		0.96692	1.33986
0.06807	1.35003		0.07384	1.35003		0.96744	1.35003
0.05806	1.36039		0.07401	1.36039		0.96797	1.36039
0.05138	1.37085		0.07417	1.37085		0.96849	1.37085
0.06998	1.38135		0.07434	1.38135		0.96901	1.38135
0.05988	1.39188		0.0745	1.39188		0.96953	1.39188
0.09677	1.40256		0.07467	1.40256		0.97005	1.40256
0.09897	1.41346		0.07484	1.41346		0.97057	1.41346
0.0964	1.42424		0.07501	1.42424		0.97108	1.42424
0.07303	1.43506		0.07518	1.43506		0.97159	1.43506
0.0704	1.44606		0.07536	1.44606		0.9721	1.44606
0.06161	1.45712		0.07553	1.45712		0.97261	1.45712
0.07024	1.46833		0.0757	1.46833		0.97312	1.46833
0.08146	1.47959		0.07588	1.47959		0.97362	1.47959
0.05916	1.49111		0.07606	1.49111		0.97413	1.49111
0.05089	1.50288		0.07624	1.50288		0.97465	1.50288
0.04229	1.51389		0.07642	1.51389		0.97512	1.51389
0.06852	1.52545		0.0766	1.52545		0.97562	1.52545
0.0331	1.5372		0.07678	1.5372		0.97612	1.5372
0.04512	1.54903		0.07696	1.54903		0.97661	1.54903
0.06674	1.56094		0.07715	1.56094		0.97711	1.56094
0.05995	1.57281		0.07733	1.57281		0.97759	1.57281
0.07026	1.58487		0.07752	1.58487		0.97808	1.58487
0.08987	1.59705		0.07771	1.59705		0.97857	1.59705
0.06978	1.60933		0.0779	1.60933		0.97906	1.60933
0.0662	1.62175		0.07809	1.62175		0.97954	1.62175
0.07717	1.6341		0.07828	1.6341		0.98002	1.6341
0.05371	1.64664		0.07847	1.64664		0.9805	1.64664
0.06426	1.6593		0.07867	1.6593		0.98098	1.6593
0.08531	1.67207		0.07887	1.67207		0.98146	1.67207
0.06528	1.68504		0.07907	1.68504		0.98194	1.68504
0.06443	1.69783		0.07926	1.69783		0.98241	1.69783
0.08406	1.71084		0.07946	1.71084		0.98288	1.71084
0.08773	1.72404		0.07967	1.72404		0.98335	1.72404
0.07121	1.73729		0.07987	1.73729		0.98382	1.73729
0.05551	1.75061		0.08007	1.75061		0.98428	1.75061
0.05702	1.76402		0.08028	1.76402		0.98475	1.76402
0.04534	1.77763		0.08049	1.77763		0.98521	1.77763
0.08062	1.79136		0.0807	1.79136		0.98568	1.79136
0.09268	1.8051		0.08091	1.8051		0.98614	1.8051
0.09036	1.81894		0.08112	1.81894		0.9866	1.81894
0.07662	1.83289		0.08133	1.83289		0.98705	1.83289
0.07485	1.847		0.08154	1.847		0.98751	1.847
0.07416	1.86123		0.08176	1.86123		0.98796	1.86123
0.06355	1.87548		0.08198	1.87548		0.98842	1.87548
0.06877	1.89015		0.0822	1.89015		0.98887	1.89015
0.06191	1.90453		0.08242	1.90453		0.98932	1.90453
0.09591	1.91908		0.08264	1.91908		0.98976	1.91908
0.05396	1.93397		0.08287	1.93397		0.99021	1.93397
0.05688	1.94881		0.08309	1.94881		0.99066	1.94881
0.04849	1.96373		0.08332	1.96373		0.9911	1.96373
0.0614	1.97884		0.08354	1.97884		0.99154	1.97884
0.07094	1.99393		0.08377	1.99393		0.99198	1.99393
0.06626	2.00905		0.084	2.00905		0.99241	2.00905
0.0699	2.02493		0.08424	2.02493		0.99286	2.02493
0.06694	2.04018		0.08447	2.04018		0.99329	2.04018
0.06006	2.05596		0.08471	2.05596		0.99372	2.05596
0.06436	2.07207		0.08495	2.07207		0.99416	2.07207
0.07276	2.08797		0.08519	2.08797		0.99459	2.08797
0.0841	2.10399		0.08543	2.10399		0.99502	2.10399
0.08467	2.11988		0.08567	2.11988		0.99544	2.11988
0.08362	2.13627		0.08591	2.13627		0.99587	2.13627
0.093	2.15287		0.08616	2.15287		0.9963	2.15287
0.09024	2.1691		0.08641	2.1691		0.99671	2.1691
0.09531	2.18628		0.08666	2.18628		0.99715	2.18628
0.10261	2.20299		0.08691	2.20299		0.99757	2.20299
0.10758	2.2199		0.08717	2.2199		0.99799	2.2199
0.08791	2.23722		0.08742	2.23722		0.99841	2.23722
0.07559	2.2545		0.08768	2.2545		0.99883	2.2545
0.07365	2.27181		0.08794	2.27181		0.99924	2.27181
0.0862	2.28939		0.0882	2.28939		0.99966	2.28939
0.07691	2.30706		0.08847	2.30706		1.00007	2.30706
0.09222	2.32472		0.08873	2.32472		1.00048	2.32472
0.08313	2.34253		0.08899	2.34253		1.00089	2.34253
0.08839	2.3607		0.08926	2.3607		1.0013	2.3607
0.09356	2.37888		0.08953	2.37888		1.0017	2.37888
0.08542	2.39715		0.0898	2.39715		1.00211	2.39715
0.10575	2.41566		0.09008	2.41566		1.00251	2.41566
0.10912	2.43432		0.09035	2.43432		1.00292	2.43432
0.11743	2.4531		0.09063	2.4531		1.00332	2.4531
0.09896	2.47204		0.09091	2.47204		1.00372	2.47204
0.10591	2.49107		0.09119	2.49107		1.00412	2.49107
0.10465	2.51014		0.09148	2.51014		1.00451	2.51014
0.13212	2.52959		0.09176	2.52959		1.00491	2.52959
0.10912	2.5492		0.09205	2.5492		1.00531	2.5492
0.10443	2.56882		0.09234	2.56882		1.0057	2.56882
0.10263	2.58839		0.09263	2.58839		1.00609	2.58839
0.1001	2.60796		0.09292	2.60796		1.00647	2.60796
0.10612	2.62807		0.09321	2.62807		1.00686	2.62807
0.08331	2.64879		0.09352	2.64879		1.00725	2.64879
0.1054	2.66948		0.09382	2.66948		1.00765	2.66948
0.08003	2.68998		0.09412	2.68998		1.00803	2.68998
0.09333	2.71072		0.09443	2.71072		1.00841	2.71072
0.09913	2.73154		0.09473	2.73154		1.0088	2.73154
0.11091	2.7527		0.09504	2.7527		1.00918	2.7527
0.09716	2.77385		0.09535	2.77385		1.00956	2.77385
0.12213	2.79499		0.09566	2.79499		1.00993	2.79499
0.10839	2.8172		0.09599	2.8172		1.01032	2.8172
0.10806	2.8387		0.0963	2.8387		1.01069	2.8387
0.11794	2.86051		0.09662	2.86051		1.01107	2.86051
0.10743	2.88266		0.09694	2.88266		1.01144	2.88266
0.0974	2.90485		0.09727	2.90485		1.01182	2.90485
0.10536	2.92734		0.09759	2.92734		1.01219	2.92734
0.09451	2.94987		0.09792	2.94987		1.01256	2.94987
0.11496	2.97262		0.09825	2.97262		1.01293	2.97262
0.10733	2.99572		0.09859	2.99572		1.0133	2.99572
0.12081	3.01911		0.09893	3.01911		1.01367	3.01911
0.10908	3.04206		0.09926	3.04206		1.01403	3.04206
0.10241	3.06553		0.0996	3.06553		1.01439	3.06553
0.11503	3.08927		0.09995	3.08927		1.01476	3.08927
0.11901	3.113		0.10029	3.113		1.01512	3.113
0.12053	3.13667		0.10063	3.13667		1.01547	3.13667
0.10573	3.16117		0.10099	3.16117		1.01584	3.16117
0.10424	3.18581		0.10134	3.18581		1.0162	3.18581
0.09251	3.21046		0.1017	3.21046		1.01656	3.21046
0.11005	3.23516		0.10205	3.23516		1.01691	3.23516
0.11318	3.26005		0.10241	3.26005		1.01727	3.26005
0.11403	3.28538		0.10278	3.28538		1.01762	3.28538
0.103	3.31072		0.10314	3.31072		1.01798	3.31072
0.10396	3.33623		0.10351	3.33623		1.01833	3.33623
0.10459	3.36211		0.10388	3.36211		1.01868	3.36211
0.10222	3.38798		0.10425	3.38798		1.01903	3.38798
0.09169	3.41415		0.10463	3.41415		1.01938	3.41415
0.09706	3.44054		0.10501	3.44054		1.01972	3.44054
0.08637	3.46715		0.10539	3.46715		1.02007	3.46715
0.10871	3.49395		0.10577	3.49395		1.02041	3.49395
0.11785	3.52042		0.10615	3.52042		1.02075	3.52042
0.10623	3.54836		0.10655	3.54836		1.0211	3.54836
0.11546	3.57612		0.10695	3.57612		1.02145	3.57612
0.09908	3.6033		0.10734	3.6033		1.02179	3.6033
0.13618	3.63101		0.10773	3.63101		1.02212	3.63101
0.11385	3.65945		0.10814	3.65945		1.02247	3.65945
0.10709	3.68758		0.10854	3.68758		1.0228	3.68758
0.10426	3.71584		0.10894	3.71584		1.02314	3.71584
0.08775	3.74463		0.10935	3.74463		1.02347	3.74463
0.11143	3.77366		0.10976	3.77366		1.02381	3.77366
0.10487	3.80283		0.11018	3.80283		1.02414	3.80283
0.11133	3.83224		0.1106	3.83224		1.02448	3.83224
0.11733	3.86182		0.11101	3.86182		1.02481	3.86182
0.12137	3.89156		0.11144	3.89156		1.02514	3.89156
0.10952	3.92189		0.11186	3.92189		1.02547	3.92189
0.09934	3.95197		0.11229	3.95197		1.02579	3.95197
0.12158	3.98242		0.11272	3.98242		1.02612	3.98242
0.10551	4.01336		0.11316	4.01336		1.02645	4.01336
0.11719	4.04456		0.1136	4.04456		1.02678	4.04456
0.11107	4.0757		0.11404	4.0757		1.0271	4.0757
0.1059	4.10717		0.11448	4.10717		1.02742	4.10717
0.10461	4.1393		0.11493	4.1393		1.02775	4.1393
0.08863	4.17162		0.11539	4.17162		1.02807	4.17162
0.10265	4.20325		0.11583	4.20325		1.02839	4.20325
0.11049	4.23677		0.1163	4.23677		1.02872	4.23677
0.10201	4.26909		0.11675	4.26909		1.02903	4.26909
0.11727	4.30152		0.11721	4.30152		1.02935	4.30152
0.11222	4.33501		0.11768	4.33501		1.02966	4.33501
0.11482	4.36855		0.11814	4.36855		1.02998	4.36855
0.11441	4.40228		0.11862	4.40228		1.0303	4.40228
0.10981	4.43584		0.11908	4.43584		1.03061	4.43584
0.11843	4.46997		0.11956	4.46997		1.03092	4.46997
0.12362	4.50524		0.12005	4.50524		1.03124	4.50524
0.12503	4.54026		0.12054	4.54026		1.03155	4.54026
0.12927	4.57532		0.12102	4.57532		1.03186	4.57532
0.12014	4.61075		0.12152	4.61075		1.03217	4.61075
0.11453	4.64646		0.12201	4.64646		1.03248	4.64646
0.12563	4.68225		0.12251	4.68225		1.03278	4.68225
0.13895	4.71836		0.12301	4.71836		1.03309	4.71836
0.1181	4.75496		0.12351	4.75496		1.0334	4.75496
0.12698	4.79183		0.12402	4.79183		1.0337	4.79183
0.14668	4.82867		0.12453	4.82867		1.03401	4.82867
0.13974	4.86531		0.12504	4.86531		1.0343	4.86531
0.12981	4.90376		0.12557	4.90376		1.03461	4.90376
0.12833	4.94256		0.1261	4.94256		1.03492	4.94256
0.13116	4.98078		0.12662	4.98078		1.03522	4.98078
0.13333	5.0186		0.12714	5.0186		1.03552	5.0186
0.11786	5.05778		0.12768	5.05778		1.03582	5.05778
0.1369	5.09668		0.12821	5.09668		1.03612	5.09668
0.13988	5.13629		0.12875	5.13629		1.03642	5.13629
0.13788	5.17622		0.1293	5.17622		1.03672	5.17622
0.13577	5.21599		0.12984	5.21599		1.03701	5.21599
0.14112	5.25649		0.13039	5.25649		1.03731	5.25649
0.13606	5.29719		0.13095	5.29719		1.0376	5.29719
0.13894	5.33827		0.13151	5.33827		1.0379	5.33827
0.14582	5.37944		0.13206	5.37944		1.03819	5.37944
0.15535	5.42042		0.13262	5.42042		1.03848	5.42042
0.15696	5.46284		0.13319	5.46284		1.03877	5.46284
0.15945	5.50548		0.13377	5.50548		1.03906	5.50548
0.12528	5.54821		0.13435	5.54821		1.03935	5.54821
0.11848	5.59111		0.13493	5.59111		1.03964	5.59111
0.1196	5.63435		0.13551	5.63435		1.03993	5.63435
0.11943	5.67787		0.1361	5.67787		1.04022	5.67787
0.14079	5.72198		0.13669	5.72198		1.04051	5.72198
0.1308	5.76651		0.13729	5.76651		1.0408	5.76651
0.12599	5.81121		0.13789	5.81121		1.04108	5.81121
0.1254	5.8558		0.13849	5.8558		1.04136	5.8558
0.12924	5.90137		0.1391	5.90137		1.04165	5.90137
0.13133	5.94696		0.13971	5.94696		1.04193	5.94696
0.11754	5.99295		0.14032	5.99295		1.04222	5.99295
0.13828	6.03954		0.14095	6.03954		1.0425	6.03954
0.12936	6.08554		0.14156	6.08554		1.04278	6.08554
0.09906	6.13231		0.14219	6.13231		1.04305	6.13231
0.12803	6.18035		0.14283	6.18035		1.04334	6.18035
0.11097	6.22892		0.14348	6.22892		1.04362	6.22892
0.10293	6.27703		0.14412	6.27703		1.0439	6.27703
0.10489	6.32519		0.14477	6.32519		1.04418	6.32519
0.13461	6.37456		0.14543	6.37456		1.04446	6.37456
0.12054	6.42407		0.1461	6.42407		1.04473	6.42407
0.13548	6.47371		0.14677	6.47371		1.04501	6.47371
0.14513	6.52419		0.14746	6.52419		1.04529	6.52419
0.13939	6.57447		0.14814	6.57447		1.04556	6.57447
0.14971	6.62576		0.14884	6.62576		1.04584	6.62576
0.16616	6.67728		0.14956	6.67728		1.04611	6.67728
0.15963	6.72873		0.15028	6.72873		1.04638	6.72873
0.14299	6.7807		0.15101	6.7807		1.04665	6.7807
0.15095	6.83337		0.15177	6.83337		1.04693	6.83337
0.1514	6.88702		0.15255	6.88702		1.0472	6.88702
0.14052	6.94054		0.15335	6.94054		1.04747	6.94054
0.1608	6.99351		0.15416	6.99351		1.04774	6.99351
0.14026	7.0476		0.155	7.0476		1.04801	7.0476
0.17174	7.10227		0.15589	7.10227		1.04828	7.10227
0.1646	7.15738		0.15682	7.15738		1.04855	7.15738
0.14917	7.21289		0.15779	7.21289		1.04882	7.21289
0.1553	7.26885		0.15882	7.26885		1.04908	7.26885
0.15821	7.32522		0.15991	7.32522		1.04935	7.32522
0.15655	7.38191		0.16107	7.38191		1.04962	7.38191
0.1575	7.43829		0.16229	7.43829		1.04988	7.43829
0.1578	7.49543		0.16361	7.49543		1.05014	7.49543
0.14785	7.55481		0.16508	7.55481		1.05041	7.55481
0.15936	7.61358		0.16664	7.61358		1.05068	7.61358
0.16062	7.67157		0.16828	7.67157		1.05094	7.67157
0.1903	7.73082		0.17008	7.73082		1.0512	7.73082
0.1801	7.79167		0.17206	7.79167		1.05147	7.79167
0.1783	7.85239		0.17416	7.85239		1.05173	7.85239
0.18246	7.91303		0.17641	7.91303		1.05199	7.91303
0.19761	7.97364		0.17881	7.97364		1.05225	7.97364
0.19197	8.03467		0.18138	8.03467		1.05251	8.03467
0.18871	8.09692		0.18419	8.09692		1.05277	8.09692
0.2114	8.16136		0.18729	8.16136		1.05303	8.16136
0.20867	8.22499		0.19058	8.22499		1.05329	8.22499
0.18744	8.2887		0.1941	8.2887		1.05355	8.2887
0.21594	8.35226		0.19789	8.35226		1.05381	8.35226
0.21929	8.41592		0.20196	8.41592		1.05406	8.41592
0.21014	8.48235		0.20654	8.48235		1.05432	8.48235
0.21335	8.54878		0.21147	8.54878		1.05458	8.54878
0.22092	8.61427		0.21671	8.61427		1.05484	8.61427
0.24274	8.68044		0.22238	8.68044		1.05509	8.68044
0.24052	8.74923		0.22871	8.74923		1.05535	8.74923
0.24263	8.81697		0.23535	8.81697		1.05561	8.81697
0.26329	8.88496		0.24241	8.88496		1.05586	8.88496
0.2596	8.95374		0.24993	8.95374		1.05612	8.95374
0.27471	9.02336		0.25787	9.02336		1.05637	9.02336
0.2773	9.09345		0.2661	9.09345		1.05663	9.09345
0.28758	9.16365		0.2745	9.16365		1.05688	9.16365
0.29122	9.23481		0.28303	9.23481		1.05713	9.23481
0.2727	9.306		0.29146	9.306		1.05738	9.306
0.27454	9.37754		0.29967	9.37754		1.05763	9.37754
0.29076	9.45168		0.30778	9.45168		1.05789	9.45168
0.30676	9.52468		0.31525	9.52468		1.05814	9.52468
0.32192	9.59842		0.32221	9.59842		1.05839	9.59842
0.29962	9.67292		0.3286	9.67292		1.05864	9.67292
0.30787	9.74792		0.33439	9.74792		1.05889	9.74792
0.30464	9.82363		0.33961	9.82363		1.05915	9.82363
0.30053	9.89836		0.3442	9.89836		1.05939	9.89836
0.33368	9.97626		0.34847	9.97626		1.05964	9.97626
0.33347	10.0552		0.35236	10.0552		1.0599	10.0552
0.32601	10.1319		0.3558	10.1319		1.06014	10.1319
0.35608	10.211		0.35905	10.211		1.06039	10.211
0.3572	10.2903		0.3621	10.2903		1.06064	10.2903
0.34383	10.3699		0.36497	10.3699		1.06089	10.3699
0.36158	10.4497		0.3677	10.4497		1.06114	10.4497
0.3708	10.53		0.37033	10.53		1.06138	10.53
0.37197	10.6125		0.37291	10.6125		1.06163	10.6125
0.37643	10.6953		0.37539	10.6953		1.06188	10.6953
0.3657	10.7783		0.37778	10.7783		1.06213	10.7783
0.39821	10.8618		0.38008	10.8618		1.06237	10.8618
0.40903	10.9464		0.38231	10.9464		1.06262	10.9464
0.37904	11.0315		0.38446	11.0315		1.06287	11.0315
0.39131	11.1166		0.38651	11.1166		1.06311	11.1166
0.41045	11.203		0.3885	11.203		1.06336	11.203
0.42759	11.2911		0.39043	11.2911		1.06361	11.2911
0.42285	11.3773		0.39222	11.3773		1.06385	11.3773
0.42043	11.4657		0.39397	11.4657		1.0641	11.4657
0.44963	11.5552		0.39565	11.5552		1.06434	11.5552
0.48544	11.6441		0.44199	11.6441		1.06459	11.6441
0.47926	11.732		0.46804	11.732		1.06482	11.732
0.5071	11.8256		0.4941	11.8256		1.06508	11.8256
0.51708	11.9176		0.52017	11.9176		1.06532	11.9176
0.51195	12.01		0.52029	12.01		1.06557	12.01
0.53955	12.1034		0.54638	12.1034		1.06581	12.1034
0.55875	12.1968		0.54651	12.1968		1.06605	12.1968
0.56752	12.2927		0.57262	12.2927		1.0663	12.2927
0.58087	12.3879		0.57275	12.3879		1.06654	12.3879
0.59041	12.4833		0.59887	12.4833		1.06678	12.4833
0.60426	12.5798		0.59901	12.5798		1.06703	12.5798
0.61302	12.678		0.59915	12.678		1.06727	12.678
0.61446	12.7758		0.6253	12.7758		1.06751	12.7758
0.60824	12.8749		0.62544	12.8749		1.06776	12.8749
0.63505	12.9754		0.62558	12.9754		1.068	12.9754
0.62167	13.0763		0.62572	13.0763		1.06825	13.0763
0.63094	13.1771		0.62587	13.1771		1.06849	13.1771
0.62964	13.2799		0.62601	13.2799		1.06873	13.2799
0.63616	13.3833		0.62615	13.3833		1.06897	13.3833
0.63128	13.4868		0.62629	13.4868		1.06922	13.4868
0.63997	13.591		0.62643	13.591		1.06946	13.591
0.64166	13.6968		0.62658	13.6968		1.0697	13.6968
0.64381	13.8027		0.65279	13.8027		1.06994	13.8027
0.6348	13.9098		0.65294	13.9098		1.07019	13.9098
0.63791	14.018		0.65309	14.018		1.07043	14.018
0.65222	14.1267		0.65323	14.1267		1.07067	14.1267
0.6452	14.2362		0.65338	14.2362		1.07091	14.2362
0.65273	14.3466		0.65353	14.3466		1.07116	14.3466
0.64866	14.4584		0.65368	14.4584		1.0714	14.4584
0.64482	14.5712		0.65383	14.5712		1.07164	14.5712
0.67187	14.6837		0.68009	14.6837		1.07188	14.6837
0.68902	14.7973		0.68025	14.7973		1.07213	14.7973
0.68831	14.9121		0.6804	14.9121		1.07237	14.9121
0.69667	15.0281		0.68056	15.0281		1.07261	15.0281
0.69056	15.145		0.68071	15.145		1.07286	15.145
0.678	15.2627		0.70701	15.2627		1.0731	15.2627
0.7007	15.381		0.70717	15.381		1.07334	15.381
0.69834	15.5008		0.70733	15.5008		1.07358	15.5008
0.7118	15.6214		0.70749	15.6214		1.07383	15.6214
0.71473	15.7415		0.70765	15.7415		1.07407	15.7415
0.71428	15.8615		0.70781	15.8615		1.07431	15.8615
0.74294	15.9874		0.70797	15.9874		1.07456	15.9874
0.71457	16.1122		0.73433	16.1122		1.0748	16.1122
0.74087	16.2356		0.73449	16.2356		1.07504	16.2356
0.75603	16.3607		0.76086	16.3607		1.07528	16.3607
0.75243	16.4889		0.76103	16.4889		1.07553	16.4889
0.75409	16.6177		0.76121	16.6177		1.07578	16.6177
0.76219	16.7467		0.76138	16.7467		1.07602	16.7467
0.75379	16.8763		0.76155	16.8763		1.07626	16.8763
0.7608	17.0072		0.76172	17.0072		1.07651	17.0072
0.77564	17.1398		0.7619	17.1398		1.07675	17.1398
0.7571	17.2733		0.76207	17.2733		1.077	17.2733
0.76799	17.4061		0.76224	17.4061		1.07724	17.4061
0.76199	17.5392		0.78867	17.5392		1.07748	17.5392
0.78533	17.6783		0.78885	17.6783		1.07773	17.6783
0.78835	17.815		0.78903	17.815		1.07798	17.815
0.7931	17.9535		0.78921	17.9535		1.07823	17.9535
0.79327	18.093		0.78939	18.093		1.07847	18.093
0.78914	18.2328		0.78957	18.2328		1.07872	18.2328
0.79545	18.3747		0.78975	18.3747		1.07896	18.3747
0.80878	18.5184		0.78994	18.5184		1.07921	18.5184
0.79991	18.6618		0.79012	18.6618		1.07946	18.6618
0.7966	18.8058		0.81661	18.8058		1.07971	18.8058
0.80636	18.9518		0.81679	18.9518		1.07995	18.9518
0.80693	19.0976		0.81698	19.0976		1.0802	19.0976
0.81239	19.2475		0.81717	19.2475		1.08045	19.2475
0.80669	19.398		0.81736	19.398		1.0807	19.398
0.81139	19.5481		0.81755	19.5481		1.08095	19.5481
0.8245	19.699		0.81773	19.699		1.0812	19.699
0.82104	19.8492		0.81792	19.8492		1.08144	19.8492
0.83124	20.005		0.81811	20.005		1.0817	20.005
0.82885	20.1625		0.8183	20.1625		1.08195	20.1625
0.82843	20.3187		0.81849	20.3187		1.0822	20.3187
0.83712	20.4746		0.81868	20.4746		1.08245	20.4746
0.83059	20.6344		0.84525	20.6344		1.0827	20.6344
0.8399	20.7957		0.84545	20.7957		1.08295	20.7957
0.83842	20.9581		0.84565	20.9581		1.08321	20.9581
0.85867	21.1204		0.84585	21.1204		1.08346	21.1204
0.84781	21.2802		0.84604	21.2802		1.08371	21.2802
0.86623	21.4478		0.87265	21.4478		1.08396	21.4478
0.8653	21.6157		0.87286	21.6157		1.08422	21.6157
0.8705	21.7837		0.87306	21.7837		1.08447	21.7837
0.86965	21.9536		0.87327	21.9536		1.08473	21.9536
0.87372	22.1241		0.87348	22.1241		1.08498	22.1241
0.8786	22.2954		0.87368	22.2954		1.08524	22.2954
0.89823	22.468		0.90034	22.468		1.08549	22.468
0.89662	22.6427		0.90055	22.6427		1.08575	22.6427
0.89318	22.8201		0.90077	22.8201		1.08601	22.8201
0.9076	22.9929		0.90098	22.9929		1.08626	22.9929
0.90678	23.1731		0.90119	23.1731		1.08652	23.1731
0.91191	23.3564		0.90141	23.3564		1.08679	23.3564
0.91327	23.5385		0.90163	23.5385		1.08705	23.5385
0.91131	23.7176		0.90184	23.7176		1.0873	23.7176
0.92406	23.9021		0.92855	23.9021		1.08756	23.9021
0.91895	24.0879		0.92878	24.0879		1.08782	24.0879
0.92386	24.2751		0.929	24.2751		1.08809	24.2751
0.91968	24.464		0.92923	24.464		1.08835	24.464
0.92799	24.6533		0.92945	24.6533		1.08861	24.6533
0.93492	24.8461		0.92968	24.8461		1.08888	24.8461
0.93465	25.0397		0.9299	25.0397		1.08914	25.0397
0.94485	25.235		0.93013	25.235		1.08941	25.235
0.9525	25.4326		0.95691	25.4326		1.08967	25.4326
0.93873	25.627		0.95714	25.627		1.08994	25.627
0.95199	25.8208		0.95737	25.8208		1.0902	25.8208
0.95363	26.0217		0.9576	26.0217		1.09046	26.0217
0.95398	26.2276		0.95784	26.2276		1.09074	26.2276
0.96573	26.4318		0.95808	26.4318		1.09101	26.4318
0.96645	26.6368		0.95832	26.6368		1.09127	26.6368
0.95977	26.8437		0.95855	26.8437		1.09154	26.8437
0.97984	27.0526		0.95879	27.0526		1.09182	27.0526
0.96418	27.2627		0.95903	27.2627		1.09209	27.2627
0.97084	27.473		0.95927	27.473		1.09236	27.473
0.97538	27.6877		0.98613	27.6877		1.09263	27.6877
0.97717	27.9024		0.98638	27.9024		1.09291	27.9024
0.97045	28.1163		0.98662	28.1163		1.09318	28.1163
0.97971	28.332		0.98687	28.332		1.09345	28.332
0.97345	28.5567		0.98712	28.5567		1.09373	28.5567
0.98241	28.7786		0.98737	28.7786		1.09401	28.7786
0.98083	29.0029		0.98763	29.0029		1.09429	29.0029
0.98235	29.2306		0.98788	29.2306		1.09457	29.2306
0.99795	29.4586		0.98813	29.4586		1.09485	29.4586
1.00422	29.6791		1.01506	29.6791		1.09512	29.6791
1.00998	29.9127		1.01533	29.9127		1.09541	29.9127
1.0111	30.1468		1.01559	30.1468		1.09569	30.1468
1.01563	30.3804		1.01585	30.3804		1.09597	30.3804
1.02867	30.6172		1.01612	30.6172		1.09626	30.6172
1.02275	30.8546		1.01638	30.8546		1.09654	30.8546
1.03838	31.0939		1.04337	31.0939		1.09683	31.0939
1.04705	31.3371		1.04365	31.3371		1.09712	31.3371
1.0564	31.5822		1.04392	31.5822		1.09741	31.5822
1.05049	31.8253		1.04419	31.8253		1.09769	31.8253
1.07339	32.0724		1.07123	32.0724		1.09798	32.0724
1.06809	32.3216		1.07151	32.3216		1.09827	32.3216
1.07751	32.5726		1.07179	32.5726		1.09856	32.5726
1.08448	32.8256		1.07208	32.8256		1.09886	32.8256
1.08429	33.0806		1.07237	33.0806		1.09915	33.0806
1.09271	33.3374		1.09944	33.3374		1.09944	33.3374
1.09446	33.5964		1.09974	33.5964		1.09974	33.5964
1.09305	33.8596		1.10004	33.8596		1.10004	33.8596
1.09132	34.1249		1.10034	34.1249		1.10034	34.1249
1.09936	34.3797		1.10063	34.3797		1.10063	34.3797
1.10154	34.6516		1.10093	34.6516		1.10093	34.6516
1.09783	34.9237		1.10124	34.9237		1.10124	34.9237
1.09924	35.1918		1.10154	35.1918		1.10154	35.1918
1.09124	35.4597		1.10183	35.4597		1.10183	35.4597
1.10973	35.7415		1.10215	35.7415		1.10215	35.7415
1.09477	36.0192		1.10245	36.0192		1.10245	36.0192
1.10506	36.2993		1.10276	36.2993		1.10276	36.2993
1.10033	36.5826		1.10307	36.5826		1.10307	36.5826
1.10217	36.8641		1.10338	36.8641		1.10338	36.8641
1.10588	37.1491		1.10369	37.1491		1.10369	37.1491
1.10191	37.4336		1.10399	37.4336		1.10399	37.4336
1.10082	37.7309		1.10431	37.7309		1.10431	37.7309
1.10347	38.0356		1.10464	38.0356		1.10464	38.0356
1.10452	38.3141		1.10494	38.3141		1.10494	38.3141
1.10364	38.6167		1.10526	38.6167		1.10526	38.6167
1.10062	38.9126		1.10557	38.9126		1.10557	38.9126
1.10151	39.2145		1.10589	39.2145		1.10589	39.2145
1.09962	39.5303		1.10623	39.5303		1.10623	39.5303
1.09743	39.8251		1.10654	39.8251		1.10654	39.8251
1.09647	40.1395		1.10687	40.1395		1.10687	40.1395
1.09234	40.4529		1.10719	40.4529		1.10719	40.4529
1.08606	40.7656		1.10752	40.7656		1.10752	40.7656
1.10353	41.085		1.10785	41.085		1.10785	41.085
1.10156	41.4064		1.10818	41.4064		1.10818	41.4064
1.11823	41.7213		1.10851	41.7213		1.10851	41.7213
1.1073	42.0457		1.10884	42.0457		1.10884	42.0457
1.10779	42.3779		1.10918	42.3779		1.10918	42.3779
1.10155	42.704		1.10951	42.704		1.10951	42.704
1.10597	43.0349		1.10985	43.0349		1.10985	43.0349
1.11643	43.3698		1.11019	43.3698		1.11019	43.3698
1.11064	43.7065		1.11053	43.7065		1.11053	43.7065
1.11675	44.0452		1.11087	44.0452		1.11087	44.0452
1.11445	44.3887		1.11121	44.3887		1.11121	44.3887
1.10018	44.7335		1.11156	44.7335		1.11156	44.7335
1.10785	45.0812		1.1119	45.0812		1.1119	45.0812
1.11315	45.4342		1.11225	45.4342		1.11225	45.4342
1.1079	45.791		1.11261	45.791		1.11261	45.791
1.10279	46.1415		1.11295	46.1415		1.11295	46.1415
1.10322	46.4984		1.1133	46.4984		1.1133	46.4984
1.10341	46.8595		1.11366	46.8595		1.11366	46.8595
1.10872	47.2233		1.11402	47.2233		1.11402	47.2233
1.10042	47.5893		1.11437	47.5893		1.11437	47.5893
1.1135	47.9616		1.11474	47.9616		1.11474	47.9616
1.09626	48.3343		1.1151	48.3343		1.1151	48.3343
1.10698	48.711		1.11546	48.711		1.11546	48.711
1.097	49.0899		1.11583	49.0899		1.11583	49.0899
1.10605	49.4671		1.11619	49.4671		1.11619	49.4671
1.11439	49.8515		1.11656	49.8515		1.11656	49.8515
1.10953	50.3052		1.11713	50.4431		1.117	50.3052
1.10232	50.4431		1.11715	50.4627		1.11713	50.4431
1.09644	50.4627		1.11716	50.4819		1.11715	50.4627
1.1028	50.4819		1.11718	50.5007		1.11716	50.4819
1.10524	50.5007		1.1172	50.519		1.11718	50.5007
1.08899	50.519		1.11722	50.537		1.1172	50.519
1.10739	50.537		1.11723	50.5545		1.11722	50.537
1.10465	50.5545		1.11725	50.5717		1.11723	50.5545
1.10407	50.5717		1.11727	50.5885		1.11725	50.5717
1.12379	50.5885		1.11728	50.6049		1.11727	50.5885
1.10556	50.6049		1.1173	50.621		1.11728	50.6049
1.10763	50.621		1.11731	50.6366		1.1173	50.621
1.11942	50.6366		1.11733	50.6519		1.11731	50.6366
1.11468	50.6519
1.10146	50.6668
1.10779	50.6814
1.10096	50.6956
1.09797	50.7094
1.10144	50.7229
1.10692	50.7361
1.11155	50.7489
1.09646	50.7614
1.10792	50.7736
1.10893	50.7854
1.10507	50.7969
1.1015	50.808
1.10137	50.8189
1.10564	50.8295
1.10954	50.8397
1.10461	50.8497
1.10799	50.8593
1.0966	50.8687
1.09593	50.8777
1.10225	50.8865
1.09201	50.895
1.09525	50.9033
1.09697	50.9112
1.08874	50.9189
1.08919	50.9263
1.08864	50.9335
1.09527	50.9404
1.08129	50.9471
1.09431	50.9535
1.08306	50.9597
1.09469	50.9657
1.09529	50.9714
1.09279	50.9769
1.08676	50.9822
1.09242	50.9872
1.09579	50.9921
1.08741	50.9967
1.0894	51.0011
1.09294	51.0054
1.08509	51.0094
1.08574	51.0132
1.07642	51.0169
1.08553	51.0204
1.0729	51.0237
1.07672	51.0268
1.07547	51.0298
1.07107	51.0326
1.07463	51.0352
1.07877	51.0377
1.0795	51.04
1.08332	51.0422
1.08413	51.0443
1.07775	51.0462
1.0772	51.048
1.08111	51.0496
1.07369	51.0511
1.08407	51.0526
1.08911	51.0539
1.08254	51.0551
1.08596	51.0561
1.08819	51.0571
1.09268	51.058
1.09503	51.0588
1.08768	51.0595
1.09011	51.0602
1.09341	51.0607
1.08231	51.0612
1.08582	51.0616
1.08443	51.062
1.08327	51.0623
1.07636	51.0625
1.08594	51.0627
1.07419	51.0629
1.08084	51.063
1.07381	51.063
1.07682	51.0631
1.08227	51.0629
1.07141	50.9165
1.09491	50.5819
1.08921	50.1775
1.09267	49.7956
1.0869	49.3995
1.0822	49.0226
1.08732	48.6453
1.08783	48.2669
1.08745	47.8921
1.07227	47.5272
1.07967	47.1623
1.08087	46.7985
1.07987	46.4372
1.06467	46.0791
1.06945	45.7234
1.08932	45.3707
1.07892	45.0221
1.08299	44.6764
1.07462	44.3318
1.07873	43.9901
1.07683	43.6505
1.06482	43.3138
1.05617	42.9801
1.06035	42.6489
1.05425	42.3201
1.04392	41.993
1.04769	41.6684
1.04319	41.3476
1.05181	41.0312
1.063	40.7136
1.07944	40.3992
1.06689	40.0879
1.05693	39.7783
1.05639	39.4685
1.07228	39.1643
1.08355	38.8614
1.07383	38.5617
1.06405	38.2672
1.04887	37.9751
1.0469	37.6786
1.04303	37.388
1.03038	37.1028
1.04546	36.8167
1.0537	36.5333
1.07272	36.2494
1.07013	35.9697
1.0782	35.6934
1.06896	35.4147
1.06933	35.1463
1.06539	34.8769
1.05856	34.6077
1.05489	34.3406
1.05081	34.0743
1.0545	33.8137
1.0663	33.5523
1.05833	33.2925
1.06604	33.0368
1.05507	32.7793
1.05195	32.5274
1.06489	32.2787
1.05405	32.0304
1.05547	31.7816
1.06465	31.5386
1.06062	31.2948
1.06782	31.0534
1.05946	30.815
1.06231	30.5776
1.06005	30.3407
1.05184	30.1071
1.04669	29.8776
1.0502	29.6497
1.04832	29.4176
1.04266	29.1884
1.05272	28.9625
1.05042	28.7404
1.05215	28.5208
1.05431	28.2983
1.04647	28.0815
1.04339	27.866
1.04514	27.6513
1.03066	27.4382
1.05095	27.2273
1.0454	27.0164
1.05866	26.8078
1.04874	26.6009
1.04249	26.3944
1.03559	26.1937
1.045	25.9922
1.02678	25.7918
1.0287	25.5931
1.04243	25.3955
1.0405	25.1998
1.03925	25.0044
1.0414	24.8112
1.0388	24.6211
1.02878	24.4311
1.02102	24.2439
1.02861	24.0573
1.04378	23.8713
1.0546	23.6866
1.0333	23.5049
1.04641	23.324
1.03648	23.1439
1.04381	22.9653
1.05086	22.7891
1.04095	22.6136
1.04103	22.4392
1.04721	22.2654
1.04084	22.0929
1.03688	21.9238
1.03154	21.7555
1.02831	21.5879
1.04181	21.4213
1.02776	21.256
1.04112	21.092
1.02867	20.9293
1.01761	20.7686
1.02667	20.6086
1.02312	20.4489
1.027	20.2926
1.02492	20.1354
1.02084	19.9806
1.03485	19.8272
1.022	19.6735
1.03228	19.5217
1.03542	19.3719
1.02601	19.2232
1.02925	19.0748
1.03557	18.9264
1.02179	18.7818
1.03434	18.6368
1.04289	18.4932
1.03656	18.3514
1.03727	18.2091
1.01959	18.0682
1.02502	17.9292
1.02574	17.7918
1.0324	17.6555
1.0327	17.5193
1.02474	17.3838
1.02492	17.2493
1.02474	17.1157
1.01958	16.9833
1.01054	16.8546
1.02664	16.7248
1.01897	16.5958
1.0149	16.4684
1.01621	16.3416
1.02546	16.2119
1.02594	16.0888
1.02236	15.967
1.0268	15.8438
1.01236	15.7218
1.01431	15.6
1.01695	15.4801
1.03186	15.3612
1.03087	15.2425
1.03102	15.1252
1.044	15.0091
1.03127	14.893
1.03591	14.777
1.02367	14.6621
1.03741	14.5516
1.02235	14.4399
1.01341	14.3283
1.03024	14.2178
1.04172	14.1088
1.02483	14
1.01949	13.8911
1.01857	13.7838
1.01801	13.6782
1.01667	13.573
1.02351	13.4693
1.02204	13.365
1.01202	13.2614
1.00826	13.1597
1.00222	13.0591
0.99332	12.9584
1.0155	12.8582
1.01318	12.759
1.00967	12.661
1.00493	12.5639
1.01078	12.4674
1.00163	12.3706
1.00114	12.2747
1.00369	12.181
1.00215	12.0876
1.01244	11.9945
1.01149	11.9021
1.00384	11.8103
1.00434	11.7189
1.01691	11.6306
1.00594	11.5404
0.99724	11.4503
1.00916	11.3622
0.99973	11.2754
1.01687	11.188
0.99378	11.1021
1.00791	11.017
1.01181	10.9318
0.99165	10.8471
1.00202	10.7633
1.00101	10.6811
1.00035	10.5995
0.98162	10.5174
1.00503	10.4366
0.99929	10.3558
0.99747	10.2762
0.9892	10.1978
1.00331	10.1191
0.99245	10.0408
0.98923	9.96346
0.99335	9.88688
0.99563	9.81099
1.0063	9.73561
0.98761	9.66018
0.99618	9.58537
0.99574	9.51118
0.98775	9.4379
1.0006	9.36656
0.99981	9.29445
0.99803	9.22349
0.99979	9.15296
0.98791	9.08178
0.99216	9.01101
0.99403	8.94183
0.99776	8.87344
0.98521	8.80532
0.98652	8.73734
0.9791	8.67026
0.99082	8.60354
0.97955	8.53728
0.99265	8.47144
0.99544	8.40583
0.98336	8.34081
0.9838	8.27713
0.97015	8.21342
0.99084	8.14955
0.98467	8.0877
0.97351	8.02598
0.9827	7.96354
0.97834	7.90197
0.98519	7.84219
0.98154	7.78172
0.97142	7.72132
0.97887	7.66196
0.98715	7.60371
0.98286	7.54596
0.97759	7.48728
0.97721	7.42912
0.96656	7.37186
0.97986	7.31539
0.97643	7.25928
0.99315	7.20321
0.99137	7.14774
0.98927	7.09284
0.98816	7.03828
0.97956	6.98378
0.98894	6.93063
0.98712	6.87751
0.9905	6.82448
0.9674	6.77184
0.99306	6.71935
0.9899	6.668
0.98825	6.61705
0.97564	6.56623
0.99098	6.5156
0.9943	6.46556
0.97732	6.41551
0.99178	6.36528
0.97004	6.31591
0.97046	6.26881
0.96594	6.22079
0.97342	6.17285
0.97242	6.12532
0.98443	6.07827
0.96396	6.03156
0.96618	5.98513
0.96572	5.93924
0.97265	5.89365
0.96919	5.8481
0.9638	5.80285
0.97655	5.75785
0.97644	5.71405
0.97175	5.67079
0.97261	5.62695
0.97033	5.5835
0.97373	5.54079
0.96534	5.49841
0.97398	5.45603
0.96176	5.41363
0.96627	5.37216
0.98053	5.33096
0.97418	5.28979
0.96941	5.24912
0.99336	5.20999
0.99082	5.16944
0.98268	5.12982
0.99903	5.09059
1.01167	5.05112
0.99959	5.01219
1.00796	4.97361
0.99771	4.93544
1.02253	4.89764
1.00715	4.86009
1.01918	4.82279
0.9926	4.78546
0.99376	4.74898
0.99123	4.71295
0.99243	4.67632
0.988	4.64011
0.98894	4.60448
0.99664	4.5692
0.99092	4.5341
1.00138	4.49919
0.99443	4.46491
0.98079	4.43061
0.98436	4.39671
1.00076	4.36326
0.99659	4.32943
0.98735	4.29616
1.00211	4.26318
0.97653	4.23043
0.97111	4.19793
0.98044	4.16541
0.98817	4.13419
0.99693	4.10236
0.98095	4.07031
0.98694	4.03932
0.98055	4.00797
0.97075	3.97722
0.97388	3.94681
0.96166	3.91663
0.97774	3.88673
0.96628	3.85684
0.98781	3.82724
0.96407	3.79778
0.99146	3.7686
0.98064	3.74017
0.9792	3.71107
0.96913	3.68261
0.96512	3.65439
0.96844	3.62602
0.96123	3.59826
0.97452	3.57094
0.97315	3.54362
0.95684	3.51635
0.95767	3.48938
0.96691	3.46289
0.96894	3.43612
0.97303	3.40973
0.97789	3.38364
0.97352	3.35732
0.97237	3.33164
0.98104	3.30624
0.95657	3.28096
0.95932	3.25579
0.96109	3.23092
0.96242	3.20609
0.95828	3.18157
0.96702	3.15721
0.96605	3.13287
0.97833	3.10851
0.96782	3.08506
0.97616	3.06187
0.98762	3.03851
0.97253	3.01487
0.99225	2.99163
0.98014	2.96876
0.9765	2.94602
0.9627	2.9234
0.97649	2.90102
0.97221	2.87885
0.96543	2.8571
0.98664	2.83526
0.98838	2.81327
0.9748	2.79164
0.95725	2.77023
0.97239	2.74927
0.97927	2.72828
0.9749	2.70713
0.95728	2.68644
0.97719	2.66559
0.95747	2.64534
0.96159	2.62535
0.96929	2.60517
0.96421	2.58527
0.97354	2.56537
0.98215	2.54591
0.99127	2.52653
0.97201	2.50665
0.96192	2.48778
0.95661	2.46881
0.95046	2.44989
0.96076	2.4311
0.9473	2.41237
0.96432	2.39442
0.95425	2.37598
0.94105	2.35754
0.97145	2.33949
0.95027	2.32158
0.96489	2.30385
0.95288	2.28628
0.95315	2.26882
0.94837	2.25145
0.97365	2.23419
0.96296	2.21706
0.95575	2.20017
0.94439	2.18345
0.94633	2.16679
0.94992	2.15025
0.96806	2.13376
0.9657	2.11742
0.95578	2.10126
0.94479	2.0853
0.94874	2.06969
0.93435	2.05369
0.94367	2.03777
0.94579	2.02224
0.96684	2.00708
0.946	1.99152
0.92928	1.97623
0.94659	1.96117
0.95429	1.94629
0.96404	1.93177
0.967	1.91703
0.95279	1.90214
0.95555	1.88739
0.95681	1.87299
0.95413	1.85881
0.94283	1.84459
0.93754	1.83052
0.92325	1.81661
0.93147	1.80275
0.945	1.78888
0.94511	1.77531
0.93259	1.76181
0.93944	1.74833
0.94247	1.73498
0.93975	1.72181
0.95872	1.70865
0.94557	1.69563
0.92225	1.68276
0.91174	1.66984
0.91661	1.65711
0.94901	1.64473
0.94135	1.63241
0.92046	1.61989
0.94294	1.60727
0.94051	1.59503
0.91944	1.58286
0.92977	1.57078
0.89391	1.55887
0.89549	1.54693
0.89713	1.53521
0.92676	1.52353
0.91351	1.51199
0.9239	1.50074
0.91347	1.48906
0.93422	1.47763
0.90622	1.46641
0.89735	1.45529
0.94009	1.44423
0.9155	1.43318
0.94023	1.42229
0.91946	1.41144
0.91352	1.40061
0.91511	1.39015
0.90079	1.37952
0.90394	1.36902
0.89287	1.35863
0.87499	1.34828
0.8635	1.33812
0.88743	1.32797
0.86029	1.31788
0.88547	1.30785
0.88963	1.29788
0.9029	1.28806
0.89816	1.2783
0.89057	1.26858
0.87704	1.25893
0.84675	1.24938
0.84481	1.23993
0.81634	1.23049
0.78205	1.22109
0.78341	1.21178
0.7746	1.20271
0.77979	1.19357
0.71533	1.18451
0.7198	1.17552
0.7839	1.1666
0.73768	1.1578
0.76802	1.149
0.77329	1.14024
0.77442	1.1316
0.71613	1.12308
0.71327	1.11453
0.72977	1.10614
0.72343	1.0978
0.74921	1.08946
0.73206	1.0812
0.7165	1.07302
0.7029	1.06487
0.72418	1.0568
0.72812	1.04882
0.75839	1.04093
0.75672	1.03302
0.77428	1.02522
0.72777	1.0175
0.70141	1.00979
0.63526	1.00213
0.59794	0.99455
0.59723	0.98706
0.61551	0.97961
0.5837	0.97217
0.54982	0.96484
0.58269	0.95743
0.564	0.95023
0.53087	0.94319
0.52128	0.93605
0.38581	0.92885
0.41811	0.92189
0.42982	0.91492
0.37397	0.90794
0.29345	0.90126
0.33408	0.89446
0.35272	0.88771
0.31717	0.88103
0.34123	0.87439
0.29149	0.86777
0.34369	0.86126
0.31468	0.85475
0.27175	0.8483
0.27551	0.84195
0.26717	0.8356
0.2809	0.82933
0.28069	0.82308
0.27741	0.81686
0.26094	0.81073
0.26709	0.80464
0.25485	0.79856
0.25763	0.79255
0.23418	0.78661
0.23849	0.78073
0.21629	0.77463
0.20728	0.7689
0.22562	0.76325
0.19142	0.75748
0.19052	0.75183
0.14705	0.74617
0.20242	0.74055
0.18974	0.73499
0.18061	0.72946
0.21009	0.72393
0.22442	0.71849
0.20602	0.71317
0.18189	0.70788
0.16278	0.70252
0.16227	0.6973
0.15097	0.69207
0.15451	0.68687
0.12152	0.68172
0.11892	0.67661
0.10184	0.67159
0.1254	0.66656
0.11344	0.66156
0.125	0.6566
0.10637	0.65169
0.09154	0.64684
0.11901	0.642
0.07214	0.63719
0.06954	0.63244
0.05183	0.62771
0.00694	0.62302
0.03869	0.61838
0.0395	0.61378
0.03034	0.6092
0.0162	0.60459
0.02087	0.60012
0.01563	0.59566
0.01822	0.59119
0.00791	0.58679
0.04052	0.58245
0.00922	0.57812
0.00528	0.57377
-0.01992	0.56945
-0.00829	0.5653
-0.00298	0.56118
-0.00283	0.55698
-0.0143	0.55277
-0.00324	0.54865
0.01653	0.54454
0.00522	0.54053
0.03434	0.53654
-0.00566	0.53254
0.0213	0.52857
0.03754	0.52467
0.01731	0.52076
0.01695	0.51685
0.03626	0.513
0.02911	0.50929
0.05336	0.50552
0.06117	0.50174
0.06903	0.49803
0.03996	0.49436
0.03217	0.4907
0.03843	0.48707
0.03499	0.48347
0.02975	0.4799
0.01533	0.47635
0.03367	0.47281
0.01849	0.46934
0.06716	0.46586
0.02078	0.46241
0.01567	0.45902
-0.00591	0.45563
0.0118	0.45227
0.03533	0.44892
0.03484	0.44562
0.0053	0.44241
0.02385	0.4391
0.06566	0.43585
0.04011	0.43262
0.08115	0.42943
0.05975	0.42631
0.05557	0.42318
0.06677	0.42007
0.07231	0.41698
0.01901	0.41392
-0.01324	0.41089
0.02531	0.40787
0.04651	0.40486
0.08083	0.40187
0.06759	0.39892
0.0441	0.39604
0.04092	0.39313
0.04734	0.39025
0.05883	0.38739
0.04226	0.38456
0.04246	0.38176
0.02807	0.37895
0.05187	0.37618
0.05126	0.37344
0.03215	0.3707
0.03913	0.36802
0.01106	0.36534
0.02322	0.36267
-0.000646474	0.36002
0.03773	0.35741
0.02293	0.35481
0.02836	0.35221
-0.000641828	0.34964
0.03008	0.34711
0.01417	0.34465
0.0078	0.34209
0.0047	0.33957
-0.00996	0.33713
0.00766	0.3347
-0.00511	0.33224
-0.00618	0.32985
-0.01915	0.32751
-0.01461	0.32515
-0.02898	0.32273
-0.01558	0.32041
-0.00411	0.3181
0.00517	0.3158
0.02618	0.3135
0.01128	0.31122
0.01215	0.30899
0.02966	0.30676
0.02891	0.30455
0.01265	0.30236
-0.01815	0.30019
-0.02966	0.29802
-0.02956	0.29591
0.00571	0.2938
0.00109	0.29164
-0.000955898	0.28956
0.02557	0.28746
-0.01434	0.2854
0.0251	0.28337
-0.01695	0.28132
0.02613	0.2793
-0.00109	0.27731
0.00736	0.27534
0.02558	0.27337
0.03203	0.27139
-0.00467	0.26946
-0.01858	0.26753
-0.01051	0.26561
0.03386	0.26374
0.01602	0.26185
0.01473	0.25998
0.01676	0.25813
0.03114	0.25629
0.01319	0.25449
0.04928	0.25268
0.05113	0.25088
0.02558	0.24909
0.03304	0.24732
0.00378	0.24559
0.00896	0.24385
0.03904	0.24211
0.02007	0.24041
-0.01104	0.23872
0.01772	0.23698
0.02962	0.23537
0.0627	0.23373
0.06452	0.23206
0.05574	0.2304
0.061	0.22878
0.05555	0.22716
0.03391	0.22557
0.03844	0.22398
0.05008	0.2224
0.03196	0.22085
0.06745	0.2193
0.03523	0.21776
0.00963	0.21623
-0.01894	0.2147
-0.01861	0.21322
-0.02026	0.21173
-0.03687	0.21025
-0.02545	0.20878
-0.03793	0.20732
-0.03852	0.20587
-0.03325	0.20445
[truncated: 387 more rows]
