# Supplementary material for: The shelterin component TRF2 mediates columnar stacking of human telomeric chromatin
Source: EMBO J. 2023 Dec 14;43(1):87–111. doi: 10.1038/s44318-023-00002-3 (PMC10883271; doi:10.1038/s44318-023-00002-3)
Supplement: Supplementary file 6 — Figure 4 Source Data [file 44318_2023_2_MOESM6_ESM.zip › EMBOJ-2023-114491_Source data_Figure 4/4F/Numerical Data_Figure 4F.xlsx]

## Sheet: Sheet1
601-20 array, illustrative stretching, comparison 0 TRF2DN and 100 nM TRF2DN
No TRF2-DN						100 nM TRF2-DN						Legend inside the graph
Experimental data	violet down triangles		Fitting	light violet curve		Experimental data	royal circles		Fitting	black curve		TRF2 100 nM 0 nM
Extension, mm	Force, pN		Extension, mm	Force, pN		Extension, mm	Force, pN		Extension, mm	Force, pN		kfibre (pN/nm) 0.71 0.53
0.05978	0.04032		0.09006	0.04032		0.17142	0.0403		0.05892	0.0403		∆G1 (kT) 21.0 12.9
0.02506	0.04032		0.09006	0.04032		0.18163	0.0403		0.05892	0.0403		∆G2 (kT) 6.3 6.1
0.01757	0.04025		0.08993	0.04025		0.18126	0.04024		0.05886	0.04024		Ntotal 20 18
0.02248	0.03994		0.08931	0.03994		0.16604	0.03992		0.05854	0.03992		Nfold 14 15
0.00565	0.03912		0.08762	0.03912		0.17331	0.03908		0.05765	0.03908
0.01676	0.03787		0.08498	0.03787		0.17555	0.03783		0.05627	0.03783
0.0025	0.03643		0.08175	0.03643		0.17425	0.0364		0.05461	0.0364
0.04859	0.03623		0.08129	0.03623		0.16442	0.0362		0.05437	0.0362
0.04246	0.03621		0.08124	0.03621		0.17164	0.03618		0.05435	0.03618
0.06725	0.03618		0.08118	0.03618		0.17646	0.03615		0.05432	0.03615
0.03485	0.03616		0.08112	0.03616		0.17709	0.03613		0.05429	0.03613
0.05372	0.03613		0.08107	0.03613		0.17902	0.03611		0.05426	0.03611
0.07963	0.03611		0.08101	0.03611		0.17284	0.03608		0.05423	0.03608
0.10032	0.03609		0.08096	0.03609		0.17244	0.03606		0.05421	0.03606
0.10817	0.03607		0.08091	0.03607		0.18045	0.03604		0.05418	0.03604
0.04161	0.03604		0.08086	0.03604		0.1911	0.03602		0.05416	0.03602
0.06734	0.03602		0.08081	0.03602		0.18352	0.036		0.05413	0.036
0.08442	0.036		0.08076	0.036		0.18652	0.03598		0.05411	0.03598
0.02383	0.03598		0.08071	0.03598		0.18363	0.03596		0.05408	0.03596
0.00902	0.03596		0.08066	0.03596		0.18388	0.03594		0.05406	0.03594
0.04518	0.03594		0.08061	0.03594		0.18734	0.03592		0.05403	0.03592
0.03192	0.03592		0.08056	0.03592		0.18233	0.0359		0.05401	0.0359
0.05442	0.0359		0.08052	0.0359		0.19588	0.03588		0.05399	0.03588
0.02006	0.03588		0.08047	0.03588		0.18761	0.03586		0.05396	0.03586
0.07113	0.03586		0.08043	0.03586		0.19249	0.03584		0.05394	0.03584
0.07465	0.03584		0.08038	0.03584		0.18244	0.03582		0.05392	0.03582
0.03086	0.03582		0.08034	0.03582		0.17368	0.03581		0.0539	0.03581
0.02225	0.03581		0.0803	0.03581		0.17372	0.03579		0.05387	0.03579
0.02114	0.03579		0.08026	0.03579		0.18809	0.03577		0.05385	0.03577
0.05326	0.03577		0.08021	0.03577		0.19303	0.03575		0.05383	0.03575
0.02753	0.03575		0.08017	0.03575		0.19047	0.03574		0.05381	0.03574
0.06019	0.03574		0.08013	0.03574		0.18727	0.03572		0.05379	0.03572
0.06142	0.03572		0.0801	0.03572		0.18062	0.03571		0.05377	0.03571
0.00519	0.0357		0.08006	0.0357		0.1713	0.03569		0.05375	0.03569
0.06168	0.03569		0.08002	0.03569		0.18198	0.03567		0.05374	0.03567
0.00822	0.03567		0.07998	0.03567		0.18353	0.03566		0.05372	0.03566
0.00383	0.03566		0.07995	0.03566		0.16926	0.03565		0.0537	0.03565
0.01763	0.03561		0.07991	0.03564		0.17577	0.03563		0.05368	0.03563
0.00824	0.0356		0.07988	0.03563		0.18728	0.03562		0.05366	0.03562
0.04161	0.03559		0.07984	0.03561		0.17068	0.0356		0.05365	0.0356
0.09429	0.03557		0.07981	0.0356		0.18371	0.03559		0.05363	0.03559
0.04744	0.03556		0.07978	0.03559		0.18331	0.03558		0.05361	0.03558
0.0091	0.03555		0.07974	0.03557		0.178	0.03556		0.0536	0.03556
0.02519	0.03553		0.07971	0.03556		0.19588	0.03555		0.05358	0.03555
0.01116	0.03552		0.07968	0.03555		0.17881	0.03554		0.05357	0.03554
0.02144	0.03551		0.07965	0.03553		0.17821	0.03552		0.05355	0.03552
0.02178	0.0355		0.07962	0.03552		0.1801	0.03551		0.05354	0.03551
0.00913	0.03549		0.07959	0.03551		0.18641	0.0355		0.05352	0.0355
0.00557	0.03547		0.07956	0.0355		0.18539	0.03549		0.05351	0.03549
0.02089	0.03545		0.07953	0.03549		0.18591	0.03548		0.05349	0.03548
0.02353	0.03544		0.07951	0.03547		0.1914	0.03547		0.05348	0.03547
0.03926	0.03543		0.07948	0.03546		0.19519	0.03546		0.05346	0.03546
0.05332	0.03542		0.07945	0.03545		0.19591	0.03544		0.05345	0.03544
0.05611	0.03541		0.07943	0.03544		0.19321	0.03543		0.05344	0.03543
0.02695	0.0354		0.0794	0.03543		0.18708	0.03542		0.05343	0.03542
0.01024	0.03539		0.07938	0.03542		0.19336	0.03541		0.05341	0.03541
0.0041	0.03538		0.07935	0.03541		0.18177	0.0354		0.0534	0.0354
0.01115	0.03537		0.07933	0.0354		0.18409	0.03539		0.05339	0.03539
0.02697	0.03536		0.07931	0.03539		0.18463	0.03539		0.05338	0.03539
0.0711	0.03535		0.07928	0.03538		0.19117	0.03538		0.05337	0.03538
0.08003	0.03535		0.07926	0.03537		0.18562	0.03537		0.05336	0.03537
0.02285	0.03534		0.07924	0.03536		0.18512	0.03536		0.05334	0.03536
0.000363283	0.03533		0.07922	0.03535		0.17674	0.03535		0.05333	0.03535
0.05149	0.03532		0.0792	0.03535		0.18198	0.03534		0.05332	0.03534
0.05765	0.03531		0.07918	0.03534		0.18287	0.03533		0.05331	0.03533
0.10576	0.03531		0.07916	0.03533		0.17654	0.03533		0.0533	0.03533
0.09959	0.0353		0.07914	0.03532		0.17602	0.03532		0.05329	0.03532
0.0674	0.03529		0.07912	0.03531		0.16471	0.03531		0.05328	0.03531
0.02366	0.03528		0.0791	0.03531		0.18061	0.0353		0.05328	0.0353
0.0186	0.03528		0.07909	0.0353		0.17215	0.0353		0.05327	0.0353
0.04945	0.03527		0.07907	0.03529		0.17834	0.03529		0.05326	0.03529
0.02629	0.03526		0.07905	0.03528		0.18158	0.03528		0.05325	0.03528
0.02267	0.03526		0.07903	0.03528		0.17238	0.03528		0.05324	0.03528
0.05259	0.03525		0.07902	0.03527		0.17409	0.03527		0.05323	0.03527
0.0886	0.03525		0.079	0.03526		0.18189	0.03526		0.05323	0.03526
0.04463	0.03524		0.07899	0.03526		0.18063	0.03526		0.05322	0.03526
0.01926	0.03524		0.07897	0.03525		0.18004	0.03525		0.05321	0.03525
0.04103	0.03523		0.07896	0.03525		0.17781	0.03525		0.0532	0.03525
0.06915	0.03522		0.07895	0.03524		0.17759	0.03524		0.0532	0.03524
0.12308	0.03522		0.07893	0.03524		0.17743	0.03523		0.05319	0.03523
0.07642	0.03521		0.07892	0.03523		0.17555	0.03523		0.05318	0.03523
0.01326	0.03521		0.07891	0.03522		0.16062	0.03522		0.05318	0.03522
0.02828	0.03521		0.07889	0.03522		0.17095	0.03522		0.05317	0.03522
0.02569	0.0352		0.07888	0.03521		0.18309	0.03521		0.05316	0.03521
0.01627	0.0352		0.07887	0.03521		0.18214	0.03521		0.05316	0.03521
0.01506	0.03519		0.07886	0.03521		0.17246	0.03521		0.05315	0.03521
0.02269	0.03519		0.07885	0.0352		0.18071	0.0352		0.05315	0.0352
0.02831	0.03518		0.07884	0.0352		0.18121	0.0352		0.05314	0.0352
0.00915	0.03518		0.07883	0.03519		0.1775	0.03519		0.05314	0.03519
0.000360241	0.03518		0.07882	0.03519		0.17901	0.03519		0.05313	0.03519
0.0151	0.03517		0.07881	0.03518		0.17034	0.03519		0.05313	0.03519
0.00913	0.03517		0.0788	0.03518		0.17544	0.03518		0.05312	0.03518
0.01086	0.03516		0.07879	0.03518		0.17477	0.03518		0.05312	0.03518
0.03431	0.03516		0.07878	0.03517		0.17233	0.03517		0.05312	0.03517
0.00639	0.03516		0.07877	0.03517		0.16655	0.03517		0.05311	0.03517
0.01726	0.03516		0.07877	0.03517		0.1805	0.03517		0.05311	0.03517
0.02171	0.03515		0.07876	0.03516		0.17983	0.03517		0.0531	0.03517
0.01898	0.03515		0.07875	0.03516		0.18376	0.03516		0.0531	0.03516
0.03778	0.03515		0.07875	0.03516		0.17464	0.03516		0.0531	0.03516
0.02033	0.03514		0.07874	0.03516		0.17959	0.03516		0.05309	0.03516
0.02941	0.03514		0.07873	0.03515		0.1804	0.03515		0.05309	0.03515
0.01824	0.03514		0.07873	0.03515		0.17265	0.03515		0.05309	0.03515
0.02977	0.03514		0.07872	0.03515		0.18026	0.03515		0.05308	0.03515
0.02494	0.03514		0.07871	0.03515		0.17847	0.03515		0.05308	0.03515
0.02287	0.03513		0.07871	0.03514		0.18383	0.03515		0.05308	0.03515
0.04074	0.03513		0.0787	0.03514		0.18495	0.03514		0.05308	0.03514
0.03397	0.03513		0.0787	0.03514		0.18266	0.03514		0.05307	0.03514
0.00705	0.03513		0.0787	0.03514		0.17974	0.03514		0.05307	0.03514
0.02862	0.03513		0.07869	0.03514		0.18523	0.03514		0.05307	0.03514
0.01782	0.03513		0.07869	0.03513		0.18589	0.03514		0.05307	0.03514
0.02458	0.03513		0.07868	0.03513		0.18486	0.03513		0.05306	0.03513
0.01	0.03512		0.07868	0.03513		0.18003	0.03513		0.05306	0.03513
0.00379	0.03512		0.07868	0.03513		0.18366	0.03513		0.05306	0.03513
0.03024	0.03512		0.07867	0.03513		0.18004	0.03513		0.05306	0.03513
0.01896	0.03512		0.07867	0.03513		0.18519	0.03513		0.05306	0.03513
0.02226	0.03512		0.07867	0.03513		0.19145	0.03513		0.05306	0.03513
0.0255	0.03512		0.07866	0.03512		0.18972	0.03513		0.05306	0.03513
0.00693	0.03512		0.07866	0.03512		0.18536	0.03513		0.05305	0.03513
0.03597	0.03512		0.07866	0.03512		0.18726	0.03512		0.05305	0.03512
0.07403	0.03512		0.07866	0.03512		0.1817	0.03512		0.05305	0.03512
0.07554	0.03512		0.07865	0.03512		0.18041	0.03512		0.05305	0.03512
0.03644	0.03512		0.07865	0.03512		0.18085	0.03512		0.05305	0.03512
0.04247	0.03512		0.07865	0.03512		0.17887	0.03512		0.05305	0.03512
0.05117	0.03512		0.07865	0.03512		0.17978	0.03512		0.05305	0.03512
0.03185	0.03512		0.07865	0.03512		0.18171	0.03512		0.05305	0.03512
0.01796	0.03512		0.07865	0.03512		0.18418	0.03512		0.05305	0.03512
0.01425	0.03511		0.07864	0.03512		0.18214	0.03512		0.05305	0.03512
0.04161	0.03511		0.07864	0.03512		0.18165	0.03512		0.05305	0.03512
0.01666	0.03511		0.07864	0.03512		0.18262	0.03512		0.05304	0.03512
0.00907	0.03511		0.07864	0.03512		0.18023	0.03512		0.05304	0.03512
0.04654	0.03511		0.07864	0.03512		0.18222	0.03512		0.05304	0.03512
0.08301	0.03517		0.07864	0.03511		0.17618	0.03512		0.05304	0.03512
0.07532	0.03528		0.07864	0.03511		0.17572	0.03512		0.05304	0.03512
0.0149	0.0354		0.07864	0.03511		0.17815	0.03512		0.05304	0.03512
0.02356	0.03552		0.07864	0.03511		0.18625	0.03512		0.05304	0.03512
0.04692	0.03564		0.07864	0.03511		0.18252	0.03512		0.05304	0.03512
0.07259	0.03577		0.07864	0.03511		0.17858	0.03512		0.05304	0.03512
0.06554	0.03589		0.07864	0.03511		0.17927	0.03512		0.05304	0.03512
0.01334	0.03601		0.07864	0.03511		0.16674	0.03512		0.05304	0.03512
0.09552	0.03614		0.07864	0.03511		0.17459	0.03512		0.05304	0.03512
0.06783	0.03627		0.07864	0.03511		0.17841	0.03512		0.05304	0.03512
0.01164	0.0364		0.07864	0.03511		0.18397	0.03512		0.05304	0.03512
0.05381	0.03653		0.07864	0.03511		0.18028	0.03512		0.05304	0.03512
0.01879	0.03666		0.07864	0.03511		0.17353	0.03512		0.05304	0.03512
0.02846	0.03678		0.07878	0.03517		0.18135	0.03517		0.05311	0.03517
0.05751	0.03692		0.07904	0.03528		0.18219	0.03528		0.05325	0.03528
0.07438	0.03705		0.07933	0.0354		0.18276	0.03541		0.0534	0.03541
0.05719	0.03718		0.07962	0.03552		0.17746	0.03553		0.05355	0.03553
0.04583	0.03732		0.07991	0.03564		0.18183	0.03565		0.0537	0.03565
0.05386	0.03746		0.0802	0.03577		0.18218	0.03577		0.05385	0.03577
0.06831	0.03759		0.08049	0.03589		0.17886	0.03589		0.054	0.03589
0.01243	0.03773		0.08079	0.03601		0.18223	0.03602		0.05415	0.03602
0.03787	0.03787		0.08108	0.03614		0.17801	0.03615		0.05431	0.03615
0.03357	0.03801		0.08138	0.03627		0.17981	0.03627		0.05446	0.03627
0.0613	0.03815		0.08168	0.0364		0.18948	0.0364		0.05461	0.0364
0.11918	0.03829		0.08198	0.03653		0.17777	0.03653		0.05477	0.03653
0.04462	0.03844		0.08227	0.03666		0.19044	0.03666		0.05492	0.03666
0.08173	0.03858		0.08256	0.03678		0.17058	0.03679		0.05507	0.03679
0.07255	0.03873		0.08286	0.03692		0.18909	0.03692		0.05523	0.03692
0.02928	0.03887		0.08316	0.03705		0.19018	0.03706		0.05538	0.03706
0.06663	0.03902		0.08346	0.03718		0.19521	0.03719		0.05554	0.03719
0.02661	0.03932		0.08376	0.03732		0.17583	0.03732		0.05569	0.03732
0.03885	0.03947		0.08407	0.03746		0.17777	0.03746		0.05585	0.03746
0.00825	0.03963		0.08437	0.03759		0.18968	0.03759		0.056	0.03759
0.03439	0.03978		0.08467	0.03773		0.18099	0.03773		0.05616	0.03773
0.03188	0.03994		0.08498	0.03787		0.18841	0.03787		0.05632	0.03787
0.04534	0.04009		0.08528	0.03801		0.18645	0.03801		0.05647	0.03801
0.05044	0.04025		0.08558	0.03815		0.18712	0.03816		0.05663	0.03816
0.02045	0.04041		0.08589	0.03829		0.1932	0.0383		0.05679	0.0383
0.02397	0.04057		0.0862	0.03844		0.19064	0.03844		0.05695	0.03844
0.01777	0.04073		0.0865	0.03858		0.18428	0.03859		0.05711	0.03859
0.04707	0.04089		0.08681	0.03873		0.18291	0.03873		0.05727	0.03873
0.04334	0.04106		0.08712	0.03887		0.18594	0.03888		0.05743	0.03888
0.02551	0.04122		0.08743	0.03902		0.18675	0.03903		0.05759	0.03903
0.01609	0.04139		0.08774	0.03917		0.1908	0.03917		0.05774	0.03917
0.02437	0.04156		0.08805	0.03932		0.19554	0.03933		0.05791	0.03933
0.0523	0.04173		0.08836	0.03947		0.18517	0.03948		0.05807	0.03948
0.05319	0.0419		0.08867	0.03963		0.18875	0.03963		0.05823	0.03963
0.02032	0.04207		0.08898	0.03978		0.19324	0.03978		0.05839	0.03978
0.01504	0.04224		0.0893	0.03994		0.1886	0.03994		0.05855	0.03994
0.00982	0.04242		0.08961	0.04009		0.19057	0.0401		0.05872	0.0401
0.04657	0.0426		0.08992	0.04025		0.19414	0.04025		0.05888	0.04025
0.09067	0.04277		0.09024	0.04041		0.18608	0.04041		0.05904	0.04041
0.04209	0.04295		0.09055	0.04057		0.20002	0.04057		0.0592	0.04057
0.01747	0.04313		0.09087	0.04073		0.19667	0.04074		0.05937	0.04074
0.01227	0.04331		0.09119	0.04089		0.18953	0.0409		0.05953	0.0409
0.000369773	0.04405		0.09151	0.04106		0.19421	0.04106		0.0597	0.04106
0.02458	0.04424		0.09183	0.04122		0.19865	0.04123		0.05986	0.04123
0.03287	0.04443		0.09214	0.04139		0.19033	0.0414		0.06003	0.0414
0.03262	0.04462		0.09246	0.04156		0.20375	0.04156		0.06019	0.04156
0.05628	0.04482		0.09278	0.04173		0.20034	0.04173		0.06036	0.04173
0.06371	0.04501		0.09311	0.0419		0.19022	0.0419		0.06052	0.0419
0.06665	0.04521		0.09342	0.04207		0.19091	0.04208		0.06069	0.04208
0.00965	0.04541		0.09375	0.04224		0.18685	0.04225		0.06085	0.04225
0.01563	0.0456		0.09407	0.04242		0.18221	0.04242		0.06102	0.04242
0.03164	0.0458		0.0944	0.0426		0.19034	0.0426		0.06119	0.0426
0.06806	0.04601		0.09472	0.04277		0.19446	0.04278		0.06136	0.04278
0.10257	0.04621		0.09504	0.04295		0.1943	0.04295		0.06152	0.04295
0.13613	0.04642		0.09536	0.04313		0.18999	0.04314		0.06169	0.04314
0.11829	0.04663		0.09569	0.04331		0.19164	0.04332		0.06186	0.04332
0.09386	0.04683		0.09602	0.0435		0.18506	0.0435		0.06203	0.0435
0.08186	0.04705		0.09634	0.04368		0.19434	0.04368		0.0622	0.04368
0.02373	0.04726		0.09667	0.04386		0.18645	0.04387		0.06237	0.04387
0.04463	0.04747		0.09699	0.04405		0.193	0.04406		0.06254	0.04406
0.03295	0.04769		0.09732	0.04424		0.21388	0.04425		0.0627	0.04425
0.02284	0.04791		0.09765	0.04443		0.18865	0.04444		0.06288	0.04444
0.04584	0.04812		0.09798	0.04462		0.19739	0.04463		0.06304	0.04463
0.08008	0.04834		0.0983	0.04482		0.19183	0.04483		0.06322	0.04483
0.04202	0.04857		0.09863	0.04501		0.19288	0.04502		0.06339	0.04502
0.08172	0.04879		0.09896	0.04521		0.1881	0.04522		0.06356	0.04522
0.05056	0.04902		0.0993	0.04541		0.18765	0.04541		0.06373	0.04541
0.05297	0.04925		0.09963	0.0456		0.20055	0.04561		0.0639	0.04561
0.12985	0.04947		0.09995	0.0458		0.19081	0.04581		0.06407	0.04581
0.12674	0.04971		0.10029	0.04601		0.19049	0.04601		0.06424	0.04601
0.06661	0.04994		0.10062	0.04621		0.18864	0.04622		0.06441	0.04622
0.04161	0.05018		0.10095	0.04642		0.18579	0.04642		0.06459	0.04642
0.02295	0.05041		0.10129	0.04663		0.18853	0.04663		0.06476	0.04663
0.01891	0.05065		0.10162	0.04683		0.19117	0.04684		0.06493	0.04684
0.04116	0.05089		0.10195	0.04705		0.19068	0.04705		0.06511	0.04705
0.05836	0.05113		0.10229	0.04726		0.18978	0.04727		0.06528	0.04727
0.03471	0.05138		0.10262	0.04747		0.19147	0.04748		0.06545	0.04748
0.03494	0.05162		0.10296	0.04769		0.1911	0.0477		0.06563	0.0477
0.026	0.05187		0.1033	0.04791		0.20048	0.04791		0.0658	0.04791
0.05051	0.05212		0.10363	0.04812		0.19391	0.04813		0.06597	0.04813
0.03717	0.05238		0.10396	0.04834		0.19376	0.04835		0.06615	0.04835
0.08537	0.05263		0.1043	0.04857		0.20578	0.04857		0.06632	0.04857
0.05468	0.05289		0.10464	0.04879		0.20146	0.0488		0.06649	0.0488
0.0557	0.05314		0.10497	0.04902		0.20096	0.04903		0.06667	0.04903
0.02228	0.0534		0.10531	0.04925		0.20988	0.04926		0.06685	0.04926
0.05055	0.05367		0.10565	0.04947		0.21134	0.04948		0.06702	0.04948
0.01945	0.05393		0.10599	0.04971		0.19342	0.04972		0.0672	0.04972
0.02827	0.0542		0.10633	0.04994		0.20218	0.04995		0.06737	0.04995
0.02461	0.05447		0.10667	0.05018		0.20445	0.05018		0.06755	0.05018
0.026	0.05474		0.107	0.05041		0.20783	0.05042		0.06772	0.05042
0.03619	0.05501		0.10734	0.05065		0.20413	0.05066		0.0679	0.05066
0.04811	0.05528		0.10768	0.05089		0.20156	0.0509		0.06808	0.0509
0.04909	0.05556		0.10802	0.05113		0.21202	0.05114		0.06825	0.05114
0.05617	0.05584		0.10836	0.05138		0.2063	0.05139		0.06843	0.05139
0.04483	0.05613		0.1087	0.05162		0.20267	0.05164		0.06861	0.05164
0.04074	0.05641		0.10904	0.05187		0.20327	0.05188		0.06878	0.05188
0.03454	0.05669		0.10939	0.05212		0.1987	0.05213		0.06896	0.05213
0.014	0.05698		0.10973	0.05238		0.19515	0.05238		0.06914	0.05238
0.0385	0.05727		0.11007	0.05263		0.22241	0.05264		0.06931	0.05264
0.06458	0.05756		0.11041	0.05289		0.21541	0.0529		0.06949	0.0529
0.03607	0.05786		0.11075	0.05314		0.20546	0.05315		0.06967	0.05315
0.03769	0.05816		0.11109	0.0534		0.19621	0.05341		0.06985	0.05341
0.08577	0.05846		0.11144	0.05367		0.20246	0.05368		0.07002	0.05368
0.07799	0.05876		0.11178	0.05393		0.19977	0.05394		0.0702	0.05394
0.0632	0.05906		0.11212	0.0542		0.2027	0.0542		0.07037	0.0542
0.03977	0.05937		0.11247	0.05447		0.20351	0.05447		0.07056	0.05447
0.04849	0.05968		0.11281	0.05474		0.20623	0.05474		0.07073	0.05474
0.04281	0.05999		0.11316	0.05501		0.20933	0.05502		0.07091	0.05502
0.04991	0.0603		0.1135	0.05528		0.20919	0.0553		0.07109	0.0553
0.016	0.06062		0.11384	0.05556		0.20096	0.05557		0.07127	0.05557
0.0175	0.06094		0.11418	0.05584		0.2007	0.05585		0.07145	0.05585
0.02219	0.06126		0.11453	0.05613		0.20785	0.05613		0.07163	0.05613
0.04164	0.06158		0.11488	0.05641		0.20501	0.05641		0.07181	0.05641
0.02507	0.06191		0.11522	0.05669		0.19934	0.0567		0.07198	0.0567
0.07483	0.06224		0.11556	0.05698		0.20853	0.05699		0.07216	0.05699
0.06804	0.06257		0.11591	0.05727		0.2013	0.05727		0.07234	0.05727
0.07535	0.0629		0.11625	0.05756		0.19033	0.05757		0.07252	0.05757
0.09056	0.06324		0.1166	0.05786		0.18653	0.05787		0.0727	0.05787
0.07952	0.06358		0.11694	0.05816		0.19413	0.05816		0.07288	0.05816
0.10038	0.06393		0.11729	0.05846		0.19905	0.05846		0.07306	0.05846
0.09514	0.06427		0.11763	0.05876		0.19912	0.05876		0.07324	0.05876
0.05724	0.06461		0.11798	0.05906		0.19379	0.05907		0.07342	0.05907
0.05825	0.06496		0.11832	0.05937		0.19595	0.05938		0.0736	0.05938
0.06181	0.06532		0.11867	0.05968		0.19797	0.05968		0.07378	0.05968
0.05316	0.06568		0.11901	0.05999		0.19365	0.06		0.07396	0.06
0.03827	0.06603		0.11936	0.0603		0.19824	0.06031		0.07414	0.06031
0.04816	0.06639		0.11971	0.06062		0.19814	0.06063		0.07432	0.06063
0.03554	0.06676		0.12005	0.06094		0.20075	0.06095		0.0745	0.06095
0.01829	0.06713		0.1204	0.06126		0.21645	0.06127		0.07468	0.06127
0.08134	0.06749		0.12074	0.06158		0.21207	0.06159		0.07485	0.06159
0.02134	0.06787		0.12109	0.06191		0.19854	0.06191		0.07503	0.06191
0.07741	0.06824		0.12144	0.06224		0.20296	0.06225		0.07522	0.06225
0.10208	0.06862		0.12178	0.06257		0.21616	0.06258		0.0754	0.06258
0.06805	0.069		0.12213	0.0629		0.1949	0.06292		0.07558	0.06292
0.05577	0.06938		0.12247	0.06324		0.20127	0.06325		0.07576	0.06325
0.05948	0.06978		0.12282	0.06358		0.19433	0.06359		0.07594	0.06359
0.00545	0.07017		0.12317	0.06393		0.1993	0.06393		0.07612	0.06393
0.00659	0.07217		0.12351	0.06427		0.2004	0.06428		0.0763	0.06428
0.02084	0.07258		0.12385	0.06461		0.19855	0.06462		0.07648	0.06462
0.02003	0.07299		0.1242	0.06496		0.20074	0.06498		0.07666	0.06498
0.07618	0.07341		0.12455	0.06532		0.20399	0.06533		0.07684	0.06533
0.08192	0.07383		0.1249	0.06568		0.20724	0.06568		0.07702	0.06568
0.07756	0.07425		0.12524	0.06603		0.19895	0.06604		0.0772	0.06604
0.07324	0.07467		0.12559	0.06639		0.20153	0.0664		0.07738	0.0664
0.07832	0.0751		0.12593	0.06676		0.21459	0.06677		0.07756	0.06677
0.07055	0.07554		0.12628	0.06713		0.20468	0.06714		0.07774	0.06714
0.06896	0.07597		0.12662	0.06749		0.20674	0.0675		0.07792	0.0675
0.06299	0.07641		0.12697	0.06787		0.19898	0.06788		0.0781	0.06788
0.08314	0.07686		0.12732	0.06824		0.20097	0.06826		0.07828	0.06826
0.08513	0.07731		0.12766	0.06862		0.20675	0.06864		0.07846	0.06864
0.02241	0.07775		0.128	0.069		0.20762	0.06901		0.07864	0.06901
0.03021	0.07821		0.12834	0.06938		0.19834	0.06939		0.07882	0.06939
0.01849	0.07867		0.1287	0.06978		0.19657	0.0698		0.079	0.0698
0.05869	0.07912		0.12904	0.07017		0.19235	0.07018		0.07918	0.07018
0.04745	0.07958		0.12939	0.07056		0.18863	0.07058		0.07936	0.07058
0.05256	0.08005		0.12973	0.07096		0.20229	0.07097		0.07954	0.07097
0.04081	0.08053		0.13008	0.07136		0.20309	0.07137		0.07972	0.07137
0.07221	0.081		0.13042	0.07176		0.20232	0.07177		0.07989	0.07177
0.05313	0.08148		0.13077	0.07217		0.20728	0.07219		0.08008	0.07219
0.05725	0.08196		0.13111	0.07258		0.20462	0.0726		0.08026	0.0726
0.02867	0.08245		0.13145	0.07299		0.19827	0.073		0.08044	0.073
0.02926	0.08294		0.1318	0.07341		0.19634	0.07342		0.08062	0.07342
0.04296	0.08344		0.13214	0.07383		0.20283	0.07384		0.0808	0.07384
0.05266	0.08393		0.13249	0.07425		0.19548	0.07426		0.08098	0.07426
0.07197	0.08442		0.13283	0.07467		0.20529	0.07469		0.08116	0.07469
0.03612	0.08494		0.13317	0.0751		0.20658	0.07512		0.08134	0.07512
0.09187	0.08545		0.13352	0.07554		0.20831	0.07555		0.08151	0.07555
0.08887	0.08597		0.13386	0.07597		0.20346	0.07599		0.08169	0.07599
0.0433	0.08648		0.1342	0.07641		0.19937	0.07643		0.08187	0.07643
0.08336	0.08701		0.13455	0.07686		0.20018	0.07687		0.08205	0.07687
0.0383	0.08753		0.1349	0.07731		0.19874	0.07732		0.08223	0.07732
0.02112	0.08806		0.13523	0.07775		0.19816	0.07777		0.08241	0.07777
0.02349	0.08859		0.13558	0.07821		0.20091	0.07822		0.08259	0.07822
0.0098	0.08913		0.13592	0.07867		0.19368	0.07867		0.08277	0.07867
0.00925	0.08967		0.13626	0.07912		0.20446	0.07914		0.08295	0.07914
0.000849681	0.09022		0.1366	0.07958		0.20748	0.07961		0.08313	0.07961
0.01342	0.09077		0.13694	0.08005		0.20155	0.08007		0.0833	0.08007
0.01541	0.09133		0.13729	0.08053		0.19242	0.08054		0.08348	0.08054
0.00954	0.0919		0.13763	0.081		0.20251	0.08101		0.08366	0.08101
0.01983	0.09245		0.13797	0.08148		0.20783	0.0815		0.08384	0.0815
0.00167	0.09302		0.13831	0.08196		0.20536	0.08198		0.08402	0.08198
0.00383	0.0936		0.13865	0.08245		0.20417	0.08246		0.0842	0.08246
0.0099	0.09418		0.13899	0.08294		0.20696	0.08295		0.08437	0.08295
0.05143	0.09475		0.13933	0.08344		0.1969	0.08344		0.08455	0.08344
0.06924	0.09534		0.13967	0.08393		0.20184	0.08395		0.08473	0.08395
0.09198	0.09593		0.14	0.08442		0.19309	0.08445		0.08491	0.08445
0.07543	0.09653		0.14035	0.08494		0.20028	0.08495		0.08508	0.08495
0.06431	0.09712		0.14069	0.08545		0.18898	0.08546		0.08526	0.08546
0.04145	0.09774		0.14102	0.08597		0.20575	0.08598		0.08544	0.08598
0.05492	0.09835		0.14136	0.08648		0.19135	0.08649		0.08561	0.08649
0.06851	0.09896		0.1417	0.08701		0.19453	0.08702		0.0858	0.08702
0.0609	0.09958		0.14204	0.08753		0.21419	0.08755		0.08597	0.08755
0.0729	0.10021		0.14237	0.08806		0.19293	0.08808		0.08615	0.08808
0.04178	0.10084		0.14271	0.08859		0.1914	0.08861		0.08632	0.08861
0.01712	0.10147		0.14305	0.08913		0.18992	0.08914		0.0865	0.08914
0.03029	0.10211		0.14338	0.08967		0.19536	0.08968		0.08667	0.08968
0.05876	0.10276		0.14372	0.09022		0.18792	0.09023		0.08685	0.09023
0.07189	0.10341		0.14406	0.09077		0.2009	0.09079		0.08703	0.09079
0.10985	0.10407		0.14439	0.09133		0.19336	0.09135		0.08721	0.09135
0.07174	0.10471		0.14473	0.0919		0.20692	0.09191		0.08738	0.09191
0.11311	0.10538		0.14506	0.09245		0.19519	0.09246		0.08756	0.09246
0.12559	0.10607		0.1454	0.09302		0.18916	0.09303		0.08773	0.09303
0.08177	0.10674		0.14574	0.0936		0.19168	0.09362		0.08791	0.09362
0.03626	0.1074		0.14607	0.09418		0.19316	0.0942		0.08809	0.0942
0.09963	0.1081		0.1464	0.09475		0.19869	0.09477		0.08826	0.09477
0.15936	0.10879		0.14673	0.09534		0.19294	0.09536		0.08844	0.09536
0.14721	0.10947		0.14707	0.09593		0.1834	0.09595		0.08861	0.09595
0.10331	0.11019		0.1474	0.09653		0.19209	0.09655		0.08879	0.09655
0.13648	0.11091		0.14773	0.09712		0.1899	0.09716		0.08896	0.09716
0.13484	0.11161		0.14807	0.09774		0.18728	0.09777		0.08914	0.09777
0.11105	0.11233		0.1484	0.09835		0.1917	0.09836		0.08931	0.09836
0.12142	0.11306		0.14873	0.09896		0.19185	0.09898		0.08949	0.09898
0.10514	0.11379		0.14906	0.09958		0.18808	0.0996		0.08966	0.0996
0.0918	0.11453		0.14939	0.10021		0.19487	0.10022		0.08983	0.10022
0.11729	0.11526		0.14972	0.10084		0.19601	0.10085		0.09001	0.10085
0.12481	0.116		0.15005	0.10147		0.19873	0.10148		0.09018	0.10148
0.12769	0.11677		0.15038	0.10211		0.18642	0.10212		0.09035	0.10212
0.10947	0.11753		0.15071	0.10276		0.19215	0.10277		0.09053	0.10277
0.09805	0.11828		0.15104	0.10341		0.19487	0.10342		0.0907	0.10342
0.0657	0.11905		0.15137	0.10407		0.1894	0.10408		0.09088	0.10408
0.0894	0.11985		0.15169	0.10471		0.19666	0.10474		0.09105	0.10474
0.08939	0.12064		0.15202	0.10538		0.1903	0.1054		0.09122	0.1054
0.14676	0.12142		0.15236	0.10607		0.19694	0.10608		0.0914	0.10608
0.12477	0.12222		0.15268	0.10674		0.19563	0.10676		0.09157	0.10676
0.11338	0.12301		0.153	0.1074		0.20978	0.10744		0.09174	0.10744
0.13029	0.1238		0.15334	0.1081		0.19289	0.10812		0.09191	0.10812
0.09329	0.12464		0.15366	0.10879		0.19896	0.10881		0.09208	0.10881
0.10191	0.12546		0.15398	0.10947		0.20023	0.10951		0.09226	0.10951
0.1073	0.12629		0.15431	0.11019		0.19408	0.11021		0.09243	0.11021
0.08059	0.12712		0.15464	0.11091		0.1932	0.11092		0.0926	0.11092
0.12366	0.12796		0.15496	0.11161		0.19784	0.11164		0.09277	0.11164
0.14372	0.1288		0.15528	0.11233		0.19164	0.11237		0.09295	0.11237
0.10076	0.12966		0.15561	0.11306		0.20185	0.11308		0.09312	0.11308
0.12213	0.13053		0.15593	0.11379		0.19617	0.11379		0.09328	0.11379
0.15061	0.13139		0.15626	0.11453		0.19312	0.11454		0.09346	0.11454
0.11745	0.13226		0.15657	0.11526		0.19897	0.11529		0.09363	0.11529
0.09755	0.13315		0.1569	0.116		0.19166	0.11604		0.0938	0.11604
0.13303	0.13403		0.15722	0.11677		0.19105	0.11679		0.09397	0.11679
0.14326	0.13493		0.15755	0.11753		0.19272	0.11755		0.09414	0.11755
0.13189	0.13584		0.15786	0.11828		0.19498	0.11832		0.09431	0.11832
0.11303	0.13674		0.15818	0.11905		0.1999	0.11909		0.09448	0.11909
0.09526	0.13766		0.15851	0.11985		0.19335	0.11986		0.09465	0.11986
0.07847	0.13857		0.15883	0.12064		0.20353	0.12064		0.09482	0.12064
0.0828	0.13949		0.15914	0.12142		0.20432	0.12144		0.09499	0.12144
0.06562	0.14044		0.15947	0.12222		0.20079	0.12224		0.09516	0.12224
0.0974	0.1414		0.15978	0.12301		0.20466	0.12303		0.09532	0.12303
0.07337	0.14238		0.16009	0.1238		0.19465	0.12384		0.09549	0.12384
0.04222	0.14333		0.16042	0.12464		0.20833	0.12466		0.09566	0.12466
0.04794	0.14428		0.16074	0.12546		0.20724	0.12549		0.09583	0.12549
0.01868	0.14526		0.16105	0.12629		0.20662	0.12631		0.096	0.12631
0.02181	0.14624		0.16137	0.12712		0.20469	0.12714		0.09617	0.12714
0.02567	0.14721		0.16168	0.12796		0.20294	0.12799		0.09634	0.12799
0.04519	0.14822		0.162	0.1288		0.20107	0.12884		0.09651	0.12884
0.09849	0.14924		0.16231	0.12966		0.19546	0.12969		0.09667	0.12969
0.06664	0.15026		0.16263	0.13053		0.20069	0.13055		0.09684	0.13055
0.06475	0.15127		0.16294	0.13139		0.19746	0.13142		0.09701	0.13142
0.03772	0.1523		0.16326	0.13226		0.19726	0.13231		0.09718	0.13231
0.02221	0.15335		0.16357	0.13315		0.209	0.13318		0.09734	0.13318
0.03644	0.1544		0.16388	0.13403		0.19313	0.13407		0.09751	0.13407
0.04906	0.15545		0.1642	0.13493		0.19607	0.13496		0.09767	0.13496
0.0695	0.15651		0.16451	0.13584		0.20211	0.13586		0.09784	0.13586
0.11277	0.15759		0.16482	0.13674		0.18838	0.13677		0.09801	0.13677
0.08736	0.15867		0.16513	0.13766		0.19529	0.13768		0.09817	0.13768
0.11011	0.15976		0.16544	0.13857		0.19947	0.13861		0.09834	0.13861
0.1216	0.16085		0.16575	0.13949		0.19671	0.13955		0.09851	0.13955
0.11628	0.16195		0.16606	0.14044		0.20465	0.14048		0.09867	0.14048
0.16802	0.16309		0.16637	0.1414		0.20013	0.14142		0.09883	0.14142
0.16847	0.16421		0.16669	0.14238		0.19636	0.14238		0.099	0.14238
0.1594	0.16532		0.167	0.14333		0.20081	0.14335		0.09917	0.14335
0.14635	0.16645		0.1673	0.14428		0.19729	0.14432		0.09933	0.14432
0.16095	0.16762		0.16761	0.14526		0.20809	0.14529		0.0995	0.14529
0.19316	0.16877		0.16791	0.14624		0.19715	0.14627		0.09966	0.14627
0.18923	0.16994		0.16822	0.14721		0.20408	0.14726		0.09982	0.14726
0.177	0.17112		0.16853	0.14822		0.1963	0.14826		0.09999	0.14826
0.17781	0.17231		0.16884	0.14924		0.21016	0.14928		0.10016	0.14928
0.20973	0.1735		0.16914	0.15026		0.20838	0.15032		0.10032	0.15032
0.20387	0.1747		0.16945	0.15127		0.20021	0.1513		0.10048	0.1513
0.19434	0.17592		0.16975	0.1523		0.20245	0.15233		0.10064	0.15233
0.18679	0.17715		0.17006	0.15335		0.20465	0.15338		0.10081	0.15338
0.17368	0.17839		0.17036	0.1544		0.20465	0.15442		0.10097	0.15442
0.18367	0.17962		0.17067	0.15545		0.20752	0.15547		0.10113	0.15547
0.18679	0.18087		0.17097	0.15651		0.20845	0.15653		0.10129	0.15653
0.19224	0.18214		0.17127	0.15759		0.2022	0.15761		0.10146	0.15761
0.17593	0.18342		0.17158	0.15867		0.20235	0.15869		0.10162	0.15869
0.12384	0.18471		0.17188	0.15976		0.20371	0.15977		0.10178	0.15977
0.12174	0.18599		0.17218	0.16085		0.20459	0.16089		0.10195	0.16089
0.1048	0.18729		0.17248	0.16195		0.20009	0.16199		0.10211	0.16199
0.06715	0.18861		0.17278	0.16309		0.20488	0.16311		0.10227	0.16311
0.05486	0.18992		0.17308	0.16421		0.20532	0.16423		0.10243	0.16423
0.10849	0.19126		0.17338	0.16532		0.20389	0.16537		0.1026	0.16537
0.1187	0.19261		0.17368	0.16645		0.19951	0.16654		0.10276	0.16654
0.1401	0.19397		0.17398	0.16762		0.19975	0.16765		0.10292	0.16765
0.17209	0.19534		0.17428	0.16877		0.20006	0.16879		0.10308	0.16879
0.17663	0.19671		0.17457	0.16994		0.20765	0.16998		0.10324	0.16998
0.16125	0.1981		0.17487	0.17112		0.20614	0.17118		0.1034	0.17118
0.15884	0.1995		0.17517	0.17231		0.20547	0.17235		0.10356	0.17235
0.10705	0.2009		0.17547	0.1735		0.21088	0.17352		0.10372	0.17352
0.09041	0.20231		0.17576	0.1747		0.2008	0.17474		0.10388	0.17474
0.0875	0.20375		0.17606	0.17592		0.19966	0.17597		0.10405	0.17597
0.10646	0.2052		0.17636	0.17715		0.20755	0.17719		0.1042	0.17719
0.11745	0.20665		0.17666	0.17839		0.20394	0.17842		0.10436	0.17842
0.08772	0.20811		0.17695	0.17962		0.208	0.17966		0.10452	0.17966
0.0827	0.20958		0.17724	0.18087		0.19375	0.1809		0.10468	0.1809
0.11661	0.21108		0.17754	0.18214		0.19889	0.18216		0.10484	0.18216
0.13404	0.21258		0.17783	0.18342		0.21194	0.18345		0.105	0.18345
0.1058	0.21409		0.17813	0.18471		0.19881	0.18473		0.10516	0.18473
0.14288	0.21561		0.17842	0.18599		0.19013	0.18604		0.10532	0.18604
0.17251	0.21715		0.17871	0.18729		0.19815	0.18735		0.10548	0.18735
0.18175	0.2187		0.179	0.18861		0.20228	0.18865		0.10564	0.18865
0.15074	0.22026		0.17929	0.18992		0.19934	0.18996		0.1058	0.18996
0.14058	0.22183		0.17959	0.19126		0.21012	0.1913		0.10596	0.1913
0.15792	0.22341		0.17988	0.19261		0.20441	0.19267		0.10612	0.19267
0.16518	0.22502		0.18017	0.19397		0.20283	0.19402		0.10628	0.19402
0.19563	0.22662		0.18046	0.19534		0.20535	0.19536		0.10643	0.19536
0.16663	0.22824		0.18075	0.19671		0.2074	0.19675		0.10659	0.19675
0.18061	0.22989		0.18104	0.1981		0.21353	0.19811		0.10675	0.19811
0.16093	0.23153		0.18133	0.1995		0.20794	0.19953		0.10691	0.19953
0.1868	0.23319		0.18162	0.2009		0.21377	0.20096		0.10707	0.20096
0.21383	0.23486		0.18191	0.20231		0.21466	0.20237		0.10722	0.20237
0.22018	0.23657		0.18219	0.20375		0.21332	0.20379		0.10738	0.20379
0.22146	0.23828		0.18248	0.2052		0.2216	0.20524		0.10754	0.20524
0.19799	0.23996		0.18277	0.20665		0.20762	0.20667		0.10769	0.20667
0.19151	0.24168		0.18306	0.20811		0.23442	0.20812		0.10785	0.20812
0.20483	0.24343		0.18334	0.20958		0.22444	0.20963		0.10801	0.20963
0.17176	0.2452		0.18363	0.21108		0.22337	0.21112		0.10817	0.21112
0.1788	0.24697		0.18392	0.21258		0.20928	0.21262		0.10832	0.21262
0.1463	0.24873		0.1842	0.21409		0.21606	0.21414		0.10848	0.21414
0.12106	0.25052		0.18449	0.21561		0.211	0.21566		0.10864	0.21566
0.1443	0.25234		0.18477	0.21715		0.21583	0.21719		0.10879	0.21719
0.12566	0.25417		0.18506	0.2187		0.21529	0.21874		0.10895	0.21874
0.12822	0.256		0.18534	0.22026		0.2086	0.2203		0.10911	0.2203
0.10458	0.25785		0.18563	0.22183		0.21287	0.22189		0.10927	0.22189
0.09517	0.25973		0.18591	0.22341		0.20701	0.22351		0.10943	0.22351
0.11005	0.2616		0.18619	0.22502		0.20382	0.22507		0.10958	0.22507
0.13588	0.2635		0.18648	0.22662		0.21049	0.22665		0.10973	0.22665
0.15416	0.26542		0.18676	0.22824		0.20353	0.22829		0.10989	0.22829
0.13092	0.26733		0.18704	0.22989		0.21326	0.22993		0.11005	0.22993
0.11793	0.26929		0.18732	0.23153		0.21325	0.23155		0.1102	0.23155
0.18497	0.27124		0.18761	0.23319		0.20505	0.23324		0.11036	0.23324
0.16944	0.27321		0.18789	0.23486		0.20926	0.23492		0.11051	0.23492
0.16234	0.27522		0.18817	0.23657		0.21521	0.23661		0.11067	0.23661
0.13802	0.27721		0.18845	0.23828		0.20746	0.23831		0.11083	0.23831
0.1546	0.27919		0.18873	0.23996		0.20261	0.24004		0.11098	0.24004
0.14328	0.28123		0.18901	0.24168		0.20396	0.24179		0.11114	0.24179
0.11157	0.28331		0.18929	0.24343		0.21569	0.2435		0.11129	0.2435
0.13866	0.28538		0.18957	0.2452		0.21537	0.24524		0.11145	0.24524
0.14536	0.28749		0.18985	0.24697		0.21953	0.24701		0.1116	0.24701
0.14107	0.28956		0.19013	0.24873		0.20656	0.24875		0.11175	0.24875
0.12599	0.29167		0.19041	0.25052		0.21552	0.25058		0.11191	0.25058
0.10573	0.29381		0.19069	0.25234		0.20901	0.25239		0.11207	0.25239
0.14981	0.29596		0.19096	0.25417		0.21004	0.25424		0.11222	0.25424
0.1494	0.29812		0.19124	0.256		0.21271	0.25609		0.11238	0.25609
0.17183	0.3003		0.19152	0.25785		0.21369	0.2579		0.11253	0.2579
0.16755	0.3025		0.1918	0.25973		0.21211	0.25974		0.11269	0.25974
0.18154	0.30474		0.19207	0.2616		0.21301	0.26164		0.11284	0.26164
0.19461	0.30699		0.19235	0.2635		0.21358	0.26355		0.113	0.26355
0.16088	0.3093		0.19263	0.26542		0.2092	0.26547		0.11315	0.26547
0.11961	0.31154		0.1929	0.26733		0.21315	0.26743		0.11331	0.26743
0.15958	0.31377		0.19318	0.26929		0.20712	0.26936		0.11346	0.26936
0.17328	0.31607		0.19346	0.27124		0.20609	0.2713		0.11362	0.2713
0.14659	0.31843		0.19373	0.27321		0.20503	0.27327		0.11377	0.27327
0.14659	0.32076		0.19401	0.27522		0.20421	0.27527		0.11393	0.27527
0.15617	0.32308		0.19428	0.27721		0.21248	0.27728		0.11408	0.27728
0.1348	0.32544		0.19455	0.27919		0.20081	0.27928		0.11424	0.27928
0.13845	0.32788		0.19483	0.28123		0.20998	0.28132		0.11439	0.28132
0.13591	0.33031		0.19511	0.28331		0.19901	0.28337		0.11455	0.28337
0.10425	0.33275		0.19538	0.28538		0.20254	0.28541		0.1147	0.28541
0.15218	0.3352		0.19566	0.28749		0.20454	0.28748		0.11485	0.28748
0.15518	0.33766		0.19593	0.28956		0.20474	0.28962		0.11501	0.28962
0.16081	0.34016		0.1962	0.29167		0.1998	0.29176		0.11517	0.29176
0.17004	0.34264		0.19648	0.29381		0.20263	0.29388		0.11532	0.29388
0.14165	0.3452		0.19675	0.29596		0.20198	0.29603		0.11548	0.29603
0.18205	0.34777		0.19702	0.29812		0.19989	0.29818		0.11563	0.29818
0.19192	0.35033		0.1973	0.3003		0.2055	0.30036		0.11578	0.30036
0.24001	0.35292		0.19757	0.3025		0.20863	0.30257		0.11594	0.30257
0.20301	0.35555		0.19785	0.30474		0.21118	0.3048		0.1161	0.3048
0.17322	0.35818		0.19812	0.30699		0.21542	0.30704		0.11625	0.30704
0.19451	0.36082		0.1984	0.3093		0.20029	0.30925		0.1164	0.30925
0.19419	0.3635		0.19867	0.31154		0.21888	0.31153		0.11656	0.31153
0.20222	0.3662		0.19893	0.31377		0.19678	0.31383		0.11672	0.31383
0.26237	0.36893		0.19921	0.31607		0.2047	0.31613		0.11687	0.31613
0.22665	0.37166		0.19948	0.31843		0.2027	0.31847		0.11703	0.31847
0.18573	0.37442		0.19975	0.32076		0.20344	0.32078		0.11718	0.32078
0.17971	0.37722		0.20002	0.32308		0.20429	0.32316		0.11734	0.32316
0.22577	0.38006		0.20029	0.32544		0.19975	0.32557		0.11749	0.32557
0.22423	0.38286		0.20056	0.32788		0.21398	0.32795		0.11765	0.32795
0.20094	0.38569		0.20084	0.33031		0.20655	0.33041		0.11781	0.33041
0.21016	0.38856		0.20111	0.33275		0.20917	0.3328		0.11796	0.3328
0.22558	0.39144		0.20138	0.3352		0.2034	0.33525		0.11811	0.33525
0.2526	0.39436		0.20165	0.33766		0.20887	0.33774		0.11827	0.33774
0.2217	0.39732		0.20192	0.34016		0.21755	0.34019		0.11842	0.34019
0.21603	0.40029		0.20219	0.34264		0.20935	0.34276		0.11858	0.34276
0.17632	0.40326		0.20246	0.3452		0.20269	0.34535		0.11874	0.34535
0.20101	0.40626		0.20273	0.34777		0.19994	0.34788		0.1189	0.34788
0.14636	0.40929		0.203	0.35033		0.20252	0.3504		0.11905	0.3504
0.15079	0.41234		0.20327	0.35292		0.22264	0.35302		0.11921	0.35302
0.19924	0.41544		0.20354	0.35555		0.20133	0.35564		0.11936	0.35564
0.20085	0.41857		0.20381	0.35818		0.21815	0.35823		0.11952	0.35823
0.17749	0.42166		0.20408	0.36082		0.22454	0.36086		0.11967	0.36086
0.20843	0.4248		0.20435	0.3635		0.25136	0.36354		0.11983	0.36354
0.21193	0.42802		0.20462	0.3662		0.23057	0.36629		0.11999	0.36629
0.16517	0.43125		0.2049	0.36893		0.22632	0.36902		0.12015	0.36902
0.25556	0.43444		0.20516	0.37166		0.22778	0.37175		0.1203	0.37175
0.20055	0.43768		0.20543	0.37442		0.24295	0.37449		0.12046	0.37449
0.21211	0.44095		0.20571	0.37722		0.2196	0.37726		0.12062	0.37726
0.24019	0.44426		0.20598	0.38006		0.22214	0.3801		0.12078	0.3801
0.20134	0.44764		0.20625	0.38286		0.23573	0.38293		0.12093	0.38293
0.203	0.45108		0.20652	0.38569		0.24543	0.38575		0.12109	0.38575
0.18578	0.45441		0.20679	0.38856		0.24759	0.38859		0.12125	0.38859
0.22568	0.45776		0.20705	0.39144		0.22644	0.39148		0.1214	0.39148
0.22129	0.46118		0.20733	0.39436		0.2527	0.39444		0.12157	0.39444
0.19181	0.46468		0.2076	0.39732		0.21883	0.39741		0.12172	0.39741
0.23767	0.46825		0.20787	0.40029		0.21725	0.40039		0.12188	0.40039
0.24616	0.47173		0.20814	0.40326		0.21204	0.40337		0.12204	0.40337
0.2089	0.47523		0.20841	0.40626		0.21412	0.40634		0.1222	0.40634
0.24063	0.4788		0.20868	0.40929		0.22429	0.4094		0.12236	0.4094
0.23766	0.48241		0.20895	0.41234		0.21756	0.41247		0.12252	0.41247
0.22131	0.48602		0.20922	0.41544		0.20964	0.41555		0.12268	0.41555
0.22161	0.48967		0.20949	0.41857		0.20792	0.41865		0.12284	0.41865
0.21487	0.49335		0.20976	0.42166		0.20382	0.42179		0.123	0.42179
0.20323	0.49704		0.21003	0.4248		0.20762	0.42486		0.12316	0.42486
0.18141	0.50075		0.2103	0.42802		0.20996	0.42807		0.12332	0.42807
0.22372	0.50461		0.21058	0.43125		0.2319	0.43131		0.12348	0.43131
0.2092	0.5084		0.21084	0.43444		0.20393	0.43452		0.12364	0.43452
0.22865	0.51222		0.21111	0.43768		0.1957	0.43777		0.1238	0.43777
0.17086	0.5161		0.21139	0.44095		0.19564	0.44106		0.12396	0.44106
0.1926	0.52002		0.21166	0.44426		0.20808	0.44433		0.12412	0.44433
0.22308	0.52392		0.21193	0.44764		0.19931	0.44765		0.12428	0.44765
0.21264	0.52787		0.21221	0.45108		0.19199	0.45108		0.12445	0.45108
0.20941	0.53185		0.21248	0.45441		0.21105	0.45444		0.12461	0.45444
0.20566	0.53588		0.21275	0.45776		0.21956	0.45784		0.12477	0.45784
0.21301	0.53996		0.21302	0.46118		0.21913	0.46129		0.12494	0.46129
0.19387	0.54402		0.21329	0.46468		0.21802	0.46476		0.1251	0.46476
0.16409	0.54814		0.21357	0.46825		0.22279	0.46825		0.12526	0.46825
0.15596	0.55228		0.21384	0.47173		0.22158	0.47177		0.12543	0.47177
0.15137	0.55644		0.21411	0.47523		0.22229	0.4753		0.12559	0.4753
0.18478	0.56068		0.21438	0.4788		0.20832	0.47892		0.12576	0.47892
0.20718	0.56492		0.21466	0.48241		0.20015	0.48256		0.12592	0.48256
0.17873	0.56917		0.21493	0.48602		0.21236	0.48607		0.12608	0.48607
0.21083	0.57347		0.2152	0.48967		0.20524	0.48979		0.12625	0.48979
0.20896	0.57786		0.21548	0.49335		0.19056	0.49348		0.12641	0.49348
0.20996	0.58229		0.21575	0.49704		0.19859	0.49717		0.12658	0.49717
0.19781	0.58667		0.21602	0.50075		0.19979	0.50091		0.12674	0.50091
0.21175	0.59109		0.2163	0.50461		0.1984	0.50474		0.12691	0.50474
0.19607	0.59556		0.21657	0.5084		0.19545	0.50852		0.12708	0.50852
0.22558	0.60008		0.21685	0.51222		0.19801	0.51231		0.12724	0.51231
0.17251	0.60459		0.21713	0.5161		0.20025	0.51618		0.12741	0.51618
0.2183	0.60923		0.2174	0.52002		0.20818	0.52016		0.12758	0.52016
0.24082	0.61387		0.21768	0.52392		0.20202	0.52411		0.12775	0.52411
0.23907	0.61851		0.21795	0.52787		0.19484	0.52804		0.12792	0.52804
0.26299	0.62321		0.21823	0.53185		0.19891	0.53199		0.12809	0.53199
0.22336	0.628		0.21851	0.53588		0.21163	0.536		0.12826	0.536
0.21674	0.63269		0.21879	0.53996		0.21267	0.54009		0.12843	0.54009
0.26181	0.63748		0.21906	0.54402		0.2252	0.54413		0.12859	0.54413
0.20519	0.64239		0.21934	0.54814		0.20681	0.54832		0.12877	0.54832
0.24246	0.64727		0.21962	0.55228		0.20904	0.55248		0.12894	0.55248
0.22097	0.65224		0.2199	0.55644		0.20101	0.55659		0.12911	0.55659
0.24652	0.65728		0.22018	0.56068		0.2077	0.56081		0.12928	0.56081
0.2698	0.66223		0.22046	0.56492		0.21097	0.56496		0.12945	0.56496
0.21535	0.66713		0.22074	0.56917		0.19601	0.5693		0.12962	0.5693
0.25709	0.67228		0.22102	0.57347		0.2114	0.57367		0.1298	0.57367
0.25073	0.67748		0.2213	0.57786		0.19906	0.57797		0.12997	0.57797
0.23835	0.68264		0.22158	0.58229		0.19502	0.58238		0.13014	0.58238
0.20384	0.68782		0.22186	0.58667		0.20642	0.58679		0.13032	0.58679
0.21185	0.69308		0.22214	0.59109		0.20794	0.59127		0.13049	0.59127
0.24411	0.69835		0.22243	0.59556		0.23002	0.59573		0.13067	0.59573
0.22411	0.70366		0.22271	0.60008		0.21846	0.60013		0.13084	0.60013
0.2304	0.70902		0.22299	0.60459		0.20777	0.6048		0.13102	0.6048
0.17785	0.71442		0.22328	0.60923		0.22097	0.60941		0.1312	0.60941
0.21652	0.71985		0.22356	0.61387		0.22638	0.61404		0.13137	0.61404
0.19946	0.72534		0.22384	0.61851		0.22157	0.61871		0.13155	0.61871
0.21128	0.73098		0.22413	0.62321		0.2293	0.6234		0.13173	0.6234
0.17695	0.73657		0.22442	0.628		0.2283	0.62814		0.13191	0.62814
0.19557	0.74211		0.2247	0.63269		0.2131	0.63289		0.13209	0.63289
0.25108	0.74776		0.22499	0.63748		0.20671	0.63768		0.13226	0.63768
0.22728	0.75346		0.22528	0.64239		0.21195	0.64255		0.13245	0.64255
0.23136	0.75926		0.22557	0.64727		0.21381	0.64753		0.13263	0.64753
0.2136	0.76503		0.22586	0.65224		0.20437	0.65245		0.13281	0.65245
0.27471	0.7708		0.22615	0.65728		0.20188	0.65733		0.13299	0.65733
0.26775	0.77678		0.22644	0.66223		0.2175	0.66228		0.13317	0.66228
0.24764	0.78271		0.22672	0.66713		0.20678	0.66735		0.13335	0.66735
0.24331	0.78876		0.22701	0.67228		0.20086	0.67244		0.13354	0.67244
0.24424	0.79482		0.22731	0.67748		0.20232	0.67756		0.13372	0.67756
0.25772	0.80084		0.2276	0.68264		0.19734	0.68274		0.13391	0.68274
0.24285	0.80693		0.22789	0.68782		0.19942	0.68796		0.13409	0.68796
0.24605	0.81318		0.22819	0.69308		0.19711	0.6932		0.13428	0.6932
0.23523	0.81943		0.22848	0.69835		0.20024	0.69845		0.13446	0.69845
0.2008	0.82567		0.22878	0.70366		0.19552	0.70383		0.13465	0.70383
0.20552	0.83199		0.22907	0.70902		0.19105	0.7092		0.13484	0.7092
0.22329	0.83853		0.22937	0.71442		0.2009	0.71458		0.13503	0.71458
0.25432	0.8449		0.22966	0.71985		0.20212	0.72001		0.13521	0.72001
0.23866	0.85134		0.22996	0.72534		0.19938	0.72543		0.1354	0.72543
0.23199	0.85787		0.23026	0.73098		0.19275	0.73104		0.13559	0.73104
0.25123	0.86436		0.23056	0.73657		0.20036	0.73668		0.13579	0.73668
0.23001	0.87097		0.23086	0.74211		0.19322	0.74232		0.13598	0.74232
0.20937	0.87767		0.23116	0.74776		0.18898	0.74801		0.13617	0.74801
0.22708	0.88438		0.23146	0.75346		0.19867	0.75365		0.13636	0.75365
0.18643	0.89113		0.23176	0.75926		0.18967	0.75944		0.13656	0.75944
0.20261	0.89806		0.23206	0.76503		0.20169	0.76526		0.13675	0.76526
0.22395	0.90492		0.23236	0.7708		0.21112	0.77106		0.13694	0.77106
0.21624	0.91186		0.23267	0.77678		0.18661	0.77695		0.13714	0.77695
0.22568	0.9189		0.23298	0.78271		0.19433	0.78294		0.13734	0.78294
0.22029	0.92597		0.23328	0.78876		0.19601	0.78899		0.13754	0.78899
0.2154	0.93293		0.23359	0.79482		0.2063	0.79503		0.13773	0.79503
0.23076	0.94016		0.2339	0.80084		0.19461	0.80104		0.13793	0.80104
0.22884	0.94744		0.2342	0.80693		0.18991	0.80714		0.13813	0.80714
0.27835	0.95477		0.23452	0.81318		0.18436	0.81332		0.13833	0.81332
0.23061	0.96216		0.23483	0.81943		0.204	0.81954		0.13853	0.81954
0.20769	0.96949		0.23514	0.82567		0.19521	0.82588		0.13873	0.82588
0.2354	0.97687		0.23545	0.83199		0.20748	0.83234		0.13894	0.83234
0.23233	0.98436		0.23577	0.83853		0.19868	0.83866		0.13914	0.83866
0.23388	0.99197		0.23608	0.8449		0.20554	0.84499		0.13934	0.84499
0.22355	0.99968		0.2364	0.85134		0.19654	0.85137		0.13955	0.85137
0.22602	1.0073		0.23671	0.85787		0.20314	0.85788		0.13975	0.85788
0.22468	1.01505		0.23703	0.86436		0.20097	0.8646		0.13996	0.8646
0.23985	1.02283		0.23734	0.87097		0.20126	0.87125		0.14017	0.87125
0.22204	1.03067		0.23766	0.87767		0.20764	0.87787		0.14038	0.87787
0.23873	1.03871		0.23798	0.88438		0.20725	0.88464		0.14059	0.88464
0.22583	1.04672		0.2383	0.89113		0.20814	0.89151		0.1408	0.89151
0.23217	1.05474		0.23863	0.89806		0.21018	0.89825		0.14101	0.89825
0.21575	1.06289		0.23895	0.90492		0.20142	0.90512		0.14122	0.90512
0.23826	1.07115		0.23927	0.91186		0.20466	0.91213		0.14143	0.91213
0.25006	1.07924		0.2396	0.9189		0.20142	0.91922		0.14165	0.91922
0.2298	1.0877		0.23993	0.92597		0.19437	0.92629		0.14187	0.92629
0.25588	1.09607		0.24025	0.93293		0.20705	0.93333		0.14208	0.93333
0.24307	1.10445		0.24058	0.94016		0.21574	0.94033		0.14229	0.94033
0.23352	1.11301		0.24091	0.94744		0.20417	0.94755		0.14251	0.94755
0.22898	1.12167		0.24125	0.95477		0.20442	0.95501		0.14273	0.95501
0.22603	1.13014		0.24158	0.96216		0.19431	0.96253		0.14296	0.96253
0.22023	1.13884		0.24191	0.96949		0.20747	0.96969		0.14317	0.96969
0.23863	1.14779		0.24224	0.97687		0.19682	0.97701		0.14339	0.97701
0.25351	1.15676		0.24258	0.98436		0.21727	0.98462		0.14361	0.98462
0.24559	1.16553		0.24292	0.99197		0.21744	0.99235		0.14384	0.99235
0.24256	1.17454		0.24326	0.99968		0.21425	0.9999		0.14407	0.9999
0.2407	1.18358		0.2436	1.0073		0.22666	1.00756		0.14429	1.00756
0.24159	1.19266		0.24394	1.01505		0.23845	1.01535		0.14452	1.01535
0.27618	1.20191		0.24428	1.02283		0.23508	1.02319		0.14475	1.02319
0.25289	1.21119		0.24462	1.03067		0.22987	1.03105		0.14498	1.03105
0.24531	1.22056		0.24497	1.03871		0.23724	1.03898		0.14521	1.03898
0.27288	1.22989		0.24532	1.04672		0.23576	1.04693		0.14544	1.04693
0.21701	1.23922		0.24567	1.05474		0.23136	1.05501		0.14567	1.05501
0.22503	1.24887		0.24602	1.06289		0.21696	1.06316		0.1459	1.06316
0.19618	1.25867		0.24637	1.07115		0.22075	1.07133		0.14614	1.07133
0.23696	1.26843		0.24672	1.07924		0.23018	1.07956		0.14637	1.07956
0.1962	1.27819		0.24708	1.0877		0.21886	1.08794		0.14661	1.08794
0.24835	1.28805		0.24744	1.09607		0.24045	1.09638		0.14685	1.09638
0.23494	1.29809		0.24779	1.10445		0.23332	1.10479		0.14709	1.10479
0.26009	1.30796		0.24815	1.11301		0.23131	1.11321		0.14733	1.11321
0.24899	1.31813		0.24851	1.12167		0.22821	1.12195		0.14758	1.12195
0.23045	1.32847		0.24887	1.13014		0.2323	1.1305		0.14782	1.1305
0.23928	1.33868		0.24923	1.13884		0.23626	1.13915		0.14806	1.13915
0.24019	1.34901		0.24961	1.14779		0.22828	1.14796		0.1483	1.14796
0.24959	1.35947		0.24998	1.15676		0.24965	1.15683		0.14855	1.15683
0.24662	1.36988		0.25034	1.16553		0.25849	1.16577		0.1488	1.16577
0.23848	1.38033		0.25071	1.17454		0.23215	1.17478		0.14905	1.17478
0.23908	1.39103		0.25108	1.18358		0.24156	1.18382		0.1493	1.18382
0.25126	1.402		0.25145	1.19266		0.23978	1.19292		0.14955	1.19292
0.24792	1.41293		0.25183	1.20191		0.23891	1.20214		0.14981	1.20214
0.22241	1.42392		0.25221	1.21119		0.23178	1.21142		0.15006	1.21142
0.22294	1.43495		0.25259	1.22056		0.22791	1.22082		0.15032	1.22082
0.24152	1.44587		0.25297	1.22989		0.22666	1.23034		0.15058	1.23034
0.25507	1.45688		0.25335	1.23922		0.22813	1.23989		0.15084	1.23989
0.27752	1.46814		0.25374	1.24887		0.22246	1.24928		0.1511	1.24928
0.2273	1.47963		0.25413	1.25867		0.21852	1.2591		0.15137	1.2591
0.24938	1.49122		0.25452	1.26843		0.21717	1.26881		0.15163	1.26881
0.27313	1.50272		0.25491	1.27819		0.22165	1.27844		0.15189	1.27844
0.26109	1.51451		0.25531	1.28805		0.23024	1.2882		0.15216	1.2882
0.25616	1.52622		0.25571	1.29809		0.25314	1.29829		0.15243	1.29829
0.25993	1.53798		0.2561	1.30796		0.26138	1.30835		0.1527	1.30835
0.22252	1.54992		0.2565	1.31813		0.26273	1.31849		0.15297	1.31849
0.27218	1.56186		0.25691	1.32847		0.251	1.32872		0.15325	1.32872
0.27286	1.57402		0.25731	1.33868		0.2263	1.33902		0.15352	1.33902
0.24959	1.58616		0.25772	1.34901		0.22582	1.34927		0.1538	1.34927
0.28941	1.59842		0.25813	1.35947		0.23614	1.35974		0.15408	1.35974
0.2685	1.61104		0.25854	1.36988		0.23682	1.37025		0.15436	1.37025
0.28257	1.62351		0.25895	1.38033		0.23123	1.38087		0.15464	1.38087
0.28008	1.63605		0.25937	1.39103		0.22406	1.3917		0.15493	1.3917
0.27888	1.64858		0.2598	1.402		0.22297	1.40231		0.15521	1.40231
0.26388	1.6612		0.26023	1.41293		0.22504	1.41314		0.1555	1.41314
0.28886	1.67413		0.26066	1.42392		0.21468	1.42409		0.15579	1.42409
0.28896	1.68725		0.26109	1.43495		0.23395	1.4351		0.15608	1.4351
0.26826	1.70069		0.26151	1.44587		0.22635	1.44621		0.15638	1.44621
0.27306	1.71393		0.26194	1.45688		0.21474	1.4576		0.15668	1.4576
0.29886	1.72691		0.26238	1.46814		0.21912	1.46889		0.15698	1.46889
0.27839	1.74035		0.26283	1.47963		0.21087	1.4802		0.15727	1.4802
0.26582	1.75377		0.26328	1.49122		0.23843	1.49165		0.15758	1.49165
0.26088	1.76749		0.26372	1.50272		0.24112	1.50317		0.15788	1.50317
0.26797	1.7813		0.26418	1.51451		0.24614	1.51474		0.15819	1.51474
0.28579	1.79504		0.26464	1.52622		0.2346	1.5265		0.1585	1.5265
0.28354	1.80899		0.2651	1.53798		0.2116	1.53836		0.15881	1.53836
0.2878	1.82293		0.26556	1.54992		0.20639	1.55022		0.15912	1.55022
0.29298	1.83702		0.26603	1.56186		0.21066	1.56245		0.15944	1.56245
0.2858	1.85131		0.2665	1.57402		0.21334	1.5744		0.15976	1.5744
0.27077	1.86578		0.26697	1.58616		0.21039	1.58656		0.16008	1.58656
0.27857	1.88024		0.26745	1.59842		0.21841	1.59894		0.16041	1.59894
0.26379	1.8948		0.26795	1.61104		0.22124	1.61132		0.16074	1.61132
0.28291	1.90955		0.26844	1.62351		0.22612	1.62383		0.16107	1.62383
0.27964	1.92442		0.26893	1.63605		0.21355	1.63629		0.1614	1.63629
0.22929	1.93927		0.26942	1.64858		0.23076	1.64925		0.16174	1.64925
0.28465	1.95453		0.26992	1.6612		0.22955	1.66234		0.16209	1.66234
0.27001	1.96953		0.27043	1.67413		0.23094	1.67468		0.16242	1.67468
0.26284	1.98495		0.27096	1.68725		0.23256	1.68766		0.16276	1.68766
0.26611	2.00067		0.27149	1.70069		0.22767	1.70075		0.16311	1.70075
0.25201	2.01562		0.27202	1.71393		0.22917	1.714		0.16347	1.714
0.27832	2.03138		0.27254	1.72691		0.22287	1.7274		0.16383	1.7274
0.30196	2.0474		0.27309	1.74035		0.23908	1.74079		0.16419	1.74079
0.28498	2.06351		0.27363	1.75377		0.22616	1.75423		0.16455	1.75423
0.26539	2.07962		0.27419	1.76749		0.22716	1.76779		0.16492	1.76779
0.29623	2.09574		0.27476	1.7813		0.23027	1.78152		0.16529	1.78152
0.29504	2.11208		0.27532	1.79504		0.22207	1.79542		0.16567	1.79542
0.26899	2.12829		0.2759	1.80899		0.23482	1.80927		0.16605	1.80927
0.2968	2.1448		0.27649	1.82293		0.22422	1.82359		0.16645	1.82359
0.29955	2.16191		0.27708	1.83702		0.22509	1.83767		0.16684	1.83767
0.29956	2.17844		0.27768	1.85131		0.22777	1.85173		0.16723	1.85173
0.30135	2.19541		0.2783	1.86578		0.2357	1.86624		0.16764	1.86624
0.31234	2.21264		0.27892	1.88024		0.22797	1.88082		0.16805	1.88082
0.30766	2.22986		0.27956	1.8948		0.22831	1.89543		0.16847	1.89543
0.32753	2.24694		0.2802	1.90955		0.22744	1.91007		0.16889	1.91007
0.31599	2.26438		0.28086	1.92442		0.2341	1.92476		0.16931	1.92476
0.30415	2.28198		0.28152	1.93927		0.22046	1.93953		0.16974	1.93953
0.29244	2.29967		0.28221	1.95453		0.22868	1.95491		0.1702	1.95491
0.30774	2.31755		0.2829	1.96953		0.23593	1.96994		0.17064	1.96994
0.32313	2.33574		0.28361	1.98495		0.22973	1.98516		0.1711	1.98516
0.32203	2.35376		0.28434	2.00067		0.22977	2.00079		0.17157	2.00079
0.32644	2.37219		0.28505	2.01562		0.23999	2.01644		0.17205	2.01644
0.34539	2.39086		0.2858	2.03138		0.24336	2.03202		0.17254	2.03202
0.30764	2.40957		0.28658	2.0474		0.25677	2.04787		0.17304	2.04787
0.3088	2.42829		0.28737	2.06351		0.25024	2.06384		0.17355	2.06384
0.34138	2.44701		0.28818	2.07962		0.23685	2.07983		0.17406	2.07983
0.31051	2.46606		0.28899	2.09574		0.24305	2.09602		0.17459	2.09602
0.33192	2.48514		0.28983	2.11208		0.26493	2.11232		0.17514	2.11232
0.30616	2.50413		0.29067	2.12829		0.24793	2.12869		0.17569	2.12869
0.3225	2.52388		0.29154	2.1448		0.25294	2.14519		0.17625	2.14519
0.31659	2.54368		0.29246	2.16191		0.24727	2.16189		0.17684	2.16189
0.30501	2.56358		0.29336	2.17844		0.23759	2.17883		0.17744	2.17883
0.3365	2.58353		0.2943	2.19541		0.22422	2.19579		0.17805	2.19579
0.27772	2.60349		0.29527	2.21264		0.23936	2.21269		0.17868	2.21269
0.2798	2.62359		0.29626	2.22986		0.24221	2.22977		0.17932	2.22977
0.28074	2.64418		0.29726	2.24694		0.25841	2.2473		0.17999	2.2473
0.32996	2.66496		0.29829	2.26438		0.25004	2.26487		0.18068	2.26487
0.33708	2.68574		0.29935	2.28198		0.24979	2.28245		0.18138	2.28245
0.34536	2.70651		0.30044	2.29967		0.23069	2.30012		0.1821	2.30012
0.33603	2.72796		0.30156	2.31755		0.23445	2.31802		0.18285	2.31802
0.3273	2.74902		0.30271	2.33574		0.25555	2.33627		0.18363	2.33627
0.35789	2.77035		0.30388	2.35376		0.24079	2.35437		0.18442	2.35437
0.34252	2.79211		0.3051	2.37219		0.24034	2.37271		0.18524	2.37271
0.32213	2.81365		0.30636	2.39086		0.23994	2.39107		0.18607	2.39107
0.35117	2.83595		0.30764	2.40957		0.24159	2.40948		0.18693	2.40948
0.34043	2.85792		0.30895	2.42829		0.24476	2.42848		0.18784	2.42848
0.3598	2.88001		0.31029	2.44701		0.23114	2.44815		0.18881	2.44815
0.36741	2.90262		0.31168	2.46606		0.2392	2.4669		0.18975	2.4669
0.36946	2.92524		0.3131	2.48514		0.23573	2.48562		0.19071	2.48562
0.37817	2.94794		0.31454	2.50413		0.24097	2.50518		0.19174	2.50518
0.37837	2.97092		0.31607	2.52388		0.24066	2.52454		0.19279	2.52454
0.34293	2.99425		0.31764	2.54368		0.24284	2.54426		0.19388	2.54426
0.39884	3.01779		0.31926	2.56358		0.25301	2.56414		0.195	2.56414
0.41561	3.04055		0.32091	2.58353		0.24438	2.58407		0.19616	2.58407
0.42123	3.06442		0.32261	2.60349		0.24646	2.60414		0.19735	2.60414
0.4324	3.08863		0.32435	2.62359		0.25461	2.62479		0.19861	2.62479
0.40665	3.11283		0.32619	2.64418		0.25325	2.6455		0.19991	2.6455
0.4153	3.13705		0.32808	2.66496		0.24783	2.66587		0.20121	2.66587
0.41788	3.16132		0.33003	2.68574		0.25384	2.6862		0.20255	2.6862
0.43732	3.18639		0.33202	2.70651		0.2545	2.70715		0.20396	2.70715
0.43656	3.21137		0.33413	2.72796		0.26361	2.72823		0.20542	2.72823
0.42222	3.23613		0.33626	2.74902		0.25307	2.7495		0.20693	2.7495
0.43358	3.26156		0.33847	2.77035		0.24772	2.77099		0.2085	2.77099
0.40999	3.28672		0.34079	2.79211		0.24917	2.79259		0.21012	2.79259
0.39862	3.31238		0.34315	2.81365		0.24592	2.81406		0.21177	2.81406
0.40919	3.33831		0.34566	2.83595		0.23178	2.83636		0.21354	2.83636
0.44735	3.36431		0.3482	2.85792		0.25623	2.85848		0.21534	2.85848
0.42348	3.3907		0.35082	2.88001		0.24227	2.88065		0.21721	2.88065
0.41954	3.41694		0.35358	2.90262		0.2425	2.90325		0.21916	2.90325
0.46345	3.4437		0.35642	2.92524		0.24306	2.92623		0.22121	2.92623
0.48262	3.47071		0.35934	2.94794		0.24042	2.94869		0.22327	2.94869
0.44263	3.4975		0.36238	2.97092		0.27172	2.9716		0.22544	2.9716
0.44609	3.52447		0.36555	2.99425		0.23774	2.99491		0.22772	2.99491
0.44883	3.55261		0.36882	3.01779		0.24758	3.01822		0.23008	3.01822
0.45464	3.58015		0.37206	3.04055		0.24718	3.0413		0.23248	3.0413
0.44478	3.60758		0.37553	3.06442		0.2372	3.06538		0.23508	3.06538
0.44753	3.63647		0.37914	3.08863		0.23555	3.08949		0.23776	3.08949
0.46947	3.66494		0.38282	3.11283		0.25878	3.11356		0.24053	3.11356
0.47517	3.69304		0.38657	3.13705		0.23915	3.13791		0.24342	3.13791
0.47478	3.72171		0.39039	3.16132		0.25309	3.1622		0.2464	3.1622
0.46811	3.75116		0.3944	3.18639		0.25304	3.18677		0.24952	3.18677
0.42277	3.78061		0.39845	3.21137		0.26961	3.2117		0.25278	3.2117
0.46286	3.81009		0.4025	3.23613		0.24753	3.23688		0.25618	3.23688
0.42912	3.84039		0.40671	3.26156		0.24466	3.2621		0.2597	3.2621
0.45442	3.87041		0.41089	3.28672		0.24794	3.28788		0.2634	3.28788
0.45435	3.89987		0.41516	3.31238		0.27353	3.31329		0.26716	3.31329
0.45671	3.93056		0.41948	3.33831		0.28383	3.33895		0.27106	3.33895
0.43805	3.96151		0.4238	3.36431		0.27389	3.36512		0.27515	3.36512
0.43954	3.99224		0.42815	3.3907		0.2754	3.39122		0.27934	3.39122
0.47531	4.02323		0.43243	3.41694		0.26152	3.41819		0.28376	3.41819
0.44014	4.0549		0.43674	3.4437		0.2644	3.44485		0.28823	3.44485
0.43537	4.08631		0.44102	3.47071		0.25324	3.47141		0.29278	3.47141
0.44736	4.11864		0.44517	3.4975		0.27941	3.49839		0.29747	3.49839
0.44047	4.15075		0.44925	3.52447		0.28557	3.52606		0.30236	3.52606
0.45293	4.18271		0.45339	3.55261		0.28795	3.55314		0.30719	3.55314
0.46061	4.21521		0.45731	3.58015		0.28877	3.58076		0.31216	3.58076
0.479	4.24838		0.46107	3.60758		0.28855	3.60896		0.31726	3.60896
0.46579	4.28183		0.46488	3.63647		0.273	3.63729		0.32239	3.63729
0.45055	4.31547		0.46848	3.66494		0.27371	3.66557		0.32749	3.66557
0.4561	4.34917		0.47186	3.69304		0.29411	3.69441		0.33266	3.69441
0.48243	4.38285		0.47515	3.72171		0.28401	3.72292		0.33771	3.72292
0.44818	4.41733		0.47835	3.75116		0.26388	3.75159		0.34271	3.75159
0.46529	4.45196		0.48137	3.78061		0.29017	3.78157		0.34783	3.78157
0.47515	4.48671		0.48421	3.81009		0.28787	3.8111		0.35274	3.8111
0.45321	4.52164		0.48696	3.84039		0.29413	3.84068		0.35751	3.84068
0.47695	4.55677		0.4895	3.87041		0.29461	3.87056		0.36217	3.87056
0.44577	4.59253		0.49184	3.89987		0.29533	3.90084		0.3667	3.90084
0.4616	4.62897		0.49411	3.93056		0.29394	3.93151		0.37108	3.93151
0.46667	4.66519		0.49623	3.96151		0.27927	3.96224		0.37527	3.96224
0.46611	4.70091		0.4982	3.99224		0.28775	3.99285		0.37921	3.99285
0.46137	4.73773		0.50003	4.02323		0.28327	4.02427		0.38303	4.02427
0.45067	4.77412		0.50177	4.0549		0.30303	4.05655		0.38672	4.05655
0.50153	4.81215		0.50336	4.08631		0.2877	4.08753		0.39003	4.08753
0.51017	4.85057		0.50488	4.11864		0.30077	4.11922		0.39319	4.11922
0.49425	4.88761		0.50627	4.15075		0.29754	4.15158		0.39619	4.15158
0.51406	4.92573		0.50755	4.18271		0.2897	4.18422		0.399	4.18422
0.51645	4.9643		0.50875	4.21521		0.30612	4.21679		0.40159	4.21679
0.49949	5.00332		0.50989	4.24838		0.30499	4.24953		0.40401	4.24953
0.52017	5.04255		0.51095	4.28183		0.30965	4.28299		0.40629	4.28299
0.52176	5.08174		0.51193	4.31547		0.30399	4.31655		0.4084	4.31655
0.4989	5.1217		0.51285	4.34917		0.29125	4.35011		0.41036	4.35011
0.52213	5.1616		0.51371	4.38285		0.2904	4.38399		0.41219	4.38399
0.52079	5.20194		0.51452	4.41733		0.30002	4.41873		0.41393	4.41873
0.52035	5.2429		0.51529	4.45196		0.30046	4.45292		0.41552	4.45292
0.51378	5.28409		0.51601	4.48671		0.29099	4.48762		0.41702	4.48762
0.5251	5.32505		0.51669	4.52164		0.30376	4.52297		0.41846	4.52297
0.51556	5.36695		0.51733	4.55677		0.28147	4.5582		0.41981	4.5582
0.49331	5.40911		0.51796	4.59253		0.3038	4.59376		0.4211	4.59376
0.53927	5.45114		0.51856	4.62897		0.30246	4.62961		0.42233	4.62961
0.51491	5.49403		0.51914	4.66519		0.32109	4.66583		0.42352	4.66583
0.51549	5.53664		0.51969	4.70091		0.31493	4.70236		0.42467	4.70236
0.52528	5.57976		0.52023	4.73773		0.32767	4.73883		0.42578	4.73883
0.5239	5.62353		0.52075	4.77412		0.35329	4.77606		0.42689	4.77606
0.54248	5.66779		0.52129	4.81215		0.32907	4.8136		0.42797	4.8136
0.55019	5.71204		0.52182	4.85057		0.35816	4.85101		0.42903	4.85101
0.52936	5.75655		0.52232	4.88761		0.34855	4.88835		0.43007	4.88835
0.54568	5.80147		0.52283	4.92573		0.36363	4.92693		0.43113	4.92693
0.54958	5.84705		0.52334	4.9643		0.36504	4.9658		0.43219	4.9658
0.53574	5.89333		0.52386	5.00332		0.35415	5.00454		0.43323	5.00454
0.53243	5.93889		0.52439	5.04255		0.35931	5.04361		0.43428	5.04361
0.53367	5.98467		0.52491	5.08174		0.36309	5.08348		0.43535	5.08348
0.55441	6.03153		0.52546	5.1217		0.38557	5.12305		0.4364	5.12305
0.55518	6.07936		0.52601	5.1616		0.37196	5.1628		0.43746	5.1628
0.55538	6.12715		0.52657	5.20194		0.35903	5.20333		0.43853	5.20333
0.54255	6.1749		0.52715	5.2429		0.37908	5.24421		0.43961	5.24421
0.55791	6.2224		0.52775	5.28409		0.39634	5.28455		0.44067	5.28455
0.55067	6.27105		0.52836	5.32505		0.41609	5.32623		0.44176	5.32623
0.56646	6.32087		0.52899	5.36695		0.42339	5.36849		0.44286	5.36849
0.56444	6.36931		0.52965	5.40911		0.42056	5.41048		0.44395	5.41048
0.56554	6.42036		0.53032	5.45114		0.43583	5.45231		0.44502	5.45231
0.59027	6.47083		0.53102	5.49403		0.42637	5.49527		0.44611	5.49527
0.58609	6.52107		0.53174	5.53664		0.44046	5.5383		0.4472	5.5383
0.56796	6.57214		0.53248	5.57976		0.44909	5.58153		0.44828	5.58153
0.58262	6.62394		0.53325	5.62353		0.43165	5.62521		0.44935	5.62521
0.55957	6.67592		0.53405	5.66779		0.41736	5.66936		0.45043	5.66936
0.56577	6.72792		0.53487	5.71204		0.41594	5.71342		0.45149	5.71342
0.56346	6.78028		0.53571	5.75655		0.43278	5.75807		0.45255	5.75807
0.56452	6.83349		0.53658	5.80147		0.44887	5.80304		0.4536	5.80304
0.57792	6.88725		0.53748	5.84705		0.44864	5.84832		0.45464	5.84832
0.57123	6.94098		0.53841	5.89333		0.43759	5.89406		0.45568	5.89406
0.56668	6.99518		0.53934	5.93889		0.439	5.94073		0.45672	5.94073
0.56582	7.05004		0.54029	5.98467		0.45616	5.98741		0.45774	5.98741
0.5739	7.10544		0.54127	6.03153		0.4495	6.03395		0.45873	6.03395
0.57566	7.16177		0.54229	6.07936		0.44141	6.08082		0.45972	6.08082
0.57607	7.21723		0.54332	6.12715		0.46213	6.12868		0.4607	6.12868
0.58233	7.27343		0.54435	6.1749		0.47074	6.17664		0.46167	6.17664
0.57199	7.3308		0.54539	6.2224		0.45988	6.22463		0.46261	6.22463
0.58158	7.38774		0.54646	6.27105		0.46185	6.27362		0.46355	6.27362
0.58441	7.44565		0.54756	6.32087		0.46046	6.32326		0.46448	6.32326
0.59146	7.50391		0.54863	6.36931		0.46663	6.37193		0.46537	6.37193
0.5893	7.56308		0.54976	6.42036		0.46759	6.42201		0.46626	6.42201
0.57376	7.62303		0.55087	6.47083		0.47543	6.47242		0.46713	6.47242
0.5729	7.6816		0.55198	6.52107		0.4678	6.52294		0.48492	6.52294
0.57376	7.74197		0.5531	6.57214		0.47041	6.57372		0.48504	6.57372
0.5739	7.8027		0.55424	6.62394		0.4926	6.62527		0.48517	6.62527
0.58992	7.8637		0.55537	6.67592		0.48528	6.67654		0.4853	6.67654
0.57186	7.92526		0.55649	6.72792		0.49984	6.72915		0.48543	6.72915
0.58536	7.98702		0.55761	6.78028		0.53719	6.78225		0.48556	6.78225
0.57814	8.05008		0.55873	6.83349		0.53148	6.83499		0.48569	6.83499
0.58774	8.11337		0.55986	6.88725		0.53343	6.88883		0.48581	6.88883
0.58678	8.17662		0.56097	6.94098		0.53461	6.94253		0.48594	6.94253
0.57574	8.24021		0.56207	6.99518		0.53647	6.99679		0.48607	6.99679
0.57797	8.3047		0.56317	7.05004		0.53324	7.05173		0.48619	7.05173
0.58554	8.37015		0.56426	7.10544		0.52967	7.10711		0.51186	7.10711
0.5738	8.4358		0.56535	7.16177		0.53437	7.16294		0.512	7.16294
0.5895	8.50114		0.5664	7.21723		0.52862	7.21906		0.51213	7.21906
0.58604	8.56629		0.56745	7.27343		0.52769	7.27536		0.51226	7.27536
0.58351	8.63462		0.56849	7.3308		0.53197	7.33202		0.53796	7.33202
0.5929	8.70336		0.5695	7.38774		0.53705	7.38942		0.5381	7.38942
0.58853	8.77172		0.5705	7.44565		0.61104	7.44733		0.53824	7.44733
0.58497	8.83995		0.57148	7.50391		0.64645	7.5063		0.53838	7.5063
0.59699	8.90941		0.57245	7.56308		0.6445	7.56532		0.53851	7.56532
0.59325	8.9788		0.57341	7.62303		0.64607	7.62401		0.53865	7.62401
0.58656	9.04918		0.57431	7.6816		0.63893	7.6832		0.53879	7.6832
0.58758	9.12041		0.57522	7.74197		0.64037	7.74413		0.53892	7.74413
0.60358	9.19219		0.5761	7.8027		0.65181	7.80472		0.53906	7.80472
0.59127	9.26509		0.57695	7.8637		0.64223	7.86576		0.5392	7.86576
0.59607	9.3365		0.57779	7.92526		0.64563	7.92806		0.53933	7.92806
0.58791	9.40928		0.57859	7.98702		0.6508	7.99071		0.53947	7.99071
0.58578	9.48342		0.57939	8.05008		0.65335	8.05197		0.5396	8.05197
0.59045	9.55749		0.58015	8.11337		0.64287	8.11473		0.53973	8.11473
0.58313	9.63198		0.58089	8.17662		0.6462	8.17878		0.53987	8.17878
0.58055	9.70753		0.58161	8.24021		0.64566	8.24264		0.54	8.24264
0.60679	9.78305		0.5823	8.3047		0.63869	8.30709		0.56581	8.30709
0.60301	9.85917		0.58298	8.37015		0.64443	8.37186		0.56595	8.37186
0.60325	9.9377		0.58363	8.4358		0.64525	8.43717		0.56609	8.43717
0.5897	10.0153		0.58425	8.50114		0.64713	8.50349		0.56623	8.50349
0.59586	10.0936		0.58484	8.56629		0.64612	8.5712		0.56637	8.5712
0.59923	10.1729		0.58543	8.63462		0.64592	8.63787		0.56651	8.63787
0.58832	10.2529		0.586	8.70336		0.64565	8.70488		0.59236	8.70488
0.60413	10.3328		0.58655	8.77172		0.64135	8.77347		0.59251	8.77347
0.60557	10.4151		0.58707	8.83995		0.66176	8.8431		0.61838	8.8431
0.60606	10.4965		0.58757	8.90941		0.66638	8.91092		0.61853	8.91092
0.60276	10.5781		0.58805	8.9788		0.65927	8.98211		0.61868	8.98211
0.61043	10.661		0.58851	9.04918		0.66607	9.05235		0.61883	9.05235
0.59974	10.744		0.58896	9.12041		0.66132	9.12298		0.61898	9.12298
0.60908	10.8293		0.5894	9.19219		0.67213	9.19526		0.61913	9.19526
0.59619	10.9139		0.58982	9.26509		0.67119	9.26564		0.61928	9.26564
0.59179	10.9986		0.59021	9.3365		0.67628	9.33795		0.61943	9.33795
0.61464	11.0856		0.59059	9.40928		0.67684	9.41121		0.64535	9.41121
0.60529	11.172		0.59096	9.48342		0.67407	9.48532		0.64551	9.48532
0.61202	11.2597		0.59131	9.55749		0.66736	9.5604		0.64566	9.5604
0.62014	11.3488		0.59165	9.63198		0.66826	9.63484		0.64582	9.63484
0.60918	11.4387		0.59198	9.70753		0.66378	9.70983		0.64597	9.70983
0.60929	11.5283		0.59451	9.78305		0.67696	9.7858		0.64613	9.7858
0.61186	11.6178		0.59465	9.85917		0.66518	9.86239		0.64628	9.86239
0.61158	11.7078		0.59479	9.9377		0.67181	9.93868		0.64643	9.93868
0.61591	11.7992		0.59494	10.0153		0.66388	10.0179		0.64659	10.0179
0.62225	11.8916		0.59508	10.0936		0.67163	10.0968		0.64674	10.0968
0.61549	11.9834		0.59522	10.1729		0.67453	10.1755		0.6469	10.1755
0.62452	12.0791		0.59536	10.2529		0.66332	10.2549		0.64705	10.2549
0.61436	12.1743		0.5955	10.3328		0.67812	10.3352		0.6472	10.3352
0.61233	12.2693		0.59564	10.4151		0.67885	10.4161		0.64735	10.4161
0.63383	12.3651		0.59578	10.4965		0.66562	10.4985		0.67337	10.4985
0.63038	12.4626		0.59592	10.5781		0.67983	10.5813		0.67353	10.5813
0.63233	12.56		0.59606	10.661		0.66977	10.6634		0.67369	10.6634
0.63818	12.6582		0.5962	10.744		0.67823	10.7447		0.67384	10.7447
0.63975	12.7574		0.59634	10.8293		0.67322	10.8301		0.674	10.8301
0.64096	12.8574		0.59648	10.9139		0.67286	10.9158		0.70005	10.9158
0.63959	12.9587		0.59662	10.9986		0.67223	11.0012		0.70022	11.0012
0.65128	13.0598		0.59676	11.0856		0.67668	11.0875		0.70038	11.0875
0.64082	13.1628		0.5969	11.172		0.66907	11.1741		0.70054	11.1741
0.64302	13.2668		0.62296	11.2597		0.67821	11.2618		0.70071	11.2618
0.66108	13.3693		0.6231	11.3488		0.6792	11.3501		0.70087	11.3501
0.67044	13.475		0.62325	11.4387		0.67623	11.4392		0.72696	11.4392
0.65956	13.5809		0.6234	11.5283		0.68046	11.5297		0.75307	11.5297
0.66062	13.6865		0.62354	11.6178		0.67636	11.618		0.75324	11.618
0.66445	13.7934		0.62368	11.7078		0.68061	11.7094		0.75341	11.7094
0.66753	13.9039		0.62383	11.7992		0.68026	11.8021		0.75359	11.8021
0.66257	14.0116		0.62397	11.8916		0.68305	11.8946		0.75376	11.8946
0.67179	14.121		0.62411	11.9834		0.68429	11.9879		0.75394	11.9879
0.67552	14.2315		0.62426	12.0791		0.68521	12.0813		0.75411	12.0813
0.66262	14.3429		0.62441	12.1743		0.68456	12.1764		0.75429	12.1764
0.6738	14.4563		0.62455	12.2693		0.68039	12.2725		0.75446	12.2725
0.68172	14.5676		0.62469	12.3651		0.6769	12.3685		0.75464	12.3685
0.68364	14.6822		0.62484	12.4626		0.70201	12.4651		0.75481	12.4651
0.69153	14.7984		0.62498	12.56		0.69047	12.5627		0.75499	12.5627
0.69391	14.914		0.65113	12.6582		0.68275	12.6605		0.75516	12.6605
0.68286	15.0316		0.65128	12.7574		0.68298	12.7588		0.78134	12.7588
0.68915	15.1495		0.65143	12.8574		0.70036	12.8587		0.78152	12.8587
0.68931	15.268		0.65158	12.9587		0.69284	12.9611		0.7817	12.9611
0.70471	15.3874		0.65173	13.0598		0.69835	13.0626		0.78188	13.0626
0.7002	15.508		0.65188	13.1628		0.70205	13.165		0.78206	13.165
0.68774	15.6315		0.65203	13.2668		0.70298	13.2685		0.78224	13.2685
0.70379	15.7537		0.65218	13.3693		0.7012	13.3725		0.78242	13.3725
0.69968	15.876		0.65233	13.475		0.7038	13.4783		0.7826	13.4783
0.71758	16.0002		0.65248	13.5809		0.69283	13.5823		0.78278	13.5823
0.7175	16.1272		0.65263	13.6865		0.69841	13.6881		0.78296	13.6881
0.73352	16.2527		0.65278	13.7934		0.70841	13.7971		0.78314	13.7971
0.71738	16.3802		0.65293	13.9039		0.70861	13.9068		0.8094	13.9068
0.72003	16.5086		0.67916	14.0116		0.7019	14.0147		0.80958	14.0147
0.73446	16.6384		0.67932	14.121		0.70774	14.1244		0.80977	14.1244
0.76291	16.7713		0.67947	14.2315		0.70058	14.2355		0.80996	14.2355
0.78187	16.9001		0.67963	14.3429		0.71158	14.3468		0.81014	14.3468
0.78886	17.0319		0.67978	14.4563		0.70323	14.4588		0.83643	14.4588
0.79192	17.1662		0.67994	14.5676		0.71295	14.5721		0.83662	14.5721
0.7898	17.3003		0.68009	14.6822		0.70997	14.6856		0.83681	14.6856
0.79315	17.4356		0.68025	14.7984		0.70976	14.8005		0.837	14.8005
0.78075	17.5723		0.6804	14.914		0.69894	14.9183		0.86333	14.9183
0.7913	17.7093		0.68056	15.0316		0.71285	15.0355		0.86353	15.0355
0.79393	17.8477		0.68072	15.1495		0.71537	15.1526		0.86372	15.1526
0.82221	17.9895		0.68087	15.268		0.71569	15.2708		0.86392	15.2708
0.86988	18.1308		0.68103	15.3874		0.7071	15.3912		0.86412	15.3912
0.87833	18.2727		0.70734	15.508		0.6993	15.5143		0.86432	15.5143
0.88052	18.416		0.70751	15.6315		0.69673	15.6347		0.86452	15.6347
0.88208	18.5605		0.70767	15.7537		0.70811	15.7546		0.86471	15.7546
0.8652	18.7053		0.70783	15.876		0.72195	15.8776		0.86491	15.8776
0.87222	18.8523		0.70799	16.0002		0.70859	16.0043		0.86511	16.0043
0.86565	19.0001		0.70816	16.1272		0.7023	16.1292		0.86531	16.1292
0.86613	19.1494		0.70832	16.2527		0.70965	16.2564		0.8655	16.2564
0.86555	19.3001		0.70848	16.3802		0.70219	16.3838		0.8657	16.3838
0.86477	19.4514		0.73485	16.5086		0.71767	16.5118		0.8659	16.5118
0.86202	19.6041		0.73502	16.6384		0.71177	16.6413		0.8661	16.6413
0.86517	19.7572		0.76141	16.7713		0.70992	16.7717		0.8663	16.7717
0.87758	19.912		0.78781	16.9001		0.71588	16.903		0.8665	16.903
0.8729	20.069		0.78799	17.0319		0.70885	17.0369		0.8667	17.0369
0.87135	20.2262		0.78817	17.1662		0.73391	17.1709		0.8669	17.1709
0.87145	20.3864		0.78835	17.3003		0.7232	17.3027		0.86709	17.3027
0.8624	20.5456		0.78853	17.4356		0.73468	17.4404		0.86729	17.4404
0.86998	20.7053		0.78871	17.5723		0.72963	17.5769		0.86749	17.5769
0.89138	20.8689		0.78889	17.7093		0.72463	17.7143		0.86769	17.7143
0.89952	21.0327		0.78908	17.8477		0.74576	17.8529		0.86789	17.8529
0.89677	21.1968		0.81554	17.9895		0.75205	17.9909		0.86809	17.9909
0.89822	21.3625		0.84201	18.1308		0.75172	18.1339		0.89457	18.1339
0.89467	21.5296		0.86849	18.2727		0.74023	18.277		0.89478	18.277
0.89916	21.6967		0.86869	18.416		0.74802	18.4204		0.89499	18.4204
0.92025	21.8697		0.86889	18.5605		0.74843	18.5648		0.92149	18.5648
0.94857	22.0412		0.86909	18.7053		0.74045	18.7098		0.94801	18.7098
0.94383	22.2143		0.86929	18.8523		0.74422	18.858		0.94823	18.858
0.94004	22.3899		0.86949	19.0001		0.75714	19.0061		0.94845	19.0061
0.94646	22.5644		0.86969	19.1494		0.7471	19.1549		0.94867	19.1549
0.94986	22.7403		0.8699	19.3001		0.75941	19.3053		0.94889	19.3053
0.97717	22.9193		0.8701	19.4514		0.76202	19.4553		0.97545	19.4553
0.96877	23.1002		0.8703	19.6041		0.7599	19.6097		0.97568	19.6097
0.97908	23.2816		0.8705	19.7572		0.76483	19.7635		0.97591	19.7635
0.96798	23.4634		0.87071	19.912		0.76709	19.9173		0.97613	19.9173
0.97121	23.6477		0.87091	20.069		0.77759	20.0739		1.00272	20.0739
1.00149	23.8326		0.87111	20.2262		0.7748	20.2327		1.02933	20.2327
1.0018	24.0191		0.87132	20.3864		0.76549	20.3898		1.02957	20.3898
1.00515	24.2083		0.87152	20.5456		0.78048	20.5488		1.02981	20.5488
0.99497	24.3984		0.87173	20.7053		0.78055	20.7103		1.03005	20.7103
1.00422	24.5902		0.89832	20.8689		0.78923	20.8728		1.03029	20.8728
0.98947	24.7829		0.89854	21.0327		0.773	21.0339		1.03053	21.0339
0.9938	24.9767		0.89875	21.1968		0.78058	21.2016		1.03078	21.2016
0.99148	25.1729		0.89896	21.3625		0.77133	21.3702		1.03102	21.3702
0.99606	25.3722		0.89917	21.5296		0.78896	21.5372		1.03127	21.5372
0.98889	25.5705		0.89938	21.6967		0.77987	21.7063		1.03151	21.7063
0.9949	25.7696		0.92603	21.8697		0.78331	21.8769		1.03175	21.8769
1.00014	25.9713		0.95268	22.0412		0.78839	22.0486		1.032	22.0486
0.99887	26.176		0.95291	22.2143		0.78895	22.2209		1.03224	22.2209
0.99438	26.3804		0.95314	22.3899		0.80567	22.3938		1.03249	22.3938
1.01921	26.5877		0.95336	22.5644		0.80587	22.5688		1.03273	22.5688
1.03212	26.7968		0.95359	22.7403		0.80745	22.7507		1.05945	22.7507
1.03688	27.0069		0.98029	22.9193		0.80047	22.9284		1.0597	22.9284
1.04247	27.2204		0.98052	23.1002		0.80615	23.1047		1.05995	23.1047
1.02247	27.4332		0.98076	23.2816		0.80391	23.2867		1.06021	23.2867
1.02907	27.647		0.981	23.4634		0.79518	23.4727		1.06047	23.4727
1.02834	27.8635		0.98123	23.6477		0.80073	23.6523		1.06072	23.6523
1.03103	28.0833		0.98147	23.8326		0.80615	23.8357		1.06097	23.8357
1.03134	28.3047		0.98171	24.0191		0.79811	24.0253		1.06123	24.0253
1.03321	28.5263		0.98195	24.2083		0.80251	24.2159		1.06149	24.2159
1.03507	28.7511		0.98218	24.3984		0.81175	24.4032		1.06175	24.4032
1.04115	28.9771		0.98242	24.5902		0.80323	24.5985		1.06201	24.5985
1.02975	29.2007		0.98266	24.7829		0.80634	24.7912		1.06227	24.7912
1.03133	29.4298		0.9829	24.9767		0.81314	24.9791		1.06252	24.9791
1.03216	29.6632		0.98315	25.1729		0.79672	25.1776		1.06278	25.1776
1.03255	29.8969		1.00994	25.3722		0.79795	25.3768		1.06305	25.3768
1.03306	30.1301		1.01019	25.5705		0.79806	25.5747		1.06331	25.5747
1.04262	30.3664		1.01044	25.7696		0.8089	25.7743		1.06357	25.7743
1.03738	30.6034		1.01069	25.9713		0.81877	25.9785		1.06384	25.9785
1.03704	30.8443		1.01094	26.176		0.80288	26.183		1.0641	26.183
1.04279	31.0875		1.01119	26.3804		0.80577	26.3873		1.06436	26.3873
1.03565	31.331		1.01144	26.5877		0.80636	26.5919		1.06463	26.5919
1.03773	31.5751		1.01169	26.7968		0.81558	26.7994		1.06489	26.7994
1.04331	31.8224		1.03855	27.0069		0.80043	27.0123		1.06516	27.0123
1.0472	32.0721		1.03881	27.2204		0.80727	27.2261		1.06543	27.2261
1.04554	32.3247		1.03907	27.4332		0.80573	27.4403		1.0657	27.4403
1.05651	32.5802		1.03933	27.647		0.80595	27.6526		1.06596	27.6526
1.03563	32.8347		1.0396	27.8635		0.80276	27.867		1.06623	27.867
1.04604	33.0907		1.03986	28.0833		0.81074	28.0926		1.06651	28.0926
1.04216	33.3517		1.04013	28.3047		0.81667	28.3124		1.06678	28.3124
1.05366	33.6152		1.04039	28.5263		0.81666	28.5375		1.06706	28.5375
1.04782	33.8758		1.04066	28.7511		0.80355	28.7583		1.06733	28.7583
1.05947	34.1431		1.04093	28.9771		0.80603	28.9749		1.06759	28.9749
1.05848	34.4101		1.04119	29.2007		0.81456	29.2076		1.06787	29.2076
1.05737	34.6799		1.04146	29.4298		0.80954	29.439		1.06815	29.439
1.05847	34.9536		1.04173	29.6632		0.81459	29.6701		1.06842	29.6701
1.06174	35.2277		1.042	29.8969		0.80017	29.9014		1.0687	29.9014
1.07148	35.5044		1.04227	30.1301		0.80571	30.1342		1.06898	30.1342
1.06499	35.7818		1.04254	30.3664		0.81548	30.3721		1.06926	30.3721
1.06664	36.0623		1.04281	30.6034		0.80672	30.6106		1.06954	30.6106
1.08427	36.3475		1.04309	30.8443		0.80121	30.8517		1.06982	30.8517
1.06639	36.6299		1.04337	31.0875		0.81472	31.0929		1.0701	31.0929
1.06797	36.9185		1.04364	31.331		0.8148	31.3328		1.07038	31.3328
1.07267	37.2081		1.04391	31.5751		0.80481	31.5828		1.07066	31.5828
1.0715	37.4993		1.04419	31.8224		0.81227	31.8326		1.07095	31.8326
1.07899	37.7956		1.04447	32.0721		0.80504	32.0816		1.09799	32.0816
1.08077	38.0914		1.04475	32.3247		0.81203	32.3314		1.09828	32.3314
1.09162	38.3891		1.04503	32.5802		0.81246	32.584		1.09858	32.584
1.0899	38.6896		1.04531	32.8347		0.81494	32.8408		1.09887	32.8408
1.09143	38.9936		1.04559	33.0907		0.81226	33.0998		1.09917	33.0998
1.10192	39.301		1.04588	33.3517		0.81025	33.3603		1.09947	33.3603
1.08289	39.6097		1.04616	33.6152		0.80827	33.6221		1.09977	33.6221
1.08971	39.9194		1.04645	33.8758		0.80228	33.8843		1.10007	33.8843
1.09064	40.2317		1.04673	34.1431		0.80883	34.151		1.10037	34.151
1.08353	40.5482		1.04702	34.4101		0.80951	34.4191		1.10067	34.4191
1.09928	40.8696		1.04731	34.6799		0.80128	34.6891		1.10098	34.6891
1.10363	41.1873		1.0476	34.9536		0.80859	34.9616		1.10128	34.9616
1.09655	41.5096		1.07473	35.2277		0.81036	35.2346		1.10158	35.2346
1.10087	41.8357		1.07503	35.5044		0.79951	35.5106		1.10189	35.5106
1.10188	42.164		1.07533	35.7818		0.81361	35.7913		1.1022	35.7913
1.10413	42.501		1.07563	36.0623		0.80955	36.0739		1.10251	36.0739
1.10252	42.8303		1.07594	36.3475		0.81073	36.3546		1.10282	36.3546
1.1065	43.1638		1.07624	36.6299		0.81349	36.6356		1.10313	36.6356
1.112	43.5036		1.07655	36.9185		0.8182	36.9246		1.10344	36.9246
1.12394	43.8459		1.07685	37.2081		0.80603	37.2163		1.10376	37.2163
1.11904	44.1907		1.07716	37.4993		0.80528	37.5091		1.10407	37.5091
1.12417	44.5366		1.07747	37.7956		0.80907	37.8045		1.10439	37.8045
1.11963	44.8895		1.07778	38.0914		0.81515	38.0965		1.10471	38.0965
1.11133	45.2451		1.07809	38.3891		0.80834	38.3982		1.10503	38.3982
1.11515	45.5923		1.0784	38.6896		0.80641	38.7016		1.10535	38.7016
1.12484	45.952		1.07872	38.9936		0.84481	39.0043		1.10567	39.0043
1.11564	46.314		1.07904	39.301		0.84022	39.3145		1.106	39.3145
1.12152	46.6731		1.07935	39.6097		0.84529	39.6145		1.10632	39.6145
1.12209	47.0333		1.07967	39.9194		0.84289	39.9252		1.10664	39.9252
1.12072	47.4089		1.07999	40.2317		0.85576	40.2429		1.10697	40.2429
1.11521	47.7816		1.10729	40.5482		1.10411	40.5604		1.10731	40.5604
1.12052	48.1576		1.10763	40.8696		1.10244	40.8775		1.10763	40.8775
1.11708	48.5365		1.10795	41.1873		1.09478	41.1976		1.10797	41.1976
1.1225	48.917		1.10829	41.5096		1.10618	41.5231		1.1083	41.5231
1.13151	49.2989		1.10862	41.8357		1.10324	41.8506		1.10864	41.8506
1.12454	49.6898		1.10896	42.164		1.11018	42.1762		1.10897	42.1762
1.11818	50.0787		1.1093	42.501		1.10224	42.5061		1.10931	42.5061
1.13158	50.4683		1.10964	42.8303		1.09917	42.8388		1.10965	42.8388
1.12085	50.8648		1.10998	43.1638		1.10012	43.1744		1.10999	43.1744
1.12896	51.2638		1.11032	43.5036		1.09778	43.5135		1.11033	43.5135
1.12641	51.6683		1.11067	43.8459		1.11569	43.8568		1.11068	43.8568
1.11904	52.0747		1.11101	44.1907		1.10165	44.2036		1.11103	44.2036
1.1308	52.4845		1.11136	44.5366		1.10599	44.553		1.11138	44.553
1.12509	52.9012		1.11171	44.8895		1.10671	44.9063		1.11173	44.9063
1.12977	53.3091		1.11207	45.2451		1.09674	45.2592		1.11208	45.2592
1.12293	53.7274		1.11241	45.5923		1.09884	45.603		1.11242	45.603
1.13058	54.1503		1.11277	45.952		1.09357	45.963		1.11278	45.963
1.12712	54.5751		1.11312	46.314		1.10945	46.319		1.11313	46.319
1.12	55.0051		1.11348	46.6731		1.10623	46.6818		1.11349	46.6818
1.13053	55.507		1.11383	47.0333		1.11388	47.0557		1.11385	47.0557
1.12355	55.5844		1.1142	47.4089		1.12846	47.4231		1.11421	47.4231
1.13031	55.6042		1.11456	47.7816		1.11335	47.7938		1.11457	47.7938
1.12549	55.6236		1.11493	48.1576		1.11704	48.1644		1.11493	48.1644
1.12863	55.6426		1.11529	48.5365		1.11984	48.5416		1.1153	48.5416
1.1206	55.6611		1.11566	48.917		1.11459	48.9292		1.11567	48.9292
1.11856	55.6793		1.11603	49.2989		1.12792	49.3132		1.11604	49.3132
1.12559	55.697		1.11641	49.6898		1.11606	49.6985		1.11641	49.6985
1.12065	55.7144		1.11678	50.0787		1.12517	50.088		1.11679	50.088
1.12245	55.7313		1.11715	50.4683		1.13273	50.4812		1.11716	50.4812
1.11275	55.7479		1.11753	50.8648		1.1259	50.8771		1.11754	50.8771
1.12071	55.764		1.11791	51.2638		1.11649	51.2785		1.11792	51.2785
1.11164	55.7798		1.11829	51.6683		1.1255	51.6849		1.11831	51.6849
1.10967	55.7952		1.11868	52.0747		1.13482	52.0863		1.11869	52.0863
1.1216	55.8102		1.11906	52.4845		1.12425	52.4882		1.11907	52.4882
1.11735	55.8249		1.11946	52.9012		1.13846	52.9074		1.11946	52.9074
1.12409	55.8392		1.11984	53.3091		1.12965	53.3235		1.11985	53.3235
1.11197	55.8531		1.12023	53.7274		1.13034	53.7399		1.12024	53.7399
1.11347	55.8667		1.12063	54.1503		1.13065	54.1609		1.12064	54.1609
1.11551	55.8799		1.12102	54.5751		1.12925	54.5882		1.12103	54.5882
1.11228	55.8927		1.12142	55.0051		1.12006	55.0196		1.1219	55.5222
1.11806	55.9052		1.12189	55.507		1.13815	55.5222		1.12198	55.6081
1.10817	55.9174		1.12198	55.6042		1.13363	55.6081		1.122	55.6281
1.11837	55.9293					1.13624	55.6281		1.12202	55.6476
1.12494	55.9408					1.12582	55.6476		1.12203	55.6668
1.12428	55.9519					1.1335	55.6668		1.12205	55.6855
1.11942	55.9628					1.13008	55.6855		1.12207	55.7038
1.1197	55.9733					1.12588	55.7038		1.12208	55.7217
1.11513	55.9836					1.12927	55.7217
1.11683	55.9935					1.12302	55.7392
1.12253	56.0031					1.12857	55.7563
1.12999	56.0124					1.12358	55.773
1.12144	56.0214					1.13368	55.7893
1.12602	56.0302					1.11714	55.8053
1.12195	56.0386					1.11605	55.8208
1.11714	56.0468					1.12106	55.836
1.11616	56.0547					1.12269	55.8508
1.11933	56.0623					1.11271	55.8652
1.11621	56.0696					1.11607	55.8792
1.10731	56.0767					1.11676	55.8929
1.11351	56.0836					1.12203	55.9063
1.11767	56.0901					1.1161	55.9192
1.11763	56.0965					1.12644	55.9319
1.10531	56.1025					1.11625	55.9442
1.11174	56.1084					1.1132	55.9562
1.10672	56.114					1.12002	55.9678
1.10199	56.1194					1.11937	55.9791
1.10692	56.1245					1.12689	55.99
1.11169	56.1295					1.13019	56.0007
1.1165	56.1342					1.11949	56.011
1.10539	56.1387
1.11349	56.143
1.11171	56.1471
1.1137	56.151
1.10582	56.1548
1.10716	56.1583
