# Supplementary material for: The shelterin component TRF2 mediates columnar stacking of human telomeric chromatin
Source: EMBO J. 2023 Dec 14;43(1):87–111. doi: 10.1038/s44318-023-00002-3 (PMC10883271; doi:10.1038/s44318-023-00002-3)
Supplement: Supplementary file 6 — Figure 4 Source Data [file 44318_2023_2_MOESM6_ESM.zip › EMBOJ-2023-114491_Source data_Figure 4/4G/Numerical Data_Figure 4G.xlsx]

## Sheet: Sheet1
601-20 array + 1 nM TRF2DN illustrative stretch-relieve experiment with fitting
1 nM TRF2-DN						DNA WLC
Experimental data	blue pentagon		Fitting	light blue curve			dashed line
Extension, mm	Force, pN		Extension, mm	Force, pN		Extension, mm	Force, pN
0.14083	0.04031		0.07851	0.04031		0.31658	0.04035
0.16515	0.04031		0.07851	0.04031		0.31658	0.04035
0.13524	0.04024		0.07841	0.04024		0.31599	0.04028
0.13516	0.03992		0.07791	0.03992		0.31293	0.03997
0.14285	0.03906		0.07657	0.03906		0.30446	0.03913
0.13603	0.03782		0.07454	0.03782		0.29144	0.03788
0.12585	0.03639		0.07209	0.03639		0.27549	0.03643
0.14485	0.03622		0.07179	0.03622		0.27267	0.03619
0.15119	0.0362		0.07174	0.0362		0.2724	0.03616
0.17166	0.03617		0.0717	0.03617		0.27213	0.03614
0.16947	0.03615		0.07166	0.03615		0.27187	0.03612
0.18127	0.03612		0.07162	0.03612		0.27162	0.0361
0.16626	0.0361		0.07157	0.0361		0.27137	0.03607
0.14723	0.03608		0.07153	0.03608		0.27112	0.03605
0.16054	0.03606		0.07149	0.03606		0.27087	0.03603
0.16164	0.03603		0.07146	0.03603		0.27063	0.03601
0.22425	0.03601		0.07142	0.03601		0.27039	0.03599
0.15609	0.03599		0.07138	0.03599		0.27016	0.03597
0.16478	0.03597		0.07134	0.03597		0.26993	0.03595
0.14888	0.03595		0.07131	0.03595		0.2697	0.03593
0.15738	0.03593		0.07127	0.03593		0.26948	0.03591
0.14974	0.03591		0.07123	0.03591		0.26926	0.03589
0.16349	0.03589		0.0712	0.03589		0.26904	0.03587
0.14183	0.03587		0.07116	0.03587		0.26883	0.03586
0.15772	0.03585		0.07113	0.03585		0.26862	0.03584
0.1415	0.03584		0.0711	0.03584		0.26842	0.03582
0.14361	0.03582		0.07106	0.03582		0.26821	0.0358
0.14145	0.0358		0.07103	0.0358		0.26801	0.03578
0.13503	0.03578		0.071	0.03578		0.26782	0.03577
0.16266	0.03576		0.07097	0.03576		0.26762	0.03575
0.15232	0.03575		0.07094	0.03575		0.26744	0.03574
0.15156	0.03573		0.07091	0.03573		0.26725	0.03572
0.13682	0.03572		0.07088	0.03572		0.26707	0.0357
0.16451	0.0357		0.07085	0.0357		0.26689	0.03569
0.16265	0.03568		0.07082	0.03568		0.26671	0.03567
0.16408	0.03567		0.07079	0.03567		0.26654	0.03566
0.15987	0.03565		0.07077	0.03565		0.26637	0.03564
0.15897	0.03564		0.07074	0.03564		0.2662	0.03563
0.17278	0.03562		0.07071	0.03562		0.26603	0.03562
0.20706	0.03561		0.07069	0.03561		0.26587	0.0356
0.22681	0.0356		0.07066	0.0356		0.26572	0.03559
0.19987	0.03553		0.07064	0.03558		0.26556	0.03558
0.14023	0.03549		0.07061	0.03557		0.26541	0.03556
0.13487	0.03548		0.07059	0.03556		0.26526	0.03555
0.15212	0.03547		0.07056	0.03554		0.26511	0.03554
0.15994	0.03546		0.07054	0.03553		0.26497	0.03553
0.15725	0.03545		0.07052	0.03552		0.26483	0.03551
0.17587	0.03544		0.0705	0.03551		0.26469	0.0355
0.1517	0.03543		0.07047	0.03549		0.26455	0.03549
0.15798	0.03542		0.07045	0.03548		0.26442	0.03548
0.16221	0.03541		0.07043	0.03547		0.26429	0.03547
0.1563	0.0354		0.07041	0.03546		0.26416	0.03546
0.16476	0.03539		0.07039	0.03545		0.26403	0.03545
0.15143	0.03538		0.07037	0.03544		0.26391	0.03544
0.1501	0.03537		0.07035	0.03543		0.26379	0.03543
0.16153	0.03536		0.07033	0.03542		0.26367	0.03542
0.16334	0.03535		0.07032	0.03541		0.26356	0.03541
0.16959	0.03534		0.0703	0.0354		0.26345	0.0354
0.17868	0.03534		0.07028	0.03539		0.26334	0.03539
0.15119	0.03533		0.07026	0.03538		0.26323	0.03538
0.15833	0.03532		0.07025	0.03537		0.26312	0.03537
0.15886	0.03531		0.07023	0.03536		0.26302	0.03536
0.15651	0.0353		0.07021	0.03535		0.26292	0.03535
0.14685	0.0353		0.0702	0.03534		0.26282	0.03534
0.13474	0.03529		0.07018	0.03534		0.26273	0.03534
0.18006	0.03528		0.07017	0.03533		0.26263	0.03533
0.18932	0.03528		0.07015	0.03532		0.26254	0.03532
0.19202	0.03527		0.07014	0.03531		0.26245	0.03531
0.20523	0.03526		0.07013	0.0353		0.26237	0.03531
0.20531	0.03526		0.07011	0.0353		0.26228	0.0353
0.20638	0.03525		0.0701	0.03529		0.2622	0.03529
0.23462	0.03525		0.07009	0.03528		0.26212	0.03528
0.19282	0.03523		0.07008	0.03528		0.26204	0.03528
0.17119	0.03523		0.07006	0.03527		0.26196	0.03527
0.18662	0.03522		0.07005	0.03526		0.26189	0.03527
0.17152	0.03521		0.07004	0.03526		0.26181	0.03526
0.17202	0.03521		0.07003	0.03525		0.26174	0.03525
0.17838	0.03521		0.07002	0.03525		0.26168	0.03525
0.18962	0.0352		0.07001	0.03524		0.26161	0.03524
0.21415	0.0352		0.07	0.03523		0.26154	0.03524
0.24133	0.03519		0.06999	0.03523		0.26148	0.03523
0.2242	0.03519		0.06998	0.03522		0.26142	0.03523
0.21022	0.03518		0.06997	0.03522		0.26136	0.03522
0.22164	0.03518		0.06996	0.03521		0.2613	0.03522
0.21811	0.03518		0.06995	0.03521		0.26125	0.03521
0.17966	0.03517		0.06994	0.03521		0.26119	0.03521
0.18311	0.03517		0.06993	0.0352		0.26114	0.0352
0.18075	0.03517		0.06993	0.0352		0.26109	0.0352
0.15994	0.03516		0.06992	0.03519		0.26104	0.03519
0.15755	0.03516		0.06991	0.03519		0.26099	0.03519
0.16773	0.03516		0.0699	0.03518		0.26094	0.03519
0.19925	0.03516		0.0699	0.03518		0.2609	0.03518
0.16884	0.03515		0.06989	0.03518		0.26086	0.03518
0.17943	0.03515		0.06988	0.03517		0.26082	0.03518
0.16463	0.03515		0.06988	0.03517		0.26078	0.03517
0.20503	0.03515		0.06987	0.03517		0.26074	0.03517
0.15861	0.03514		0.06987	0.03516		0.2607	0.03517
0.15704	0.03514		0.06986	0.03516		0.26066	0.03516
0.14555	0.03514		0.06986	0.03516		0.26063	0.03516
0.1621	0.03514		0.06985	0.03516		0.2606	0.03516
0.17481	0.03514		0.06985	0.03515		0.26056	0.03515
0.18102	0.03513		0.06984	0.03515		0.26053	0.03515
0.19526	0.03513		0.06984	0.03515		0.2605	0.03515
0.20899	0.03513		0.06983	0.03515		0.26048	0.03515
0.18151	0.03513		0.06983	0.03514		0.26045	0.03514
0.16313	0.03513		0.06982	0.03514		0.26042	0.03514
0.16446	0.03513		0.06982	0.03514		0.2604	0.03514
0.16119	0.03513		0.06982	0.03514		0.26038	0.03514
0.17313	0.03512		0.06981	0.03514		0.26035	0.03514
0.1767	0.03512		0.06981	0.03513		0.26033	0.03514
0.21068	0.03512		0.06981	0.03513		0.26031	0.03513
0.22841	0.03512		0.0698	0.03513		0.26029	0.03513
0.22646	0.03512		0.0698	0.03513		0.26027	0.03513
0.18714	0.03512		0.0698	0.03513		0.26026	0.03513
0.17265	0.03512		0.0698	0.03513		0.26024	0.03513
0.15441	0.03512		0.0698	0.03513		0.26023	0.03513
0.17611	0.03512		0.06979	0.03512		0.26021	0.03512
0.18835	0.03512		0.06979	0.03512		0.2602	0.03512
0.18424	0.03512		0.06979	0.03512		0.26018	0.03512
0.21588	0.03512		0.06979	0.03512		0.26017	0.03512
0.2261	0.03512		0.06979	0.03512		0.26016	0.03512
0.21544	0.03511		0.06978	0.03512		0.26015	0.03512
0.25169	0.03511		0.06978	0.03512		0.26014	0.03512
0.18723	0.03511		0.06978	0.03512		0.26013	0.03512
0.22036	0.03511		0.06978	0.03512		0.26012	0.03512
0.18782	0.03511		0.06978	0.03512		0.26012	0.03512
0.18252	0.03511		0.06978	0.03512		0.26011	0.03512
0.20707	0.03511		0.06978	0.03512		0.2601	0.03512
0.18978	0.03511		0.06978	0.03512		0.2601	0.03512
0.19746	0.03511		0.06978	0.03512		0.26009	0.03512
0.23922	0.03516		0.06978	0.03512		0.26009	0.03511
0.25042	0.03551		0.06978	0.03512		0.26008	0.03511
0.23879	0.03563		0.06977	0.03511		0.26008	0.03511
0.22681	0.03575		0.06977	0.03511		0.26008	0.03511
0.19001	0.03588		0.06977	0.03511		0.26007	0.03511
0.18291	0.036		0.06977	0.03511		0.26007	0.03511
0.18655	0.03612		0.06977	0.03511		0.26007	0.03511
0.17603	0.03625		0.06977	0.03511		0.26007	0.03511
0.17243	0.03638		0.06977	0.03511		0.26006	0.03511
0.14817	0.03651		0.06977	0.03511		0.26006	0.03511
0.19664	0.03664		0.06977	0.03511		0.26006	0.03511
0.23978	0.03677		0.06977	0.03511		0.26006	0.03511
0.213	0.0369		0.06977	0.03511		0.26006	0.03511
0.19959	0.03703		0.06977	0.03511		0.26006	0.03511
0.18762	0.03717		0.06986	0.03516		0.26006	0.03511
0.1975	0.0373		0.07004	0.03526		0.26006	0.03511
0.22075	0.03744		0.07028	0.03539		0.26023	0.03513
0.23473	0.03758		0.0705	0.03551		0.26123	0.03521
0.22406	0.03772		0.07073	0.03563		0.26266	0.03533
0.21613	0.03785		0.07095	0.03575		0.26408	0.03545
0.19976	0.03799		0.07117	0.03588		0.26552	0.03557
0.17454	0.03813		0.0714	0.036		0.26696	0.03569
0.16324	0.03828		0.07162	0.03612		0.26839	0.03582
0.19322	0.03842		0.07185	0.03625		0.26984	0.03594
0.19899	0.03856		0.07207	0.03638		0.27129	0.03607
0.18898	0.03871		0.0723	0.03651		0.27273	0.03619
0.18856	0.03886		0.07253	0.03664		0.27418	0.03632
0.19029	0.03901		0.07276	0.03677		0.27567	0.03645
0.16602	0.03915		0.07298	0.0369		0.27711	0.03658
0.16542	0.03931		0.07321	0.03703		0.27858	0.03671
0.16697	0.03946		0.07344	0.03717		0.28004	0.03684
0.16823	0.03961		0.07367	0.0373		0.2815	0.03697
0.16802	0.03976		0.0739	0.03744		0.28298	0.0371
0.17079	0.03992		0.07414	0.03758		0.28445	0.03724
0.17265	0.04007		0.07437	0.03772		0.28595	0.03737
0.15133	0.04023		0.0746	0.03785		0.28744	0.03751
0.17647	0.04039		0.07484	0.03799		0.28891	0.03765
0.17101	0.04055		0.07507	0.03813		0.29042	0.03779
0.1534	0.04071		0.0753	0.03828		0.29191	0.03793
0.15675	0.04088		0.07553	0.03842		0.29339	0.03806
0.19391	0.04104		0.07577	0.03856		0.29488	0.03821
0.15239	0.0412		0.07601	0.03871		0.29641	0.03835
0.15257	0.04137		0.07625	0.03886		0.29793	0.0385
0.14492	0.04154		0.07648	0.03901		0.29944	0.03864
0.17013	0.04171		0.07672	0.03915		0.30095	0.03879
0.16867	0.04187		0.07696	0.03931		0.30247	0.03893
0.1584	0.04205		0.0772	0.03946		0.30399	0.03908
0.16416	0.04222		0.07744	0.03961		0.30553	0.03923
0.20207	0.0424		0.07767	0.03976		0.30705	0.03938
0.20332	0.04258		0.07791	0.03992		0.30859	0.03954
0.18249	0.04275		0.07815	0.04007		0.31012	0.03969
0.20158	0.04293		0.0784	0.04023		0.31165	0.03984
0.19621	0.04311		0.07864	0.04039		0.31321	0.04
0.17487	0.04329		0.07888	0.04055		0.31476	0.04016
0.16083	0.04347		0.07913	0.04071		0.31631	0.04032
0.14986	0.04366		0.07937	0.04088		0.31786	0.04048
0.17384	0.04385		0.07961	0.04104		0.31939	0.04064
0.15854	0.04403		0.07985	0.0412		0.32095	0.0408
0.18183	0.04422		0.0801	0.04137		0.32251	0.04096
0.1646	0.04441		0.08035	0.04154		0.32406	0.04112
0.15563	0.0446		0.08059	0.04171		0.32561	0.04129
0.14717	0.04479		0.08083	0.04187		0.3272	0.04146
0.15638	0.04499		0.08108	0.04205		0.32878	0.04163
0.14156	0.04519		0.08133	0.04222		0.33035	0.0418
0.14573	0.04538		0.08157	0.0424		0.33191	0.04197
0.14864	0.04558		0.08183	0.04258		0.33347	0.04214
0.14645	0.04578		0.08207	0.04275		0.33505	0.04231
0.1337	0.04599		0.08232	0.04293		0.33667	0.04249
0.13507	0.04619		0.08257	0.04311		0.33826	0.04267
0.09654	0.0464		0.08282	0.04329		0.33984	0.04284
0.10511	0.04661		0.08307	0.04347		0.34144	0.04302
0.1247	0.04681		0.08332	0.04366		0.34302	0.0432
0.13625	0.04702		0.08357	0.04385		0.34463	0.04339
0.10476	0.04723		0.08382	0.04403		0.34623	0.04357
0.12893	0.04745		0.08407	0.04422		0.34783	0.04376
0.12888	0.04766		0.08433	0.04441		0.34943	0.04394
0.11939	0.04788		0.08458	0.0446		0.35103	0.04413
0.12665	0.0481		0.08483	0.04479		0.35269	0.04432
0.10656	0.04832		0.08508	0.04499		0.3543	0.04452
0.10284	0.04854		0.08534	0.04519		0.35585	0.0447
0.10378	0.04877		0.08559	0.04538		0.35748	0.0449
0.10247	0.04899		0.08584	0.04558		0.35909	0.04509
0.12408	0.04922		0.0861	0.04578		0.36071	0.04529
0.12591	0.04945		0.08635	0.04599		0.36235	0.04549
0.11388	0.04969		0.08661	0.04619		0.36399	0.04569
0.11885	0.04992		0.08686	0.0464		0.36559	0.04589
0.14484	0.05015		0.08712	0.04661		0.3672	0.04609
0.14502	0.05039		0.08738	0.04681		0.36883	0.0463
0.1175	0.05062		0.08763	0.04702		0.37047	0.0465
0.12692	0.05086		0.08789	0.04723		0.3721	0.04671
0.12851	0.0511		0.08814	0.04745		0.37374	0.04692
0.11792	0.05135		0.0884	0.04766		0.37537	0.04713
0.13153	0.0516		0.08866	0.04788		0.377	0.04735
0.13991	0.05185		0.08892	0.0481		0.37864	0.04756
0.17573	0.05209		0.08918	0.04832		0.38028	0.04778
0.16659	0.05234		0.08944	0.04854		0.38189	0.04799
0.16726	0.0526		0.0897	0.04877		0.38355	0.04821
0.18465	0.05286		0.08996	0.04899		0.38521	0.04844
0.17334	0.05311		0.09021	0.04922		0.38687	0.04866
0.17796	0.05338		0.09047	0.04945		0.38852	0.04889
0.15407	0.05364		0.09074	0.04969		0.39016	0.04911
0.16022	0.0539		0.091	0.04992		0.39181	0.04934
0.16826	0.05417		0.09125	0.05015		0.39346	0.04957
0.19374	0.05444		0.09152	0.05039		0.39513	0.0498
0.17624	0.05471		0.09178	0.05062		0.39678	0.05004
0.1518	0.05498		0.09204	0.05086		0.39843	0.05027
0.14843	0.05525		0.0923	0.0511		0.40008	0.05051
0.15119	0.05553		0.09256	0.05135		0.40174	0.05075
0.14657	0.05581		0.09282	0.0516		0.4034	0.05099
0.15092	0.05609		0.09309	0.05185		0.40506	0.05123
0.15478	0.05637		0.09335	0.05209		0.40671	0.05148
0.16355	0.05666		0.09361	0.05234		0.40838	0.05172
0.17752	0.05695		0.09388	0.0526		0.41008	0.05198
0.1475	0.05724		0.09414	0.05286		0.41174	0.05223
0.15963	0.05753		0.0944	0.05311		0.41339	0.05248
0.15518	0.05783		0.09467	0.05338		0.41507	0.05274
0.16386	0.05812		0.09493	0.05364		0.41674	0.05299
0.16838	0.05842		0.09519	0.0539		0.41841	0.05325
0.15602	0.05872		0.09546	0.05417		0.42008	0.05351
0.15227	0.05903		0.09572	0.05444		0.42176	0.05378
0.18303	0.05934		0.09599	0.05471		0.42343	0.05404
0.16819	0.05964		0.09625	0.05498		0.42509	0.05431
0.16914	0.05995		0.09652	0.05525		0.42675	0.05458
0.17074	0.06027		0.09678	0.05553		0.42844	0.05485
0.16624	0.06058		0.09705	0.05581		0.43012	0.05512
0.20401	0.0609		0.09731	0.05609		0.43178	0.0554
0.1966	0.06122		0.09757	0.05637		0.43344	0.05567
0.17043	0.06155		0.09784	0.05666		0.43513	0.05596
0.17538	0.06187		0.09811	0.05695		0.43681	0.05624
0.17224	0.0622		0.09838	0.05724		0.4385	0.05652
0.17787	0.06253		0.09865	0.05753		0.44017	0.05681
0.19634	0.06287		0.09891	0.05783		0.44184	0.0571
0.20141	0.0632		0.09917	0.05812		0.44353	0.05739
0.20797	0.06354		0.09944	0.05842		0.4452	0.05768
0.19949	0.06388		0.09971	0.05872		0.44688	0.05798
0.20072	0.06423		0.09998	0.05903		0.44856	0.05828
0.23325	0.06457		0.10025	0.05934		0.45024	0.05858
0.20832	0.06492		0.1005	0.05964		0.45193	0.05888
0.22116	0.06528		0.10078	0.05995		0.4536	0.05919
0.21123	0.06564		0.10104	0.06027		0.45528	0.05949
0.21412	0.06599		0.10131	0.06058		0.45695	0.0598
0.24771	0.06635		0.10158	0.0609		0.45863	0.06011
0.21731	0.06672		0.10184	0.06122		0.46032	0.06043
0.1915	0.06708		0.10211	0.06155		0.46201	0.06075
0.21707	0.06746		0.10238	0.06187		0.46369	0.06107
0.24533	0.06782		0.10265	0.0622		0.46536	0.06139
0.21564	0.06819		0.10292	0.06253		0.46703	0.06172
0.20589	0.06858		0.10318	0.06287		0.46872	0.06204
0.20144	0.06897		0.10345	0.0632		0.47039	0.06237
0.1904	0.06934		0.10372	0.06354		0.47207	0.06271
0.1865	0.06973		0.10398	0.06388		0.47375	0.06304
0.16723	0.07012		0.10425	0.06423		0.47543	0.06338
0.1714	0.07052		0.10452	0.06457		0.4771	0.06372
0.18554	0.07091		0.10479	0.06492		0.47879	0.06406
0.18646	0.07132		0.10506	0.06528		0.48047	0.06441
0.17033	0.07172		0.10533	0.06564		0.48214	0.06476
0.16933	0.07212		0.10559	0.06599		0.48381	0.06511
0.17239	0.07253		0.10586	0.06635		0.48549	0.06546
0.19051	0.07294		0.10613	0.06672		0.48716	0.06582
0.16887	0.07336		0.1064	0.06708		0.48884	0.06618
0.18983	0.07378		0.10667	0.06746		0.49051	0.06654
0.16482	0.0742		0.10693	0.06782		0.49216	0.0669
0.15986	0.07462		0.10719	0.06819		0.49388	0.06728
0.19156	0.07506		0.10747	0.06858		0.49555	0.06765
0.18031	0.07549		0.10774	0.06897		0.4972	0.06802
0.1663	0.07592		0.108	0.06934		0.49887	0.0684
0.19623	0.07636		0.10827	0.06973		0.50052	0.06877
0.21385	0.0768		0.10854	0.07012		0.50218	0.06915
0.21046	0.07725		0.10881	0.07052		0.50386	0.06954
0.18916	0.0777		0.10907	0.07091		0.50555	0.06994
0.22493	0.07816		0.10934	0.07132		0.50722	0.07033
0.18307	0.07861		0.10961	0.07172		0.50888	0.07072
0.16202	0.07907		0.10988	0.07212		0.51054	0.07112
0.17008	0.07953		0.11014	0.07253		0.51221	0.07152
0.15679	0.08		0.11041	0.07294		0.51389	0.07193
0.17168	0.08047		0.11068	0.07336		0.51554	0.07234
0.18149	0.08095		0.11095	0.07378		0.5172	0.07275
0.19428	0.08143		0.11121	0.0742		0.51885	0.07316
0.20587	0.08191		0.11148	0.07462		0.5205	0.07358
0.1986	0.0824		0.11175	0.07506		0.52216	0.074
0.18812	0.08289		0.11202	0.07549		0.52379	0.07442
0.19787	0.08338		0.11228	0.07592		0.52546	0.07485
0.195	0.08387		0.11255	0.07636		0.52713	0.07528
0.21105	0.08437		0.11281	0.0768		0.52878	0.07572
0.18482	0.08488		0.11308	0.07725		0.53042	0.07615
0.21896	0.08539		0.11335	0.0777		0.53207	0.07659
0.20624	0.08591		0.11362	0.07816		0.53374	0.07704
0.20447	0.08642		0.11388	0.07861		0.53536	0.07748
0.18247	0.08694		0.11415	0.07907		0.53699	0.07793
0.16312	0.08747		0.11441	0.07953		0.53866	0.07839
0.18375	0.088		0.11468	0.08		0.54029	0.07885
0.18443	0.08853		0.11495	0.08047		0.54196	0.07932
0.17946	0.08906		0.11521	0.08095		0.54361	0.07979
0.19444	0.08961		0.11548	0.08143		0.54524	0.08025
0.19401	0.09016		0.11574	0.08191		0.54686	0.08072
0.18019	0.09071		0.11601	0.0824		0.54849	0.0812
0.19488	0.09126		0.11628	0.08289		0.55012	0.08168
0.20002	0.09182		0.11654	0.08338		0.55176	0.08217
0.18095	0.09238		0.1168	0.08387		0.55339	0.08265
0.17459	0.09295		0.11707	0.08437		0.55499	0.08314
0.20752	0.09353		0.11734	0.08488		0.55664	0.08364
0.17163	0.09411		0.1176	0.08539		0.55826	0.08414
0.18286	0.09469		0.11786	0.08591		0.55988	0.08464
0.20286	0.09527		0.11813	0.08642		0.56149	0.08515
0.20231	0.09587		0.11839	0.08694		0.56311	0.08566
0.23831	0.09647		0.11866	0.08747		0.56473	0.08618
0.20774	0.09706		0.11892	0.088		0.56633	0.08669
0.19234	0.09766		0.11918	0.08853		0.56795	0.08722
0.21438	0.09828		0.11944	0.08906		0.56957	0.08775
0.22421	0.0989		0.11971	0.08961		0.57116	0.08828
0.20429	0.09952		0.11998	0.09016		0.57276	0.08881
0.20132	0.10014		0.12024	0.09071		0.57435	0.08935
0.2043	0.10076		0.1205	0.09126		0.57595	0.08989
0.19639	0.10139		0.12076	0.09182		0.57757	0.09045
0.2097	0.10204		0.12102	0.09238		0.57917	0.091
0.20902	0.10269		0.12129	0.09295		0.58077	0.09156
0.1842	0.10334		0.12155	0.09353		0.58235	0.09212
0.18616	0.10399		0.12181	0.09411		0.58394	0.09268
0.20108	0.10465		0.12208	0.09469		0.58557	0.09327
0.19731	0.10531		0.12234	0.09527		0.58713	0.09383
0.21346	0.10598		0.1226	0.09587		0.58873	0.09442
0.19991	0.10666		0.12286	0.09647		0.59031	0.095
0.19394	0.10733		0.12312	0.09706		0.59187	0.09558
0.18556	0.10802		0.12338	0.09766		0.59346	0.09618
0.19092	0.10871		0.12364	0.09828		0.59503	0.09678
0.19295	0.10941		0.1239	0.0989		0.5966	0.09738
0.19332	0.11011		0.12416	0.09952		0.59815	0.09798
0.177	0.11083		0.12442	0.10014		0.5997	0.09858
0.17867	0.11153		0.12468	0.10076		0.6013	0.09921
0.17579	0.11225		0.12494	0.10139		0.60287	0.09984
0.17329	0.11298		0.1252	0.10204		0.60443	0.10047
0.18084	0.1137		0.12547	0.10269		0.60599	0.10109
0.18218	0.11444		0.12572	0.10334		0.60752	0.10172
0.19355	0.11518		0.12598	0.10399		0.60909	0.10237
0.19037	0.11593		0.12624	0.10465		0.61064	0.10302
0.18829	0.11669		0.1265	0.10531		0.6122	0.10367
0.18089	0.11744		0.12676	0.10598		0.61374	0.10433
0.21173	0.1182		0.12701	0.10666		0.61528	0.10499
0.21087	0.11897		0.12727	0.10733		0.61683	0.10566
0.17535	0.11975		0.12753	0.10802		0.61835	0.10632
0.19881	0.12053		0.12779	0.10871		0.61988	0.107
0.20542	0.12134		0.12804	0.10941		0.62143	0.10769
0.23929	0.12213		0.1283	0.11011		0.62295	0.10837
0.25151	0.12293		0.12856	0.11083		0.6245	0.10908
0.23973	0.12373		0.12882	0.11153		0.62603	0.10978
0.2102	0.12455		0.12907	0.11225		0.62755	0.11048
0.20735	0.12538		0.12933	0.11298		0.62906	0.11119
0.17646	0.1262		0.12958	0.1137		0.63059	0.11191
0.19832	0.12703		0.12984	0.11444		0.6321	0.11263
0.20567	0.12788		0.13009	0.11518		0.6336	0.11335
0.17378	0.12871		0.13035	0.11593		0.6351	0.11408
0.20824	0.12957		0.13061	0.11669		0.63662	0.11483
0.18946	0.13044		0.13086	0.11744		0.63817	0.11559
0.20017	0.1313		0.13111	0.1182		0.63964	0.11633
0.19077	0.13216		0.13137	0.11897		0.64113	0.11708
0.21006	0.13306		0.13162	0.11975		0.64263	0.11785
0.15307	0.13394		0.13188	0.12053		0.64411	0.11861
0.19162	0.13483		0.13213	0.12134		0.64562	0.11939
0.15526	0.13573		0.13239	0.12213		0.64712	0.12018
0.17739	0.13665		0.13264	0.12293		0.64858	0.12096
0.1548	0.13755		0.13289	0.12373		0.65003	0.12174
0.15599	0.13847		0.13314	0.12455		0.65152	0.12254
0.1599	0.13941		0.1334	0.12538		0.653	0.12335
0.14409	0.14034		0.13365	0.1262		0.65447	0.12416
0.17261	0.14129		0.1339	0.12703		0.65594	0.12498
0.14951	0.14224		0.13415	0.12788		0.6574	0.12579
0.15541	0.14321		0.1344	0.12871		0.65886	0.12663
0.19894	0.14418		0.13466	0.12957		0.66033	0.12747
0.21205	0.14515		0.13491	0.13044		0.66179	0.12832
0.2203	0.14613		0.13516	0.1313		0.66324	0.12917
0.22367	0.14711		0.13541	0.13216		0.66468	0.13001
0.23112	0.14811		0.13566	0.13306		0.66615	0.13089
0.23576	0.14914		0.13591	0.13394		0.66758	0.13176
0.2305	0.15013		0.13616	0.13483		0.66901	0.13263
0.22658	0.15116		0.13641	0.13573		0.67046	0.13351
0.20611	0.15219		0.13666	0.13665		0.67191	0.13442
0.24295	0.15323		0.1369	0.13755		0.67333	0.13531
0.25792	0.15428		0.13715	0.13847		0.67476	0.13621
0.22578	0.15533		0.13741	0.13941		0.67618	0.13712
0.21374	0.15639		0.13765	0.14034		0.67759	0.13804
0.2228	0.15747		0.1379	0.14129		0.67901	0.13896
0.21338	0.15854		0.13815	0.14224		0.68045	0.13991
0.21281	0.15962		0.1384	0.14321		0.68185	0.14085
0.20548	0.16072		0.13865	0.14418		0.68325	0.14179
0.1959	0.16182		0.1389	0.14515		0.68466	0.14274
0.15114	0.16294		0.13914	0.14613		0.68607	0.14371
0.16862	0.16406		0.13939	0.14711		0.68747	0.14469
0.17768	0.16518		0.13963	0.14811		0.68887	0.14567
0.15255	0.16634		0.13989	0.14914		0.69027	0.14665
0.16204	0.16748		0.14013	0.15013		0.69165	0.14764
0.15217	0.16865		0.14038	0.15116		0.69301	0.14862
0.1799	0.16983		0.14062	0.15219		0.69441	0.14964
0.18076	0.17098		0.14087	0.15323		0.69582	0.15068
0.18864	0.17218		0.14112	0.15428		0.6972	0.15171
0.1723	0.17338		0.14136	0.15533		0.69856	0.15273
0.1843	0.17458		0.14161	0.15639		0.69992	0.15377
0.16809	0.17579		0.14185	0.15747		0.70129	0.15482
0.19608	0.17701		0.1421	0.15854		0.70267	0.15589
0.20565	0.17824		0.14234	0.15962		0.70403	0.15696
0.18221	0.17948		0.14258	0.16072		0.70539	0.15803
0.16342	0.18073		0.14283	0.16182		0.70673	0.1591
0.15397	0.18199		0.14307	0.16294		0.70812	0.16023
0.15571	0.18326		0.14332	0.16406		0.70947	0.16132
0.19227	0.18455		0.14356	0.16518		0.71077	0.1624
0.20297	0.18585		0.14381	0.16634		0.71212	0.16352
0.14726	0.18715		0.14405	0.16748		0.71346	0.16465
0.1761	0.18845		0.14429	0.16865		0.7148	0.16579
0.17548	0.18977		0.14454	0.16983		0.71613	0.16694
0.15726	0.19111		0.14478	0.17098		0.71746	0.16809
0.15558	0.19245		0.14502	0.17218		0.71875	0.16923
0.15944	0.19381		0.14526	0.17338		0.7201	0.17042
0.159	0.19518		0.14551	0.17458		0.72144	0.17162
0.18853	0.19653		0.14575	0.17579		0.72276	0.17281
0.19962	0.19793		0.14599	0.17701		0.72406	0.174
0.15697	0.19933		0.14623	0.17824		0.72537	0.17521
0.15799	0.20071		0.14647	0.17948		0.72667	0.17643
0.16044	0.20216		0.14671	0.18073		0.72797	0.17765
0.17067	0.20358		0.14695	0.18199		0.72927	0.1789
0.15243	0.205		0.14719	0.18326		0.73059	0.18017
0.16317	0.20646		0.14744	0.18455		0.73186	0.1814
0.18065	0.20795		0.14768	0.18585		0.73314	0.18266
0.15972	0.20939		0.14792	0.18715		0.73443	0.18394
0.17926	0.21089		0.14816	0.18845		0.73571	0.18523
0.18129	0.2124		0.1484	0.18977		0.73699	0.18652
0.21	0.21391		0.14864	0.19111		0.73827	0.18783
0.2001	0.21544		0.14888	0.19245		0.73953	0.18914
0.19736	0.21698		0.14912	0.19381		0.7408	0.19047
0.185	0.21853		0.14936	0.19518		0.74208	0.19182
0.19992	0.22009		0.14959	0.19653		0.74333	0.19316
0.19789	0.22166		0.14984	0.19793		0.74458	0.19452
0.21214	0.22323		0.15008	0.19933		0.74584	0.19589
0.18932	0.22483		0.15031	0.20071		0.74709	0.19727
0.21011	0.22645		0.15056	0.20216		0.74834	0.19866
0.21023	0.22806		0.15079	0.20358		0.74958	0.20006
0.19063	0.22969		0.15103	0.205		0.75083	0.20148
0.18524	0.23133		0.15127	0.20646		0.75206	0.20291
0.18641	0.23301		0.15151	0.20795		0.7533	0.20435
0.17057	0.23467		0.15174	0.20939		0.75455	0.20581
0.16127	0.23634		0.15198	0.21089		0.75576	0.20726
0.16872	0.23802		0.15222	0.2124		0.75696	0.2087
0.17179	0.23976		0.15246	0.21391		0.75818	0.21018
0.15982	0.24149		0.1527	0.21544		0.75942	0.21169
0.19469	0.24323		0.15294	0.21698		0.76063	0.2132
0.18269	0.24499		0.15318	0.21853		0.76187	0.21475
0.16846	0.24676		0.15342	0.22009		0.76305	0.21624
0.16336	0.24854		0.15365	0.22166		0.76424	0.21776
0.15381	0.25034		0.15389	0.22323		0.76545	0.21934
0.16771	0.25216		0.15413	0.22483		0.76665	0.22091
0.17332	0.25401		0.15437	0.22645		0.76784	0.22248
0.16824	0.25585		0.1546	0.22806		0.76904	0.22407
0.18438	0.25765		0.15484	0.22969		0.77023	0.22568
0.19624	0.25951		0.15508	0.23133		0.7714	0.22728
0.17024	0.26139		0.15532	0.23301		0.7726	0.22893
0.21317	0.26327		0.15555	0.23467		0.77376	0.23055
0.16833	0.2652		0.15579	0.23634		0.77494	0.23222
0.20142	0.26713		0.15602	0.23802		0.77612	0.23389
0.22407	0.26908		0.15626	0.23976		0.77727	0.23555
0.20946	0.27103		0.1565	0.24149		0.77844	0.23726
0.19134	0.273		0.15674	0.24323		0.77961	0.23897
0.21446	0.27504		0.15698	0.24499		0.78076	0.24068
0.16141	0.27699		0.15721	0.24676		0.78191	0.24241
0.17932	0.279		0.15745	0.24854		0.78305	0.24415
0.17173	0.28106		0.15769	0.25034		0.78421	0.24592
0.17973	0.28309		0.15793	0.25216		0.78534	0.24768
0.16928	0.28517		0.15817	0.25401		0.78648	0.24947
0.15137	0.28723		0.1584	0.25585		0.78763	0.25129
0.15995	0.28931		0.15863	0.25765		0.78875	0.25309
0.17096	0.29142		0.15887	0.25951		0.78988	0.25491
0.16743	0.29352		0.15911	0.26139		0.79101	0.25676
0.18833	0.29572		0.15934	0.26327		0.79214	0.25863
0.20958	0.29788		0.15958	0.2652		0.79326	0.26051
0.176	0.30006		0.15982	0.26713		0.79436	0.26238
0.15144	0.30227		0.16006	0.26908		0.79548	0.26429
0.1602	0.30448		0.16029	0.27103		0.79659	0.26621
0.14442	0.3067		0.16053	0.273		0.7977	0.26814
0.1403	0.30898		0.16077	0.27504		0.7988	0.27009
0.13657	0.31125		0.161	0.27699		0.79989	0.27204
0.13204	0.31351		0.16124	0.279		0.80099	0.27403
0.17728	0.31583		0.16148	0.28106		0.80209	0.27602
0.17756	0.31816		0.16172	0.28309		0.80317	0.27802
0.18399	0.32048		0.16196	0.28517		0.80426	0.28006
0.17851	0.32284		0.16219	0.28723		0.80534	0.28209
0.17771	0.32523		0.16243	0.28931		0.80642	0.28416
0.18353	0.32762		0.16266	0.29142		0.8075	0.28624
0.19707	0.33003		0.1629	0.29352		0.80857	0.28832
0.22773	0.33247		0.16314	0.29572		0.80962	0.29039
0.2072	0.33496		0.16338	0.29788		0.8107	0.29253
0.21911	0.33749		0.16362	0.30006		0.81177	0.29469
0.19916	0.3399		0.16385	0.30227		0.81283	0.29685
0.22486	0.34235		0.16409	0.30448		0.81389	0.29903
0.20416	0.34488		0.16433	0.3067		0.81496	0.30125
0.2104	0.34748		0.16457	0.30898		0.81599	0.30342
0.18492	0.35008		0.16481	0.31125		0.81703	0.30563
0.20083	0.35264		0.16505	0.31351		0.81808	0.30789
0.20367	0.35525		0.16529	0.31583		0.81913	0.31017
0.23536	0.3579		0.16553	0.31816		0.82013	0.31238
0.25318	0.36055		0.16576	0.32048		0.82118	0.3147
0.24297	0.36322		0.166	0.32284		0.82222	0.31704
0.25258	0.36592		0.16624	0.32523		0.82324	0.31937
0.23726	0.36862		0.16648	0.32762		0.82427	0.32171
0.20591	0.37137		0.16672	0.33003		0.82529	0.32409
0.21211	0.37416		0.16696	0.33247		0.8263	0.32647
0.23489	0.3769		0.16721	0.33496		0.82733	0.32889
0.23486	0.37971		0.16745	0.33749		0.82834	0.33133
0.20706	0.38254		0.16768	0.3399		0.82934	0.33374
0.19903	0.38537		0.16792	0.34235		0.83035	0.33623
0.19412	0.38823		0.16816	0.34488		0.83135	0.33871
0.17554	0.39112		0.16841	0.34748		0.83235	0.3412
0.15932	0.39406		0.16865	0.35008		0.83334	0.34372
0.17504	0.39699		0.16889	0.35264		0.83433	0.34626
0.16236	0.39992		0.16913	0.35525		0.8353	0.34878
0.17957	0.40291		0.16937	0.3579		0.83629	0.35138
0.18202	0.40597		0.16962	0.36055		0.83728	0.354
0.21984	0.40899		0.16986	0.36322		0.83827	0.35664
0.21035	0.41202		0.1701	0.36592		0.83927	0.35936
0.18099	0.41509		0.17034	0.36862		0.84023	0.36197
0.1909	0.41818		0.17059	0.37137		0.84118	0.36462
0.1748	0.42134		0.17084	0.37416		0.84215	0.36732
0.18922	0.42449		0.17108	0.3769		0.84311	0.37005
0.17384	0.42766		0.17132	0.37971		0.84408	0.37282
0.17618	0.43088		0.17157	0.38254		0.84504	0.37561
0.18724	0.43408		0.17181	0.38537		0.84599	0.37838
0.17467	0.43734		0.17205	0.38823		0.84693	0.38117
0.18	0.44062		0.1723	0.39112		0.84788	0.38402
0.1899	0.44391		0.17255	0.39406		0.84882	0.38686
0.17818	0.44725		0.17279	0.39699		0.84976	0.38974
0.21182	0.45059		0.17304	0.39992		0.8507	0.39264
0.1981	0.45399		0.17329	0.40291		0.85164	0.39557
0.20664	0.45741		0.17354	0.40597		0.85257	0.39853
0.19947	0.46082		0.17378	0.40899		0.8535	0.40149
0.17032	0.46426		0.17403	0.41202		0.85443	0.40449
0.19312	0.46769		0.17428	0.41509		0.85535	0.40751
0.1883	0.47126		0.17453	0.41818		0.85627	0.41055
0.19322	0.47484		0.17478	0.42134		0.85719	0.41364
0.15537	0.4784		0.17503	0.42449		0.8581	0.41672
0.16395	0.482		0.17528	0.42766		0.85902	0.41985
0.13378	0.4856		0.17553	0.43088		0.85993	0.42299
0.13614	0.48927		0.17578	0.43408		0.86082	0.42611
0.15857	0.49296		0.17603	0.43734		0.86174	0.42936
0.17364	0.49665		0.17628	0.44062		0.86263	0.43254
0.17242	0.50039		0.17654	0.44391		0.86352	0.43576
0.15688	0.50422		0.17679	0.44725		0.86441	0.43903
0.1576	0.50802		0.17704	0.45059		0.8653	0.44231
0.18088	0.51181		0.1773	0.45399		0.8662	0.44566
0.19443	0.51567		0.17755	0.45741		0.86709	0.44902
0.20755	0.51955		0.17781	0.46082		0.86797	0.45239
0.21192	0.52351		0.17806	0.46426		0.86884	0.45576
0.19071	0.52745		0.17831	0.46769		0.86971	0.45915
0.20133	0.53142		0.17857	0.47126		0.87059	0.46264
0.18744	0.53546		0.17883	0.47484		0.87145	0.4661
0.18159	0.5394		0.17909	0.4784		0.87231	0.46956
0.20578	0.54351		0.17935	0.482		0.87317	0.47306
0.20526	0.54768		0.1796	0.4856		0.87404	0.47666
0.19614	0.55184		0.17986	0.48927		0.87491	0.48033
0.17671	0.55601		0.18012	0.49296		0.87576	0.48392
0.1593	0.56018		0.18038	0.49665		0.8766	0.48751
0.17722	0.56447		0.18064	0.50039		0.87745	0.49117
0.17809	0.56876		0.18091	0.50422		0.8783	0.49487
0.16158	0.57303		0.18117	0.50802		0.87914	0.49863
0.15331	0.57737		0.18143	0.51181		0.87999	0.5024
0.15892	0.58176		0.18169	0.51567		0.88082	0.50618
0.1579	0.58615		0.18196	0.51955		0.88166	0.50999
0.15561	0.5906		0.18222	0.52351		0.88248	0.51381
0.15234	0.59513		0.18249	0.52745		0.88331	0.5177
0.19643	0.59958		0.18276	0.53142		0.88414	0.52163
0.1868	0.60414		0.18302	0.53546		0.88497	0.52557
0.19883	0.6088		0.18328	0.5394		0.88578	0.52951
0.18385	0.61346		0.18355	0.54351		0.8866	0.53351
0.16369	0.61806		0.18383	0.54768		0.88742	0.53755
0.18438	0.62273		0.1841	0.55184		0.88823	0.54163
0.176	0.62743		0.18437	0.55601		0.88905	0.54575
0.19237	0.6322		0.18464	0.56018		0.88985	0.54987
0.17404	0.63702		0.18491	0.56447		0.89065	0.554
0.16644	0.64185		0.18519	0.56876		0.89145	0.55819
0.18624	0.6468		0.18546	0.57303		0.89225	0.56241
0.18942	0.65162		0.18573	0.57737		0.89304	0.56667
0.16354	0.65652		0.18601	0.58176		0.89384	0.571
0.16382	0.66161		0.18628	0.58615		0.89463	0.57532
0.13865	0.6667		0.18656	0.5906		0.89541	0.57966
0.16512	0.67175		0.18684	0.59513		0.8962	0.58406
0.15823	0.67683		0.18712	0.59958		0.89698	0.58849
0.18279	0.68201		0.1874	0.60414		0.89775	0.59292
0.17596	0.68728		0.18768	0.6088		0.89853	0.59744
0.17374	0.69249		0.18797	0.61346		0.89931	0.60199
0.17663	0.69777		0.18824	0.61806		0.90008	0.60654
0.19595	0.70308		0.18853	0.62273		0.90084	0.61112
0.1927	0.70842		0.18881	0.62743		0.90162	0.61582
0.21687	0.71379		0.18909	0.6322		0.90238	0.62046
0.21399	0.7193		0.18938	0.63702		0.90313	0.62517
0.21345	0.72476		0.18967	0.64185		0.9039	0.62995
0.21132	0.73022		0.18996	0.6468		0.90465	0.63473
0.17329	0.73577		0.19024	0.65162		0.90539	0.63947
0.17986	0.74148		0.19053	0.65652		0.90614	0.64435
0.18446	0.74718		0.19082	0.66161		0.9069	0.6493
0.16102	0.7529		0.19112	0.6667		0.90764	0.65424
0.16192	0.75862		0.19141	0.67175		0.90839	0.65923
0.16797	0.76439		0.1917	0.67683		0.90914	0.66433
0.19297	0.77026		0.192	0.68201		0.90987	0.66936
0.18636	0.77612		0.1923	0.68728		0.91059	0.6744
0.1754	0.78214		0.1926	0.69249		0.91133	0.67955
0.16484	0.78816		0.19289	0.69777		0.91206	0.68476
0.21692	0.79408		0.19319	0.70308		0.91279	0.69003
0.20847	0.80014		0.19349	0.70842		0.91352	0.69526
0.20725	0.80632		0.19379	0.71379		0.91423	0.70051
0.2104	0.81251		0.1941	0.7193		0.91495	0.70586
0.21002	0.8187		0.1944	0.72476		0.91567	0.71126
0.1745	0.82493		0.1947	0.73022		0.91638	0.71665
0.18891	0.83132		0.19501	0.73577		0.91709	0.72214
0.16068	0.83769		0.19532	0.74148		0.91781	0.72771
0.17442	0.84409		0.19564	0.74718		0.9185	0.73319
0.19212	0.85054		0.19595	0.7529		0.9192	0.73877
0.15955	0.85701		0.19626	0.75862		0.91991	0.74446
0.17135	0.86359		0.19657	0.76439		0.92061	0.75016
0.16293	0.87025		0.19688	0.77026		0.9213	0.75584
0.1587	0.87694		0.1972	0.77612		0.922	0.76167
0.15869	0.88368		0.19752	0.78214		0.9227	0.76751
0.16852	0.89051		0.19784	0.78816		0.92339	0.7734
0.15357	0.89739		0.19816	0.79408		0.92407	0.7793
0.16019	0.90426		0.19848	0.80014		0.92475	0.78517
0.19199	0.91115		0.1988	0.80632		0.92542	0.79111
0.1851	0.91812		0.19913	0.81251		0.92612	0.79732
0.17881	0.92512		0.19945	0.8187		0.9268	0.80346
0.15108	0.93228		0.19978	0.82493		0.92747	0.80957
0.16593	0.93943		0.20011	0.83132		0.92814	0.81577
0.17621	0.94662		0.20044	0.83769		0.92881	0.82199
0.18846	0.95396		0.20078	0.84409		0.92947	0.82825
0.20537	0.96128		0.20111	0.85054		0.93013	0.83455
0.1883	0.96861		0.20144	0.85701		0.9308	0.84095
0.16813	0.97607		0.20178	0.86359		0.93147	0.84752
0.1583	0.98363		0.20212	0.87025		0.93213	0.854
0.16738	0.99116		0.20246	0.87694		0.93278	0.8605
0.17879	0.99874		0.2028	0.88368		0.93343	0.86707
0.18841	1.00657		0.20315	0.89051		0.93408	0.87371
0.1688	1.01434		0.2035	0.89739		0.93473	0.88042
0.18322	1.02202		0.20385	0.90426		0.93538	0.88727
0.18164	1.0299		0.20419	0.91115		0.93603	0.89407
0.18041	1.03784		0.20454	0.91812		0.93667	0.90091
0.20756	1.04579		0.2049	0.92512		0.93731	0.90782
0.20621	1.05385		0.20525	0.93228		0.93794	0.91472
0.21488	1.06203		0.20561	0.93943		0.93858	0.92181
0.20279	1.07012		0.20597	0.94662		0.93921	0.92888
0.18159	1.0785		0.20633	0.95396		0.93984	0.93597
0.20018	1.08676		0.2067	0.96128		0.94047	0.94318
0.2069	1.09505		0.20706	0.96861		0.94109	0.95044
0.21935	1.10354		0.20743	0.97607		0.94172	0.95772
0.19704	1.11204		0.2078	0.98363		0.94234	0.9651
0.18812	1.12058		0.20817	0.99116		0.94296	0.97253
0.18646	1.12926		0.20854	0.99874		0.94357	0.97992
0.22524	1.13803		0.20893	1.00657		0.94419	0.98754
0.21788	1.14679		0.20931	1.01434		0.94481	0.9952
0.20588	1.15572		0.20968	1.02202		0.94542	1.00283
0.2181	1.16465		0.21007	1.0299		0.94602	1.01046
0.23191	1.17354		0.21045	1.03784		0.94662	1.01821
0.22834	1.1825		0.21084	1.04579		0.94723	1.02612
0.23696	1.19171		0.21123	1.05385		0.94784	1.03404
0.23675	1.20087		0.21163	1.06203		0.94844	1.04199
0.23233	1.21012		0.21202	1.07012		0.94903	1.05
0.21073	1.21942		0.21242	1.0785		0.94963	1.05808
0.22507	1.2288		0.21282	1.08676		0.95022	1.06621
0.24012	1.23841		0.21323	1.09505		0.95081	1.07444
0.24294	1.24804		0.21364	1.10354		0.9514	1.08276
0.23753	1.25752		0.21405	1.11204		0.95199	1.0911
0.22641	1.26711		0.21446	1.12058		0.95256	1.09934
0.23522	1.2771		0.21488	1.12926		0.95315	1.10788
0.22796	1.28744		0.2153	1.13803		0.95374	1.1165
0.23574	1.29705		0.21572	1.14679		0.95432	1.12517
0.23392	1.30689		0.21615	1.15572		0.9549	1.13388
0.24724	1.31714		0.21658	1.16465		0.95547	1.14253
0.23451	1.32746		0.21701	1.17354		0.95604	1.15128
0.24646	1.33765		0.21744	1.1825		0.95661	1.16018
0.23169	1.3479		0.21789	1.19171		0.95718	1.16919
0.2111	1.35826		0.21833	1.20087		0.95775	1.17824
0.21642	1.36876		0.21878	1.21012		0.95831	1.18724
0.22717	1.37938		0.21923	1.21942		0.95887	1.19643
0.2348	1.39		0.21968	1.2288		0.95944	1.20576
0.20596	1.4009		0.22015	1.23841		0.96	1.21512
0.21466	1.41181		0.22062	1.24804		0.96055	1.22437
0.21019	1.4226		0.22108	1.25752		0.9611	1.23382
0.21324	1.43352		0.22155	1.26711		0.96165	1.24332
0.2164	1.44464		0.22203	1.2771		0.96221	1.25295
0.23535	1.45586		0.22254	1.28744		0.96276	1.26271
0.23928	1.46713		0.22301	1.29705		0.9633	1.27244
0.23142	1.47845		0.2235	1.30689		0.96385	1.28223
0.22296	1.48987		0.224	1.31714		0.96439	1.29221
0.23212	1.50172		0.22451	1.32746		0.96494	1.30228
0.20419	1.51333		0.22502	1.33765		0.96548	1.31233
0.21994	1.52485		0.22553	1.3479		0.96601	1.32239
0.21755	1.53672		0.22605	1.35826		0.96654	1.33257
0.22126	1.54851		0.22657	1.36876		0.96707	1.34285
0.23331	1.56059		0.22711	1.37938		0.9676	1.35323
0.21413	1.57268		0.22765	1.39		0.96814	1.36372
0.23996	1.5848		0.2282	1.4009		0.96866	1.37429
0.25267	1.59721		0.22876	1.41181		0.96918	1.38478
0.25144	1.60961		0.22931	1.4226		0.96971	1.39553
0.25682	1.62208		0.22987	1.43352		0.97024	1.40652
0.25371	1.63462		0.23045	1.44464		0.97075	1.41731
0.25353	1.64725		0.23104	1.45586		0.97127	1.42827
0.26368	1.65997		0.23163	1.46713		0.97179	1.43942
0.26976	1.67283		0.23223	1.47845		0.97231	1.45057
0.26625	1.68584		0.23284	1.48987		0.97281	1.46167
0.27173	1.69896		0.23348	1.50172		0.97332	1.47289
0.2611	1.71216		0.23411	1.51333		0.97383	1.4844
0.27476	1.72553		0.23473	1.52485		0.97434	1.49588
0.26007	1.73879		0.23539	1.53672		0.97485	1.5075
0.25549	1.75228		0.23604	1.54851		0.97536	1.51938
0.25923	1.76595		0.23672	1.56059		0.97586	1.53107
0.25233	1.77963		0.2374	1.57268		0.97636	1.54291
0.26178	1.79336		0.23809	1.5848		0.97685	1.55481
0.25093	1.80753		0.23881	1.59721		0.97735	1.56685
0.26212	1.82161		0.23953	1.60961		0.97785	1.57913
0.27829	1.83556		0.24027	1.62208		0.97834	1.59127
0.25462	1.84983		0.24101	1.63462		0.97884	1.604
0.26228	1.8642		0.24178	1.64725		0.97933	1.61638
0.25691	1.87859		0.24255	1.65997		0.9798	1.62847
0.25009	1.89318		0.24335	1.67283		0.98029	1.64112
0.27489	1.90797		0.24416	1.68584		0.98078	1.65391
0.24367	1.92269		0.24499	1.69896		0.98126	1.66672
0.26439	1.93748		0.24584	1.71216		0.98174	1.67966
0.27003	1.95269		0.24671	1.72553		0.98222	1.69277
0.27488	1.96808		0.24758	1.73879		0.9827	1.70588
0.25331	1.98332		0.24849	1.75228		0.98317	1.71903
0.27993	1.99865		0.24942	1.76595		0.98365	1.73242
0.27285	2.01411		0.25036	1.77963		0.98412	1.74586
0.27518	2.02973		0.25133	1.79336		0.98458	1.75925
0.27961	2.04554		0.25234	1.80753		0.98506	1.773
0.28078	2.06153		0.25336	1.82161		0.98553	1.78696
0.26775	2.07759		0.25439	1.83556		0.986	1.8008
0.26531	2.09381		0.25545	1.84983		0.98645	1.8146
0.27447	2.11001		0.25655	1.8642		0.98691	1.82862
0.29611	2.12631		0.25767	1.87859		0.98739	1.84316
0.29014	2.14304		0.25882	1.89318		0.98784	1.85744
0.30015	2.15963		0.26002	1.90797		0.9883	1.87178
0.28274	2.17634		0.26122	1.92269		0.98875	1.88626
0.3039	2.19334		0.26246	1.93748		0.98921	1.90085
0.32419	2.21055		0.26376	1.95269		0.98966	1.91569
0.32112	2.22768		0.2651	1.96808		0.99011	1.93057
0.33249	2.24496		0.26646	1.98332		0.99056	1.94559
0.32663	2.26246		0.26785	1.99865		0.99101	1.96072
0.34433	2.28002		0.26929	2.01411		0.99145	1.97586
0.33269	2.29763		0.27077	2.02973		0.9919	1.9912
0.31843	2.31583		0.2723	2.04554		0.99234	2.00666
0.31046	2.33363		0.27389	2.06153		0.99279	2.02235
0.32885	2.35174		0.27552	2.07759		0.99323	2.03822
0.32893	2.37014		0.27721	2.09381		0.99367	2.05395
0.31533	2.38855		0.27894	2.11001		0.99411	2.06997
0.31802	2.4072		0.28072	2.12631		0.99454	2.08598
0.32323	2.42595		0.28259	2.14304		0.99497	2.10214
0.33605	2.44476		0.2845	2.15963		0.99541	2.11861
0.33122	2.46371		0.28647	2.17634		0.99584	2.13506
0.34846	2.48291		0.28852	2.19334		0.99627	2.15159
0.31457	2.50255		0.29066	2.21055		0.99669	2.16831
0.31511	2.52173		0.29285	2.22768		0.99712	2.18518
0.31818	2.54125		0.29512	2.24496		0.99755	2.20216
0.34626	2.5613		0.29748	2.26246		0.99797	2.21938
0.32804	2.58112		0.29991	2.28002		0.9984	2.23671
0.36889	2.60141		0.30242	2.29763		0.99882	2.25406
0.37158	2.62169		0.30509	2.31583		0.99924	2.27159
0.36314	2.64199		0.30778	2.33363		0.99966	2.28952
0.396	2.66254		0.31058	2.35174		1.00007	2.30705
0.38569	2.6836		0.31351	2.37014		1.00048	2.325
0.38775	2.7044		0.31653	2.38855		1.0009	2.34311
0.38942	2.72537		0.31967	2.4072		1.00131	2.36127
0.38955	2.74663		0.32291	2.42595		1.00172	2.37981
0.40466	2.76811		0.32625	2.44476		1.00213	2.39822
0.37647	2.78945		0.32969	2.46371		1.00254	2.41685
0.41871	2.81132		0.33327	2.48291		1.00294	2.43565
0.45098	2.83326		0.33702	2.50255		1.00335	2.45468
0.39211	2.85523		0.34077	2.52173		1.00377	2.47435
0.43685	2.87748		0.34466	2.54125		1.00416	2.49325
0.43516	2.89952		0.34875	2.5613		1.00456	2.51257
0.46341	2.92247		0.35285	2.58112		1.00496	2.53218
0.42387	2.94556		0.35714	2.60141		1.00536	2.55172
0.43471	2.96844		0.36148	2.62169		1.00576	2.57197
0.46022	2.9916		0.36589	2.64199		1.00616	2.59211
0.44078	3.01471		0.3704	2.66254		1.00655	2.61211
0.39419	3.03866		0.37507	2.6836		1.00694	2.6322
0.44489	3.06273		0.37971	2.7044		1.00733	2.65268
0.46141	3.08641		0.38441	2.72537		1.00772	2.67336
0.43829	3.11035		0.38918	2.74663		1.00811	2.69422
0.42924	3.13426		0.39401	2.76811		1.0085	2.7154
0.45057	3.15873		0.39878	2.78945		1.00889	2.7367
0.4364	3.18356		0.40365	2.81132		1.00927	2.75767
0.46784	3.20827		0.40848	2.83326		1.00965	2.7793
0.45773	3.23313		0.41327	2.85523		1.01004	2.80092
0.46878	3.25859		0.41804	2.87748		1.01042	2.82274
0.47353	3.28424		0.42269	2.89952		1.0108	2.84483
0.47424	3.30983		0.42743	2.92247		1.01118	2.86682
0.46541	3.33537		0.43208	2.94556		1.01156	2.88949
0.45527	3.36171		0.43657	2.96844		1.01193	2.91192
0.47492	3.38769		0.44098	2.9916		1.0123	2.93438
0.4467	3.41394		0.44523	3.01471		1.01268	2.9573
0.44917	3.44079		0.44948	3.03866		1.01305	2.98047
0.48247	3.46787		0.45359	3.06273		1.01342	3.00365
0.46567	3.49457		0.45746	3.08641		1.01379	3.02702
0.47496	3.52197		0.46121	3.11035		1.01416	3.05072
0.47956	3.54976		0.46478	3.13426		1.01453	3.07473
0.48421	3.57742		0.46826	3.15873		1.0149	3.0986
0.48442	3.60508		0.47161	3.18356		1.01527	3.1228
0.48163	3.63311		0.47477	3.20827		1.01563	3.14716
0.47462	3.66144		0.47778	3.23313		1.01599	3.17166
0.48056	3.69005		0.48068	3.25859		1.01635	3.19641
0.49487	3.71891		0.48344	3.28424		1.01671	3.22122
0.48351	3.7481		0.48603	3.30983		1.01707	3.24631
0.47924	3.77747		0.48847	3.33537		1.01743	3.27179
0.49366	3.80682		0.49082	3.36171		1.01779	3.29753
0.49393	3.8364		0.493	3.38769		1.01815	3.32319
0.47547	3.86668		0.49508	3.41394		1.0185	3.34902
0.51465	3.89693		0.49706	3.44079		1.01886	3.37521
0.50994	3.92713		0.49894	3.46787		1.01921	3.40152
0.52093	3.9576		0.50069	3.49457		1.01956	3.42785
0.51429	3.98864		0.50236	3.52197		1.01991	3.45482
0.5224	4.02033		0.50396	3.54976		1.02026	3.48167
0.49411	4.05145		0.50546	3.57742		1.02061	3.50898
0.5141	4.08304		0.50688	3.60508		1.02096	3.53648
0.50634	4.11488		0.50823	3.63311		1.0213	3.56378
0.51005	4.14681		0.50952	3.66144		1.02164	3.59156
0.51162	4.17936		0.51076	3.69005		1.02199	3.61962
0.52281	4.21229		0.51195	3.71891		1.02233	3.64803
0.52579	4.24504		0.51309	3.7481		1.02267	3.67664
0.52227	4.27791		0.51418	3.77747		1.02301	3.70524
0.51293	4.31139		0.51523	3.80682		1.02335	3.73428
0.54327	4.34548		0.51624	3.8364		1.02369	3.76324
0.54794	4.37936		0.51724	3.86668		1.02403	3.79268
0.52752	4.41345		0.5182	3.89693		1.02437	3.82264
0.55826	4.44784		0.51913	3.92713		1.0247	3.85245
0.54059	4.48247		0.52003	3.9576		1.02503	3.88181
0.54017	4.51756		0.52093	3.98864		1.02536	3.91218
0.55557	4.55349		0.52182	4.02033		1.0257	3.94301
0.55532	4.58881		0.52268	4.05145		1.02603	3.97383
0.55282	4.62385		0.52354	4.08304		1.02636	4.00514
0.53489	4.66066		0.52438	4.11488		1.02669	4.03665
0.54575	4.69714		0.52521	4.14681		1.02702	4.06794
0.52041	4.73392		0.52605	4.17936		1.02734	4.0995
0.53447	4.77081		0.52688	4.21229		1.02767	4.13179
0.53792	4.80796		0.52771	4.24504		1.028	4.16381
0.55262	4.84615		0.52852	4.27791		1.02832	4.19587
0.5559	4.88395		0.52935	4.31139		1.02864	4.22842
0.56835	4.92197		0.53018	4.34548		1.02896	4.2615
0.58051	4.96009		0.53101	4.37936		1.02928	4.29494
0.5614	4.99833		0.53183	4.41345		1.02961	4.32898
0.57221	5.03781		0.53266	4.44784		1.02993	4.36284
0.5628	5.07764		0.53349	4.48247		1.03025	4.39686
0.56061	5.11802		0.53433	4.51756		1.03056	4.43135
0.5592	5.15798		0.53519	4.55349		1.03088	4.46633
0.57093	5.19686		0.53603	4.58881		1.03119	4.50029
0.56433	5.23858		0.53687	4.62385		1.03151	4.53593
0.57624	5.27951		0.53774	4.66066		1.03183	4.57177
0.56732	5.32055		0.53861	4.69714		1.03214	4.60723
0.56174	5.3622		0.53948	4.73392		1.03246	4.64424
0.56881	5.404		0.54035	4.77081		1.03276	4.67978
0.57871	5.44542		0.54122	4.80796		1.03307	4.71601
0.58228	5.48836		0.54212	4.84615		1.03338	4.75293
0.57826	5.53153		0.54301	4.88395		1.03369	4.79009
0.56283	5.57425		0.5439	4.92197		1.034	4.82762
0.56095	5.61873		0.54479	4.96009		1.03431	4.86568
0.56751	5.66252		0.54567	4.99833		1.03461	4.90388
0.58612	5.70719		0.54659	5.03781		1.03492	4.94204
0.59178	5.75223		0.5475	5.07764		1.03522	4.98031
0.57726	5.79678		0.54843	5.11802		1.03553	5.01958
0.57125	5.84189		0.54934	5.15798		1.03583	5.05885
0.57183	5.88748		0.55022	5.19686		1.03613	5.09837
0.58314	5.93393		0.55116	5.23858		1.03643	5.13819
0.56697	5.98075		0.55207	5.27951		1.03673	5.17812
0.58722	6.02716		0.55298	5.32055		1.03703	5.21914
0.5788	6.07397		0.5539	5.3622		1.03733	5.25991
0.58222	6.12178		0.5548	5.404		1.03763	5.30071
0.59229	6.16995		0.5557	5.44542		1.03792	5.34201
0.57454	6.21822		0.55661	5.48836		1.03822	5.38406
0.5773	6.26674		0.55752	5.53153		1.03852	5.42617
0.57062	6.31466		0.55841	5.57425		1.03881	5.46851
0.58855	6.36426		0.55932	5.61873		1.0391	5.51094
0.5852	6.41494		0.5602	5.66252		1.03939	5.55361
0.59979	6.46559		0.56109	5.70719		1.03969	5.59762
0.57405	6.51549		0.56197	5.75223		1.03998	5.64218
0.58024	6.56723		0.56283	5.79678		1.04027	5.68626
0.58515	6.61885		0.56369	5.84189		1.04056	5.73044
0.58544	6.67032		0.56454	5.88748		1.04085	5.77563
0.59023	6.722		0.56538	5.93393		1.04114	5.82022
0.58101	6.7734		0.56622	5.98075		1.04143	5.86566
0.59446	6.82826		0.56704	6.02716		1.04172	5.91199
0.58524	6.88226		0.56784	6.07397		1.04201	5.95869
0.58539	6.93535		0.56864	6.12178		1.04229	6.00509
0.58751	6.98955		0.56943	6.16995		1.04257	6.05198
0.59108	7.04411		0.57021	6.21822		1.04286	6.09913
0.5793	7.09967		0.57096	6.26674		1.04314	6.14679
0.5856	7.15505		0.5717	6.31466		1.04342	6.19506
0.57968	7.2105		0.57243	6.36426		1.04371	6.24377
0.5855	7.26743		0.57316	6.41494		1.04399	6.29214
0.59068	7.3243		0.57388	6.46559		1.04427	6.34142
0.60532	7.38132		0.57456	6.51549		1.04455	6.39124
0.59295	7.43928		0.57525	6.56723		1.04483	6.44116
0.58932	7.49811		0.57591	6.61885		1.04511	6.49132
0.59308	7.55643		0.57656	6.67032		1.04539	6.54247
0.59532	7.6155		0.57718	6.722		1.04566	6.59379
0.60573	7.67524		0.57779	6.7734		1.04594	6.64518
0.58226	7.73522		0.57841	6.82826		1.04621	6.69684
0.58774	7.79542		0.57901	6.88226		1.04649	6.74889
0.58252	7.857		0.57957	6.93535		1.04677	6.8022
0.60343	7.91845		0.58013	6.98955		1.04704	6.85603
0.58631	7.98048		0.58067	7.04411		1.04732	6.9101
0.59362	8.04314		0.58121	7.09967		1.04759	6.96435
0.58734	8.10605		0.58172	7.15505		1.04786	7.01742
0.59506	8.16825		0.58222	7.2105		1.04813	7.07236
0.59954	8.23311		0.58271	7.26743		1.04841	7.12805
0.60418	8.29817		0.58319	7.3243		1.04868	7.18383
0.60167	8.36291		0.58365	7.38132		1.04895	7.24012
0.60774	8.42837		0.58939	7.43928		1.04922	7.29711
0.60142	8.49412		0.58954	7.49811		1.04949	7.35402
0.60093	8.56092		0.58969	7.55643		1.04976	7.41165
0.60102	8.62815		0.58984	7.6155		1.05003	7.47024
0.60177	8.69546		0.58999	7.67524		1.05029	7.52799
0.59056	8.76313		0.59014	7.73522		1.05056	7.58782
0.60889	8.8335		0.59028	7.79542		1.05083	7.64732
0.59475	8.90234		0.59043	7.857		1.05109	7.70669
0.60827	8.971		0.59058	7.91845		1.05136	7.76696
0.60025	9.04108		0.59073	7.98048		1.05162	7.82794
0.60256	9.11215		0.59088	8.04314		1.05189	7.88884
0.59922	9.18386		0.59103	8.10605		1.05215	7.9505
0.60405	9.25574		0.59117	8.16825		1.05242	8.01319
0.61855	9.32814		0.59132	8.23311		1.05268	8.07648
0.60476	9.40133		0.59147	8.29817		1.05294	8.13893
0.62805	9.47441		0.59161	8.36291		1.0532	8.2016
0.6286	9.54893		0.59176	8.42837		1.05346	8.26582
0.61726	9.62377		0.5919	8.49412		1.05373	8.33162
0.62686	9.69911		0.59205	8.56092		1.05399	8.39761
0.62361	9.77566		0.5922	8.62815		1.05425	8.46317
0.62091	9.85223		0.59234	8.69546		1.05451	8.52985
0.62698	9.92964		0.59249	8.76313		1.05477	8.59655
0.62988	10.0072		0.59263	8.8335		1.05502	8.66291
0.62351	10.0852		0.59278	8.90234		1.05528	8.73078
0.63966	10.1646		0.59292	8.971		1.05554	8.80006
0.63015	10.2448		0.59306	9.04108		1.05581	8.8698
0.66204	10.3245		0.59321	9.11215		1.05606	8.93923
0.64637	10.4048		0.61911	9.18386		1.05632	9.00832
0.71613	10.487		0.61926	9.25574		1.05657	9.07864
0.75691	10.5692		0.61941	9.32814		1.05683	9.14985
0.77728	10.6513		0.61956	9.40133		1.05708	9.22126
0.7945	10.7349		0.6197	9.47441		1.05734	9.2932
0.77296	10.8196		0.61985	9.54893		1.05759	9.36632
0.7893	10.9044		0.62	9.62377		1.05785	9.44002
0.79432	10.9892		0.62015	9.69911		1.0581	9.51358
0.7864	11.0751		0.6203	9.77566		1.05836	9.58788
0.79452	11.1624		0.62045	9.85223		1.05861	9.66307
0.7927	11.2504		0.6206	9.92964		1.05886	9.73866
0.79446	11.3382		0.62074	10.0072		1.05912	9.81559
0.79907	11.4273		0.62089	10.0852		1.05937	9.89254
0.79072	11.5163		0.62104	10.1646		1.05962	9.97004
0.78553	11.6062		0.64703	10.2448		1.05988	10.0482
0.79297	11.6975		0.64718	10.3245		1.06013	10.1262
0.80522	11.7901		0.67319	10.4048		1.06038	10.206
0.78937	11.8799		0.69921	10.487		1.06063	10.2863
0.79621	11.9746		0.72524	10.5692		1.06088	10.3666
0.79704	12.0703		0.75128	10.6513		1.06113	10.4474
0.79121	12.1639		0.77734	10.7349		1.06138	10.5297
0.78852	12.2595		0.77752	10.8196		1.06163	10.6118
0.7908	12.3552		0.7777	10.9044		1.06188	10.6951
0.7953	12.4521		0.77788	10.9892		1.06213	10.7795
0.80284	12.5497		0.77807	11.0751		1.06238	10.8643
0.80905	12.6476		0.77825	11.1624		1.06263	10.9483
0.80377	12.7475		0.77843	11.2504		1.06288	11.0352
0.79978	12.8474		0.77861	11.3382		1.06313	11.1216
0.80611	12.9473		0.77879	11.4273		1.06337	11.208
0.8009	13.0486		0.80491	11.5163		1.06363	11.2975
0.81064	13.1527		0.80509	11.6062		1.06387	11.385
0.81045	13.2551		0.80528	11.6975		1.06412	11.4738
0.80395	13.3581		0.80547	11.7901		1.06437	11.5637
0.81235	13.4624		0.80565	11.8799		1.06461	11.6542
0.8083	13.5682		0.80584	11.9746		1.06486	11.7453
0.80522	13.6753		0.80603	12.0703		1.06511	11.8378
0.80778	13.7825		0.80622	12.1639		1.06536	11.9306
0.81029	13.8904		0.8064	12.2595		1.0656	12.024
0.81563	13.9989		0.80659	12.3552		1.06585	12.1183
0.81427	14.1082		0.80677	12.4521		1.06609	12.2128
0.81877	14.2192		0.80696	12.5497		1.06634	12.3086
0.81765	14.3318		0.80715	12.6476		1.06659	12.405
0.81832	14.4438		0.80733	12.7475		1.06683	12.5022
0.81559	14.5569		0.80752	12.8474		1.06708	12.6001
0.82605	14.6722		0.8077	12.9473		1.06732	12.6972
0.81928	14.786		0.80789	13.0486		1.06757	12.7985
0.82425	14.902		0.80808	13.1527		1.06782	12.8994
0.81392	15.0186		0.80826	13.2551		1.06806	13.0003
0.81435	15.1359		0.80845	13.3581		1.06831	13.1035
0.82176	15.2552		0.80863	13.4624		1.06855	13.2036
0.81931	15.3744		0.80882	13.5682		1.0688	13.3074
0.82029	15.4961		0.809	13.6753		1.06904	13.4126
0.81535	15.618		0.80919	13.7825		1.06929	13.518
0.82343	15.7388		0.80937	13.8904		1.06953	13.6237
0.82065	15.8592		0.80956	13.9989		1.06979	13.7341
0.82436	15.988		0.80974	14.1082		1.07003	13.8409
0.82635	16.1137		0.80993	14.2192		1.07027	13.9474
0.83922	16.237		0.81012	14.3318		1.07051	14.0565
0.8316	16.3619		0.8103	14.4438		1.07076	14.167
0.84894	16.4932		0.81049	14.5569		1.071	14.2773
0.8438	16.6256		0.81067	14.6722		1.07125	14.3894
0.85014	16.7554		0.81086	14.786		1.0715	14.5028
0.85034	16.8854		0.81104	14.902		1.07174	14.6163
0.84464	17.0181		0.81123	15.0186		1.07198	14.7302
0.84687	17.1505		0.81141	15.1359		1.07223	14.8456
0.85266	17.2854		0.8116	15.2552		1.07247	14.962
0.85661	17.4216		0.81178	15.3744		1.07272	15.0793
0.85723	17.5587		0.81197	15.4961		1.07296	15.1974
0.86594	17.6964		0.81216	15.618		1.07321	15.3167
0.86507	17.8336		0.81234	15.7388		1.07346	15.4383
0.86483	17.9752		0.81252	15.8592		1.0737	15.5598
0.86736	18.1167		0.81271	15.988		1.07395	15.6807
0.87243	18.2572		0.83909	16.1137		1.07419	15.8028
0.86741	18.3999		0.83928	16.237		1.07444	15.9272
0.8657	18.5471		0.83947	16.3619		1.07468	16.0505
0.86895	18.6912		0.83966	16.4932		1.07493	16.1758
0.8692	18.8374		0.83986	16.6256		1.07518	16.3045
0.86995	18.987		0.84005	16.7554		1.07542	16.4335
0.86942	19.1335		0.84024	16.8854		1.07567	16.5615
0.86716	19.2832		0.84044	17.0181		1.07591	16.6897
0.87082	19.4355		0.84063	17.1505		1.07616	16.8205
0.86952	19.5885		0.84082	17.2854		1.07641	16.9547
0.87001	19.7408		0.86727	17.4216		1.07666	17.0888
0.86957	19.8946		0.86747	17.5587		1.07691	17.2217
0.86889	20.0518		0.86767	17.6964		1.07715	17.3559
0.87178	20.2098		0.86786	17.8336		1.0774	17.4919
0.87667	20.3681		0.86807	17.9752		1.07765	17.6296
0.87046	20.527		0.86827	18.1167		1.0779	17.7688
0.87372	20.6887		0.86847	18.2572		1.07815	17.9083
0.87344	20.8499		0.86867	18.3999		1.07839	18.0478
0.87721	21.0127		0.86887	18.5471		1.07864	18.1883
0.87599	21.1785		0.86907	18.6912		1.07889	18.331
0.87776	21.3473		0.86927	18.8374		1.07914	18.4757
0.87567	21.5134		0.86947	18.987		1.07939	18.6203
0.87315	21.6828		0.86967	19.1335		1.07964	18.765
0.87742	21.8527		0.86987	19.2832		1.07989	18.9115
0.87501	22.0223		0.87008	19.4355		1.08014	19.0628
0.87826	22.195		0.87028	19.5885		1.08039	19.2111
0.87084	22.3697		0.87048	19.7408		1.08064	19.3621
0.88923	22.5422		0.87068	19.8946		1.08089	19.5134
0.88045	22.7176		0.87089	20.0518		1.08114	19.6645
0.87782	22.8994		0.87109	20.2098		1.0814	19.8205
0.88132	23.0808		0.8713	20.3681		1.08165	19.9768
0.88308	23.2615		0.8715	20.527		1.0819	20.1333
0.87899	23.4425		0.87171	20.6887		1.08215	20.2903
0.88188	23.626		0.87191	20.8499		1.08241	20.4488
0.88579	23.8129		0.87211	21.0127		1.08266	20.6114
0.88305	23.9991		0.87232	21.1785		1.08292	20.773
0.87274	24.1862		0.87253	21.3473		1.08317	20.9359
0.87287	24.378		0.87273	21.5134		1.08343	21.1001
0.89378	24.5717		0.87294	21.6828		1.08368	21.2649
0.89782	24.7617		0.87315	21.8527		1.08394	21.4326
0.89514	24.9552		0.87335	22.0223		1.0842	21.6003
0.9	25.1517		0.87356	22.195		1.08446	21.7718
0.91681	25.3486		0.87377	22.3697		1.08472	21.9444
0.91086	25.5459		0.87398	22.5422		1.08497	22.1118
0.90923	25.7467		0.87418	22.7176		1.08523	22.2868
0.91534	25.9486		0.8744	22.8994		1.08548	22.4607
0.91513	26.1529		0.87461	23.0808		1.08574	22.6363
0.92566	26.3582		0.87482	23.2615		1.086	22.8152
0.92931	26.5644		0.87503	23.4425		1.08627	22.9945
0.94133	26.775		0.87524	23.626		1.08653	23.1749
0.95203	26.9865		0.87545	23.8129		1.08679	23.3554
0.95036	27.1963		0.87566	23.9991		1.08705	23.538
0.96068	27.4082		0.87587	24.1862		1.08731	23.7237
0.96183	27.6253		0.87609	24.378		1.08757	23.9087
0.96155	27.8403		0.90283	24.5717		1.08784	24.0984
0.97357	28.0595		0.90305	24.7617		1.0881	24.2876
0.96465	28.2799		0.90327	24.9552		1.08837	24.4764
0.97945	28.5006		0.90349	25.1517		1.08863	24.6679
0.97021	28.723		0.90371	25.3486		1.0889	24.8645
0.9749	28.9493		0.90393	25.5459		1.08917	25.0583
0.96682	29.1784		0.90415	25.7467		1.08943	25.2539
0.97479	29.407		0.90438	25.9486		1.0897	25.4524
0.97366	29.635		0.9046	26.1529		1.08997	25.6523
0.97354	29.8677		0.93141	26.3582		1.09024	25.8522
0.98503	30.1036		0.93164	26.5644		1.09051	26.0556
0.98118	30.3401		0.93188	26.775		1.09078	26.2606
0.97275	30.5779		0.95872	26.9865		1.09105	26.466
0.97305	30.8181		0.95895	27.1963		1.09132	26.6729
0.9935	31.0581		0.95919	27.4082		1.09161	26.89
0.98297	31.3026		0.95944	27.6253		1.09188	27.0981
0.98477	31.5491		0.95968	27.8403		1.09214	27.3058
1.00009	31.7969		0.95992	28.0595		1.09242	27.521
1.0173	32.0461		0.96017	28.2799		1.0927	27.7372
1.0129	32.2957		0.96041	28.5006		1.09297	27.9547
1.01652	32.5515		0.96066	28.723		1.09325	28.1732
1.01037	32.8077		0.9609	28.9493		1.09353	28.3935
1.01842	33.0637		0.96115	29.1784		1.09381	28.6164
1.02097	33.3227		0.9614	29.407		1.09409	28.8421
1.0125	33.5898		0.96165	29.635		1.09437	29.068
1.01616	33.8499		0.96189	29.8677		1.09465	29.2962
1.01356	34.1125		0.96215	30.1036		1.09493	29.5268
1.01814	34.3824		0.9891	30.3401		1.09522	29.7587
1.03907	34.6535		0.98936	30.5779		1.0955	29.9917
1.04314	34.9219		0.98962	30.8181		1.09578	30.2235
1.04433	35.1959		0.98988	31.0581		1.09607	30.4615
1.03553	35.4739		0.99014	31.3026		1.09636	30.7044
1.04325	35.7523		0.9904	31.5491		1.09665	30.9424
1.03265	36.0305		0.99067	31.7969		1.09694	31.1865
1.05159	36.3134		1.01769	32.0461		1.09723	31.4303
1.03424	36.5998		1.01796	32.2957		1.09752	31.678
1.05893	36.888		1.01823	32.5515		1.09781	31.9295
1.07681	37.1767		1.01851	32.8077		1.0981	32.1758
1.07615	37.469		1.01878	33.0637		1.0984	32.4292
1.07869	37.7611		1.01906	33.3227		1.09869	32.6832
1.08555	38.0573		1.01934	33.5898		1.09899	32.9412
1.08229	38.3574		1.01961	33.8499		1.09929	33.2049
1.08599	38.6578		1.01989	34.1125		1.09959	33.4624
1.08596	38.967		1.02017	34.3824		1.09988	33.7229
1.09594	39.2689		1.02045	34.6535		1.10018	33.987
1.09831	39.5725		1.04757	34.9219		1.10049	34.2535
1.09238	39.8852		1.04786	35.1959		1.10079	34.5204
1.09724	40.2062		1.04815	35.4739		1.10109	34.7911
1.09919	40.5168		1.04844	35.7523		1.1014	35.0696
1.09545	40.8327		1.04874	36.0305		1.10171	35.3447
1.09666	41.1537		1.04903	36.3134		1.10201	35.6167
1.09838	41.4758		1.04933	36.5998		1.10232	35.8977
1.09232	41.8016		1.04963	36.888		1.10263	36.1795
1.09681	42.1279		1.07682	37.1767		1.10294	36.4629
1.10469	42.4572		1.07713	37.469		1.10325	36.7493
1.1067	42.7918		1.07744	37.7611		1.10357	37.0388
1.10407	43.1312		1.07775	38.0573		1.10388	37.3288
1.09643	43.4671		1.07806	38.3574		1.1042	37.6216
1.10322	43.8078		1.07837	38.6578		1.10451	37.9169
1.10395	44.1506		1.07869	38.967		1.10483	38.2138
1.10717	44.4965		1.079	39.2689		1.10515	38.5124
1.1082	44.8491		1.07931	39.5725		1.10547	38.8162
1.10159	45.1979		1.1066	39.8852		1.10579	39.1191
1.10256	45.553		1.10694	40.2062		1.10612	39.4284
1.10523	45.9122		1.10726	40.5168		1.10645	39.7401
1.11138	46.2741		1.10759	40.8327		1.10677	40.0478
1.10369	46.6401		1.10792	41.1537		1.1071	40.3657
1.10915	47.0021		1.10825	41.4758		1.10743	40.68
1.10286	47.3681		1.10859	41.8016		1.10776	40.9987
1.10836	47.7391		1.10892	42.1279		1.10809	41.321
1.10993	48.1145		1.10926	42.4572		1.10842	41.6397
1.11321	48.4936		1.1096	42.7918		1.10876	41.9715
1.11594	48.8727		1.10994	43.1312		1.1091	42.3004
1.11604	49.2568		1.11028	43.4671		1.10944	42.633
1.11414	49.6457		1.11063	43.8078		1.10978	42.9705
1.11742	50.0375		1.11097	44.1506		1.11012	43.3033
1.12317	50.433		1.11132	44.4965		1.11047	43.6469
1.12336	50.8242		1.11167	44.8491		1.11081	43.9896
1.12136	51.2264		1.11202	45.1979		1.11115	44.3326
1.11812	51.6334		1.11237	45.553		1.1115	44.6797
1.11875	52.0277		1.11273	45.9122		1.11185	45.0314
1.11894	52.4369		1.11308	46.2741		1.1122	45.3851
1.12359	52.8494		1.11344	46.6401		1.11256	45.7398
1.12022	53.2648		1.1138	47.0021		1.11291	46.0994
1.11974	53.6823		1.11416	47.3681		1.11327	46.466
1.12323	54.1003		1.11452	47.7391		1.11363	46.8253
1.1266	54.5305		1.11488	48.1145		1.11399	47.1938
1.12261	55.0252		1.11525	48.4936		1.11435	47.5637
1.11772	55.2124		1.11562	48.8727		1.11471	47.9353
1.11975	55.2318		1.11599	49.2568		1.11508	48.3137
1.11671	55.2508		1.11636	49.6457		1.11544	48.6914
1.11943	55.2694		1.11674	50.0375		1.11581	49.07
1.11738	55.2876		1.11712	50.433		1.11618	49.4552
1.11637	55.3054		1.11749	50.8242		1.11656	49.8478
1.11794	55.3228		1.11787	51.2264		1.11693	50.2417
1.11987	55.3398		1.11826	51.6334		1.1173	50.6285
1.11642	55.3565		1.11863	52.0277		1.11768	51.0284
1.1157	55.3727		1.11902	52.4369		1.11807	51.432
1.11	55.3886		1.11941	52.8494		1.11845	51.8329
1.10982	55.4041		1.1198	53.2648		1.11884	52.2426
1.11341	55.4193		1.12019	53.6823		1.11922	52.6499
1.11522	55.4341		1.12058	54.1003		1.11961	53.0681
1.11123	55.4485		1.12098	54.5305		1.12001	53.4874
1.11732	55.4626		1.12144	55.0252		1.12039	53.8992
1.10968	55.4763		1.12161	55.2124		1.12079	54.3248
1.11145	55.4897		1.12163	55.2318		1.12119	54.7521
1.11353	55.5028		1.12165	55.2508		1.12164	55.2418
1.11159	55.5155		1.12167	55.2694		1.12187	55.4927
1.10783	55.5278		1.12168	55.2876		1.12189	55.5128
1.1085	55.5399		1.1217	55.3054		1.12191	55.5325
1.11203	55.5516		1.12172	55.3228		1.12193	55.5517
1.10504	55.563		1.12173	55.3398
1.10983	55.5741
1.11079	55.5849
1.1072	55.5954
1.11016	55.6055
1.11113	55.6154
1.10924	55.625
1.11107	55.6342
1.10981	55.6433
1.11062	55.652
1.10946	55.6604
1.10878	55.6686
1.11224	55.6765
1.10951	55.6841
1.11036	55.6915
1.10688	55.6986
1.11218	55.7055
1.11186	55.7121
1.10986	55.7185
1.11403	55.7247
1.10682	55.7306
1.10634	55.7363
1.10616	55.7417
1.10991	55.747
1.11334	55.752
1.10793	55.7568
1.10859	55.7615
1.11053	55.7659
1.11087	55.7701
1.11298	55.7741
1.10527	55.7779
1.10566	55.7816
1.10367	55.785
1.10398	55.7883
1.10704	55.7915
1.10356	55.7944
1.10143	55.7972
1.10218	55.7998
1.09904	55.8023
1.10287	55.8047
1.10161	55.8069
1.09586	55.8089
1.10637	55.8108
1.09853	55.8126
1.09848	55.8143
1.10331	55.8158
1.09776	55.8173
1.09841	55.8186
1.09983	55.8198
1.10326	55.8209
1.10209	55.8219
1.09887	55.8228
1.0992	55.8236
1.10058	55.8243
1.10325	55.825
1.10477	55.8255
1.10275	55.826
1.10818	55.8265
1.09817	55.8268
1.10027	55.8271
1.10141	55.8274
1.10767	55.8276
1.10674	55.8278
1.10716	55.8279
1.09876	55.828
1.10351	55.828
1.10569	55.828
1.102	55.769
1.10665	55.462
1.10331	55.0155
1.11247	54.5868
1.11469	54.1639
1.11133	53.7433
1.11728	53.3222
1.11353	52.9029
1.11016	52.4913
1.11316	52.0836
1.11298	51.6814
1.11213	51.2841
1.114	50.8771
1.1142	50.4786
1.10796	50.0853
1.111	49.6984
1.11514	49.3192
1.10852	48.9285
1.10989	48.5462
1.11037	48.1683
1.11682	47.794
1.11107	47.4266
1.10699	47.0461
1.10856	46.6818
1.11104	46.3212
1.11259	45.9579
1.11488	45.6062
1.10983	45.2493
1.11116	44.8956
1.11116	44.5472
1.10747	44.2017
1.10891	43.8503
1.10744	43.5102
1.10267	43.1748
1.10133	42.8383
1.09814	42.4998
1.09889	42.1732
1.0946	41.8463
1.09531	41.5196
1.09563	41.1946
1.09237	40.8729
1.09792	40.5552
1.08843	40.2415
1.09515	39.9294
1.08329	39.6179
1.08809	39.3085
1.08548	38.9985
1.0835	38.6952
1.08956	38.3967
1.08269	38.0993
1.08952	37.8009
1.08132	37.5065
1.08993	37.2158
1.08587	36.9268
1.07808	36.6377
1.08726	36.3495
1.08871	36.068
1.08967	35.7885
1.09416	35.5102
1.09232	35.2353
1.09272	34.9588
1.09023	34.6874
1.08792	34.4184
1.09107	34.1506
1.09227	33.8847
1.08826	33.6159
1.09747	33.355
1.08644	33.0977
1.09233	32.8405
1.07943	32.5859
1.08839	32.3306
1.08293	32.0818
1.08801	31.8357
1.0914	31.5872
1.08629	31.3376
1.08832	31.0889
1.08272	30.847
1.08256	30.6099
1.08135	30.3724
1.08389	30.1351
1.08718	29.8996
1.09207	29.6667
1.0738	29.436
1.08021	29.2068
1.08809	28.9813
1.0861	28.754
1.07793	28.5295
1.07781	28.3097
1.07888	28.0893
1.07973	27.8706
1.08097	27.6518
1.07841	27.4356
1.08278	27.2238
1.08218	27.0129
1.07922	26.8026
1.07781	26.5933
1.07977	26.3856
1.07956	26.1801
1.07611	25.9763
1.08574	25.7752
1.07763	25.574
1.08109	25.3736
1.0702	25.177
1.06448	24.9824
1.07223	24.7846
1.07115	24.5925
1.06925	24.4059
1.0803	24.2123
1.07726	24.0231
1.07762	23.8369
1.07126	23.651
1.08544	23.4654
1.08146	23.2847
1.08366	23.1046
1.08582	22.923
1.0773	22.7426
1.07489	22.5661
1.08603	22.3917
1.07883	22.218
1.08153	22.0457
1.07683	21.8746
1.06877	21.7041
1.07411	21.5335
1.06745	21.3656
1.06659	21.2005
1.0711	21.0368
1.06177	20.8716
1.05909	20.7089
1.05268	20.5481
1.05896	20.3885
1.05121	20.2298
1.05654	20.0732
1.04826	19.9158
1.04153	19.7629
1.05714	19.6107
1.04517	19.4556
1.04454	19.3029
1.04949	19.153
1.05468	19.0047
1.05071	18.8559
1.05984	18.7058
1.06015	18.5629
1.05309	18.4192
1.0544	18.2763
1.05353	18.1346
1.04945	17.9935
1.05249	17.8528
1.05681	17.7138
1.05165	17.5758
1.04535	17.4388
1.05869	17.3042
1.05743	17.1693
1.05158	17.0354
1.05685	16.9026
1.04565	16.7708
1.05575	16.6411
1.0533	16.511
1.02839	16.3824
1.04334	16.255
1.04864	16.1276
1.03851	16.0015
1.04362	15.878
1.04387	15.7552
1.04201	15.6323
1.04118	15.5106
1.03004	15.391
1.0307	15.2708
1.03724	15.1515
1.0421	15.0345
1.04548	14.9195
1.04123	14.8011
1.04018	14.6847
1.04697	14.5707
1.03679	14.4576
1.05425	14.3465
1.0248	14.2331
1.02451	14.1223
1.02595	14.0138
1.03699	13.9039
1.02943	13.796
1.03011	13.6894
1.03372	13.583
1.03357	13.4765
1.03374	13.3712
1.03421	13.2706
1.03559	13.1658
1.02471	13.0609
1.03187	12.9602
1.02048	12.8605
1.03053	12.76
1.02207	12.661
1.02474	12.5628
1.02774	12.4646
1.02628	12.3681
1.02693	12.272
1.02815	12.1765
1.02376	12.0816
1.0181	11.9871
1.01594	11.8944
1.0013	11.8023
1.0161	11.7095
1.01462	11.6171
1.01369	11.5288
1.01335	11.4389
1.03618	11.351
1.01349	11.2632
0.99459	11.1745
1.01455	11.0873
1.01178	11.001
1.00613	10.9155
1.021	10.8308
1.02044	10.7464
0.99698	10.6622
1.02758	10.5797
1.0123	10.4976
1.01556	10.416
1.00556	10.3355
1.01499	10.2541
1.01031	10.1743
1.00756	10.0957
1.00706	10.0175
1.00231	9.93868
1.00656	9.86323
0.99938	9.78602
0.98437	9.70911
0.99388	9.63421
1.00021	9.56078
0.98792	9.48549
0.99326	9.41022
1.00303	9.33732
0.99662	9.26683
1.00489	9.19372
0.9989	9.1228
1.0003	9.05147
0.98905	8.98038
0.98371	8.91083
0.98534	8.84058
0.99423	8.77225
0.99766	8.7045
0.98525	8.63734
0.98079	8.57143
0.98391	8.50387
0.98854	8.4369
0.98796	8.37108
0.97953	8.30631
0.97246	8.24197
0.98865	8.17738
0.98937	8.11358
0.98133	8.05076
0.95741	7.98858
0.99282	7.92611
0.985	7.86646
0.97812	7.80499
0.97	7.74274
0.97809	7.68218
0.97243	7.62317
0.97417	7.56439
0.97289	7.5053
0.95956	7.44656
0.96305	7.38915
0.95341	7.33217
0.95248	7.27425
0.96227	7.2175
0.9475	7.16225
0.94771	7.10691
0.93411	7.0525
0.95181	6.99729
0.93789	6.94206
0.94016	6.88784
0.94378	6.83516
0.9406	6.78147
0.94361	6.72897
0.94032	6.67714
0.93729	6.62503
0.92312	6.57346
0.93041	6.52352
0.92243	6.47285
0.91439	6.42175
0.93337	6.37177
0.91853	6.32179
0.93284	6.27244
0.93298	6.22407
0.90935	6.17648
0.92731	6.12885
0.92966	6.0805
0.93006	6.03319
0.92123	5.98608
0.91828	5.93894
0.92065	5.89376
0.90542	5.84823
0.91522	5.80261
0.92159	5.75753
0.91808	5.71329
0.90369	5.66866
0.91293	5.62468
0.88542	5.5811
0.91283	5.53786
0.9138	5.4949
0.90513	5.45138
0.90173	5.40934
0.911	5.36787
0.91542	5.32616
0.90423	5.284
0.90112	5.24357
0.89811	5.20339
0.89281	5.16292
0.90424	5.12243
0.90667	5.08306
0.89862	5.04347
0.89903	5.00425
0.88444	4.96542
0.89106	4.92687
0.90201	4.88863
0.90104	4.85017
0.9003	4.81265
0.88971	4.77603
0.90786	4.73954
0.89964	4.70238
0.89576	4.66483
0.9012	4.62863
0.89103	4.59364
0.89184	4.55798
0.88383	4.52264
0.90063	4.48724
0.89598	4.45229
0.90177	4.41802
0.8698	4.38397
0.88538	4.34932
0.8778	4.31579
0.8778	4.28276
0.86075	4.24934
0.87333	4.21626
0.8861	4.18383
0.88638	4.15148
0.88793	4.1191
0.86515	4.08697
0.87321	4.0556
0.86893	4.0245
0.85941	3.99314
0.86765	3.96178
0.87077	3.93126
0.85234	3.90033
0.86514	3.87041
0.86481	3.84062
0.86425	3.81057
0.86056	3.78137
0.85811	3.75209
0.85771	3.723
0.86137	3.69422
0.85466	3.66568
0.84483	3.63694
0.84178	3.60882
0.84907	3.58093
0.83984	3.55319
0.84701	3.52564
0.84644	3.49793
0.85237	3.47096
0.83984	3.44435
0.84652	3.4178
0.82706	3.39123
0.83558	3.36493
0.85512	3.33884
0.8245	3.31301
0.84348	3.28738
0.83701	3.26177
0.84137	3.23672
0.85102	3.21154
0.83985	3.18655
0.84282	3.16221
0.83576	3.13769
0.83137	3.11325
0.83009	3.08918
0.81217	3.06535
0.8044	3.04146
0.80262	3.01796
0.8029	2.99451
0.8227	2.9714
0.84001	2.94859
0.82163	2.9255
0.80283	2.9031
0.81584	2.88066
0.80775	2.85825
0.82484	2.83611
0.7864	2.81438
0.7908	2.79259
0.8185	2.7709
0.81421	2.74945
0.80324	2.7283
0.80725	2.70713
0.81146	2.68613
0.7926	2.66543
0.79993	2.64489
0.79463	2.62431
0.78223	2.60418
0.78165	2.58379
0.772	2.5638
0.79459	2.54426
0.78614	2.52457
0.78614	2.50509
0.77132	2.4855
0.77604	2.4662
0.78437	2.44733
0.77748	2.42845
0.77463	2.40957
0.78741	2.39098
0.78034	2.37256
0.76494	2.35417
0.76418	2.33601
0.77696	2.3181
0.77362	2.3002
0.75439	2.28235
0.76086	2.26473
0.76153	2.24733
0.75611	2.22988
0.75835	2.21275
0.76902	2.19584
0.75692	2.17867
0.75456	2.16168
0.74083	2.14515
0.76749	2.12865
0.76873	2.11208
0.7744	2.09595
0.74011	2.07979
0.75081	2.06374
0.74357	2.04778
0.73506	2.0319
0.74479	2.01625
0.75928	2.00079
0.7485	1.98515
0.75904	1.96968
0.7526	1.95482
0.74235	1.93996
0.73099	1.92483
0.75971	1.90993
0.75656	1.89529
0.74131	1.88064
0.77386	1.86609
0.75203	1.85177
0.75249	1.83746
0.74996	1.82318
0.75552	1.80916
0.74296	1.79535
0.77192	1.78149
0.76744	1.76772
0.72759	1.75415
0.73739	1.74057
0.74082	1.72727
0.73202	1.714
0.71727	1.70079
0.71154	1.68769
0.70905	1.67442
0.7278	1.66167
0.73094	1.64894
0.73094	1.63629
0.71438	1.62391
0.72925	1.61101
0.70212	1.59856
0.69949	1.58643
0.70556	1.57435
0.70378	1.56212
0.70938	1.55018
0.64576	1.53825
0.68242	1.52651
0.67053	1.51495
0.6619	1.50313
0.65736	1.49147
0.64873	1.48004
0.64062	1.46873
0.62547	1.45742
0.65566	1.44612
0.70084	1.43495
0.67459	1.42396
0.67035	1.41309
0.65362	1.4023
0.7157	1.39156
0.65822	1.38073
0.67837	1.37013
0.66423	1.3597
0.65277	1.34902
0.63075	1.33889
0.62943	1.32848
0.6058	1.31829
0.62249	1.30845
0.61454	1.29818
0.60816	1.28829
0.61627	1.27845
0.62322	1.26871
0.62975	1.25909
0.6242	1.24922
0.61028	1.23971
0.59043	1.23009
0.62011	1.22056
0.622	1.21145
0.58383	1.20217
0.59913	1.19291
0.61853	1.18372
0.6103	1.17463
0.56823	1.16566
0.59012	1.1568
0.57934	1.14798
0.5625	1.13913
0.55934	1.13034
0.56007	1.12181
0.55036	1.11311
0.56457	1.10464
0.58965	1.09624
0.58084	1.08779
0.56946	1.07953
0.57512	1.07128
0.57912	1.06308
0.58892	1.05493
0.54874	1.04684
0.54656	1.03878
0.54341	1.03089
0.54646	1.02305
0.55643	1.01523
0.51653	1.0075
0.53019	0.99986
0.54896	0.99219
0.52404	0.98454
0.54491	0.97695
0.52664	0.96951
0.5494	0.9622
0.54513	0.95492
0.54986	0.94765
0.54173	0.94041
0.5528	0.9332
0.53285	0.92613
0.52003	0.91907
0.48951	0.91205
0.48422	0.90513
0.5157	0.89813
0.43475	0.89128
0.50493	0.88452
0.49404	0.87785
0.52846	0.87131
0.5316	0.86457
0.56985	0.85787
0.54603	0.85133
0.53122	0.84492
0.50533	0.83849
0.51861	0.83209
0.53571	0.82578
0.52422	0.81952
0.51793	0.81329
0.5448	0.80714
0.53308	0.80098
0.51904	0.79488
0.53688	0.78883
0.51766	0.78284
0.54618	0.77694
0.53426	0.77103
0.55159	0.76518
0.54512	0.75942
0.52942	0.75371
0.53701	0.74795
0.52825	0.74221
0.5217	0.73656
0.50296	0.73101
0.47737	0.72549
0.46929	0.71989
0.46597	0.71452
0.46863	0.70913
0.48227	0.70366
0.49565	0.69837
0.47846	0.69314
0.4734	0.68791
0.4695	0.68271
0.49431	0.67754
0.49003	0.67237
0.47361	0.66735
0.47249	0.66229
0.43492	0.65731
0.46281	0.65246
0.47652	0.64745
0.45004	0.64249
0.44821	0.63763
0.42407	0.63285
0.39561	0.62811
0.38369	0.62332
0.41545	0.61864
0.43763	0.61399
0.46116	0.60934
0.44312	0.6047
0.45918	0.60023
0.47006	0.59571
0.48747	0.59126
0.46068	0.58687
0.49073	0.58226
0.49036	0.57792
0.44234	0.5736
0.42098	0.56928
0.47054	0.56498
0.49967	0.56075
0.43509	0.55654
0.40535	0.55238
0.49154	0.54825
0.46194	0.5441
0.46316	0.54003
0.4472	0.53598
0.45195	0.53197
0.44829	0.52797
0.45935	0.524
0.43394	0.5201
0.43501	0.51624
0.47746	0.51237
0.47651	0.50851
0.45893	0.50469
0.48509	0.50089
0.47016	0.49712
0.4683	0.49342
0.42781	0.48978
0.44275	0.48613
0.37964	0.48244
0.38041	0.47887
0.4304	0.47534
0.45206	0.47172
0.43488	0.46822
0.4799	0.46475
0.47817	0.46131
0.45685	0.45788
0.49661	0.45444
0.48291	0.45103
0.47999	0.44766
0.47709	0.44435
0.47226	0.44106
0.41777	0.43773
0.43823	0.43449
0.43833	0.43128
0.45747	0.42811
0.42547	0.42496
0.44146	0.42175
0.41967	0.4186
0.48011	0.4155
0.45235	0.41244
0.4803	0.4094
0.47183	0.40635
0.47371	0.40335
0.4396	0.40032
0.45105	0.39733
0.47487	0.39448
0.46489	0.39151
0.43306	0.38861
0.40821	0.38576
0.34804	0.38293
0.44079	0.38011
0.3836	0.37729
0.35019	0.3745
0.37708	0.37172
0.45242	0.36897
0.44674	0.36628
0.46215	0.36358
0.42593	0.36089
0.35018	0.35825
0.43683	0.35562
0.40433	0.35298
0.44367	0.3504
0.41608	0.34783
0.43783	0.34526
0.40501	0.34271
0.41078	0.3402
0.34879	0.33773
0.33505	0.33527
0.33141	0.3328
0.34398	0.33031
0.28064	0.32797
0.38904	0.32557
0.34305	0.32316
0.32662	0.32079
0.35724	0.31847
0.35393	0.31614
0.34445	0.31384
0.29764	0.31155
0.31991	0.30926
0.34011	0.30701
0.29021	0.30479
0.28855	0.30255
0.27429	0.30033
0.3165	0.29816
0.28558	0.29602
0.26652	0.29384
0.23876	0.29171
0.32272	0.28962
0.30687	0.2875
0.27854	0.28542
0.31835	0.28338
0.29361	0.28133
0.2629	0.27927
0.29244	0.27726
0.27573	0.27521
0.258	0.27323
0.25248	0.27128
0.29003	0.26932
0.28663	0.26738
0.29971	0.26547
0.28615	0.26352
0.2556	0.26159
0.22865	0.25978
0.23308	0.2579
0.27254	0.25604
0.2446	0.2542
0.26574	0.25238
0.26439	0.25057
0.26129	0.24877
0.28684	0.24699
0.29621	0.24524
0.28605	0.2435
0.26809	0.24174
0.26564	0.24
0.32373	0.23828
0.28807	0.23657
0.33579	0.23488
0.29764	0.23323
0.28297	0.23157
0.28665	0.22993
0.26766	0.2283
0.24266	0.22668
0.25016	0.22505
0.22952	0.22344
0.19859	0.22186
0.209	0.22031
0.2371	0.21876
0.26067	0.2172
0.25245	0.21566
0.27103	0.21413
0.22658	0.21261
0.24659	0.21111
0.24913	0.20962
0.27743	0.20815
[truncated: 386 more rows]
