# Supplementary material for: The shelterin component TRF2 mediates columnar stacking of human telomeric chromatin
Source: EMBO J. 2023 Dec 14;43(1):87–111. doi: 10.1038/s44318-023-00002-3 (PMC10883271; doi:10.1038/s44318-023-00002-3)
Supplement: Supplementary file 6 — Figure 4 Source Data [file 44318_2023_2_MOESM6_ESM.zip › EMBOJ-2023-114491_Source data_Figure 4/4H/Numerical Data_Figure 4H.xlsx]

## Sheet: Sheet1
601-20 array + 10 nM TRF2∆N illustrative stretch-relieve experiment with fitting
1 nM TRF2-DN						DNA WLC
Experimental data	navy hexagon		Fitting	blue curve			dashed line
Extension, mm	Force, pN		Extension, mm	Force, pN		Extension, mm	Force, pN
0.29041	0.04035		0.12903	0.04035		0.31658	0.04035
0.26023	0.04035		0.12903	0.04035		0.31658	0.04035
0.28462	0.04028		0.12882	0.04028		0.31599	0.04028
0.25527	0.03997		0.12776	0.03997		0.31293	0.03997
0.26447	0.03913		0.12482	0.03913		0.30446	0.03913
0.26784	0.03788		0.12028	0.03788		0.29144	0.03788
0.25183	0.03643		0.11474	0.03643		0.27549	0.03643
0.2628	0.03619		0.11376	0.03619		0.27267	0.03619
0.26522	0.03616		0.11367	0.03616		0.2724	0.03616
0.27018	0.03614		0.11358	0.03614		0.27213	0.03614
0.32357	0.03612		0.11349	0.03612		0.27187	0.03612
0.27414	0.0361		0.1134	0.0361		0.27162	0.0361
0.28529	0.03607		0.11331	0.03607		0.27137	0.03607
0.29272	0.03605		0.11322	0.03605		0.27112	0.03605
0.30009	0.03603		0.11314	0.03603		0.27087	0.03603
0.30547	0.03601		0.11305	0.03601		0.27063	0.03601
0.2924	0.03599		0.11297	0.03599		0.27039	0.03599
0.2936	0.03597		0.11289	0.03597		0.27016	0.03597
0.31351	0.03595		0.11281	0.03595		0.26993	0.03595
0.2729	0.03593		0.11273	0.03593		0.2697	0.03593
0.28293	0.03591		0.11265	0.03591		0.26948	0.03591
0.27578	0.03589		0.11258	0.03589		0.26926	0.03589
0.26624	0.03587		0.1125	0.03587		0.26904	0.03587
0.26254	0.03586		0.11243	0.03586		0.26883	0.03586
0.26409	0.03584		0.11235	0.03584		0.26862	0.03584
0.30358	0.03582		0.11228	0.03582		0.26842	0.03582
0.31213	0.0358		0.11221	0.0358		0.26821	0.0358
0.31188	0.03578		0.11214	0.03578		0.26801	0.03578
0.29732	0.03577		0.11208	0.03577		0.26782	0.03577
0.28848	0.03575		0.11201	0.03575		0.26762	0.03575
0.29587	0.03574		0.11194	0.03574		0.26744	0.03574
0.3196	0.03572		0.11188	0.03572		0.26725	0.03572
0.31806	0.0357		0.11181	0.0357		0.26707	0.0357
0.32449	0.03569		0.11175	0.03569		0.26689	0.03569
0.28156	0.03567		0.11169	0.03567		0.26671	0.03567
0.29418	0.03566		0.11163	0.03566		0.26654	0.03566
0.29922	0.03564		0.11157	0.03564		0.26637	0.03564
0.31085	0.03563		0.11151	0.03563		0.2662	0.03563
0.30378	0.03562		0.11146	0.03562		0.26603	0.03562
0.33759	0.0356		0.1114	0.0356		0.26587	0.0356
0.34391	0.03559		0.11134	0.03559		0.26572	0.03559
0.31852	0.03558		0.11129	0.03558		0.26556	0.03558
0.33143	0.03556		0.11124	0.03556		0.26541	0.03556
0.32816	0.03555		0.11119	0.03555		0.26526	0.03555
0.32156	0.03554		0.11113	0.03554		0.26511	0.03554
0.33739	0.03553		0.11108	0.03553		0.26497	0.03553
0.3099	0.03551		0.11104	0.03551		0.26483	0.03551
0.29496	0.0355		0.11099	0.0355		0.26469	0.0355
0.29242	0.03549		0.11094	0.03549		0.26455	0.03549
0.3025	0.03548		0.11089	0.03548		0.26442	0.03548
0.30334	0.03547		0.11085	0.03547		0.26429	0.03547
0.29492	0.03546		0.1108	0.03546		0.26416	0.03546
0.2943	0.03545		0.11076	0.03545		0.26403	0.03545
0.31792	0.03544		0.11072	0.03544		0.26391	0.03544
0.30752	0.03543		0.11068	0.03543		0.26379	0.03543
0.2983	0.03542		0.11064	0.03542		0.26367	0.03542
0.32265	0.03541		0.1106	0.03541		0.26356	0.03541
0.31652	0.0354		0.11056	0.0354		0.26345	0.0354
0.30465	0.03539		0.11052	0.03539		0.26334	0.03539
0.30833	0.03538		0.11048	0.03538		0.26323	0.03538
0.32905	0.03537		0.11044	0.03537		0.26312	0.03537
0.33244	0.03536		0.11041	0.03536		0.26302	0.03536
0.33092	0.03535		0.11037	0.03535		0.26292	0.03535
0.36328	0.03534		0.11034	0.03534		0.26282	0.03534
0.36135	0.03534		0.11031	0.03534		0.26273	0.03534
0.31748	0.03533		0.11027	0.03533		0.26263	0.03533
0.3004	0.03532		0.11024	0.03532		0.26254	0.03532
0.30178	0.03531		0.11021	0.03531		0.26245	0.03531
0.32223	0.03531		0.11018	0.03531		0.26237	0.03531
0.30423	0.0353		0.11015	0.0353		0.26228	0.0353
0.29264	0.03529		0.11012	0.03529		0.2622	0.03529
0.29239	0.03528		0.11009	0.03528		0.26212	0.03528
0.30226	0.03528		0.11007	0.03528		0.26204	0.03528
0.33959	0.03527		0.11004	0.03527		0.26196	0.03527
0.28701	0.03527		0.11001	0.03527		0.26189	0.03527
0.28543	0.03526		0.10999	0.03526		0.26181	0.03526
0.2962	0.03525		0.10997	0.03525		0.26174	0.03525
0.37783	0.03525		0.10994	0.03525		0.26168	0.03525
0.32088	0.03524		0.10992	0.03524		0.26161	0.03524
0.29997	0.03524		0.1099	0.03524		0.26154	0.03524
0.29789	0.03523		0.10987	0.03523		0.26148	0.03523
0.30266	0.03523		0.10985	0.03523		0.26142	0.03523
0.30812	0.03522		0.10983	0.03522		0.26136	0.03522
0.31222	0.03522		0.10981	0.03522		0.2613	0.03522
0.32141	0.03521		0.10979	0.03521		0.26125	0.03521
0.2969	0.03521		0.10977	0.03521		0.26119	0.03521
0.30343	0.0352		0.10975	0.0352		0.26114	0.0352
0.31323	0.0352		0.10974	0.0352		0.26109	0.0352
0.29689	0.03519		0.10972	0.03519		0.26104	0.03519
0.30089	0.03519		0.1097	0.03519		0.26099	0.03519
0.2949	0.03519		0.10969	0.03519		0.26094	0.03519
0.34372	0.03518		0.10967	0.03518		0.2609	0.03518
0.32214	0.03518		0.10966	0.03518		0.26086	0.03518
0.31032	0.03518		0.10964	0.03518		0.26082	0.03518
0.33004	0.03517		0.10963	0.03517		0.26078	0.03517
0.31334	0.03517		0.10961	0.03517		0.26074	0.03517
0.30651	0.03517		0.1096	0.03517		0.2607	0.03517
0.28824	0.03516		0.10959	0.03516		0.26066	0.03516
0.29745	0.03516		0.10958	0.03516		0.26063	0.03516
0.30198	0.03516		0.10957	0.03516		0.2606	0.03516
0.29169	0.03515		0.10955	0.03515		0.26056	0.03515
0.28093	0.03515		0.10954	0.03515		0.26053	0.03515
0.29733	0.03515		0.10953	0.03515		0.2605	0.03515
0.29925	0.03515		0.10952	0.03515		0.26048	0.03515
0.29597	0.03514		0.10951	0.03514		0.26045	0.03514
0.29196	0.03514		0.10951	0.03514		0.26042	0.03514
0.29856	0.03514		0.1095	0.03514		0.2604	0.03514
0.35369	0.03514		0.10949	0.03514		0.26038	0.03514
0.33754	0.03514		0.10948	0.03514		0.26035	0.03514
0.35078	0.03514		0.10947	0.03514		0.26033	0.03514
0.32215	0.03513		0.10947	0.03513		0.26031	0.03513
0.32459	0.03513		0.10946	0.03513		0.26029	0.03513
0.32757	0.03513		0.10945	0.03513		0.26027	0.03513
0.38287	0.03513		0.10945	0.03513		0.26026	0.03513
0.30769	0.03513		0.10944	0.03513		0.26024	0.03513
0.34763	0.03513		0.10944	0.03513		0.26023	0.03513
0.34008	0.03512		0.10943	0.03512		0.26021	0.03512
0.3244	0.03512		0.10943	0.03512		0.2602	0.03512
0.33608	0.03512		0.10942	0.03512		0.26018	0.03512
0.31487	0.03512		0.10942	0.03512		0.26017	0.03512
0.29974	0.03512		0.10942	0.03512		0.26016	0.03512
0.30391	0.03512		0.10941	0.03512		0.26015	0.03512
0.29987	0.03512		0.10941	0.03512		0.26014	0.03512
0.29555	0.03512		0.1094	0.03512		0.26013	0.03512
0.30123	0.03512		0.1094	0.03512		0.26012	0.03512
0.34569	0.03512		0.1094	0.03512		0.26012	0.03512
0.32399	0.03512		0.1094	0.03512		0.26011	0.03512
0.37797	0.03512		0.10939	0.03512		0.2601	0.03512
0.3375	0.03512		0.10939	0.03512		0.2601	0.03512
0.30205	0.03512		0.10939	0.03512		0.26009	0.03512
0.30603	0.03511		0.10939	0.03511		0.26009	0.03511
0.31273	0.03511		0.10939	0.03511		0.26008	0.03511
0.30269	0.03511		0.10939	0.03511		0.26008	0.03511
0.29939	0.03511		0.10939	0.03511		0.26008	0.03511
0.31307	0.03511		0.10938	0.03511		0.26007	0.03511
0.30715	0.03511		0.10938	0.03511		0.26007	0.03511
0.31569	0.03511		0.10938	0.03511		0.26007	0.03511
0.29392	0.03511		0.10938	0.03511		0.26007	0.03511
0.30905	0.03511		0.10938	0.03511		0.26006	0.03511
0.28254	0.03511		0.10938	0.03511		0.26006	0.03511
0.29954	0.03511		0.10938	0.03511		0.26006	0.03511
0.29923	0.03511		0.10938	0.03511		0.26006	0.03511
0.3175	0.03511		0.10938	0.03511		0.26006	0.03511
0.30868	0.03511		0.10938	0.03511		0.26006	0.03511
0.3318	0.03511		0.10938	0.03511		0.26006	0.03511
0.3098	0.03511		0.10938	0.03511		0.26006	0.03511
0.29583	0.03513		0.10944	0.03513		0.26023	0.03513
0.37616	0.03521		0.10979	0.03521		0.26123	0.03521
0.31621	0.03533		0.11028	0.03533		0.26266	0.03533
0.28332	0.03545		0.11078	0.03545		0.26408	0.03545
0.27618	0.03557		0.11128	0.03557		0.26552	0.03557
0.2712	0.03569		0.11178	0.03569		0.26696	0.03569
0.29232	0.03582		0.11227	0.03582		0.26839	0.03582
0.29767	0.03594		0.11278	0.03594		0.26984	0.03594
0.2801	0.03607		0.11328	0.03607		0.27129	0.03607
0.28359	0.03619		0.11378	0.03619		0.27273	0.03619
0.27654	0.03632		0.11429	0.03632		0.27418	0.03632
0.28828	0.03645		0.1148	0.03645		0.27567	0.03645
0.28157	0.03658		0.11531	0.03658		0.27711	0.03658
0.27057	0.03671		0.11582	0.03671		0.27858	0.03671
0.25009	0.03684		0.11632	0.03684		0.28004	0.03684
0.26845	0.03697		0.11683	0.03697		0.2815	0.03697
0.29327	0.0371		0.11734	0.0371		0.28298	0.0371
0.31281	0.03724		0.11786	0.03724		0.28445	0.03724
0.34833	0.03737		0.11838	0.03737		0.28595	0.03737
0.29925	0.03751		0.11889	0.03751		0.28744	0.03751
0.27105	0.03765		0.11941	0.03765		0.28891	0.03765
0.28011	0.03779		0.11993	0.03779		0.29042	0.03779
0.3139	0.03793		0.12045	0.03793		0.29191	0.03793
0.30223	0.03806		0.12096	0.03806		0.29339	0.03806
0.29246	0.03821		0.12148	0.03821		0.29488	0.03821
0.30507	0.03835		0.12202	0.03835		0.29641	0.03835
0.29126	0.0385		0.12254	0.0385		0.29793	0.0385
0.30647	0.03864		0.12307	0.03864		0.29944	0.03864
0.32476	0.03879		0.12359	0.03879		0.30095	0.03879
0.30763	0.03893		0.12412	0.03893		0.30247	0.03893
0.30288	0.03908		0.12465	0.03908		0.30399	0.03908
0.32017	0.03923		0.12519	0.03923		0.30553	0.03923
0.32829	0.03938		0.12572	0.03938		0.30705	0.03938
0.38139	0.03954		0.12625	0.03954		0.30859	0.03954
0.34059	0.03969		0.12678	0.03969		0.31012	0.03969
0.3355	0.03984		0.12732	0.03984		0.31165	0.03984
0.33826	0.04		0.12786	0.04		0.31321	0.04
0.31015	0.04016		0.1284	0.04016		0.31476	0.04016
0.30623	0.04032		0.12893	0.04032		0.31631	0.04032
0.29147	0.04048		0.12948	0.04048		0.31786	0.04048
0.30306	0.04064		0.13001	0.04064		0.31939	0.04064
0.32035	0.0408		0.13055	0.0408		0.32095	0.0408
0.32446	0.04096		0.13109	0.04096		0.32251	0.04096
0.28943	0.04112		0.13163	0.04112		0.32406	0.04112
0.31363	0.04129		0.13217	0.04129		0.32561	0.04129
0.28502	0.04146		0.13272	0.04146		0.3272	0.04146
0.30304	0.04163		0.13328	0.04163		0.32878	0.04163
0.34104	0.0418		0.13382	0.0418		0.33035	0.0418
0.32013	0.04197		0.13437	0.04197		0.33191	0.04197
0.29596	0.04214		0.13491	0.04214		0.33347	0.04214
0.29826	0.04231		0.13546	0.04231		0.33505	0.04231
0.29204	0.04249		0.13602	0.04249		0.33667	0.04249
0.31161	0.04267		0.13658	0.04267		0.33826	0.04267
0.29377	0.04284		0.13713	0.04284		0.33984	0.04284
0.29729	0.04302		0.13768	0.04302		0.34144	0.04302
0.33012	0.0432		0.13823	0.0432		0.34302	0.0432
0.33503	0.04339		0.13879	0.04339		0.34463	0.04339
0.31595	0.04357		0.13935	0.04357		0.34623	0.04357
0.26258	0.04376		0.13991	0.04376		0.34783	0.04376
0.2676	0.04394		0.14046	0.04394		0.34943	0.04394
0.26293	0.04413		0.14102	0.04413		0.35103	0.04413
0.28928	0.04432		0.1416	0.04432		0.35269	0.04432
0.26294	0.04452		0.14216	0.04452		0.3543	0.04452
0.23916	0.0447		0.1427	0.0447		0.35585	0.0447
0.2768	0.0449		0.14327	0.0449		0.35748	0.0449
0.28297	0.04509		0.14383	0.04509		0.35909	0.04509
0.24585	0.04529		0.14439	0.04529		0.36071	0.04529
0.27533	0.04549		0.14496	0.04549		0.36235	0.04549
0.28181	0.04569		0.14554	0.04569		0.36399	0.04569
0.27381	0.04589		0.14609	0.04589		0.36559	0.04589
0.27433	0.04609		0.14665	0.04609		0.3672	0.04609
0.29389	0.0463		0.14722	0.0463		0.36883	0.0463
0.29928	0.0465		0.14779	0.0465		0.37047	0.0465
0.2775	0.04671		0.14836	0.04671		0.3721	0.04671
0.27898	0.04692		0.14893	0.04692		0.37374	0.04692
0.29711	0.04713		0.1495	0.04713		0.37537	0.04713
0.2537	0.04735		0.15007	0.04735		0.377	0.04735
0.28885	0.04756		0.15064	0.04756		0.37864	0.04756
0.2488	0.04778		0.15121	0.04778		0.38028	0.04778
0.2938	0.04799		0.15178	0.04799		0.38189	0.04799
0.29154	0.04821		0.15235	0.04821		0.38355	0.04821
0.29336	0.04844		0.15293	0.04844		0.38521	0.04844
0.26702	0.04866		0.15351	0.04866		0.38687	0.04866
0.27862	0.04889		0.15409	0.04889		0.38852	0.04889
0.30913	0.04911		0.15466	0.04911		0.39016	0.04911
0.34402	0.04934		0.15523	0.04934		0.39181	0.04934
0.32541	0.04957		0.15581	0.04957		0.39346	0.04957
0.3253	0.0498		0.15639	0.0498		0.39513	0.0498
0.29323	0.05004		0.15697	0.05004		0.39678	0.05004
0.31479	0.05027		0.15754	0.05027		0.39843	0.05027
0.31267	0.05051		0.15812	0.05051		0.40008	0.05051
0.29661	0.05075		0.1587	0.05075		0.40174	0.05075
0.29652	0.05099		0.15928	0.05099		0.4034	0.05099
0.29592	0.05123		0.15986	0.05123		0.40506	0.05123
0.30758	0.05148		0.16043	0.05148		0.40671	0.05148
0.32449	0.05172		0.16102	0.05172		0.40838	0.05172
0.32924	0.05198		0.16161	0.05198		0.41008	0.05198
0.33359	0.05223		0.16219	0.05223		0.41174	0.05223
0.3078	0.05248		0.16276	0.05248		0.41339	0.05248
0.31185	0.05274		0.16335	0.05274		0.41507	0.05274
0.37933	0.05299		0.16393	0.05299		0.41674	0.05299
0.36364	0.05325		0.16452	0.05325		0.41841	0.05325
0.34511	0.05351		0.1651	0.05351		0.42008	0.05351
0.32489	0.05378		0.16569	0.05378		0.42176	0.05378
0.30387	0.05404		0.16627	0.05404		0.42343	0.05404
0.30318	0.05431		0.16685	0.05431		0.42509	0.05431
0.27712	0.05458		0.16743	0.05458		0.42675	0.05458
0.25762	0.05485		0.16802	0.05485		0.42844	0.05485
0.29138	0.05512		0.16861	0.05512		0.43012	0.05512
0.29555	0.0554		0.16919	0.0554		0.43178	0.0554
0.33269	0.05567		0.16977	0.05567		0.43344	0.05567
0.35121	0.05596		0.17036	0.05596		0.43513	0.05596
0.30955	0.05624		0.17094	0.05624		0.43681	0.05624
0.32294	0.05652		0.17154	0.05652		0.4385	0.05652
0.32389	0.05681		0.17212	0.05681		0.44017	0.05681
0.34938	0.0571		0.1727	0.0571		0.44184	0.0571
0.35604	0.05739		0.17329	0.05739		0.44353	0.05739
0.32016	0.05768		0.17388	0.05768		0.4452	0.05768
0.35608	0.05798		0.17446	0.05798		0.44688	0.05798
0.3364	0.05828		0.17505	0.05828		0.44856	0.05828
0.29689	0.05858		0.17564	0.05858		0.45024	0.05858
0.31233	0.05888		0.17623	0.05888		0.45193	0.05888
0.30527	0.05919		0.17682	0.05919		0.4536	0.05919
0.30855	0.05949		0.1774	0.05949		0.45528	0.05949
0.33172	0.0598		0.17799	0.0598		0.45695	0.0598
0.31644	0.06011		0.17857	0.06011		0.45863	0.06011
0.29674	0.06043		0.17917	0.06043		0.46032	0.06043
0.29344	0.06075		0.17976	0.06075		0.46201	0.06075
0.28629	0.06107		0.18034	0.06107		0.46369	0.06107
0.30977	0.06139		0.18093	0.06139		0.46536	0.06139
0.33443	0.06172		0.18152	0.06172		0.46703	0.06172
0.34296	0.06204		0.18211	0.06204		0.46872	0.06204
0.35346	0.06237		0.18269	0.06237		0.47039	0.06237
0.3405	0.06271		0.18328	0.06271		0.47207	0.06271
0.32723	0.06304		0.18387	0.06304		0.47375	0.06304
0.30458	0.06338		0.18446	0.06338		0.47543	0.06338
0.2853	0.06372		0.18504	0.06372		0.4771	0.06372
0.29933	0.06406		0.18563	0.06406		0.47879	0.06406
0.29474	0.06441		0.18622	0.06441		0.48047	0.06441
0.31097	0.06476		0.18681	0.06476		0.48214	0.06476
0.30422	0.06511		0.18739	0.06511		0.48381	0.06511
0.33073	0.06546		0.18798	0.06546		0.48549	0.06546
0.35775	0.06582		0.18857	0.06582		0.48716	0.06582
0.32666	0.06618		0.18916	0.06618		0.48884	0.06618
0.31335	0.06654		0.18974	0.06654		0.49051	0.06654
0.31916	0.0669		0.19032	0.0669		0.49216	0.0669
0.28976	0.06728		0.19092	0.06728		0.49388	0.06728
0.3017	0.06765		0.19151	0.06765		0.49555	0.06765
0.25841	0.06802		0.19209	0.06802		0.4972	0.06802
0.31395	0.0684		0.19267	0.0684		0.49887	0.0684
0.26105	0.06877		0.19326	0.06877		0.50052	0.06877
0.29257	0.06915		0.19384	0.06915		0.50218	0.06915
0.28271	0.06954		0.19443	0.06954		0.50386	0.06954
0.27367	0.06994		0.19502	0.06994		0.50555	0.06994
0.30162	0.07033		0.19561	0.07033		0.50722	0.07033
0.31446	0.07072		0.19619	0.07072		0.50888	0.07072
0.32022	0.07112		0.19677	0.07112		0.51054	0.07112
0.3092	0.07152		0.19736	0.07152		0.51221	0.07152
0.30263	0.07193		0.19795	0.07193		0.51389	0.07193
0.30375	0.07234		0.19853	0.07234		0.51554	0.07234
0.28913	0.07275		0.19911	0.07275		0.5172	0.07275
0.31096	0.07316		0.19969	0.07316		0.51885	0.07316
0.36428	0.07358		0.20027	0.07358		0.5205	0.07358
0.34388	0.074		0.20085	0.074		0.52216	0.074
0.35207	0.07442		0.20143	0.07442		0.52379	0.07442
0.34326	0.07485		0.20202	0.07485		0.52546	0.07485
0.38413	0.07528		0.2026	0.07528		0.52713	0.07528
0.37435	0.07572		0.20318	0.07572		0.52878	0.07572
0.35328	0.07615		0.20376	0.07615		0.53042	0.07615
0.35747	0.07659		0.20434	0.07659		0.53207	0.07659
0.3467	0.07704		0.20493	0.07704		0.53374	0.07704
0.3632	0.07748		0.2055	0.07748		0.53536	0.07748
0.35871	0.07793		0.20607	0.07793		0.53699	0.07793
0.34546	0.07839		0.20666	0.07839		0.53866	0.07839
0.32839	0.07885		0.20723	0.07885		0.54029	0.07885
0.34894	0.07932		0.20782	0.07932		0.54196	0.07932
0.35594	0.07979		0.2084	0.07979		0.54361	0.07979
0.32462	0.08025		0.20898	0.08025		0.54524	0.08025
0.29754	0.08072		0.20955	0.08072		0.54686	0.08072
0.35668	0.0812		0.21012	0.0812		0.54849	0.0812
0.36265	0.08168		0.2107	0.08168		0.55012	0.08168
0.32562	0.08217		0.21127	0.08217		0.55176	0.08217
0.33327	0.08265		0.21185	0.08265		0.55339	0.08265
0.34311	0.08314		0.21241	0.08314		0.55499	0.08314
0.32405	0.08364		0.21299	0.08364		0.55664	0.08364
0.33133	0.08414		0.21357	0.08414		0.55826	0.08414
0.35045	0.08464		0.21414	0.08464		0.55988	0.08464
0.35811	0.08515		0.21471	0.08515		0.56149	0.08515
0.34669	0.08566		0.21528	0.08566		0.56311	0.08566
0.33719	0.08618		0.21585	0.08618		0.56473	0.08618
0.34106	0.08669		0.21642	0.08669		0.56633	0.08669
0.35893	0.08722		0.21699	0.08722		0.56795	0.08722
0.34296	0.08775		0.21756	0.08775		0.56957	0.08775
0.34897	0.08828		0.21812	0.08828		0.57116	0.08828
0.3243	0.08881		0.21869	0.08881		0.57276	0.08881
0.32663	0.08935		0.21925	0.08935		0.57435	0.08935
0.32807	0.08989		0.21981	0.08989		0.57595	0.08989
0.3277	0.09045		0.22039	0.09045		0.57757	0.09045
0.34962	0.091		0.22096	0.091		0.57917	0.091
0.3703	0.09156		0.22152	0.09156		0.58077	0.09156
0.34871	0.09212		0.22208	0.09212		0.58235	0.09212
0.35258	0.09268		0.22264	0.09268		0.58394	0.09268
0.31459	0.09327		0.22322	0.09327		0.58557	0.09327
0.32529	0.09383		0.22377	0.09383		0.58713	0.09383
0.36824	0.09442		0.22434	0.09442		0.58873	0.09442
0.36319	0.095		0.2249	0.095		0.59031	0.095
0.35499	0.09558		0.22545	0.09558		0.59187	0.09558
0.34695	0.09618		0.22601	0.09618		0.59346	0.09618
0.29731	0.09678		0.22657	0.09678		0.59503	0.09678
0.32882	0.09738		0.22713	0.09738		0.5966	0.09738
0.35903	0.09798		0.22768	0.09798		0.59815	0.09798
0.37138	0.09858		0.22823	0.09858		0.5997	0.09858
0.35706	0.09921		0.2288	0.09921		0.6013	0.09921
0.31067	0.09984		0.22935	0.09984		0.60287	0.09984
0.31405	0.10047		0.22991	0.10047		0.60443	0.10047
0.3334	0.10109		0.23046	0.10109		0.60599	0.10109
0.34587	0.10172		0.231	0.10172		0.60752	0.10172
0.39024	0.10237		0.23156	0.10237		0.60909	0.10237
0.34713	0.10302		0.23211	0.10302		0.61064	0.10302
0.33311	0.10367		0.23267	0.10367		0.6122	0.10367
0.31564	0.10433		0.23322	0.10433		0.61374	0.10433
0.30738	0.10499		0.23376	0.10499		0.61528	0.10499
0.32274	0.10566		0.23432	0.10566		0.61683	0.10566
0.33205	0.10632		0.23486	0.10632		0.61835	0.10632
0.35612	0.107		0.2354	0.107		0.61988	0.107
0.3298	0.10769		0.23595	0.10769		0.62143	0.10769
0.34177	0.10837		0.23649	0.10837		0.62295	0.10837
0.32254	0.10908		0.23704	0.10908		0.6245	0.10908
0.32965	0.10978		0.23759	0.10978		0.62603	0.10978
0.31152	0.11048		0.23813	0.11048		0.62755	0.11048
0.32117	0.11119		0.23867	0.11119		0.62906	0.11119
0.34046	0.11191		0.23922	0.11191		0.63059	0.11191
0.32451	0.11263		0.23976	0.11263		0.6321	0.11263
0.3705	0.11335		0.24029	0.11335		0.6336	0.11335
0.37042	0.11408		0.24083	0.11408		0.6351	0.11408
0.34171	0.11483		0.24137	0.11483		0.63662	0.11483
0.36935	0.11559		0.24192	0.11559		0.63817	0.11559
0.36184	0.11633		0.24245	0.11633		0.63964	0.11633
0.35311	0.11708		0.24298	0.11708		0.64113	0.11708
0.35459	0.11785		0.24352	0.11785		0.64263	0.11785
0.35631	0.11861		0.24405	0.11861		0.64411	0.11861
0.33798	0.11939		0.24459	0.11939		0.64562	0.11939
0.34346	0.12018		0.24512	0.12018		0.64712	0.12018
0.35578	0.12096		0.24565	0.12096		0.64858	0.12096
0.36726	0.12174		0.24617	0.12174		0.65003	0.12174
0.35028	0.12254		0.2467	0.12254		0.65152	0.12254
0.36015	0.12335		0.24723	0.12335		0.653	0.12335
0.3822	0.12416		0.24776	0.12416		0.65447	0.12416
0.33074	0.12498		0.24829	0.12498		0.65594	0.12498
0.35999	0.12579		0.24881	0.12579		0.6574	0.12579
0.36869	0.12663		0.24933	0.12663		0.65886	0.12663
0.39025	0.12747		0.24986	0.12747		0.66033	0.12747
0.3823	0.12832		0.25039	0.12832		0.66179	0.12832
0.37857	0.12917		0.25091	0.12917		0.66324	0.12917
0.36326	0.13001		0.25143	0.13001		0.66468	0.13001
0.34478	0.13089		0.25196	0.13089		0.66615	0.13089
0.37413	0.13176		0.25247	0.13176		0.66758	0.13176
0.36722	0.13263		0.25299	0.13263		0.66901	0.13263
0.34921	0.13351		0.25351	0.13351		0.67046	0.13351
0.37674	0.13442		0.25403	0.13442		0.67191	0.13442
0.34781	0.13531		0.25454	0.13531		0.67333	0.13531
0.35583	0.13621		0.25506	0.13621		0.67476	0.13621
0.37463	0.13712		0.25557	0.13712		0.67618	0.13712
0.38432	0.13804		0.25608	0.13804		0.67759	0.13804
0.37619	0.13896		0.25659	0.13896		0.67901	0.13896
0.37001	0.13991		0.25711	0.13991		0.68045	0.13991
0.34216	0.14085		0.25762	0.14085		0.68185	0.14085
0.37338	0.14179		0.25812	0.14179		0.68325	0.14179
0.32219	0.14274		0.25863	0.14274		0.68466	0.14274
0.33953	0.14371		0.25914	0.14371		0.68607	0.14371
0.37128	0.14469		0.25965	0.14469		0.68747	0.14469
0.33953	0.14567		0.26016	0.14567		0.68887	0.14567
0.33726	0.14665		0.26066	0.14665		0.69027	0.14665
0.36776	0.14764		0.26116	0.14764		0.69165	0.14764
0.35586	0.14862		0.26166	0.14862		0.69301	0.14862
0.3534	0.14964		0.26217	0.14964		0.69441	0.14964
0.34313	0.15068		0.26268	0.15068		0.69582	0.15068
0.3725	0.15171		0.26318	0.15171		0.6972	0.15171
0.36556	0.15273		0.26367	0.15273		0.69856	0.15273
0.38688	0.15377		0.26417	0.15377		0.69992	0.15377
0.37868	0.15482		0.26467	0.15482		0.70129	0.15482
0.40064	0.15589		0.26517	0.15589		0.70267	0.15589
0.39935	0.15696		0.26566	0.15696		0.70403	0.15696
0.38899	0.15803		0.26616	0.15803		0.70539	0.15803
0.4152	0.1591		0.26665	0.1591		0.70673	0.1591
0.40696	0.16023		0.26715	0.16023		0.70812	0.16023
0.38624	0.16132		0.26765	0.16132		0.70947	0.16132
0.39662	0.1624		0.26812	0.1624		0.71077	0.1624
0.39091	0.16352		0.26861	0.16352		0.71212	0.16352
0.40584	0.16465		0.2691	0.16465		0.71346	0.16465
0.39485	0.16579		0.26959	0.16579		0.7148	0.16579
0.37849	0.16694		0.27008	0.16694		0.71613	0.16694
0.38193	0.16809		0.27057	0.16809		0.71746	0.16809
0.40613	0.16923		0.27104	0.16923		0.71875	0.16923
0.41361	0.17042		0.27154	0.17042		0.7201	0.17042
0.39223	0.17162		0.27203	0.17162		0.72144	0.17162
0.40976	0.17281		0.27251	0.17281		0.72276	0.17281
0.39928	0.174		0.27299	0.174		0.72406	0.174
0.39603	0.17521		0.27347	0.17521		0.72537	0.17521
0.37814	0.17643		0.27395	0.17643		0.72667	0.17643
0.37713	0.17765		0.27443	0.17765		0.72797	0.17765
0.37535	0.1789		0.27491	0.1789		0.72927	0.1789
0.38795	0.18017		0.27539	0.18017		0.73059	0.18017
0.38698	0.1814		0.27586	0.1814		0.73186	0.1814
0.38942	0.18266		0.27633	0.18266		0.73314	0.18266
0.40345	0.18394		0.27681	0.18394		0.73443	0.18394
0.38249	0.18523		0.27728	0.18523		0.73571	0.18523
0.39391	0.18652		0.27775	0.18652		0.73699	0.18652
0.39389	0.18783		0.27823	0.18783		0.73827	0.18783
0.39491	0.18914		0.2787	0.18914		0.73953	0.18914
0.39674	0.19047		0.27917	0.19047		0.7408	0.19047
0.39481	0.19182		0.27964	0.19182		0.74208	0.19182
0.40859	0.19316		0.2801	0.19316		0.74333	0.19316
0.42438	0.19452		0.28057	0.19452		0.74458	0.19452
0.42677	0.19589		0.28103	0.19589		0.74584	0.19589
0.38452	0.19727		0.2815	0.19727		0.74709	0.19727
0.39833	0.19866		0.28197	0.19866		0.74834	0.19866
0.41004	0.20006		0.28243	0.20006		0.74958	0.20006
0.38556	0.20148		0.28289	0.20148		0.75083	0.20148
0.39193	0.20291		0.28335	0.20291		0.75206	0.20291
0.38619	0.20435		0.28382	0.20435		0.7533	0.20435
0.40818	0.20581		0.28428	0.20581		0.75455	0.20581
0.39193	0.20726		0.28474	0.20726		0.75576	0.20726
0.40183	0.2087		0.28518	0.2087		0.75696	0.2087
0.40942	0.21018		0.28564	0.21018		0.75818	0.21018
0.38357	0.21169		0.2861	0.21169		0.75942	0.21169
0.37767	0.2132		0.28656	0.2132		0.76063	0.2132
0.39448	0.21475		0.28702	0.21475		0.76187	0.21475
0.39224	0.21624		0.28747	0.21624		0.76305	0.21624
0.42419	0.21776		0.28791	0.21776		0.76424	0.21776
0.45655	0.21934		0.28837	0.21934		0.76545	0.21934
0.45342	0.22091		0.28882	0.22091		0.76665	0.22091
0.42421	0.22248		0.28927	0.22248		0.76784	0.22248
0.41646	0.22407		0.28972	0.22407		0.76904	0.22407
0.39752	0.22568		0.29017	0.22568		0.77023	0.22568
0.41587	0.22728		0.29062	0.22728		0.7714	0.22728
0.42588	0.22893		0.29107	0.22893		0.7726	0.22893
0.4051	0.23055		0.29151	0.23055		0.77376	0.23055
0.40911	0.23222		0.29196	0.23222		0.77494	0.23222
0.44056	0.23389		0.2924	0.23389		0.77612	0.23389
0.41499	0.23555		0.29284	0.23555		0.77727	0.23555
0.41471	0.23726		0.29329	0.23726		0.77844	0.23726
0.37688	0.23897		0.29373	0.23897		0.77961	0.23897
0.40658	0.24068		0.29417	0.24068		0.78076	0.24068
0.41012	0.24241		0.29461	0.24241		0.78191	0.24241
0.39021	0.24415		0.29504	0.24415		0.78305	0.24415
0.40016	0.24592		0.29548	0.24592		0.78421	0.24592
0.43456	0.24768		0.29592	0.24768		0.78534	0.24768
0.41805	0.24947		0.29635	0.24947		0.78648	0.24947
0.40978	0.25129		0.29679	0.25129		0.78763	0.25129
0.41693	0.25309		0.29722	0.25309		0.78875	0.25309
0.41098	0.25491		0.29766	0.25491		0.78988	0.25491
0.42925	0.25676		0.29809	0.25676		0.79101	0.25676
0.40472	0.25863		0.29853	0.25863		0.79214	0.25863
0.43353	0.26051		0.29896	0.26051		0.79326	0.26051
0.42467	0.26238		0.29938	0.26238		0.79436	0.26238
0.43648	0.26429		0.29982	0.26429		0.79548	0.26429
0.42989	0.26621		0.30025	0.26621		0.79659	0.26621
0.38915	0.26814		0.30067	0.26814		0.7977	0.26814
0.38799	0.27009		0.3011	0.27009		0.7988	0.27009
0.39591	0.27204		0.30152	0.27204		0.79989	0.27204
0.3674	0.27403		0.30195	0.27403		0.80099	0.27403
0.38002	0.27602		0.30238	0.27602		0.80209	0.27602
0.37804	0.27802		0.3028	0.27802		0.80317	0.27802
0.37803	0.28006		0.30322	0.28006		0.80426	0.28006
0.35865	0.28209		0.30365	0.28209		0.80534	0.28209
0.37482	0.28416		0.30407	0.28416		0.80642	0.28416
0.36517	0.28624		0.30449	0.28624		0.8075	0.28624
0.37235	0.28832		0.30491	0.28832		0.80857	0.28832
0.38621	0.29039		0.30532	0.29039		0.80962	0.29039
0.39239	0.29253		0.30575	0.29253		0.8107	0.29253
0.39052	0.29469		0.30617	0.29469		0.81177	0.29469
0.40117	0.29685		0.30659	0.29685		0.81283	0.29685
0.39003	0.29903		0.307	0.29903		0.81389	0.29903
0.39723	0.30125		0.30743	0.30125		0.81496	0.30125
0.40333	0.30342		0.30783	0.30342		0.81599	0.30342
0.37717	0.30563		0.30825	0.30563		0.81703	0.30563
0.38761	0.30789		0.30866	0.30789		0.81808	0.30789
0.41711	0.31017		0.30908	0.31017		0.81913	0.31017
0.40843	0.31238		0.30948	0.31238		0.82013	0.31238
0.38884	0.3147		0.3099	0.3147		0.82118	0.3147
0.40982	0.31704		0.31031	0.31704		0.82222	0.31704
0.4154	0.31937		0.31072	0.31937		0.82324	0.31937
0.43791	0.32171		0.31113	0.32171		0.82427	0.32171
0.40939	0.32409		0.31154	0.32409		0.82529	0.32409
0.42426	0.32647		0.31195	0.32647		0.8263	0.32647
0.42349	0.32889		0.31236	0.32889		0.82733	0.32889
0.42125	0.33133		0.31277	0.33133		0.82834	0.33133
0.42013	0.33374		0.31317	0.33374		0.82934	0.33374
0.39988	0.33623		0.31358	0.33623		0.83035	0.33623
0.41448	0.33871		0.31398	0.33871		0.83135	0.33871
0.42195	0.3412		0.31439	0.3412		0.83235	0.3412
0.38781	0.34372		0.31479	0.34372		0.83334	0.34372
0.39903	0.34626		0.31519	0.34626		0.83433	0.34626
0.40323	0.34878		0.31559	0.34878		0.8353	0.34878
0.42641	0.35138		0.31599	0.35138		0.83629	0.35138
0.43193	0.354		0.3164	0.354		0.83728	0.354
0.42765	0.35664		0.3168	0.35664		0.83827	0.35664
0.42114	0.35936		0.31721	0.35936		0.83927	0.35936
0.42316	0.36197		0.3176	0.36197		0.84023	0.36197
0.42271	0.36462		0.318	0.36462		0.84118	0.36462
0.42107	0.36732		0.31839	0.36732		0.84215	0.36732
0.42564	0.37005		0.31879	0.37005		0.84311	0.37005
0.41452	0.37282		0.31919	0.37282		0.84408	0.37282
0.40495	0.37561		0.31959	0.37561		0.84504	0.37561
0.42003	0.37838		0.31998	0.37838		0.84599	0.37838
0.43202	0.38117		0.32038	0.38117		0.84693	0.38117
0.41902	0.38402		0.32077	0.38402		0.84788	0.38402
0.41265	0.38686		0.32117	0.38686		0.84882	0.38686
0.441	0.38974		0.32156	0.38974		0.84976	0.38974
0.41287	0.39264		0.32195	0.39264		0.8507	0.39264
0.41173	0.39557		0.32234	0.39557		0.85164	0.39557
0.39189	0.39853		0.32274	0.39853		0.85257	0.39853
0.40553	0.40149		0.32313	0.40149		0.8535	0.40149
0.4216	0.40449		0.32352	0.40449		0.85443	0.40449
0.41857	0.40751		0.32391	0.40751		0.85535	0.40751
0.42204	0.41055		0.3243	0.41055		0.85627	0.41055
0.40931	0.41364		0.32469	0.41364		0.85719	0.41364
0.40905	0.41672		0.32508	0.41672		0.8581	0.41672
0.41205	0.41985		0.32547	0.41985		0.85902	0.41985
0.40496	0.42299		0.32586	0.42299		0.85993	0.42299
0.41163	0.42611		0.32624	0.42611		0.86082	0.42611
0.41812	0.42936		0.32664	0.42936		0.86174	0.42936
0.39949	0.43254		0.32702	0.43254		0.86263	0.43254
0.39818	0.43576		0.32741	0.43576		0.86352	0.43576
0.40969	0.43903		0.32779	0.43903		0.86441	0.43903
0.40787	0.44231		0.32818	0.44231		0.8653	0.44231
0.42306	0.44566		0.32857	0.44566		0.8662	0.44566
0.43478	0.44902		0.32895	0.44902		0.86709	0.44902
0.41318	0.45239		0.32934	0.45239		0.86797	0.45239
0.41523	0.45576		0.32972	0.45576		0.86884	0.45576
0.43509	0.45915		0.3301	0.45915		0.86971	0.45915
0.42587	0.46264		0.33049	0.46264		0.87059	0.46264
0.40736	0.4661		0.33087	0.4661		0.87145	0.4661
0.41961	0.46956		0.33125	0.46956		0.87231	0.46956
0.43301	0.47306		0.33163	0.47306		0.87317	0.47306
0.43021	0.47666		0.33201	0.47666		0.87404	0.47666
0.41684	0.48033		0.3324	0.48033		0.87491	0.48033
0.40721	0.48392		0.33278	0.48392		0.87576	0.48392
0.43084	0.48751		0.33316	0.48751		0.8766	0.48751
0.41988	0.49117		0.33354	0.49117		0.87745	0.49117
0.39063	0.49487		0.33392	0.49487		0.8783	0.49487
0.36826	0.49863		0.3343	0.49863		0.87914	0.49863
0.38051	0.5024		0.33468	0.5024		0.87999	0.5024
0.39668	0.50618		0.33506	0.50618		0.88082	0.50618
0.38362	0.50999		0.33544	0.50999		0.88166	0.50999
0.40462	0.51381		0.33581	0.51381		0.88248	0.51381
0.39153	0.5177		0.33619	0.5177		0.88331	0.5177
0.36911	0.52163		0.33657	0.52163		0.88414	0.52163
0.39495	0.52557		0.33695	0.52557		0.88497	0.52557
0.39787	0.52951		0.33733	0.52951		0.88578	0.52951
0.38928	0.53351		0.3377	0.53351		0.8866	0.53351
0.38149	0.53755		0.33808	0.53755		0.88742	0.53755
0.39475	0.54163		0.33846	0.54163		0.88823	0.54163
0.40558	0.54575		0.33884	0.54575		0.88905	0.54575
0.38181	0.54987		0.33922	0.54987		0.88985	0.54987
0.39475	0.554		0.33959	0.554		0.89065	0.554
0.42694	0.55819		0.33997	0.55819		0.89145	0.55819
0.39606	0.56241		0.34034	0.56241		0.89225	0.56241
0.40241	0.56667		0.34072	0.56667		0.89304	0.56667
0.40641	0.571		0.3411	0.571		0.89384	0.571
0.41768	0.57532		0.34147	0.57532		0.89463	0.57532
0.43147	0.57966		0.34185	0.57966		0.89541	0.57966
0.41681	0.58406		0.34222	0.58406		0.8962	0.58406
0.41309	0.58849		0.3426	0.58849		0.89698	0.58849
0.41194	0.59292		0.34297	0.59292		0.89775	0.59292
0.39674	0.59744		0.34335	0.59744		0.89853	0.59744
0.40408	0.60199		0.34372	0.60199		0.89931	0.60199
0.40486	0.60654		0.3441	0.60654		0.90008	0.60654
0.4038	0.61112		0.34447	0.61112		0.90084	0.61112
0.40876	0.61582		0.34485	0.61582		0.90162	0.61582
0.41419	0.62046		0.34522	0.62046		0.90238	0.62046
0.40499	0.62517		0.34559	0.62517		0.90313	0.62517
0.40738	0.62995		0.34597	0.62995		0.9039	0.62995
0.41031	0.63473		0.34635	0.63473		0.90465	0.63473
0.41519	0.63947		0.34671	0.63947		0.90539	0.63947
0.40182	0.64435		0.34709	0.64435		0.90614	0.64435
0.40213	0.6493		0.34747	0.6493		0.9069	0.6493
0.41902	0.65424		0.34784	0.65424		0.90764	0.65424
0.40974	0.65923		0.34822	0.65923		0.90839	0.65923
0.41105	0.66433		0.3486	0.66433		0.90914	0.66433
0.41789	0.66936		0.34897	0.66936		0.90987	0.66936
0.41128	0.6744		0.34934	0.6744		0.91059	0.6744
0.40858	0.67955		0.34972	0.67955		0.91133	0.67955
0.42261	0.68476		0.35009	0.68476		0.91206	0.68476
0.40692	0.69003		0.35047	0.69003		0.91279	0.69003
0.41599	0.69526		0.35084	0.69526		0.91352	0.69526
0.40723	0.70051		0.35121	0.70051		0.91423	0.70051
0.38923	0.70586		0.35159	0.70586		0.91495	0.70586
0.42347	0.71126		0.35197	0.71126		0.91567	0.71126
0.38309	0.71665		0.35234	0.71665		0.91638	0.71665
0.39115	0.72214		0.35272	0.72214		0.91709	0.72214
0.4099	0.72771		0.3531	0.72771		0.91781	0.72771
0.39177	0.73319		0.35347	0.73319		0.9185	0.73319
0.39383	0.73877		0.35384	0.73877		0.9192	0.73877
0.39933	0.74446		0.35422	0.74446		0.91991	0.74446
0.39798	0.75016		0.3546	0.75016		0.92061	0.75016
0.40986	0.75584		0.35497	0.75584		0.9213	0.75584
0.4106	0.76167		0.35535	0.76167		0.922	0.76167
0.40564	0.76751		0.35573	0.76751		0.9227	0.76751
0.39767	0.7734		0.35611	0.7734		0.92339	0.7734
0.40205	0.7793		0.35648	0.7793		0.92407	0.7793
0.39453	0.78517		0.35685	0.78517		0.92475	0.78517
0.37008	0.79111		0.35723	0.79111		0.92542	0.79111
0.39169	0.79732		0.35762	0.79732		0.92612	0.79732
0.39081	0.80346		0.358	0.80346		0.9268	0.80346
0.37879	0.80957		0.35837	0.80957		0.92747	0.80957
0.39971	0.81577		0.35875	0.81577		0.92814	0.81577
0.39602	0.82199		0.35913	0.82199		0.92881	0.82199
0.40143	0.82825		0.35951	0.82825		0.92947	0.82825
0.38175	0.83455		0.35988	0.83455		0.93013	0.83455
0.38132	0.84095		0.36026	0.84095		0.9308	0.84095
0.35412	0.84752		0.36065	0.84752		0.93147	0.84752
0.38058	0.854		0.36103	0.854		0.93213	0.854
0.39141	0.8605		0.36141	0.8605		0.93278	0.8605
0.38135	0.86707		0.36179	0.86707		0.93343	0.86707
0.39547	0.87371		0.36217	0.87371		0.93408	0.87371
0.38871	0.88042		0.36255	0.88042		0.93473	0.88042
0.38783	0.88727		0.36294	0.88727		0.93538	0.88727
0.38616	0.89407		0.36332	0.89407		0.93603	0.89407
0.41571	0.90091		0.36371	0.90091		0.93667	0.90091
0.40412	0.90782		0.36409	0.90782		0.93731	0.90782
0.39949	0.91472		0.36447	0.91472		0.93794	0.91472
0.40301	0.92181		0.36486	0.92181		0.93858	0.92181
0.38839	0.92888		0.36525	0.92888		0.93921	0.92888
0.42103	0.93597		0.36563	0.93597		0.93984	0.93597
0.38064	0.94318		0.36602	0.94318		0.94047	0.94318
0.37664	0.95044		0.36641	0.95044		0.94109	0.95044
0.38499	0.95772		0.36679	0.95772		0.94172	0.95772
0.38584	0.9651		0.36718	0.9651		0.94234	0.9651
0.38027	0.97253		0.36757	0.97253		0.94296	0.97253
0.37865	0.97992		0.36796	0.97992		0.94357	0.97992
0.3879	0.98754		0.36835	0.98754		0.94419	0.98754
0.37516	0.9952		0.36874	0.9952		0.94481	0.9952
0.37431	1.00283		0.36913	1.00283		0.94542	1.00283
0.37968	1.01046		0.36952	1.01046		0.94602	1.01046
0.38426	1.01821		0.36991	1.01821		0.94662	1.01821
0.40633	1.02612		0.37031	1.02612		0.94723	1.02612
0.39546	1.03404		0.3707	1.03404		0.94784	1.03404
0.41352	1.04199		0.3711	1.04199		0.94844	1.04199
0.38283	1.05		0.37149	1.05		0.94903	1.05
0.38319	1.05808		0.37189	1.05808		0.94963	1.05808
0.38274	1.06621		0.37228	1.06621		0.95022	1.06621
0.39738	1.07444		0.37268	1.07444		0.95081	1.07444
0.40012	1.08276		0.37308	1.08276		0.9514	1.08276
0.39963	1.0911		0.37348	1.0911		0.95199	1.0911
0.37983	1.09934		0.37387	1.09934		0.95256	1.09934
0.388	1.10788		0.37427	1.10788		0.95315	1.10788
0.42398	1.1165		0.37468	1.1165		0.95374	1.1165
0.383	1.12517		0.37508	1.12517		0.95432	1.12517
0.39069	1.13388		0.37549	1.13388		0.9549	1.13388
0.39846	1.14253		0.37589	1.14253		0.95547	1.14253
0.38587	1.15128		0.37629	1.15128		0.95604	1.15128
0.38419	1.16018		0.3767	1.16018		0.95661	1.16018
0.38531	1.16919		0.37711	1.16919		0.95718	1.16919
0.38136	1.17824		0.37751	1.17824		0.95775	1.17824
0.35469	1.18724		0.37792	1.18724		0.95831	1.18724
0.35168	1.19643		0.37833	1.19643		0.95887	1.19643
0.37296	1.20576		0.37874	1.20576		0.95944	1.20576
0.30918	1.21512		0.37915	1.21512		0.96	1.21512
0.34839	1.22437		0.37956	1.22437		0.96055	1.22437
0.37957	1.23382		0.37997	1.23382		0.9611	1.23382
0.35314	1.24332		0.38039	1.24332		0.96165	1.24332
0.34523	1.25295		0.3808	1.25295		0.96221	1.25295
0.36792	1.26271		0.38122	1.26271		0.96276	1.26271
0.37488	1.27244		0.38164	1.27244		0.9633	1.27244
0.36757	1.28223		0.38205	1.28223		0.96385	1.28223
0.35654	1.29221		0.38247	1.29221		0.96439	1.29221
0.35432	1.30228		0.3829	1.30228		0.96494	1.30228
0.36645	1.31233		0.38332	1.31233		0.96548	1.31233
0.36806	1.32239		0.38374	1.32239		0.96601	1.32239
0.35615	1.33257		0.38416	1.33257		0.96654	1.33257
0.34592	1.34285		0.38458	1.34285		0.96707	1.34285
0.35414	1.35323		0.38501	1.35323		0.9676	1.35323
0.36502	1.36372		0.38543	1.36372		0.96814	1.36372
0.37133	1.37429		0.38586	1.37429		0.96866	1.37429
0.36307	1.38478		0.38629	1.38478		0.96918	1.38478
0.35019	1.39553		0.38672	1.39553		0.96971	1.39553
0.36153	1.40652		0.38716	1.40652		0.97024	1.40652
0.33785	1.41731		0.38759	1.41731		0.97075	1.41731
0.36647	1.42827		0.38802	1.42827		0.97127	1.42827
0.3659	1.43942		0.38846	1.43942		0.97179	1.43942
0.35131	1.45057		0.38889	1.45057		0.97231	1.45057
0.36943	1.46167		0.38933	1.46167		0.97281	1.46167
0.3664	1.47289		0.38976	1.47289		0.97332	1.47289
0.36789	1.4844		0.39021	1.4844		0.97383	1.4844
0.35998	1.49588		0.39065	1.49588		0.97434	1.49588
0.3574	1.5075		0.39109	1.5075		0.97485	1.5075
0.36774	1.51938		0.39154	1.51938		0.97536	1.51938
0.37175	1.53107		0.39199	1.53107		0.97586	1.53107
0.35212	1.54291		0.39243	1.54291		0.97636	1.54291
0.37004	1.55481		0.39288	1.55481		0.97685	1.55481
0.37261	1.56685		0.39333	1.56685		0.97735	1.56685
0.36913	1.57913		0.39379	1.57913		0.97785	1.57913
0.38367	1.59127		0.39424	1.59127		0.97834	1.59127
0.39539	1.604		0.3947	1.604		0.97884	1.604
0.38655	1.61638		0.39516	1.61638		0.97933	1.61638
0.38423	1.62847		0.3956	1.62847		0.9798	1.62847
0.40912	1.64112		0.39606	1.64112		0.98029	1.64112
0.38909	1.65391		0.39652	1.65391		0.98078	1.65391
0.3904	1.66672		0.39698	1.66672		0.98126	1.66672
0.39635	1.67966		0.39745	1.67966		0.98174	1.67966
0.40417	1.69277		0.39792	1.69277		0.98222	1.69277
0.38852	1.70588		0.39838	1.70588		0.9827	1.70588
0.39625	1.71903		0.39885	1.71903		0.98317	1.71903
0.39984	1.73242		0.39932	1.73242		0.98365	1.73242
0.38568	1.74586		0.39979	1.74586		0.98412	1.74586
0.38852	1.75925		0.40026	1.75925		0.98458	1.75925
0.3814	1.773		0.40074	1.773		0.98506	1.773
0.40432	1.78696		0.40122	1.78696		0.98553	1.78696
0.4254	1.8008		0.4017	1.8008		0.986	1.8008
0.40314	1.8146		0.40218	1.8146		0.98645	1.8146
0.41476	1.82862		0.40266	1.82862		0.98691	1.82862
0.41056	1.84316		0.40315	1.84316		0.98739	1.84316
0.42991	1.85744		0.40364	1.85744		0.98784	1.85744
0.43891	1.87178		0.40412	1.87178		0.9883	1.87178
0.45032	1.88626		0.40461	1.88626		0.98875	1.88626
0.4255	1.90085		0.4051	1.90085		0.98921	1.90085
0.41999	1.91569		0.4056	1.91569		0.98966	1.91569
0.40126	1.93057		0.40609	1.93057		0.99011	1.93057
0.41112	1.94559		0.40659	1.94559		0.99056	1.94559
0.38824	1.96072		0.40709	1.96072		0.99101	1.96072
0.39752	1.97586		0.40759	1.97586		0.99145	1.97586
0.41299	1.9912		0.40809	1.9912		0.9919	1.9912
0.39495	2.00666		0.40859	2.00666		0.99234	2.00666
0.39085	2.02235		0.40911	2.02235		0.99279	2.02235
0.37856	2.03822		0.40962	2.03822		0.99323	2.03822
0.38733	2.05395		0.41013	2.05395		0.99367	2.05395
0.39812	2.06997		0.41064	2.06997		0.99411	2.06997
0.37041	2.08598		0.41116	2.08598		0.99454	2.08598
0.38367	2.10214		0.41167	2.10214		0.99497	2.10214
0.39048	2.11861		0.4122	2.11861		0.99541	2.11861
0.4255	2.13506		0.41272	2.13506		0.99584	2.13506
0.41024	2.15159		0.41324	2.15159		0.99627	2.15159
0.43827	2.16831		0.41377	2.16831		0.99669	2.16831
0.39732	2.18518		0.4143	2.18518		0.99712	2.18518
0.41617	2.20216		0.41483	2.20216		0.99755	2.20216
0.41654	2.21938		0.41537	2.21938		0.99797	2.21938
0.40196	2.23671		0.41591	2.23671		0.9984	2.23671
0.4154	2.25406		0.41644	2.25406		0.99882	2.25406
0.43312	2.27159		0.41698	2.27159		0.99924	2.27159
0.45195	2.28952		0.41754	2.28952		0.99966	2.28952
0.43259	2.30705		0.41808	2.30705		1.00007	2.30705
0.42752	2.325		0.41863	2.325		1.00048	2.325
0.41414	2.34311		0.41918	2.34311		1.0009	2.34311
0.42547	2.36127		0.41973	2.36127		1.00131	2.36127
0.41964	2.37981		0.42029	2.37981		1.00172	2.37981
0.41541	2.39822		0.42085	2.39822		1.00213	2.39822
0.42511	2.41685		0.42141	2.41685		1.00254	2.41685
0.43256	2.43565		0.42198	2.43565		1.00294	2.43565
0.4368	2.45468		0.42255	2.45468		1.00335	2.45468
0.40658	2.47435		0.42314	2.47435		1.00377	2.47435
0.44779	2.49325		0.42371	2.49325		1.00416	2.49325
0.43493	2.51257		0.42429	2.51257		1.00456	2.51257
0.44079	2.53218		0.42487	2.53218		1.00496	2.53218
0.43376	2.55172		0.42545	2.55172		1.00536	2.55172
0.43382	2.57197		0.42606	2.57197		1.00576	2.57197
0.44274	2.59211		0.42665	2.59211		1.00616	2.59211
0.43117	2.61211		0.42725	2.61211		1.00655	2.61211
0.44607	2.6322		0.42784	2.6322		1.00694	2.6322
0.41892	2.65268		0.42845	2.65268		1.00733	2.65268
0.42807	2.67336		0.42906	2.67336		1.00772	2.67336
0.43848	2.69422		0.42967	2.69422		1.00811	2.69422
0.44607	2.7154		0.4303	2.7154		1.0085	2.7154
0.44856	2.7367		0.43093	2.7367		1.00889	2.7367
0.45226	2.75767		0.43155	2.75767		1.00927	2.75767
0.45228	2.7793		0.43219	2.7793		1.00965	2.7793
0.44788	2.80092		0.43283	2.80092		1.01004	2.80092
0.45318	2.82274		0.43348	2.82274		1.01042	2.82274
0.44675	2.84483		0.43413	2.84483		1.0108	2.84483
0.44517	2.86682		0.43478	2.86682		1.01118	2.86682
0.44149	2.88949		0.43546	2.88949		1.01156	2.88949
0.459	2.91192		0.43613	2.91192		1.01193	2.91192
0.45229	2.93438		0.43749	2.9573		1.0123	2.93438
0.44946	2.9573		0.43819	2.98047		1.01268	2.9573
0.45848	2.98047		0.4389	3.00365		1.01305	2.98047
0.45826	3.00365		0.43961	3.02702		1.01342	3.00365
0.45498	3.02702		0.44033	3.05072		1.01379	3.02702
0.44	3.05072		0.44107	3.07473		1.01416	3.05072
0.45489	3.07473		0.44182	3.0986		1.01453	3.07473
0.4598	3.0986		0.44257	3.1228		1.0149	3.0986
0.46137	3.1228		0.44334	3.14716		1.01527	3.1228
0.44534	3.14716		0.44412	3.17166		1.01563	3.14716
0.44798	3.17166		0.44491	3.19641		1.01599	3.17166
0.43065	3.19641		0.44571	3.22122		1.01635	3.19641
0.42056	3.22122		0.44653	3.24631		1.01671	3.22122
0.43659	3.24631		0.44737	3.27179		1.01707	3.24631
0.4392	3.27179		0.44823	3.29753		1.01743	3.27179
0.45331	3.29753		0.4491	3.32319		1.01779	3.29753
0.44784	3.32319		0.44999	3.34902		1.01815	3.32319
0.45483	3.34902		0.45089	3.37521		1.0185	3.34902
0.45509	3.37521		0.45182	3.40152		1.01886	3.37521
0.44957	3.40152		0.45276	3.42785		1.01921	3.40152
0.42102	3.42785		0.45373	3.45482		1.01956	3.42785
0.43329	3.45482		0.45471	3.48167		1.01991	3.45482
0.44063	3.48167		0.45573	3.50898		1.02026	3.48167
0.43566	3.50898		0.45677	3.53648		1.02061	3.50898
0.43624	3.53648		0.45782	3.56378		1.02096	3.53648
0.4327	3.56378		0.4589	3.59156		1.0213	3.56378
0.43426	3.59156		0.46001	3.61962		1.02164	3.59156
0.45079	3.61962		0.46115	3.64803		1.02199	3.61962
0.46877	3.64803		0.46232	3.67664		1.02233	3.64803
0.47883	3.67664		0.46351	3.70524		1.02267	3.67664
0.45807	3.70524		0.46474	3.73428		1.02301	3.70524
0.44357	3.73428		0.46598	3.76324		1.02335	3.73428
0.46264	3.76324		0.46726	3.79268		1.02369	3.76324
0.46791	3.79268		0.46859	3.82264		1.02403	3.79268
0.47257	3.82264		0.46993	3.85245		1.02437	3.82264
0.48199	3.85245		0.47128	3.88181		1.0247	3.85245
0.47528	3.88181		0.47269	3.91218		1.02503	3.88181
0.49413	3.91218		0.47415	3.94301		1.02536	3.91218
0.48639	3.94301		0.47564	3.97383		1.0257	3.94301
0.49465	3.97383		0.47717	4.00514		1.02603	3.97383
0.47898	4.00514		0.47875	4.03665		1.02636	4.00514
0.48862	4.03665		0.48033	4.06794		1.02669	4.03665
0.4891	4.06794		0.48197	4.0995		1.02702	4.06794
0.47554	4.0995		0.48367	4.13179		1.02734	4.0995
0.48451	4.13179		0.48538	4.16381		1.02767	4.13179
0.4746	4.16381		0.48714	4.19587		1.028	4.16381
0.47917	4.19587		0.48895	4.22842		1.02832	4.19587
0.48962	4.22842		0.49083	4.2615		1.02864	4.22842
0.49321	4.2615		0.49277	4.29494		1.02896	4.2615
0.48716	4.29494		0.49478	4.32898		1.02928	4.29494
0.51067	4.32898		0.49682	4.36284		1.02961	4.32898
0.49346	4.36284		0.49892	4.39686		1.02993	4.36284
0.49538	4.39686		0.50108	4.43135		1.03025	4.39686
0.50834	4.43135		0.50332	4.46633		1.03056	4.43135
0.49397	4.46633		0.50553	4.50029		1.03088	4.46633
0.49348	4.50029		0.50789	4.53593		1.03119	4.50029
0.5213	4.53593		0.51031	4.57177		1.03151	4.53593
0.5207	4.57177		0.51274	4.60723		1.03183	4.57177
0.53332	4.60723		0.51532	4.64424		1.03214	4.60723
0.52615	4.64424		0.51783	4.67978		1.03246	4.64424
0.52671	4.67978		0.52042	4.71601		1.03276	4.67978
0.52645	4.71601		0.52309	4.75293		1.03307	4.71601
0.54646	4.75293		0.52581	4.79009		1.03338	4.75293
0.53376	4.79009		0.52856	4.82762		1.03369	4.79009
0.53427	4.82762		0.53137	4.86568		1.034	4.82762
0.53731	4.86568		0.53419	4.90388		1.03431	4.86568
0.55298	4.90388		0.53701	4.94204		1.03461	4.90388
0.55257	4.94204		0.53983	4.98031		1.03492	4.94204
0.54579	4.98031		0.5427	5.01958		1.03522	4.98031
0.54886	5.01958		0.54554	5.05885		1.03553	5.01958
0.53646	5.05885		0.54836	5.09837		1.03583	5.05885
0.53405	5.09837		0.55116	5.13819		1.03613	5.09837
0.55616	5.13819		0.5539	5.17812		1.03643	5.13819
0.55087	5.17812		0.55666	5.21914		1.03673	5.17812
0.53688	5.21914		0.55932	5.25991		1.03703	5.21914
0.56141	5.25991		0.5619	5.30071		1.03733	5.25991
0.54988	5.30071		0.56443	5.34201		1.03763	5.30071
0.56422	5.34201		0.56691	5.38406		1.03792	5.34201
0.56016	5.38406		0.56929	5.42617		1.03822	5.38406
0.56049	5.42617		0.57158	5.46851		1.03852	5.42617
0.586	5.46851		0.57378	5.51094		1.03881	5.46851
0.56218	5.51094		0.57589	5.55361		1.0391	5.51094
0.57697	5.55361		0.57796	5.59762		1.03939	5.55361
0.5505	5.59762		0.57995	5.64218		1.03969	5.59762
0.56426	5.64218		0.58183	5.68626		1.03998	5.64218
0.57729	5.68626		0.58361	5.73044		1.04027	5.68626
0.57504	5.73044		0.58535	5.77563		1.04056	5.73044
0.55891	5.77563		0.58698	5.82022		1.04085	5.77563
0.57074	5.82022		0.58857	5.86566		1.04114	5.82022
0.58264	5.86566		0.59012	5.91199		1.04143	5.86566
0.57332	5.91199		0.59161	5.95869		1.04172	5.91199
0.58026	5.95869		0.59303	6.00509		1.04201	5.95869
0.57693	6.00509		0.59441	6.05198		1.04229	6.00509
0.57292	6.05198		0.59576	6.09913		1.04257	6.05198
0.58211	6.09913		0.59707	6.14679		1.04286	6.09913
0.58462	6.14679		0.59837	6.19506		1.04314	6.14679
0.57792	6.19506		0.59964	6.24377		1.04342	6.19506
0.57451	6.24377		0.60087	6.29214		1.04371	6.24377
0.58363	6.29214		0.6021	6.34142		1.04399	6.29214
0.60738	6.34142		0.60331	6.39124		1.04427	6.34142
0.59303	6.39124		0.60451	6.44116		1.04455	6.39124
0.60726	6.44116		0.60568	6.49132		1.04483	6.44116
0.60935	6.49132		0.60686	6.54247		1.04511	6.49132
0.61093	6.54247		0.60802	6.59379		1.04539	6.54247
0.60735	6.59379		0.60916	6.64518		1.04566	6.59379
0.60413	6.64518		0.61028	6.69684		1.04594	6.64518
0.60707	6.69684		0.61139	6.74889		1.04621	6.69684
0.59091	6.74889		0.61251	6.8022		1.04649	6.74889
0.60828	6.8022		0.61361	6.85603		1.04677	6.8022
0.61801	6.85603		0.6147	6.9101		1.04704	6.85603
0.63276	6.9101		0.61577	6.96435		1.04732	6.9101
0.62563	6.96435		0.61679	7.01742		1.04759	6.96435
0.61965	7.01742		0.61783	7.07236		1.04786	7.01742
0.62489	7.07236		0.61885	7.12805		1.04813	7.07236
0.63186	7.12805		0.61985	7.18383		1.04841	7.12805
0.64619	7.18383		0.62084	7.24012		1.04868	7.18383
0.65189	7.24012		0.62181	7.29711		1.04895	7.24012
0.63029	7.29711		0.62275	7.35402		1.04922	7.29711
0.63083	7.35402		0.62369	7.41165		1.04949	7.35402
0.62956	7.41165		0.62461	7.47024		1.04976	7.41165
0.64135	7.47024		0.6408	7.52799		1.05003	7.47024
0.63164	7.52799		0.64097	7.58782		1.05029	7.52799
0.63874	7.58782		0.64113	7.64732		1.05056	7.58782
0.63161	7.64732		0.64129	7.70669		1.05083	7.64732
0.6516	7.70669		0.64145	7.76696		1.05109	7.70669
0.63474	7.76696		0.64161	7.82794		1.05136	7.76696
0.64703	7.82794		0.64177	7.88884		1.05162	7.82794
0.64282	7.88884		0.64194	7.9505		1.05189	7.88884
0.66081	7.9505		0.6421	8.01319		1.05215	7.9505
0.64686	8.01319		0.64226	8.07648		1.05242	8.01319
0.64225	8.07648		0.66807	8.13893		1.05268	8.07648
0.66121	8.13893		0.66824	8.2016		1.05294	8.13893
0.66805	8.2016		0.6684	8.26582		1.0532	8.2016
0.6653	8.26582		0.66857	8.33162		1.05346	8.26582
0.65391	8.33162		0.66874	8.39761		1.05373	8.33162
0.67331	8.39761		0.6689	8.46317		1.05399	8.39761
0.66488	8.46317		0.66907	8.52985		1.05425	8.46317
0.67025	8.52985		0.66924	8.59655		1.05451	8.52985
0.66979	8.59655		0.6694	8.66291		1.05477	8.59655
0.6804	8.66291		0.66956	8.73078		1.05502	8.66291
0.67616	8.73078		0.66973	8.80006		1.05528	8.73078
0.68359	8.80006		0.66989	8.8698		1.05554	8.80006
0.68605	8.8698		0.67006	8.93923		1.05581	8.8698
0.67396	8.93923		0.67022	9.00832		1.05606	8.93923
0.67537	9.00832		0.69613	9.07864		1.05632	9.00832
0.68828	9.07864		0.69629	9.14985		1.05657	9.07864
0.69298	9.14985		0.69646	9.22126		1.05683	9.14985
0.68546	9.22126		0.69663	9.2932		1.05708	9.22126
0.67743	9.2932		0.6968	9.36632		1.05734	9.2932
0.68506	9.36632		0.69697	9.44002		1.05759	9.36632
0.6924	9.44002		0.69713	9.51358		1.05785	9.44002
0.68213	9.51358		0.6973	9.58788		1.0581	9.51358
0.69116	9.58788		0.69747	9.66307		1.05836	9.58788
0.6916	9.66307		0.69763	9.73866		1.05861	9.66307
0.70104	9.73866		0.6978	9.81559		1.05886	9.73866
0.69137	9.81559		0.69797	9.89254		1.05912	9.81559
0.69071	9.89254		0.69814	9.97004		1.05937	9.89254
0.71299	9.97004		0.6983	10.0482		1.05962	9.97004
0.70395	10.0482		0.69847	10.1262		1.05988	10.0482
0.71381	10.1262		0.69863	10.206		1.06013	10.1262
0.71511	10.206		0.6988	10.2863		1.06038	10.206
0.7019	10.2863		0.69896	10.3666		1.06063	10.2863
0.70215	10.3666		0.69913	10.4474		1.06088	10.3666
0.70301	10.4474		0.69929	10.5297		1.06113	10.4474
0.70268	10.5297		0.69946	10.6118		1.06138	10.5297
0.70462	10.6118		0.7255	10.6951		1.06163	10.6118
0.70054	10.6951		0.72567	10.7795		1.06188	10.6951
0.70393	10.7795		0.72584	10.8643		1.06213	10.7795
0.71167	10.8643		0.72601	10.9483		1.06238	10.8643
0.72947	10.9483		0.72618	11.0352		1.06263	10.9483
0.72086	11.0352		0.72635	11.1216		1.06288	11.0352
0.71495	11.1216		0.72652	11.208		1.06313	11.1216
0.71593	11.208		0.75261	11.2975		1.06337	11.208
0.7443	11.2975		0.75278	11.385		1.06363	11.2975
0.74311	11.385		0.75296	11.4738		1.06387	11.385
0.7429	11.4738		0.75313	11.5637		1.06412	11.4738
0.74325	11.5637		0.75331	11.6542		1.06437	11.5637
0.76102	11.6542		0.75348	11.7453		1.06461	11.6542
0.76707	11.7453		0.75366	11.8378		1.06486	11.7453
0.76798	11.8378		0.75383	11.9306		1.06511	11.8378
0.77104	11.9306		0.75401	12.024		1.06536	11.9306
0.76999	12.024		0.75418	12.1183		1.0656	12.024
0.7585	12.1183		0.78033	12.2128		1.06585	12.1183
0.7567	12.2128		0.78051	12.3086		1.06609	12.2128
0.77075	12.3086		0.78069	12.405		1.06634	12.3086
0.77215	12.405		0.78087	12.5022		1.06659	12.405
0.75913	12.5022		0.78105	12.6001		1.06683	12.5022
0.76161	12.6001		0.78123	12.6972		1.06708	12.6001
0.77026	12.6972		0.78141	12.7985		1.06732	12.6972
0.77014	12.7985		0.78159	12.8994		1.06757	12.7985
0.77311	12.8994		0.78177	13.0003		1.06782	12.8994
0.7867	13.0003		0.80799	13.1035		1.06806	13.0003
0.80058	13.1035		0.83421	13.2036		1.06831	13.1035
0.82753	13.2036		0.8344	13.3074		1.06855	13.2036
0.83181	13.3074		0.83459	13.4126		1.0688	13.3074
0.83612	13.4126		0.83478	13.518		1.06904	13.4126
0.83548	13.518		0.83497	13.6237		1.06929	13.518
0.83315	13.6237		0.83517	13.7341		1.06953	13.6237
0.83243	13.7341		0.83536	13.8409		1.06979	13.7341
0.84336	13.8409		0.83555	13.9474		1.07003	13.8409
0.82802	13.9474		0.83574	14.0565		1.07027	13.9474
0.84021	14.0565		0.83593	14.167		1.07051	14.0565
0.84033	14.167		0.83612	14.2773		1.07076	14.167
0.82575	14.2773		0.83631	14.3894		1.071	14.2773
0.84151	14.3894		0.83651	14.5028		1.07125	14.3894
0.8351	14.5028		0.8367	14.6163		1.0715	14.5028
0.83775	14.6163		0.83689	14.7302		1.07174	14.6163
0.83095	14.7302		0.83708	14.8456		1.07198	14.7302
0.83465	14.8456		0.83727	14.962		1.07223	14.8456
0.83368	14.962		0.83746	15.0793		1.07247	14.962
0.8393	15.0793		0.83765	15.1974		1.07272	15.0793
0.83953	15.1974		0.83784	15.3167		1.07296	15.1974
0.84165	15.3167		0.83804	15.4383		1.07321	15.3167
0.8427	15.4383		0.83823	15.5598		1.07346	15.4383
0.8513	15.5598		0.83842	15.6807		1.0737	15.5598
0.85005	15.6807		0.83861	15.8028		1.07395	15.6807
0.84245	15.8028		0.8388	15.9272		1.07419	15.8028
0.84594	15.9272		0.86518	16.0505		1.07444	15.9272
0.86485	16.0505		0.86538	16.1758		1.07468	16.0505
0.86864	16.1758		0.86558	16.3045		1.07493	16.1758
0.87365	16.3045		0.86578	16.4335		1.07518	16.3045
0.87336	16.4335		0.86598	16.5615		1.07542	16.4335
0.85713	16.5615		0.86617	16.6897		1.07567	16.5615
0.86267	16.6897		0.86637	16.8205		1.07591	16.6897
0.86115	16.8205		0.86657	16.9547		1.07616	16.8205
0.89187	16.9547		0.89301	17.0888		1.07641	16.9547
0.89314	17.0888		0.89321	17.2217		1.07666	17.0888
0.89915	17.2217		0.89342	17.3559		1.07691	17.2217
0.8764	17.3559		0.89362	17.4919		1.07715	17.3559
0.89568	17.4919		0.89383	17.6296		1.0774	17.4919
0.89842	17.6296		0.89404	17.7688		1.07765	17.6296
0.90132	17.7688		0.92051	17.9083		1.0779	17.7688
0.93088	17.9083		0.92073	18.0478		1.07815	17.9083
0.93336	18.0478		0.94722	18.1883		1.07839	18.0478
0.95658	18.1883		0.94744	18.331		1.07864	18.1883
0.96641	18.331		0.97396	18.4757		1.07889	18.331
0.95814	18.4757		0.97418	18.6203		1.07914	18.4757
0.96237	18.6203		0.9744	18.765		1.07939	18.6203
0.96323	18.765		0.97463	18.9115		1.07964	18.765
0.97696	18.9115		0.97486	19.0628		1.07989	18.9115
0.96982	19.0628		0.97508	19.2111		1.08014	19.0628
0.96468	19.2111		0.97531	19.3621		1.08039	19.2111
1.00867	19.3621		0.97554	19.5134		1.08064	19.3621
0.98395	19.5134		0.97576	19.6645		1.08089	19.5134
0.99213	19.6645		1.00234	19.8205		1.08114	19.6645
0.99292	19.8205		1.00258	19.9768		1.0814	19.8205
0.99329	19.9768		1.00281	20.1333		1.08165	19.9768
0.9929	20.1333		1.00304	20.2903		1.0819	20.1333
0.98652	20.2903		1.00328	20.4488		1.08215	20.2903
0.99377	20.4488		1.00352	20.6114		1.08241	20.4488
0.99766	20.6114		1.00375	20.773		1.08266	20.6114
0.99618	20.773		1.00399	20.9359		1.08292	20.773
0.99696	20.9359		1.00423	21.1001		1.08317	20.9359
0.99465	21.1001		1.00446	21.2649		1.08343	21.1001
1.00214	21.2649		1.0047	21.4326		1.08368	21.2649
0.99306	21.4326		1.00494	21.6003		1.08394	21.4326
0.9972	21.6003		1.00518	21.7718		1.0842	21.6003
0.99653	21.7718		1.00542	21.9444		1.08446	21.7718
0.98775	21.9444		1.00565	22.1118		1.08472	21.9444
0.9911	22.1118		1.00589	22.2868		1.08497	22.1118
0.99246	22.2868		1.00613	22.4607		1.08523	22.2868
1.0008	22.4607		1.00637	22.6363		1.08548	22.4607
1.00456	22.6363		1.00661	22.8152		1.08574	22.6363
0.99473	22.8152		1.00686	22.9945		1.086	22.8152
0.99446	22.9945		1.03357	23.1749		1.08627	22.9945
1.03141	23.1749		1.03382	23.3554		1.08653	23.1749
1.0366	23.3554		1.03407	23.538		1.08679	23.3554
1.03451	23.538		1.03432	23.7237		1.08705	23.538
1.0379	23.7237		1.03457	23.9087		1.08731	23.7237
1.03597	23.9087		1.03482	24.0984		1.08757	23.9087
1.03926	24.0984		1.03507	24.2876		1.08784	24.0984
1.03219	24.2876		1.03532	24.4764		1.0881	24.2876
1.03727	24.4764		1.03558	24.6679		1.08837	24.4764
1.03593	24.6679		1.03583	24.8645		1.08863	24.6679
1.03746	24.8645		1.03609	25.0583		1.0889	24.8645
1.03823	25.0583		1.03634	25.2539		1.08917	25.0583
1.04368	25.2539		1.03659	25.4524		1.08943	25.2539
1.04684	25.4524		1.06341	25.6523		1.0897	25.4524
1.06213	25.6523		1.06367	25.8522		1.08997	25.6523
1.06678	25.8522		1.06394	26.0556		1.09024	25.8522
1.05924	26.0556		1.0642	26.2606		1.09051	26.0556
1.06043	26.2606		1.06446	26.466		1.09078	26.2606
1.06646	26.466		1.06473	26.6729		1.09105	26.466
1.06147	26.6729		1.06501	26.89		1.09132	26.6729
1.05821	26.89		1.06527	27.0981		1.09161	26.89
1.05382	27.0981		1.06553	27.3058		1.09188	27.0981
1.06283	27.3058		1.0658	27.521		1.09214	27.3058
1.06151	27.521		1.06607	27.7372		1.09242	27.521
1.0764	27.7372		1.06634	27.9547		1.0927	27.7372
1.07561	27.9547		1.06661	28.1732		1.09297	27.9547
1.07453	28.1732		1.06688	28.3935		1.09325	28.1732
1.08579	28.3935		1.06715	28.6164		1.09353	28.3935
1.08396	28.6164		1.06743	28.8421		1.09381	28.6164
1.08252	28.8421		1.0677	29.068		1.09409	28.8421
1.08602	29.068		1.06798	29.2962		1.09437	29.068
1.08271	29.2962		1.06825	29.5268		1.09465	29.2962
1.08683	29.5268		1.06853	29.7587		1.09493	29.5268
1.08518	29.7587		1.06881	29.9917		1.09522	29.7587
1.07766	29.9917		1.06908	30.2235		1.0955	29.9917
1.06993	30.2235		1.06936	30.4615		1.09578	30.2235
1.07862	30.4615		1.06965	30.7044		1.09607	30.4615
1.07325	30.7044		1.06992	30.9424		1.09636	30.7044
1.08371	30.9424		1.07021	31.1865		1.09665	30.9424
1.07401	31.1865		1.07049	31.4303		1.09694	31.1865
1.08208	31.4303		1.07077	31.678		1.09723	31.4303
1.07918	31.678		1.07106	31.9295		1.09752	31.678
1.07972	31.9295		1.07134	32.1758		1.09781	31.9295
1.06861	32.1758		1.07163	32.4292		1.0981	32.1758
1.08532	32.4292		1.07192	32.6832		1.0984	32.4292
1.07265	32.6832		1.07221	32.9412		1.09869	32.6832
1.07725	32.9412		1.0725	33.2049		1.09899	32.9412
1.08251	33.2049		1.07279	33.4624		1.09929	33.2049
1.07615	33.4624		1.07308	33.7229		1.09959	33.4624
1.07868	33.7229		1.07338	33.987		1.09988	33.7229
1.08276	33.987		1.07367	34.2535		1.10018	33.987
1.08612	34.2535		1.07396	34.5204		1.10049	34.2535
1.07732	34.5204		1.07426	34.7911		1.10079	34.5204
1.07663	34.7911		1.07456	35.0696		1.10109	34.7911
1.07742	35.0696		1.07486	35.3447		1.1014	35.0696
1.07901	35.3447		1.07515	35.6167		1.10171	35.3447
1.07504	35.6167		1.07546	35.8977		1.10201	35.6167
1.07228	35.8977		1.07576	36.1795		1.10232	35.8977
1.07787	36.1795		1.07606	36.4629		1.10263	36.1795
1.09541	36.4629		1.07637	36.7493		1.10294	36.4629
1.08335	36.7493		1.07667	37.0388		1.10325	36.7493
1.08182	37.0388		1.07698	37.3288		1.10357	37.0388
1.07357	37.3288		1.07729	37.6216		1.10388	37.3288
1.08852	37.6216		1.0776	37.9169		1.1042	37.6216
1.07914	37.9169		1.07791	38.2138		1.10451	37.9169
1.08612	38.2138		1.07822	38.5124		1.10483	38.2138
1.08954	38.5124		1.07853	38.8162		1.10515	38.5124
1.09267	38.8162		1.07885	39.1191		1.10547	38.8162
1.08173	39.1191		1.07917	39.4284		1.10579	39.1191
1.07836	39.4284		1.07949	39.7401		1.10612	39.4284
1.09315	39.7401		1.0798	40.0478		1.10645	39.7401
1.08997	40.0478		1.08012	40.3657		1.10677	40.0478
1.09186	40.3657		1.08044	40.68		1.1071	40.3657
1.08847	40.68		1.10776	40.9987		1.10743	40.68
1.09851	40.9987		1.10809	41.321		1.10776	40.9987
1.08974	41.321		1.10842	41.6397		1.10809	41.321
1.10339	41.6397		1.10876	41.9715		1.10842	41.6397
1.09738	41.9715		1.1091	42.3004		1.10876	41.9715
1.10146	42.3004		1.10944	42.633		1.1091	42.3004
1.11043	42.633		1.10978	42.9705		1.10944	42.633
1.11072	42.9705		1.11012	43.3033		1.10978	42.9705
1.11369	43.3033		1.11047	43.6469		1.11012	43.3033
1.11827	43.6469		1.11081	43.9896		1.11047	43.6469
1.10177	43.9896		1.11115	44.3326		1.11081	43.9896
1.11103	44.3326		1.1115	44.6797		1.11115	44.3326
1.10929	44.6797		1.11185	45.0314		1.1115	44.6797
1.11553	45.0314		1.1122	45.3851		1.11185	45.0314
1.10806	45.3851		1.11256	45.7398		1.1122	45.3851
1.11359	45.7398		1.11291	46.0994		1.11256	45.7398
1.11446	46.0994		1.11327	46.466		1.11291	46.0994
1.11477	46.466		1.11363	46.8253		1.11327	46.466
1.10963	46.8253		1.11399	47.1938		1.11363	46.8253
1.11333	47.1938		1.11435	47.5637		1.11399	47.1938
1.11862	47.5637		1.11471	47.9353		1.11435	47.5637
1.1125	47.9353		1.11508	48.3137		1.11471	47.9353
1.11032	48.3137		1.11544	48.6914		1.11508	48.3137
1.11631	48.6914		1.11581	49.07		1.11544	48.6914
1.1191	49.07		1.11618	49.4552		1.11581	49.07
1.12616	49.4552		1.11656	49.8478		1.11618	49.4552
1.12666	49.8478		1.11693	50.2417		1.11656	49.8478
1.11633	50.2417		1.1173	50.6285		1.11693	50.2417
1.12602	50.6285		1.11768	51.0284		1.1173	50.6285
1.11928	51.0284		1.11807	51.432		1.11768	51.0284
1.12403	51.432		1.11845	51.8329		1.11807	51.432
1.13106	51.8329		1.11884	52.2426		1.11845	51.8329
1.11506	52.2426		1.11922	52.6499		1.11884	52.2426
1.12585	52.6499		1.11961	53.0681		1.11922	52.6499
1.13309	53.0681		1.12001	53.4874		1.11961	53.0681
1.12867	53.4874		1.12039	53.8992		1.12001	53.4874
1.12846	53.8992		1.12079	54.3248		1.12039	53.8992
1.15325	54.3248		1.12119	54.7521		1.12079	54.3248
1.14401	54.7521		1.12164	55.2418		1.12119	54.7521
1.1326	55.2418		1.12189	55.5128		1.12164	55.2418
1.13952	55.4927		1.12191	55.5325		1.12187	55.4927
1.14073	55.5128		1.12193	55.5517		1.12189	55.5128
1.13264	55.5325					1.12191	55.5325
1.15083	55.5517					1.12193	55.5517
1.12256	55.5705
1.13099	55.5889
1.1315	55.6069
1.14639	55.6244
1.13604	55.6416
1.15015	55.6583
1.13338	55.6746
1.14781	55.6905
1.13652	55.7061
1.13823	55.7212
1.13927	55.736
1.12522	55.7504
1.13965	55.7644
1.13461	55.778
1.12672	55.7913
1.12793	55.8042
1.13448	55.8167
1.12623	55.8289
1.13411	55.8408
1.13128	55.8523
1.1346	55.8635
1.13569	55.8743
1.12994	55.8849
1.13789	55.8951
1.13413	55.9049
1.1259	55.9145
1.13353	55.9238
1.12777	55.9327
1.1329	55.9414
1.12444	55.9498
1.1298	55.9579
1.13544	55.9657
1.12888	55.9732
1.13139	55.9804
1.13147	55.9874
1.12775	55.9941
1.13026	56.0006
1.12857	56.0068
1.13489	56.0128
1.13575	56.0185
1.13736	56.0239
1.12668	56.0292
1.13042	56.0342
1.12904	56.039
1.13143	56.0436
1.1314	56.0479
1.13721	56.0521
1.13745	56.056
1.13429	56.0598
1.13256	56.0633
1.13816	56.0667
1.14318	56.0699
1.12408	56.0729
1.13398	56.0757
1.13121	56.0784
1.12385	56.0809
1.13197	56.0833
1.13536	56.0855
1.13416	56.0875
1.12783	56.0894
1.12985	56.0912
1.11762	56.0928
1.13935	56.0943
1.1295	56.0957
1.12414	56.0969
1.12791	56.0981
1.13437	56.0991
1.12644	56.1001
1.12276	56.1009
1.13071	56.1017
1.12077	56.1023
1.12728	56.1029
1.11824	56.1034
1.11793	56.1039
1.11813	56.1042
1.11508	56.1045
1.12007	56.1048
1.12819	56.105
1.12155	56.1051
1.1201	56.1052
1.1228	56.1053
1.11011	56.1053
1.11222	56.096
1.10875	55.8387
1.10565	55.4255
1.10418	54.983
1.10898	54.5566
1.10373	54.1385
1.09168	53.7116
1.10109	53.2829
1.10133	52.8663
1.09218	52.4587
1.08784	52.0513
1.08991	51.6489
1.08923	51.2453
1.08748	50.8508
1.08972	50.4609
1.08994	50.0592
1.0909	49.6604
1.09361	49.2773
1.09028	48.9006
1.08597	48.5213
1.08615	48.1392
1.08799	47.7667
1.0901	47.3951
1.08697	47.0254
1.08324	46.6596
1.08375	46.2909
1.08445	45.9304
1.08102	45.5766
1.08639	45.2216
1.0781	44.8598
1.08359	44.5177
1.08704	44.1748
1.08636	43.8318
1.08757	43.4904
1.08031	43.152
1.0783	42.813
1.07265	42.4791
1.06812	42.1485
1.04814	41.8213
1.07065	41.5016
1.08034	41.1758
1.06823	40.8501
1.07228	40.5334
1.07128	40.2254
1.07135	39.9031
1.05864	39.5922
1.05046	39.2868
1.0553	38.9816
1.0692	38.6745
1.07017	38.3769
1.06555	38.0767
1.05708	37.7794
1.05843	37.4859
1.07059	37.1937
1.06313	36.9056
1.05573	36.615
1.06792	36.3303
1.05887	36.0508
1.0504	35.7632
1.04954	35.4926
1.0441	35.2133
1.06444	34.935
1.05174	34.6679
1.05019	34.3967
1.05907	34.1261
1.054	33.8629
1.06056	33.6014
1.06149	33.3346
1.05433	33.0779
1.05193	32.824
1.04301	32.5685
1.05065	32.3126
1.04515	32.0615
1.04093	31.8112
1.0574	31.5685
1.04901	31.3226
1.05981	31.0722
1.05249	30.8308
1.05267	30.5929
1.05708	30.3553
1.05674	30.1182
1.06482	29.8834
1.06109	29.6525
1.06456	29.4195
1.07376	29.1938
1.06291	28.9687
1.07083	28.7377
1.06387	28.5197
1.05782	28.2955
1.0484	28.0735
1.04911	27.8542
1.05077	27.6335
1.04997	27.4213
1.04043	27.208
1.0415	26.9965
1.04805	26.7875
1.0424	26.5778
1.05314	26.3724
1.04727	26.166
1.03439	25.9616
1.0422	25.7609
1.0311	25.5602
1.03742	25.3616
1.03265	25.164
1.0342	24.968
1.04245	24.7739
1.04694	24.5801
1.03123	24.3898
1.027	24.1985
1.03552	24.0085
1.0353	23.824
1.02693	23.6376
1.02994	23.4545
1.03152	23.2724
1.01115	23.0922
1.01852	22.916
1.0285	22.7316
1.03134	22.5545
1.0204	22.3801
1.02046	22.2051
1.02236	22.0322
1.01998	21.8617
1.0171	21.6924
1.01812	21.5235
1.02332	21.355
1.00378	21.1886
1.00191	21.0236
1.00671	20.8608
1.01629	20.6992
1.01043	20.5378
1.00496	20.3779
1.00842	20.2183
1.00476	20.0613
0.99898	19.9055
0.99112	19.7482
1.01002	19.5962
1.01817	19.4442
1.01913	19.2926
1.01426	19.1423
1.01484	18.994
1.02276	18.8453
1.01252	18.6981
1.02118	18.5544
1.02353	18.4134
1.02196	18.2667
1.0176	18.1239
1.01327	17.9828
1.01511	17.8432
1.01351	17.7049
1.0203	17.5647
1.01486	17.4296
1.01345	17.2942
1.00806	17.1586
1.00447	17.0267
1.00732	16.8965
1.01204	16.7663
1.01445	16.6338
1.01056	16.501
1.02436	16.3744
1.0092	16.245
1.01759	16.1188
1.02584	15.9943
1.0071	15.87
1.00964	15.7472
1.01283	15.6241
1.02827	15.5028
1.01234	15.3826
1.00966	15.2626
1.01641	15.1442
1.01037	15.0258
0.98934	14.9084
1.00832	14.7924
1.0052	14.6776
0.99778	14.5642
1.01191	14.4504
1.00707	14.3377
1.01546	14.2265
1.01625	14.1157
1.00542	14.0065
0.99799	13.8971
1.00312	13.7889
0.99895	13.6821
1.01477	13.5749
1.016	13.47
1.00613	13.3648
1.0012	13.2598
1.00328	13.1563
0.9994	13.0547
0.99016	12.9541
0.98425	12.8534
0.98512	12.7531
0.98886	12.6543
0.98396	12.5546
0.98816	12.4578
0.9857	12.3612
0.98931	12.2643
0.98033	12.169
0.96912	12.0741
0.99147	11.981
0.97451	11.8881
0.97224	11.7951
0.97546	11.7036
0.96793	11.6112
0.97809	11.5218
0.98594	11.433
0.97076	11.3433
0.97058	11.2559
0.97947	11.1682
0.97334	11.0815
0.98903	10.9954
0.97884	10.9095
0.99025	10.8239
0.98779	10.74
0.98392	10.657
0.95456	10.5744
0.97014	10.4919
0.98602	10.41
0.98148	10.3286
0.97047	10.2488
0.97607	10.1696
0.9707	10.0889
0.9748	10.012
0.98228	9.9335
0.97193	9.85586
0.97513	9.78033
0.97233	9.70374
0.98937	9.62859
0.98108	9.55311
0.97797	9.47856
0.96084	9.40598
0.9843	9.33271
0.97594	9.25975
0.97977	9.18802
0.96671	9.11719
0.97919	9.04632
0.95612	8.97467
0.95315	8.90554
0.96027	8.83678
0.96767	8.76792
0.96202	8.70013
0.95385	8.63174
0.9677	8.56478
0.96201	8.49843
0.95359	8.4323
0.96008	8.36714
0.95583	8.30194
0.94189	8.23714
0.92728	8.17295
0.95481	8.10945
0.94154	8.04673
0.948	7.98365
0.94483	7.922
0.93288	7.861
0.93719	7.79931
0.94081	7.7383
0.9301	7.67851
0.92983	7.61936
0.92923	7.56026
0.9286	7.50098
0.94302	7.44324
0.927	7.38522
0.93839	7.32762
0.92195	7.27095
0.91605	7.21502
0.92917	7.15872
0.93055	7.10274
0.92066	7.04759
0.91833	6.99302
0.90714	6.93743
0.90498	6.88451
0.91262	6.83136
0.90226	6.77774
0.8938	6.72464
0.91579	6.67284
0.87842	6.6215
0.89099	6.5701
0.8699	6.51882
0.86421	6.46828
0.901	6.4189
0.90321	6.36842
0.8673	6.31829
0.87948	6.26939
0.88263	6.22124
0.8784	6.17295
0.88303	6.12504
0.87111	6.07739
0.89374	6.03001
0.87825	5.9834
0.87868	5.93669
0.88174	5.8904
0.87311	5.84441
0.87873	5.79871
0.86405	5.75447
0.87918	5.70975
0.8579	5.66551
0.86768	5.62173
0.87149	5.57792
0.88357	5.53519
0.87442	5.49158
0.85899	5.44878
0.86532	5.40697
0.85228	5.36472
0.84749	5.32317
0.85534	5.28137
0.84663	5.24024
0.85172	5.20009
0.8299	5.15975
0.8348	5.11984
0.83794	5.08022
0.83061	5.04078
0.8168	5.00151
0.81622	4.96253
0.82396	4.92423
0.81772	4.88657
0.82327	4.84889
0.80813	4.81068
0.82153	4.77338
0.80323	4.73592
0.82105	4.69952
0.83123	4.6635
0.81109	4.62604
0.80183	4.59069
0.81031	4.55527
0.81427	4.52012
0.81041	4.48535
0.80644	4.45032
0.806	4.41563
0.8092	4.38132
0.82092	4.34727
0.79556	4.3135
0.79611	4.28031
0.79052	4.24695
0.80082	4.21397
0.80244	4.18142
0.79558	4.1491
0.8033	4.11682
0.79819	4.08491
0.77331	4.05334
0.80176	4.02206
0.79513	3.99098
0.81343	3.9598
0.78249	3.92919
0.78156	3.89864
0.7908	3.86801
0.77979	3.83773
0.78065	3.80846
0.78424	3.77913
0.78345	3.74982
0.78106	3.72086
0.76821	3.69243
0.78559	3.66366
0.76846	3.63491
0.76788	3.6066
0.77432	3.57888
0.7736	3.55077
0.78862	3.52386
0.77026	3.49671
0.7547	3.46923
0.77842	3.44226
0.78476	3.41585
0.7768	3.38935
0.79353	3.36289
0.78856	3.33675
0.77662	3.3113
0.79791	3.28591
0.77248	3.26029
0.7779	3.23462
0.79856	3.2093
0.78512	3.18477
0.7871	3.16005
0.78802	3.13579
0.78125	3.11169
0.78023	3.08749
0.76287	3.06373
0.76833	3.03958
0.76513	3.01591
0.76057	2.99279
0.74738	2.96987
0.7526	2.9467
0.7568	2.92413
0.75456	2.90157
0.74065	2.87892
0.75515	2.85653
0.75986	2.83459
0.73206	2.81279
0.75577	2.79105
0.73422	2.76939
0.75559	2.74789
0.74757	2.72674
0.73766	2.70588
0.75389	2.68511
0.72245	2.66424
0.72229	2.64314
0.7233	2.62275
0.7152	2.60265
0.71698	2.58263
0.71946	2.56264
0.72648	2.54273
0.69947	2.52313
0.69517	2.50382
0.70628	2.48454
0.7047	2.46501
0.71349	2.44591
0.68327	2.42709
0.68531	2.40847
0.6861	2.38989
0.70193	2.37122
0.67224	2.35287
0.67767	2.33466
0.68066	2.31671
0.6754	2.29893
0.68401	2.2809
0.69809	2.26342
0.68193	2.24604
0.69763	2.22881
0.68415	2.21174
0.68578	2.19424
0.67228	2.17755
0.67908	2.16073
0.67264	2.14393
0.65468	2.12773
0.67261	2.11113
0.6657	2.09494
0.69013	2.07879
0.6928	2.06262
0.67646	2.04678
0.67709	2.0308
0.65908	2.0151
0.66548	1.99955
0.67775	1.98416
0.66535	1.96922
0.67561	1.95365
0.6667	1.93855
0.67509	1.92369
0.67479	1.90873
0.67485	1.89422
0.65201	1.87958
0.64568	1.86504
0.66082	1.8507
0.66685	1.83652
0.65305	1.82242
0.6266	1.80823
0.65395	1.79424
0.63862	1.78048
0.63926	1.76675
0.62334	1.75332
0.6198	1.73981
0.62505	1.72628
0.59753	1.71289
0.59728	1.69985
0.59607	1.68698
0.58347	1.67379
0.54802	1.66066
0.55891	1.64801
0.5668	1.63533
0.5593	1.62297
0.54328	1.61047
0.56953	1.5979
0.5795	1.58559
0.56265	1.57329
0.59616	1.56132
0.57196	1.54938
0.56103	1.53736
0.57938	1.52545
0.5776	1.5139
0.5524	1.5022
0.54209	1.49051
0.56204	1.47906
0.56582	1.46791
0.53021	1.45656
0.54657	1.4453
0.54657	1.4342
0.52623	1.42324
0.53774	1.41256
0.52879	1.40179
0.55856	1.39073
0.54112	1.37979
0.51162	1.36951
0.52847	1.35885
0.50422	1.34845
0.52554	1.33808
0.50237	1.32777
0.53485	1.31794
0.49649	1.30788
0.48882	1.29746
0.46699	1.28736
0.47005	1.27779
0.52488	1.26793
0.51714	1.25815
0.50039	1.24856
0.49075	1.23906
0.48004	1.22951
0.51802	1.22
0.49951	1.21068
0.5221	1.20143
0.52252	1.19229
0.49455	1.18331
0.47834	1.17415
0.4845	1.16499
0.48717	1.15606
0.50865	1.14738
0.50409	1.1387
0.49503	1.12975
0.53434	1.12123
0.52634	1.11283
0.5135	1.10427
0.51139	1.09561
0.52588	1.08715
0.52416	1.07886
0.44939	1.07068
0.46637	1.06254
0.47408	1.05442
0.4898	1.04633
0.48752	1.03831
0.46857	1.03038
0.48456	1.02256
0.47451	1.01469
0.48993	1.0069
0.50649	0.99917
0.52096	0.99154
0.52903	0.98406
0.49443	0.97656
0.50043	0.96915
0.52516	0.96171
0.49431	0.95428
0.50402	0.94713
0.51766	0.94001
0.49946	0.93276
0.53221	0.92556
0.49943	0.91854
0.51132	0.91155
0.51633	0.90458
0.52959	0.89767
0.49172	0.89084
0.49898	0.88407
0.48364	0.87738
0.4899	0.87071
0.46116	0.86407
0.47332	0.85746
0.50191	0.85095
0.46165	0.8445
0.45677	0.83814
0.49967	0.83174
0.49646	0.82532
0.50623	0.81908
0.49223	0.81285
0.47559	0.80666
0.47716	0.80054
0.49723	0.79451
0.48343	0.7884
0.4825	0.78246
0.4804	0.7766
0.48882	0.77072
0.45849	0.76478
0.46925	0.75897
0.46853	0.75322
0.46495	0.74752
0.41931	0.74185
0.46172	0.7362
0.48706	0.73063
0.5074	0.72514
0.48384	0.71956
0.48308	0.71399
0.44456	0.70874
0.44959	0.70342
0.47793	0.69803
0.465	0.69274
0.51595	0.6876
0.47236	0.68229
0.4793	0.67716
0.45928	0.67204
0.49824	0.66697
0.49029	0.66201
0.47127	0.65698
0.44647	0.65193
0.4707	0.64703
0.50245	0.64218
0.51217	0.63723
0.50774	0.63249
0.46637	0.62774
0.47044	0.623
0.45372	0.61829
0.433	0.61363
0.46088	0.60904
0.44483	0.60445
0.44199	0.59986
0.46085	0.59532
0.45966	0.59094
0.47506	0.58645
0.46871	0.58202
0.45941	0.57764
0.47214	0.57329
0.4568	0.56901
0.47308	0.5647
0.47547	0.56047
0.4909	0.55629
0.47067	0.55211
0.47556	0.54799
0.4632	0.54383
0.437	0.53971
0.42133	0.53565
0.48737	0.53164
0.47353	0.52775
0.4205	0.52383
0.42644	0.51987
0.43353	0.51592
0.45752	0.51205
0.4083	0.50822
0.42685	0.50443
0.44183	0.50066
0.43774	0.49691
0.44091	0.49318
0.42531	0.48949
0.40193	0.48583
0.44283	0.4822
0.47056	0.47861
0.41911	0.47503
0.43308	0.47151
0.44533	0.46797
0.40345	0.46443
0.41078	0.46102
0.39068	0.4576
0.37628	0.45423
0.34732	0.45085
0.35571	0.44744
0.34639	0.44411
0.29602	0.44081
0.31978	0.43757
0.33375	0.43432
0.34734	0.43105
0.36428	0.42785
0.3385	0.4246
0.37072	0.42151
0.35521	0.41844
0.35623	0.4152
0.36313	0.41222
0.36553	0.40916
0.34187	0.40614
0.33168	0.40315
0.3583	0.4001
0.3497	0.39716
0.31638	0.39423
0.32951	0.39132
0.33859	0.38845
0.35082	0.38563
0.31747	0.38272
0.33845	0.37988
0.32307	0.3771
0.32598	0.37433
0.36467	0.37152
0.36129	0.36879
0.35504	0.36608
0.35641	0.36338
0.35669	0.36069
0.32063	0.35804
0.37839	0.35542
0.38094	0.35281
0.36484	0.35021
0.34916	0.34761
0.35731	0.3451
0.33672	0.34256
0.34905	0.34004
0.35757	0.33754
0.36754	0.33506
0.36224	0.33265
0.35705	0.33021
0.33452	0.32776
0.34339	0.32536
0.3521	0.32301
0.3292	0.32068
0.34759	0.31832
0.35395	0.31597
0.33936	0.31368
0.33308	0.3114
0.3379	0.30907
0.34369	0.30681
0.36344	0.30462
0.35644	0.3024
0.35806	0.30024
0.36444	0.29804
0.37942	0.29584
0.37741	0.29369
0.36118	0.29159
0.37888	0.28945
0.35137	0.28736
0.34443	0.28529
0.36919	0.28321
0.35133	0.28114
0.33913	0.27915
0.35049	0.27713
0.35524	0.2751
0.35039	0.27312
0.32883	0.27112
0.32375	0.26919
0.38129	0.26725
0.37232	0.26532
0.34681	0.26342
0.34009	0.26152
0.38172	0.25966
0.36326	0.25779
0.34066	0.2559
0.32792	0.25407
0.34451	0.25225
0.35622	0.25045
0.3524	0.24866
0.3427	0.24686
0.35767	0.2451
0.34064	0.24334
0.34987	0.24162
0.34448	0.2399
0.34298	0.23816
0.35169	0.23647
0.34501	0.23477
0.36164	0.23311
[truncated: 404 more rows]
