# Supplementary material for: The shelterin component TRF2 mediates columnar stacking of human telomeric chromatin
Source: EMBO J. 2023 Dec 14;43(1):87–111. doi: 10.1038/s44318-023-00002-3 (PMC10883271; doi:10.1038/s44318-023-00002-3)
Supplement: Supplementary file 7 — Figure 5 Source Data [file 44318_2023_2_MOESM7_ESM.zip]

Archive with 19 entries (12 files):
- EMBOJ-2023-114491_Source data_Figure 5/
- EMBOJ-2023-114491_Source data_Figure 5/5A/
- EMBOJ-2023-114491_Source data_Figure 5/5A/Numerical Data_Figure 5A Ntotal.xlsx
- EMBOJ-2023-114491_Source data_Figure 5/5B/
- EMBOJ-2023-114491_Source data_Figure 5/5B/Numerical Data_Figure 5B Nfolded.xlsx
- EMBOJ-2023-114491_Source data_Figure 5/5C/
- EMBOJ-2023-114491_Source data_Figure 5/5C/Numerical Data_Figure 5C dG1.xlsx
- EMBOJ-2023-114491_Source data_Figure 5/5D/
- EMBOJ-2023-114491_Source data_Figure 5/5D/Numerical Data_Figure 5D dG2.xlsx
- EMBOJ-2023-114491_Source data_Figure 5/5E/
- EMBOJ-2023-114491_Source data_Figure 5/5E/Numerical Data_Figure 5E kfibre.xlsx
- EMBOJ-2023-114491_Source data_Figure 5/5F/
- EMBOJ-2023-114491_Source data_Figure 5/5F/Numerical Data_Figure 5F Rupture summary.xlsx
- EMBOJ-2023-114491_Source data_Figure 5/Numerical Data_Figure 5A Ntotal.xlsx
- EMBOJ-2023-114491_Source data_Figure 5/Numerical Data_Figure 5B Nfolded.xlsx
- EMBOJ-2023-114491_Source data_Figure 5/Numerical Data_Figure 5C dG1.xlsx
- EMBOJ-2023-114491_Source data_Figure 5/Numerical Data_Figure 5D dG2.xlsx
- EMBOJ-2023-114491_Source data_Figure 5/Numerical Data_Figure 5E kfibre.xlsx
- EMBOJ-2023-114491_Source data_Figure 5/Numerical Data_Figure 5F Rupture summary.xlsx
