# Supplementary material for: The shelterin component TRF2 mediates columnar stacking of human telomeric chromatin
Source: EMBO J. 2023 Dec 14;43(1):87–111. doi: 10.1038/s44318-023-00002-3 (PMC10883271; doi:10.1038/s44318-023-00002-3)
Supplement: Supplementary file 7 — Figure 5 Source Data [file 44318_2023_2_MOESM7_ESM.zip › EMBOJ-2023-114491_Source data_Figure 5/5A/Numerical Data_Figure 5A Ntotal.xlsx]

## Sheet: Sheet1
Left panel: #Telo-18# array								Right panel: 601-20 array
0 nM TRF2-∆N		1 nM TRF2-∆N		10 nM TRF2-∆N		100 nM TRF2-∆N		0 nM TRF2-∆N		1 nM TRF2-∆N		10 nM TRF2-∆N		100 nM TRF2-∆N
red triangles		green squares		olive rhombi		dark cyan circles		violet down triangles		blue pentagons		navi hexagons		royal circles
14		17		23		22		19		24		13		14
10		16		17		18		24		24		11		17
10		14		27		23		16		21		27		16
12		9		26		6		14		22		25		22
12		9		13		10		24		12		13		13
16		14		18		32		18		12		19		17
19		13		10		21		19		26		17		16
10		11		27		17		16		10		27		14
14		18		22		12		16		23		24		16
8		26		13		21		23		14		10		15
15		28		13		11		23		19		15		16
17		13		9		27		24		23		16		18
15		24		19		14		18		19		28		14
12		21		11		22		15		23		25		26
10		19		13		30		21		21		21		28
16		12		24		13		19		20		27		20
12		20		12		16		20		16		20		14
9		24		10		25		15		20		11		20
6		25		21		11		9		18		19		20
16		24		15		14		14		12		18		19
12		8		24		22		16		22		19		20
6		27		12		24		26		17		13		12
14		10		14		14		23		19		21		14
17		20		21		17		14		11		23		19
9		13		11		18		24		20		26		12
17		17		18		27		23		21		30		16
18		8		11		10		21		13		12		15
7		24		7		18		9		13		22		22
11		25		15		20		16		12		25		13
19		7		14		21		14		12		22		14
6		14		10		20		17		15		15		14
18		21		25		23		26		18		14		18
15		28		25		21		22		14		17		23
10		25		13		12		22		13		17		16
18		12		22		20		15		24		27		24
15		9		19		13		22		19		20		20
12		22		11		16		23		16		11		22
12		22		11		13		30		19		15		28
26		16		20		16		12		24		20		18
17		19		15		19		16		22		22		16
26		12		12		24		14		20		27		16
21		25		24		20		25		9		20		14
10		16		11		25		18		19		18		20
7		12		9		22		15		22		10		21
7		21		11		11		13		27		14		12
25		26		11		8		30		14		25		24
11		23		21		14		8		15		20		21
10		19		28		20		12		11		17		21
21		16		26		13		14		16		19		19
10		18		24		22		12		28		25		31
7		12		11		12		21		14		18		18
9		14		9		13		16		20		10		24
8		15		28		17		20		25		24		18
17		13		17		19		18		11		28		28
10		22		11		10		10		22		15		19
13		15		22		13		19		22		18		20
17		19		18		25		13		15		11		18
9		16		22		8		17		15		28		23
11		9		24		25		14		9		23		15
14		23		20		23		29		20		15		28
8		24		22		12		10		18		24		20
11		8		31		13		10		11		21		15
9		11		14		13		23		14		25		21
21		13		17		13		22		20		18		18
24		13		20		20		19		24		28		14
9		15		16		21		24		11		15		25
14		26		13		24		22		17		16		12
9		17		8		19		10		19		13		14
14		12		11		7		13		10		17		15
18		12		22		12		9		11		13		20
13		13		28		15		13		28		16		30
13		19		23		23		16		17		15		23
7		11		9		17		13		18		23		20
7		10		8		23		15		18		19		25
11		18		22		19		21		16		14		15
9		23		22		18		16		16		23		13
7		17		24		21		12		14		22		18
20		19		16		22		13		19		23		13
6		7		16		9		20		15		24		18
10		19		12		26		18		22		16		27
9		18		20		14		29		30		15		12
15		26		30		13		13		17		26		23
12		18		14		17		12		9		24		21
9		29		14		23		22		22		17		20
17		20		10		30		15		16		10		19
12		16		25		14		22		17		31		14
12		23		16		17		23		18		21		22
17		8		8		16		25		20		14		25
10		19		22		17		17		21		13		12
10		28		9		29		22		14		13		23
10		22		31		21		10		21		27		16
13		19		10		31		13		18		14		23
23		22		14		32		20		24		19		15
20		20		7		16		8		20		22		30
25		18		18		7		17		17		20		27
23		13		23		12		19		23		16		13
21		17		10		30		25		21		11		18
14		8		12		27		17		14		13		19
10		20		9		29		18		28		28		17
26		14		32		25		22		10		17		12
12		10		15		27		20		22		20		19
12		25		22		14		13		21		13		17
15		8		19		26		19		19		19		19
14		23		15		22		15		8		14		20
13		26		10		20		20		9		18		29
17		14		10		18		26		13		13		14
17		14		25		20		18		21		16		25
14		11		17		29		11		24		19		11
		11		10		20		12		9		18		22
		10		20		27		16		29		18		18
		10		14		24		12		16		19		22
		21		27		20		15		20		17		26
		24		17		23		14		19		15		11
		20		12		26		12		10		25		21
		14		15		13		14		22		15		28
		9		25		14		20		10		19		25
		14		13		27		23		14		14		12
		25		20		16		13		11		15		21
		15		29		12		26		23		15		19
		19		18		28		19		10		12		19
		22		11		25		12		24		13		20
		8		19		13		20		16		14		12
		20		12		23		13		16		16		17
		11		16		23		15		24		19		17
		14		27		32		16		19		20		20
		13		20		21		23		19		23		17
		23		21		12		26		17		16		17
		18		16		14		25		28		28		21
		14		24		15		25		24		20		15
		12		22		28		18		30		19		14
		13		16		10		11		19		23		15
		26		28		18		10		24		20		15
		9		11		23		21		17		20		13
		25		17		32		18		15		13		16
		19		16		22		14		10		18		14
		16		28		20		13		13		13		10
		21		26		31		14		18		19		17
		12		20		29		11		9		11		17
		21		10		20		19		21		21		12
		24		25		23		27		24		22		17
		13		27		29		18		15		13		13
		13		11		27		12		12		19		19
		6		26		18		12		25		18		23
		15		19		15		14		21		24		26
		25				21		14		21		21		26
		9				23		16		10		24		17
		10				32		22		30		12		23
		9				31		15		11		13		24
		18				25		13		23		15		25
		10				30		10		11		13		18
		21				16		25		26		16		18
		6				14		19		19		19		15
		12				25		22		14		17		11
		16				19		18		17		14		13
		13				11		18		18		21		29
		11				25		20		9		25		17
		13				23		10		19		15		16
		18				31		28		10		16		24
		23				15		12		13		21		12
		24						17		12		15		18
		27						18		24		14		30
		22						15		12		12		14
		15						20		17		23		21
		21						30		31		13		15
		21						23		24		21		18
		19						17		9		12		10
		14						15		29		26		18
		16						17		21		20		26
		15						21		15		20		12
		14						23		18		16		19
		28						16		8		10		13
		18						14		9		20		22
		19						14		8		20		19
		13						20		24		12		25
		19						25		17		12		18
		16						9		12		28		20
		19						18		16		19		18
		10						19		18		20		26
		24						20		15		28		29
		7								25		27		18
		20								17		22		23
		22								9		22		20
		8								18		14		18
		20								21		8		13
		24								16		27		17
		16								18		9		20
		16								15		18		8
		22								22		12		16
		15								25		14		18
		9								28		12		23
		27								11		9		11
		14								20		28		26
		29								24		18		25
		12								16		17		20
		19								26		18		22
		11								10		21		21
										26		18		27
										22		10		18
										19		16		26
										16		13		27
										26		18		29
										19		17		26
										12		21		17
										19		14		19
										17		24		12
										20		16		14
										22		18		18
										12		20		26
										22		17		24
										19		15		24
										15		15		20
										10		20		27
										9		12		23
										16		14		16
										12		12		17
										22		27		20
										19		20		20
										17		21		16
										14		24		18
										10		21		29
										15		14		17
										15		24		14
										17		16		21
										17		18		15
										24		20		22
										16		17		23
										21		15		22
										18		15		26
										25		20		11
										16		12		15
										10		14		10
										12		12		21
										17		27		15
										14		20		11
										15		21		23
										16		24		18
										10		11		14
										28		15		13
										11		25		16
										13		19		12
										12		18		18
										13		13		10
										17		16		16
										16		22		29
										21		20		24
										24		25		11
										13		26		15
										15		11		16
										17		16		15
										12		13		9
										20		12		28
										15		20		25
										16		19		9
										14		25		24
										18		13		15
										11		16		10
										11		17		22
										14		15		28
										18		26		12
										16		12		19
										8		10		24
										10		10		14
												14		18
												14		15
												22		14
												23		24
												18		16
												20		9
												21		17
												11		19
												15		25
												15		11
												16		11
												26		12
												17		18
												18		20
												17		16
												24		19
												20		20
												14		24
												17		18
												11		10
												20		23
												23		18
												22		17
												20		10
												10		19
												17		16
												20		18
												22		18
												23		21
														17
														20
														26
														24
														18
														17
														15
														17
														19
														19
														24
														26
