# Supplementary material for: The shelterin component TRF2 mediates columnar stacking of human telomeric chromatin
Source: EMBO J. 2023 Dec 14;43(1):87–111. doi: 10.1038/s44318-023-00002-3 (PMC10883271; doi:10.1038/s44318-023-00002-3)
Supplement: Supplementary file 7 — Figure 5 Source Data [file 44318_2023_2_MOESM7_ESM.zip › EMBOJ-2023-114491_Source data_Figure 5/5B/Numerical Data_Figure 5B Nfolded.xlsx]

## Sheet: Sheet1
Left panel: #Telo-18# array								Right panel: 601-20 array
0 nM TRF2-∆N		1 nM TRF2-∆N		10 nM TRF2-∆N		100 nM TRF2-∆N		0 nM TRF2-∆N		1 nM TRF2-∆N		10 nM TRF2-∆N		100 nM TRF2-∆N
red triangles		green squares		olive rhombi		dark cyan circles		violet down triangles		blue pentagons		navi hexagons		royal circles
14		11		6		15		17		17		12		10
10		16		12		15		12		4		9		7
10		10		8		14		16		19		11		6
8		8		13		6		13		12		7		15
12		8		11		9		4		12		13		8
16		14		12		8		18		10		8		16
15		8		10		19		16		16		12		8
8		11		14		9		16		10		13		14
7		18		12		12		14		7		17		10
8		9		13		14		18		11		10		15
15		8		6		4		14		19		15		8
17		4		8		14		13		9		16		18
9		14		12		8		18		13		6		14
8		21		6		15		13		9		12		6
4		18		11		6		15		21		16		11
15		7		12		8		5		14		5		20
8		13		9		12		9		12		13		9
5		8		6		12		11		18		9		6
6		13		13		11		9		15		6		14
14		15		15		10		6		8		10		19
12		6		13		9		4		17		12		20
5		9		4		12		15		8		10		12
12		7		6		5		8		17		16		14
11		15		21		6		10		8		7		10
9		9		7		12		9		19		13		12
14		12		18		15		7		10		7		16
10		8		11		6		11		8		11		15
7		6		4		11		8		6		5		8
10		20		10		19		15		12		7		8
7		4		11		21		10		12		18		13
6		13		10		4		10		10		13		12
18		15		8		14		16		17		14		18
11		6		4		16		12		14		7		12
10		13		8		5		14		13		11		16
15		12		8		20		14		9		10		8
15		9		19		4		18		19		20		17
12		16		7		12		14		10		11		19
6		22		7		13		9		16		15		12
13		15		16		12		8		10		18		12
16		18		10		19		12		12		15		12
16		6		12		13		13		17		14		16
16		12		7		9		9		6		16		14
6		12		7		11		16		9		18		12
7		5		9		17		14		15		10		21
7		21		11		7		12		11		12		12
11		21		8		7		6		11		17		16
11		17		20		13		7		8		20		16
10		6		7		5		5		11		12		16
9		10		4		12		10		14		4		19
8		12		12		9		10		12		13		5
7		12		9		6		20		14		8		18
4		14		6		8		16		16		10		6
7		15		14		12		16		18		18		17
13		13		6		16		7		8		6		11
10		14		9		10		10		13		8		10
7		15		5		8		19		17		12		14
6		14		7		13		9		8		6		14
9		12		7		8		4		15		8		19
11		6		6		15		11		7		16		10
14		16		14		15		13		14		15		8
8		14		10		10		10		10		6		7
9		8		10		11		6		10		20		13
5		8		5		13		6		7		20		17
20		13		13		8		13		12		15		18
6		13		11		8		10		12		13		7
9		15		16		9		8		10		13		14
11		13		4		8		10		12		5		7
9		10		8		19		10		19		8		8
12		12		7		7		10		10		16		7
18		12		7		6		9		11		10		8
11		8		7		7		10		11		5		5
13		19		7		15		16		17		12		11
6		6		6		13		13		11		7		10
6		10		8		20		10		10		19		11
10		9		12		19		19		9		11		10
5		19		13		18		11		6		8		11
7		14		8		17		11		11		15		18
20		11		9		22		7		9		14		13
6		7		8		9		15		11		15		14
10		6		4		22		12		10		16		11
9		12		14		8		8		10		15		12
11		17		12		6		13		14		15		14
11		16		6		7		9		9		13		15
8		12		8		22		14		6		14		8
16		8		7		16		15		10		10		15
7		16		12		14		17		14		10		8
12		16		15		14		14		11		19		12
17		8		8		5		10		14		12		14
10		7		8		7		17		16		13		12
10		20		5		14		12		14		13		9
10		14		6		14		10		15		13		9
13		13		9		13		12		16		14		10
12		16		5		8		7		11		16		15
12		18		5		6		5		16		11		12
14		18		7		7		4		12		19		7
9		4		9		12		14		10		15		12
10		16		5		4		9		8		11		18
5		4		8		8		10		12		5		12
7		18		9		9		18		11		14		14
12		10		9		21		16		10		8		8
5		9		15		18		10		12		12		18
9		15		22		6		4		20		6		17
6		8		14		16		8		15		19		11
12		16		10		9		15		8		11		14
10		13		4		10		9		6		14		8
17		7		10		13		12		13		10		14
15		12		12		9		16		18		10		16
14		11		4		15		11		5		8		6
		8		8		11		10		9		12		11
		5		7		14		16		9		18		16
		5		5		11		7		12		11		9
		9		10		16		15		16		15		14
		10		12		17		9		10		14		11
		14		12		20		4		6		8		13
		12		4		6		8		12		15		6
		6		12		11		5		7		10		11
		12		6		13		7		7		13		12
		7		9		4		7		9		9		12
		15		9		11		4		15		15		11
		11		18		13		19		10		9		19
		20		6		7		6		4		13		12
		5		10		8		10		16		9		12
		18		6		17		11		16		15		15
		6		10		18		8		18		11		15
		14		8		6		6		18		6		16
		7		16		9		14		15		12		17
		14		13		4		12		13		14		14
		15		16		6		12		6		13		15
		9		20		12		14		17		12		15
		8		7		10		10		8		13		14
		10		4		10		9		11		19		14
		19		6		14		8		15		16		9
		6		11		14		7		17		11		9
		7		11		12		13		15		13		16
		12		8		9		14		10		14		14
		14		7		7		9		10		13		10
		20		6		13		11		12		15		17
		8		14		6		11		9		11		14
		11		4		20		13		18		12		8
		14		16		11		10		15		20		17
		9		6		7		10		12		13		13
		4		5		20		8		12		9		14
		6		11		14		10		9		16		8
		8		7		6		14		16		10		12
		16				6		14		15		10		14
		5				14		16		9		14		14
		7				11		11		8		12		10
		9				11		11		8		11		6
		11				14		9		7		14		12
		10				9		10		11		10		8
		21				5		11		11		12		18
		6				12		18		14		19		10
		4				12		16		12		17		6
		16				5		15		13		13		9
		8				6		18		15		19		8
		11				13		17		9		6		8
		13				15		6		7		14		14
		10				8		7		10		11		11
		18				4		12		9		4		12
		12						12		12		10		18
		8						9		13		9		7
		15						6		10		9		9
		13						12		13		7		16
		20						9		6		13		15
		21						12		7		17		18
		16						17		9		7		9
		9						15		9		7		18
		15						15		7		14		13
		6						17		15		12		12
		10						9		18		16		19
		11						16		7		10		13
		7						11		9		11		9
		12						7		8		15		19
		10						9		16		12		6
		18						17		12		9		12
		9						9		9		12		17
		19						18		12		15		15
		10						10		16		6		10
		10						8		11		6		5
		7								8		10		18
		14								17		9		17
		16								8		12		20
		8								13		9		18
		15								11		5		11
		18								16		12		12
		6								5		6		20
		12								15		18		8
		13								13		12		16
		10								18		12		14
		7								8		12		20
		6								11		8		11
		6								16		8		14
		16								11		10		16
		12								12		16		8
		18								9		14		10
		11								5		17		16
										13		18		15
										6		10		16
										17		10		13
										6		7		11
										8		8		8
										18		8		11
										12		14		17
										14		7		9
										16		6		10
										12		16		8
										20		11		12
										12		16		9
										6		11		12
										11		8		18
										6		7		20
										10		16		14
										9		12		9
										15		14		12
										11		11		15
										18		12		20
										19		8		14
										17		19		12
										13		14		16
										8		14		11
										15		7		13
										10		6		12
										11		16		21
										15		11		15
										8		16		17
										7		11		14
										15		8		8
										15		7		6
										20		16		10
										16		12		15
										7		14		6
										12		11		9
										17		12		13
										14		8		11
										7		19		8
										16		14		12
										10		6		6
										14		12		13
										11		14		16
										10		15		12
										12		14		18
										9		13		5
										12		11		12
										16		6		11
										12		20		14
										7		9		11
										5		10		11
										7		10		16
										14		16		6
										4		12		9
										10		12		14
										11		18		16
										12		10		8
										10		10		13
										14		8		10
										11		10		7
										11		8		11
										8		7		13
										13		11		12
										13		12		19
										8		10		16
										10		8		14
												14		14
												14		8
												12		14
												14		16
												18		15
												16		8
												13		8
												7		19
												15		13
												8		7
												16		7
												17		8
												17		8
												12		14
												14		16
												18		17
												8		12
												9		11
												17		18
												11		10
												9		10
												10		10
												13		14
												9		10
												8		19
												12		8
												14		10
												14		8
												10		20
														16
														6
														10
														7
														18
														17
														11
														14
														8
														10
														20
														14
