# Supplementary material for: The shelterin component TRF2 mediates columnar stacking of human telomeric chromatin
Source: EMBO J. 2023 Dec 14;43(1):87–111. doi: 10.1038/s44318-023-00002-3 (PMC10883271; doi:10.1038/s44318-023-00002-3)
Supplement: Supplementary file 7 — Figure 5 Source Data [file 44318_2023_2_MOESM7_ESM.zip › EMBOJ-2023-114491_Source data_Figure 5/5C/Numerical Data_Figure 5C dG1.xlsx]

## Sheet: Sheet1
Left panel: #Telo-18# array								Right panel: 601-20 array
0 nM TRF2-∆N		1 nM TRF2-∆N		10 nM TRF2-∆N		100 nM TRF2-∆N		0 nM TRF2-∆N		1 nM TRF2-∆N		10 nM TRF2-∆N		100 nM TRF2-∆N
red triangles		green squares		olive rhombi		dark cyan circles		violet down triangles		blue pentagons		navi hexagons		royal circles
10.5846		18.7755		29.0757		30.3924		18.6628		21.9747		11.0869		15.3427
7.60602		6.8313		23.393		21.0831		12.158		19.6469		11.0835		11.3983
6.35833		16.2904		27.3246		27.1985		17.8647		13.3056		12.8224		16.9606
16.0052		15.7038		22.609		17.4615		22.2799		17.5822		22.1729		14.827
12.0248		17.5112		22.0595		31.7209		24.1312		15.4417		13.0858		13.1902
16.245		13.2202		31.9904		33.3909		14.3358		16.9566		33.342		11.6966
13.3304		24.1608		26.0039		34.8514		18.7635		13.9628		14.9397		15.6754
9.07107		13.5297		15.9732		23.5644		13.437		15.1036		13.0984		13.7046
10.4983		22.847		22.6287		31.0986		7.66268		17.3482		17.4144		13.8023
5.65138		28.1234		18.2278		18.4605		11.3246		15.4565		10.3832		9.77879
8.59352		25.7614		24.3481		18.3126		12.5628		10.8392		11.4383		18.944
8.46197		35.7862		16.2869		23.3697		21.6473		9.04277		12.1075		18.4755
8.40071		24.8607		22.0749		12.1697		11.0849		11.9942		18.6968		15.5338
8.26592		30.3155		36.7933		23.111		9.64636		13.5426		21.2452		16.5707
25.0612		30.063		32.6377		15.4588		9.82205		13.3794		20.1		27.3293
10.9343		28.626		31.3937		24.9126		18.9016		17.0981		18.2192		6.39901
11.9006		21.9106		16.3968		14.4501		16.6934		17.2148		19.3555		25.8104
11.32		26.2131		18.5845		26.0255		11.7574		13.9424		7.85816		34.4987
15.5587		17.9991		15.6739		39.9913		15.8826		15.2155		16.0416		20.9802
12.6271		13.9154		23.6405		27.3653		11.7418		12.2655		12.4422		16.1081
9.42113		16.6056		22.6032		29.536		22.3769		19.1702		18.3269		21.1004
11.7563		29.3255		11.1394		38.5397		20.249		20.1793		12.7242		17.1883
7.63773		23.5774		28.6467		37.4614		16.5031		11.037		16.4813		6.06868
5.94042		21.6546		41.5715		18.3104		16.4157		19.1407		17.6325		17.641
6.37598		19.3404		24.1929		19.1795		11.0296		10.0208		10.5724		13.782
11.372		33.4941		10.4695		19.5571		30.1859		13.0464		21.2505		7.95419
10.1632		12.7815		23.2299		18.6161		13.3908		11.2565		14.0143		15.177
16.3975		18.1385		38.7886		36.5873		17.0975		15.4701		8.66185		21.9978
26.0544		18.08		25.4895		21.5126		6.24551		10.8574		12.5832		12.8573
19.7958		24.0658		24.5323		19.1163		9.02781		11.6656		15.8227		16.9473
16.6051		33.118		19.6843		26.9213		10.8286		13.5586		7.28281		9.45856
12.4296		9.13128		35.7038		18.4138		14.0449		10.5336		9.32661		11.9192
17.4034		20.764		38.2042		26.5451		12.5137		11.3812		20.0899		8.5985
10.5909		30.9598		22.7066		24.54		23.71		11.515		13.2632		11.0424
18.217		16.1705		27.1225		39.2127		10.4875		20.9989		10.8485		6.69131
9.74849		20.8919		11.6312		22.5769		9.3169		12.6066		15.5437		11.0104
9.16384		23.2		18.5602		21.879		16.8673		14.5993		16.1261		10.1886
21.1741		35.7292		21.144		17.9512		16.6475		6.86124		16.6669		17.0448
16.8619		22.9086		16.82		11.246		11.4522		17.1637		22.6076		11.4945
8.12524		11.8615		18.3281		23.2946		15.4808		8.795		18.6187		13.5867
24.1661		26.4596		33.6516		27.7082		11.4101		11.9491		11.471		11.0556
9.44698		19.0893		15.0356		17.1477		19.9904		12.129		12.1121		12.3043
26.84		12.0831		35.3037		34.7841		9.31925		15.981		17.8296		14.5462
11.8559		27.7587		10.8743		36.5953		9.40154		12.4467		9.4207		10.6
8.80035		15.24		14.3828		20.8501		12.3658		19.7431		10.7641		25.3763
10.0634		23.8489		24.5546		22.4176		18.3639		10.3126		18.5879		20.2596
18.7426		26.858		17.4046		13.6183		17.0904		23.1623		8.60702		15.0573
12.6808		34.039		20.9455		26.2989		20.976		12.0414		12.7899		12.0024
9.24606		21.6585		34.6387		31.1232		9.70342		21.6872		22.3016		6.80544
14.9432		35.4409		14.2742		23.5591		15.2557		11.4147		19.4002		17.8033
11.8617		10.5098		19.8593		15.539		16.0623		12.5447		33.0129		10.304
11.7336		20.6827		18.897		41.7149		26.815		15.2936		18.3308		9.99006
16.6814		8.99023		15.4972		25.7581		18.1816		9.9056		19.0509		15.2088
13.3884		8.57325		21.5036		19.2576		20.4743		9.69212		17.8412		20.9018
17.934		9.65801		34.5245		14.9966		11.5247		15.027		24.6116		23.2248
27.1709		9.66196		18.8784		16.0762		12.6395		8.43864		17.3118		19.6547
20.4001		26.2183		28.0584		26.0093		14.5567		13.877		12.6259		19.929
18.2305		12.2294		22.4608		14.0038		16.1364		10.7843		16.19		8.42899
10.9122		28.2955		30.0682		35.9942		15.5093		8.16681		8.46576		15.9985
9.91896		20.0033		12.8225		20.0822		31.4088		7.65822		11.4042		10.583
13.1016		18.7803		21.2467		19.0495		15.2017		22.072		11.7356		19.4167
15.2824		24.5324		25.6338		21.4774		21.4526		7.94098		7.94289		13.5472
14.1363		18.0755		16.6005		17.4855		13.491		12.8362		16.3313		8.59154
13.6981		24.5671		24.559		23.5817		12.9424		15.8968		14.9805		18.7954
10.1403		32.8097		23.9473		12.8594		15.5976		7.05406		6.64631		11.1961
7.03913		15.0519		18.6695		20.6675		22.2411		20.1045		10.721		27.3173
10.5735		28.0372		21.2179		35.802		23.9684		11.2456		23.3857		12.3253
7.75507		24.6345		16.5145		31.7523		9.69204		16.3986		13.5864		13.7991
19.7102		18.537		15.414		40.1966		14.396		7.61217		19.1944		7.96674
19.3161		18.6174		36.045		27.538		13.822		18.8314		10.254		18.8938
26.1198		27.854		19.9357		32.4373		10.523		17.2643		33.8884		17.5928
14.0137		20.9328		21.7856		24.6736		20.0568		9.79554		13.9431		18.509
12.2534		17.2964		15.9536		14.1577		10.2053		9.44313		13.4235		22.141
19.0472		13.3058		16.4743		39.6		14.5252		10.0024		14.6795		26.5203
16.7889		11.2264		24.4259		25.2531		7.0712		15.3215		12.7767		17.5974
7.56111		19.3555		20.6055		20.6843		11.9571		24.7283		22.49		13.3208
10.9892		18.1932		31.4521		20.7921		20.2171		14.2408		23.7922		8.63914
7.97515		23.5525		15.4127		23.5337		13.3309		18.2524		18.5281		12.4577
24.3637		9.83516		16.234		30.8053		13.1181		11.6381		12.3828		8.78329
16.1732		24.3496		19.2254		37.9586		8.62509		12.7248		18.1511		17.5376
14.8213		22.7838		9.46675		23.7003		21.3232		15.1478		18.8059		18.4764
11.0719		29.7898		36.6365		13.4969		14.646		9.81313		28.9362		19.799
13.9887		14.423		37.6545		40.5622		10.0655		14.2891		13.3601		12.782
22.1803		37.8798		12.4981		32.942		17.4046		25.1318		7.681		24.6244
9.7554		23.1053		15.2154		38.9046		14.2209		13.91		10.6768		8.16374
18.2075		16.1842		13.279		19.5755		15.9976		12.1939		16.2487		14.9816
15.9935		21.1648		17.8113		28.377		13.097		13.8166		7.97677		24.1438
8.71406		22.4182		12.785		25.3892		24.2534		16.8031		15.9228		20.8996
8.86459		41.3944		18.1976		12.6836		8.42595		26.397		10.9094		11.8109
17.6486		27.7846		14.2322		31.9134		11.9379		13.8512		6.09328		25.7786
20.1397		28.3878		11.5047		36.1954		13.1839		8.05281		18.5036		23.2117
12.8362		17.2706		12.2747		38.7799		11.9132		8.06393		16.8572		17.0466
25.1964		24.4339		39.0431		18.1832		16.0133		16.9101		14.3964		12.3739
17.9147		25.1524		17.6428		17.5078		13.7154		15.028		18.6815		14.7175
19.0358		18.8652		33.8515		23.341		23.4655		13.616		14.5853		19.2773
12.664		23.9132		37.4588		27.2501		13.9198		25.5799		7.20379		16.2598
26.6422		24.3439		17.9093		34.7201		24.831		25.2491		12.0273		9.16525
15.6034		27.7197		17.2219		35.418		14.3796		11.6785		11.1387		7.5135
11.1044		13.6511		33.5164		43.7335		7.46266		19.7172		12.0551		8.24584
9.48612		11.9737		27.1864		32.8011		16.9773		12.3095		12.7091		17.5375
19.3945		27.6063		36.6184		17.974		9.72545		21.1305		11.4759		15.5331
26.3732		9.47305		21.3452		19.0265		13.8393		23.039		19.6978		13.3732
20.9004		32.768		13.8087		17.8202		14.6098		14.5246		13.1223		20.6793
11.6314		15.6493		18.0328		20.1742		9.00134		25.6776		16.037		29.2136
12.6789		26.5768		25.1552		31.3227		15.4015		7.69355		17.2713		24.3951
15.5313		31.2361		17.7804		30.3067		20.9183		10.5303		12.2812		14.3898
7.88427		12.7391		25.1776		20.2887		9.47436		9.33538		13.1142		18.8369
15.0312		13.8887		29.1145		17.6046		10.344		12.3299		16.1502		18.7212
		11.3756		40.9261		39.7816		13.3045		13.4311		17.5792		14.8596
		27.0186		25.8655		30.0851		21.33		21.8549		14.9428		15.8596
		25.5095		11.0733		34.9289		22.3054		11.3619		15.702		22.7709
		29.2856		43.3038		19.8004		27.1616		17.649		6.23677		17.0755
		14.26		19.2921		14.2797		16.6831		15.1702		16.2471		9.9347
		24.7075		27.2032		36.3346		11.7579		12.1389		10.0595		14.8856
		15.2484		14.3335		20.4702		15.7681		15.183		23.3932		8.0309
		29.3062		21.5344		23.1832		24.2825		10.4904		16.4488		12.4196
		23.2881		15.1374		18.7145		28.2385		10.3813		13.0663		16.3095
		24.0263		17.9137		26.326		21.2343		19.1201		13.5923		6.92057
		13.2003		16.5471		9.20034		20.3582		9.71405		11.4562		19.2956
		18.564		16.0966		20.0698		8.62237		10.9019		9.1354		12.1751
		10.4084		15.7927		20.318		17.5154		19.2904		20.9497		14.3182
		34.9148		22.7093		16.5159		17.0871		11.371		7.24831		11.8165
		11.2878		14.5858		22.4572		15.693		10.1536		10.6735		9.77354
		12.6473		19.3503		32.6356		13.9411		10.157		21.1335		10.145
		22.3295		18.5632		29.6931		10.9037		9.4668		11.9919		15.0975
		26.2085		14.1034		25.6303		7.11358		20.8034		15.561		6.72123
		33.5676		16.4033		37.1917		16.0546		13.625		17.0998		20.9738
		15.2882		20.6909		22.5786		13.5357		25.8862		8.61454		9.20007
		35.3665		19.2647		23.1645		9.6384		15.6045		17.7798		14.7471
		17.522		18.0519		31.5059		10.201		26.2837		16.2891		14.5344
		17.9407		35.3326		18.9939		14.4015		13.1955		16.5278		16.1031
		17.197		33.5414		21.6802		12.5503		12.1439		12.3398		18.2184
		10.4889		22.3553		30.3805		23.3907		16.4175		11.2707		21.8269
		22.2285		21.2037		22.0443		7.58567		9.8384		16.7248		11.1719
		14.3193		11.048		28.1974		12.8242		18.8905		9.77563		7.06999
		32.9303		31.2938		12.4135		11.5546		14.8812		8.98068		14.295
		9.46644		30.7348		43.3591		17.392		19.1417		9.89481		10.8239
		18.4893		22.494		42.2837		19.0239		11.5097		13.2287		13.9966
		24.7943		20.1033		13.4504		16.1356		10.4887		16.0395		10.1461
		17.3434		15.8854		32.056		14.2237		19.4699		13.7085		17.3245
		24.1583		13.0558		30.79		13.7111		22.4726		10.5588		17.9751
		20.3173		29.8836		21.5102		5.73008		8.56179		32.151		22.3569
		16.1743		28.5214		17.8314		17.855		8.85812		19.4525		18.8734
		22.4233		21.6484		19.4451		15.9279		18.2465		23.5523		25.9678
		22.9801				24.6839		23.7461		14.6703		18.6174		19.2455
		15.9117				32.8822		11.179		18.6884		10.6639		17.9733
		22.3703				28.7748		13.8059		26.6812		9.9639		10.841
		17.1265				24.2785		14.5143		25.5035		10.5631		13.2219
		17.8869				32.6987		20.5803		12.1929		15.6233		17.6409
		23.0644				31.1783		15.349		15.5586		13.1578		10.53
		14.3436				17.5608		16.0536		12.7245		11.8395		11.1169
		17.7534				19.8023		16.7698		14.1421		13.5096		18.8972
		23.5066				30.1935		18.6007		11.7214		14.5103		11.8205
		18.4667				30.2352		12.9338		14.3234		13.4636		9.56524
		25.5834				17.5388		11.8985		19.5555		7.59787		17.5242
		11.2385				26.3989		10.689		14.1432		15.5077		20.5747
		14.3409				23.6138		6.31147		22.4365		21.852		9.99606
		10.2544				21.7036		12.5596		19.5447		12.3639		10.6674
		22.4123				28.1528		10.4292		12.0156		21.3198		17.0117
		20.1025						11.6195		14.2092		15.9531		27.9077
		27.0104						21.1049		16.7539		13.1319		15.7551
		16.5756						12.2792		14.4732		21.9756		21.2818
		7.98151						17.7611		13.7675		33.966		12.1733
		23.2245						19.8105		26.7805		14.1907		11.734
		15.5094						19.136		19.6908		13.3721		18.2709
		9.13356						7.55865		7.96784		10.6609		10.9494
		11.7884						10.9324		20.7615		19.9345		9.52107
		9.59528						12.1073		25.3311		19.9798		16.4413
		22.9659						12.7471		15.7965		25.62		10.01
		16.8707						24.773		22.1108		19.7544		14.4036
		20.7642						9.64573		11.3254		17.8855		10.7702
		21.6771						11.5315		14.8906		10.2272		29.7893
		13.2244						17.0801		11.2517		13.5666		7.4026
		15.8206						23.5015		17.2609		12.4652		25.1169
		8.24592						24.5388		12.2324		13.7811		11.596
		16.2432						11.3158		13.7827		14.5787		13.3494
		13.535						27.5653		7.73851		12.4278		10.5633
		12.2427						8.88569		10.4588		23.8046		11.4144
		14.3228						12.9944		8.53149		26.7494		20.8778
		13.5946								20.2212		11.869		10.6578
		21.1439								20.0169		21.7347		30.7811
		19.0193								13.5654		13.9711		13.9339
		12.3883								14.3065		19.005		13.3159
		26.0932								13.3057		24.7965		13.7674
		18.007								14.5928		20.129		17.6782
		18.5742								21.4283		16.1043		10.1907
		8.23357								10.984		10.6653		13.5031
		11.5515								12.0181		12.4605		10.0092
		22.4191								14.9036		8.05648		24.6844
		20.3329								16.3738		9.82133		14.6761
		27.5182								16.4443		13.4134		12.124
		17.4082								17.2278		12.0054		23.0671
		20.3609								13.998		17.7236		15.6128
		21.2686								16.2819		8.93885		16.9899
		20.833								24.9828		13.0628		24.7465
		19.8127								12.7464		13.6288		15.6751
										12.3402		9.6777		32.9125
										10.8405		13.8543		12.2078
										8.53778		14.6034		16.9135
										27.7173		25.7466		13.553
										19.0358		25.7081		31.7905
										10.2478		23.4684		15.2689
										7.06129		10.42		11.1017
										14.9368		11.7775		18.4201
										7.76467		19.5341		14.4331
										17.1059		9.49292		20.3658
										6.41239		20.3987		14.9344
										15.9881		12.7066		27.9105
										27.9237		8.34398		17.045
										24.0334		13.3469		16.2496
										21.6637		21.028		12.8772
										16.5155		16.2748		28.5811
										13.8546		13.4657		7.94027
										9.45078		13.886		16.0307
										12.8964		11.445		9.28908
										14.8401		17.9398		15.4826
										9.01262		12.1644		12.5801
										8.50315		11.6814		13.7767
										20.1184		18.8186		12.1008
										24.2834		10.42		17.2588
										11.5853		11.7775		18.3439
										11.7312		19.5341		11.603
										16.8346		9.49292		8.46478
										16.5185		20.3987		9.41939
										21.6875		12.7066		12.103
										11.0625		8.34398		11.2963
										14.5486		13.3469		13.4798
										11.4928		21.028		23.9937
										18.467		16.2748		17.0475
										14.5483		13.4657		12.5589
										12.7236		13.886		22.918
										12.0699		11.445		22.558
										11.3831		17.9398		21.0951
										17.6478		12.1644		9.40181
										17.2832		11.6814		15.8078
										13.6881		18.8186		19.9504
										17.4372		22.9305		14.3625
										18.9687		13.9056		10.8864
										17.2513		20.8217		12.0256
										11.399		12.7451		9.56911
										8.01524		13.8458		19.3224
										20.0526		13.1883		14.5965
										20.7381		17.6885		10.9175
										26.5543		22.4159		10.1355
										19.8621		14.3872		17.0991
										9.68112		21.2181		14.3034
										11.939		21.4373		14.926
										14.1444		10.7744		17.8727
										9.80932		21.5641		12.2078
										19.7354		13.8006		12.7768
										9.67149		10.9416		21.2727
										11.2097		15.2768		13.5139
										9.87177		26.8466		15.929
										18.3154		17.5291		13.3821
										14.659		22.3398		14.2134
										9.54283		24.2037		13.0019
										10.686		20.6821		17.6781
										12.4271		8.46186		18.8656
										11.1169		16.7859		29.2577
										13.2387		7.59979		12.1057
										14.7252		11.0446		12.8341
										11.1669		19.0552		16.7783
												8.66113		26.911
												23.2253		11.9081
												15.8807		14.7314
												14.4157		28.1617
												8.42438		6.72514
												14.9185		13.3393
												16.3964		14.3467
												10.2887		12.9492
												21.7203		19.2494
												21.9784		10.4525
												14.9898		11.3602
												21.2927		14.423
												10.9383		22.0123
												15.1507		13.1983
												13.5655		12.0279
												14.8323		17.0817
												19.0418		9.68915
												12.4801		13.444
												20.531		11.0922
												14.3503		9.35805
												14.7656		14.3691
												25.7247		22.7417
												20.5331		12.584
												18.305		13.7592
												14.5716		19.1441
												22.8134		17.358
												7.41775		18.9791
												19.4689		19.9375
												20.9931		11.8983
														13.5205
														17.3991
														21.5892
														16.8023
														13.3844
														6.24624
														9.81031
														18.3622
														17.0574
														14.4281
														6.92712
														17.2512
