# Supplementary material for: The shelterin component TRF2 mediates columnar stacking of human telomeric chromatin
Source: EMBO J. 2023 Dec 14;43(1):87–111. doi: 10.1038/s44318-023-00002-3 (PMC10883271; doi:10.1038/s44318-023-00002-3)
Supplement: Supplementary file 7 — Figure 5 Source Data [file 44318_2023_2_MOESM7_ESM.zip › EMBOJ-2023-114491_Source data_Figure 5/5D/Numerical Data_Figure 5D dG2.xlsx]

## Sheet: Sheet1
Left panel: #Telo-18# array								Right panel: 601-20 array
0 nM TRF2-∆N		1 nM TRF2-∆N		10 nM TRF2-∆N		100 nM TRF2-∆N		0 nM TRF2-∆N		1 nM TRF2-∆N		10 nM TRF2-∆N		100 nM TRF2-∆N
red triangles		green squares		olive rhombi		dark cyan circles		violet down triangles		blue pentagons		navi hexagons		royal circles
4.27125		5.54612		4.95816		10.6077		5.83083		6.47856		2.98033		3.7996
2.64478		2.92949		7.42207		8.19238		3.6556		5.91702		4.11451		1.12751
0.49182		4.65622		7.11051		6.39389		6.32419		4.23613		3.05774		5.01469
3.66165		1.36277		6.35311		3.43638		7.68378		6.22962		4.95358		4.767
4.843		3.64971		4.06153		6.6074		2.56358		3.34353		3.46288		4.6066
3.42723		4.33034		8.98283		8.67574		3.51765		5.62697		7.78553		3.68736
4.98687		7.47132		6.99393		12.2082		7.59663		4.48484		5.61125		3.51456
3.80387		3.71615		7.31711		6.71551		5.09446		6.22035		4.21581		3.02679
0.64192		6.52023		5.94761		5.16584		1.62815		6.0355		3.93186		3.79934
3.63541		6.2566		3.76698		7.59899		3.48613		4.06806		3.78851		5.54264
3.00995		8.27623		4.59522		3.21786		4.62197		3.5062		5.96233		4.53897
2.92165		6.76371		6.70999		7.42517		3.64553		2.62055		2.85023		7.31617
4.70551		8.28125		4.96071		3.2612		5.25312		3.64233		3.58662		6.4615
1.98601		10.2355		8.02205		7.37179		3.98771		2.61221		2.38761		3.32889
5.19244		12.1662		7.79157		7.23654		3.55643		4.44015		5.5582		7.0121
6.26879		10.3941		7.22183		6.13323		4.92507		5.07196		5.57829		1.91493
3.22899		8.43903		7.21127		3.89754		3.9122		5.91564		5.29366		6.40357
3.6736		7.12503		5.63591		8.22196		5.09398		3.26661		3.54952		8.74058
3.23779		9.05621		4.30077		9.15127		5.61897		2.94638		3.14992		6.31037
0.95806		3.864		4.39562		7.74064		4.44255		4.42567		3.96056		3.74205
2.54454		7.45594		7.32692		7.45634		7.41544		3.38269		4.77109		7.21479
2.56614		9.0442		6.1762		9.26789		6.01586		4.93432		1.52803		3.68871
2.97756		8.21913		6.76205		9.46932		3.07184		5.44563		4.49056		3.84398
1.64924		2.25468		9.87388		7.74427		5.81566		4.0067		3.86238		7.74086
3.04619		6.07252		7.12228		6.30852		4.48879		5.97536		1.41041		3.73213
3.26999		10.0017		5.94821		2.03584		7.41001		3.96874		3.39348		2.01572
3.36248		5.52785		6.80706		6.21128		4.76543		3.00228		5.94936		3.45961
5.91399		6.72892		8.51047		9.60026		2.56107		5.5429		2.08692		5.6697
8.44642		6.95335		8.09368		5.9074		3.13973		6.1147		2.76076		3.73409
4.43315		5.27132		7.96415		6.60679		3.63865		2.84029		4.75212		1.414
4.32374		10.6135		7.28262		5.6051		4.14015		1.23756		4.70804		4.99643
4.06662		3.86094		6.47693		2.92843		4.31371		4.60754		4.56027		2.11115
5.20672		7.41335		10.3459		7.70362		4.36732		6.03248		4.70596		1.22605
5.74408		9.72441		5.84737		6.55152		6.862		3.94208		4.41486		4.13274
5.93271		4.79238		6.67057		10.4992		3.51298		7.535		2.30099		1.18688
6.37687		5.75606		4.20079		3.69647		4.01969		5.35175		4.79107		0.80212
3.10101		8.33766		6.38826		8.02135		5.88642		4.86212		4.79833		3.23004
3.53267		10.0892		4.10408		2.20811		3.97101		2.65621		3.8267		3.64762
6.07165		6.9982		7.99817		4.41228		4.05907		5.51718		6.73915		3.8091
2.60615		7.15113		5.75202		5.92902		4.77546		4.97755		4.88357		4.29275
2.39417		7.27464		8.43043		10.3218		5.67117		5.43443		4.45697		3.47563
4.33005		1.56723		6.46997		7.7058		4.20234		4.37501		3.63325		5.07266
8.50784		4.80242		10.7219		11.7605		3.53844		4.09597		7.6723		6.20657
4.14747		5.65736		6.77342		11.0147		2.98252		5.14192		2.50874		2.49914
2.70432		6.70285		7.84118		6.47158		6.00525		5.67312		5.28016		7.83884
5.80432		5.52773		6.51837		8.79483		4.06668		4.39476		6.30067		5.66263
5.6606		9.43647		5.29868		4.69797		6.6353		6.89336		3.34922		6.67612
5.53225		7.47686		6.70073		5.96227		6.77283		4.44365		5.56343		2.87297
2.70437		7.8568		11.5668		7.68517		2.83168		6.93931		4.3981		2.25993
3.27546		10.0382		5.35096		4.52134		5.50645		5.19644		4.9672		4.8698
4.52363		3.66987		4.94712		6.43707		5.79534		4.66418		7.09355		4.94423
2.51926		4.63917		4.75111		10.907		8.36364		4.26073		4.85511		2.16108
10.0699		4.94665		3.69105		6.79375		5.18551		3.8204		5.28681		3.31675
5.74875		3.46986		4.5815		8.16648		5.05382		4.11327		3.794		5.86594
4.8547		4.52498		10.4417		8.17538		5.4371		5.2291		4.40765		6
5.62628		1.70009		3.50319		5.63745		5.37228		3.03088		4.67061		6.55916
5.10574		9.42901		6.35602		5.20832		4.74613		3.3434		7.31616		5.1066
6.74364		7.33242		4.25663		6.72741		4.14794		4.70437		2.18398		2.80868
8.36634		9.28964		6.60116		10.0061		6.94414		3.10165		2.92034		4.03731
3.63972		6.01089		5.63424		8.25254		6.48642		3.37976		2.68689		2.88987
5.27704		3.63019		6.52514		6.88525		4.99038		5.28449		4.22686		5.2087
6.46087		8.15892		5.76777		5.78171		4.99029		4.82439		4.92442		4.63246
7.3597		5.19558		6.61151		6.47289		2.27213		5.8308		3.9774		4.66755
4.9915		8.94424		6.4038		3.84865		4.88335		4.59539		6.89415		5.19907
3.34861		9.13138		5.79318		3.25532		4.94351		3.35549		2.12473		5.54061
1.11972		7.17258		6.7123		4.25847		6.29781		7.49017		2.48922		4.471
4.9279		7.34608		6.00604		12.1755		5.89828		4.95675		5.90501		3.77482
3.41532		6.51122		1.98273		10.4501		3.84703		5.25945		7.07082		2.08309
5.01164		5.67704		3.141		8.99026		2.06851		2.95341		5.93814		3.3077
5.45439		5.3466		10.3185		7.39778		4.81574		8.38342		5.773		4.94058
9.10205		6.63957		4.95697		11.0391		3.53912		5.47618		8.61129		0.85982
4.18755		7.15177		4.59167		6.89006		6.65437		4.42086		4.61549		4.9843
2.40665		5.10868		5.89596		6.0785		5.48193		4.40711		3.4291		5.24661
4.04357		5.10643		6.67624		12.4171		5.14121		2.20599		4.29447		5.58169
4.62415		5.50325		5.74528		8.15674		5.58901		3.57283		5.03321		6.37781
3.9671		5.5149		5.47438		6.48452		4.58344		7.43533		7.23863		4.64261
0.71275		5.45623		9.7513		3.1337		4.64363		3.33292		7.07444		3.6456
2.22441		8.24562		8.44423		7.17713		2.03044		5.37209		4.04846		4.33097
8.33108		3.53333		3.96187		11.5864		3.01867		6.04902		4.93701		5.66761
5.37773		7.15672		4.36523		15.141		2.03728		3.56563		4.88433		3.37295
6.6916		5.56984		3.8449		5.2877		6.08921		3.82456		4.1353		5.01489
6.12445		7.88767		7.50041		5.3175		4.43785		4.75368		5.52665		8.53239
6.62348		5.87086		9.13046		12.4391		3.51299		4.78752		2.7389		2.17411
6.01875		10.8045		2.85644		10.2544		4.76527		4.72112		4.20851		4.74839
3.41837		4.0806		6.10749		13.886		4.5049		4.619		6.21129		5.8861
6.22598		4.24895		1.79302		8.61493		5.79402		5.25641		4.65915		3.77334
6.50681		6.21461		5.83292		9.55962		4.21633		2.72886		4.1568		5.99717
4.64608		4.99784		5.52252		7.91279		6.56596		6.5225		6.53516		5.28209
3.8078		10.2464		3.1068		4.63415		1.98746		6.11188		4.74964		5.13816
6.55146		8.42928		4.14956		7.9257		4.68842		4.77836		3.06827		3.49926
3.43544		10.4781		8.08054		11.0049		4.31487		3.3364		6.13539		6.19867
4.35215		4.68181		1.70538		16.0954		3.30425		3.09251		5.51739		4.90637
3.25541		10.214		7.78229		4.76213		3.91067		5.91409		4.62635		3.556
5.91958		7.37755		5.58608		5.87546		3.3839		3.67298		5.43504		4.21896
5.82615		3.95847		8.61035		8.76629		5.96968		2.95479		3.98574		3.54477
4.8144		9.74788		8.28756		8.82258		5.35059		6.14455		4.63093		5.45707
7.34767		7.89796		4.90997		7.83143		3.82354		5.51561		3.94813		1.90046
2.55347		6.85077		3.4743		5.57119		2.81349		4.69196		5.1749		4.13941
6.69712		5.61907		8.95878		9.50571		4.15462		1.80294		2.7327		1.11061
4.13315		3.0484		7.47558		12.1122		4.47466		5.10981		5.30445		4.49376
5.30441		9.14055		11.7233		5.65174		1.74243		0.75407		4.26365		1.51161
6.97185		2.84011		5.77516		2.97864		5.91513		7.32347		5.98126		5.6717
1.48696		9.4643		4.99518		4.65427		4.98996		3.30701		6.0257		2.03755
4.4482		4.61029		5.15307		8.46016		1.37788		9.565		4.52782		5.78684
4.23514		7.82297		7.22741		7.51757		6.61198		1.79987		4.9455		4.44565
5.98234		8.66956		6.87387		6.59536		5.17231		5.42037		3.46384		5.96254
1.95727		3.55533		8.65526		4.53971		3.55637		3.52376		4.27649		4.54359
7.24916		4.54544		4.46594		6.60255		4.29578		1.6496		6.04818		7.30453
		5.73424		12.4051		12.241		2.16702		6.54181		4.9116		5.16509
		6.92703		6.97		9.32995		8.46082		6.42412		5.96447		4.84788
		7.03033		5.48236		10.7143		5.90064		5.66897		5.68697		7.66634
		7.18825		10.7514		6.37925		7.40854		6.81278		3.16645		5.56334
		2.22904		5.66888		4.05813		3.90436		3.45285		5.46254		5.04527
		6.92268		3.5654		12.5867		4.68406		3.8431		4.71945		4.16343
		3.69758		4.56342		4.80874		4.81534		4.00342		7.13101		1.25645
		8.2655		3.57644		5.87967		6.78946		3.38133		3.24535		3.86746
		7.76497		3.15518		4.81504		6.08772		2.63166		5.35913		4.9862
		7.10505		3.82474		6.73332		5.10695		1.79678		5.04226		0.7608
		5.66153		2.6471		5.58584		3.4362		0.63355		5.72977		4.75165
		4.03973		5.00821		6.73781		5.76799		2.69988		5.02727		5.39926
		5.45953		3.97834		4.72604		5.35164		4.09227		7.69508		5.92073
		4.4397		4.96951		4.93898		4.38157		4.22685		2.83069		2.34928
		3.74011		4.94945		8.6141		4.7128		4.5665		3.03341		3.17398
		4.33513		4.26775		7.2763		3.91544		5.04796		5.3985		3.34979
		4.73666		4.35697		6.49747		3.03842		3.29324		4.3327		3.72259
		6.45477		5.48746		7.6319		3.82518		7.70049		5.18959		3.4656
		8.88909		6.35121		5.61215		3.6581		5.2295		6.63634		5.37932
		4.9273		3.67706		7.48905		1.58652		5.13266		1.93996		2.4062
		9.52346		8.36102		10.9451		3.92523		5.23616		5.32539		4.50038
		3.43785		6.04442		9.81713		5.11138		4.22653		5.73125		4.14079
		6.20875		6.70921		4.73854		4.58271		3.87731		4.5701		5.06557
		6.35516		9.61159		6.40822		5.55755		1.61438		3.56933		5.29439
		0.56231		8.02836		7.82796		8.75618		5.92377		2.6618		5.32956
		5.01141		5.74351		5.30838		1.76174		6.08958		3.64034		3.38331
		3.59717		3.37962		6.55523		4.00418		5.04409		3.34634		3.66771
		8.4696		8.48253		4.24775		5.68903		5.15898		4.00616		1.65098
		3.36174		6.78739		11.2873		4.99705		5.22302		3.55942		5.33362
		4.56167		4.43874		8.51665		5.5911		4.4699		2.07264		5.03746
		5.50956		5.16218		4.81467		5.80866		3.98332		5.36692		4.0323
		1.03967		7.39672		6.79414		6.28978		3.23818		3.76218		3.63383
		7.89362		4.88387		6.1158		5.14734		5.91282		4.93598		5.85323
		7.32714		9.40808		7.71001		3.41641		4.83844		6.49386		6.98026
		6.9166		6.6195		7.41779		7.69527		1.89107		4.53243		4.46527
		7.49167		4.55484		6.73178		4.53598		5.59607		7.01306		6.42483
		8.23555				4.37883		8.30074		5.2578		4.55378		5.93825
		5.18688				8.3826		3.57273		4.23483		3.70062		5.70955
		6.56561				7.2746		4.32796		6.42668		3.81017		1.59533
		3.06019				8.80765		4.94651		8.5829		4.52621		2.10784
		5.83666				9.4715		6.25299		4.23741		4.48217		4.61915
		7.6836				8.92026		5.83566		6.046		2.23678		5.29992
		3.08727				3.49135		4.11568		4.39377		3.89578		5.6687
		6.51847				4.53879		4.35616		5.85152		4.5471		5.29473
		9.15958				8.08299		6.83974		3.42341		3.8793		4.05131
		2.56262				8.96396		6.10256		2.39306		3.43191		4.59333
		5.80478				6.95765		3.61931		2.20511		2.09941		3.24981
		4.59208				6.32065		5.00301		6.34587		5.22871		5.40332
		3.58616				6.94588		3.03663		9.56308		2.86546		3.49338
		3.85142				5.86249		5.26935		6.65652		3.73929		3.57216
		7.79131				2.66049		6.34277		5.03365		4.70723		6.34612
		6.86754						4.4602		4.21771		4.46499		5.62846
		4.78849						2.34899		4.64249		2.83986		2.1377
		4.07503						4.61553		6.72285		7.50905		7.58334
		3.15054						5.82778		4.89229		7.59922		1.04802
		9.54481						4.53519		6.0798		4.38945		5.14958
		6.86294						5.51311		5.87575		3.93522		6.29114
		3.29428						3.17694		3.70769		2.1648		5.89265
		1.75839						6.33246		4.69376		3.00875		2.60433
		3.41347						6.18292		6.72579		6.17254		5.03631
		6.71076						3.85091		6.6371		3.34694		2.89217
		5.8751						6.58607		5.60104		5.9141		4.58423
		5.83545						4.24256		3.96204		4.46213		5.06697
		5.96599						3.73234		1.65983		4.19352		5.47349
		2.28454						4.24535		6.19213		4.12235		2.83744
		7.23384						6.29636		5.19407		5.17825		5.89913
		5.05872						6.33918		3.52523		4.05886		4.33266
		2.75062						4.14016		3.75074		4.90749		6.28638
		6.92863						8.36915		2.59087		3.80631		3.23732
		4.54102						4.0853		5.40892		4.90282		5.27617
		3.74404						3.56972		4.07154		7.31607		3.92815
		5.27782								2.21472		1.92723		4.41005
		7.01419								4.5891		4.12381		8.68867
		5.55979								6.22547		4.42762		2.26543
		3.0068								3.90517		5.11687		3.59014
		8.51677								4.02074		6.25422		4.46203
		7.74388								1.94374		6.88873		6.4671
		4.26183								4.37795		5.05124		3.16833
		1.85078								5.97418		5.6981		2.67718
		3.78033								4.21207		5.37369		4.86719
		7.19489								4.7446		5.0397		4.95096
		5.52458								5.23617		4.28387		5.46729
		7.10422								4.76733		2.72314		4.1403
		5.09398								5.29394		4.73532		7.33904
		5.39628								1.48284		2.80878		3.69305
		3.73866								6.64566		5.96224		0.84986
		6.05852								6.70321		3.74649		1.57992
		5.70298								6.13053		5.49979		5.72381
										3.11891		2.88631		7.32079
										3.39854		5.75877		5.11074
										6.02343		3.47973		5.10664
										7.12423		6.76348		4.33272
										4.33486		5.38901		7.33926
										4.85589		5.78621		4.9573
										3.66097		3.8834		6.00636
										6.94242		3.49578		5.6104
										3.94734		4.15439		5.98367
										6.22648		3.94672		3.46982
										2.48564		7.44137		4.64247
										5.73137		4.34024		3.85149
										7.01067		3.96337		6.75818
										7.20333		4.96823		4.58724
										3.97272		4.69813		4.50902
										6.29614		6.63924		7.55704
										5.81355		6.42479		1.01739
										4.95209		6.04379		5.85402
										4.27823		3.59325		3.99069
										4.09747		6.18371		5.2691
										4.3968		5.20221		4.07413
										0.56425		5.48475		5.41955
										6.61428		7.26811		6.2512
										6.51425		3.8834		5.06145
										4.38515		3.49578		4.5498
										6.9811		4.15439		5.99362
										3.59885		3.94672		2.75367
										6.89099		7.44137		4.99236
										6.93969		4.34024		4.05467
										5.73555		3.96337		6.21521
										5.49878		4.96823		2.42038
										5.20856		4.69813		5.60776
										3.98444		6.63924		2.07058
										6.0586		6.42479		6.22509
										5.66783		6.04379		8.77619
										5.17923		3.59325		6.77191
										4.54219		6.18371		6.76323
										9.11658		5.20221		5.8743
										5.30418		5.48475		5.65633
										5.75975		7.26811		3.95179
										5.912		7.48891		3.3196
										4.2014		6.23254		2.54332
										3.8442		7.18751		7.82916
										4.50244		3.97987		2.50164
										3.79048		5.05642		6.2563
										7.15066		4.71164		3.11624
										6.60045		6.06027		4.40323
										7.79049		5.83988		1.75501
										7.51535		6.23336		3.81006
										1.70071		6.87819		6.07926
										4.88034		5.08784		5.17086
										4.52233		7.00036		6.41356
										1.64075		8.3032		4.84596
										3.24999		3.35858		5.39784
										3.45163		1.49217		7.4899
										4.27839		2.56776		4.09938
										3.16512		7.25465		3.45887
										7.45975		5.13099		1.47056
										3.98581		7.94564		5.86878
										5.20124		7.13023		3.19246
										4.87216		5.67381		7.65239
										3.52912		4.65292		5.5538
										4.72002		6.25424		2.75732
										3.71713		5.8403		5.98175
										1.77376		5.85359		3.66861
										2.50788		7.78236		6.61596
												3.85608		9.06522
												4.33817		5.58769
												4.74088		4.61332
												4.95836		9.40572
												4.67858		4.39045
												5.66849		6.35296
												3.96807		4.98232
												2.33187		4.19361
												7.98919		5.46694
												6.25258		4.18242
												7.99345		3.23788
												4.90803		3.63386
												4.35453		7.24867
												3.68154		6.19175
												6.50357		4.55234
												6.89928		6.51766
												1.49067		4.84972
												5.59696		4.48187
												4.63703		2.64976
												4.78907		3.90568
												5.66022		5.03171
												7.26688		6.56823
												7.04897		2.98415
												4.8893		3.26397
												4.53993		6.59054
												8.96751		6.26253
												2.57638		3.97036
												4.99511		5.12962
												6.07692		5.44986
														2.13086
														3.48025
														6.17512
														3.27832
														7.1894
														2.60434
														3.78749
														7.87853
														5.53377
														3.83673
														4.27734
														4.40096
