# Supplementary material for: The shelterin component TRF2 mediates columnar stacking of human telomeric chromatin
Source: EMBO J. 2023 Dec 14;43(1):87–111. doi: 10.1038/s44318-023-00002-3 (PMC10883271; doi:10.1038/s44318-023-00002-3)
Supplement: Supplementary file 7 — Figure 5 Source Data [file 44318_2023_2_MOESM7_ESM.zip › EMBOJ-2023-114491_Source data_Figure 5/5E/Numerical Data_Figure 5E kfibre.xlsx]

## Sheet: Sheet1
Left panel: #Telo-18# array								Right panel: 601-20 array
0 nM TRF2-∆N		1 nM TRF2-∆N		10 nM TRF2-∆N		100 nM TRF2-∆N		0 nM TRF2-∆N		1 nM TRF2-∆N		10 nM TRF2-∆N		100 nM TRF2-∆N
red triangles		green squares		olive rhombi		dark cyan circles		violet down triangles		blue pentagons		navi hexagons		royal circles
0.33433		0.57496		0.8697		0.665		0.56845		0.67399		0.3044		0.52675
0.43833		0.172		0.49934		0.37677		0.63997		0.43402		0.619		0.47883
0.13022		0.32942		0.45762		1.25717		0.70349		0.39512		0.25812		0.71909
0.48063		0.41841		1.55344		0.38737		0.94194		0.45383		0.50374		0.70736
0.37678		0.53475		0.77533		1.24104		1.11624		0.91451		0.32874		0.45955
0.48635		1.04807		1.1844		0.73902		0.83268		0.48415		0.78581		0.88223
0.42008		0.66033		1.88132		0.5237		0.55129		0.66611		0.65952		1.06935
0.21297		0.53542		1.25282		0.78895		0.43102		0.5702		0.35025		0.55043
0.21591		0.59541		0.97265		0.53029		1.01959		0.56474		0.3683		0.53826
1.60682		0.76548		0.77734		0.39612		0.414		0.53809		0.78065		0.43483
0.27574		0.48952		0.45977		0.62672		0.25006		0.30271		0.34248		0.55215
0.58771		0.99877		1.19869		1.15114		0.44669		0.31423		0.26496		0.35875
0.35222		0.43823		0.47498		1.3994		0.50399		0.46547		0.45188		0.49464
0.34307		0.64175		1.21246		0.47039		0.35509		0.37757		0.43479		0.9656
0.70949		0.53958		1.20934		0.3244		0.51414		0.89348		0.79193		0.73653
0.35183		0.63088		0.68278		0.51075		0.33454		0.84854		0.33431		0.65972
0.4573		0.42151		0.88942		0.40133		0.35033		0.72204		0.6241		0.91791
0.39481		0.57263		0.57564		0.53047		0.42224		0.75279		0.21219		1.06541
0.93621		0.36387		1.09898		1.9973		0.49861		0.42008		0.34758		0.71179
0.59264		0.63961		0.40277		0.54763		0.38083		0.43206		0.40947		0.59146
0.46347		0.29396		0.5915		0.58386		0.60644		0.62688		0.45095		0.52737
0.25693		0.66667		1.90436		0.9758		0.8694		0.45224		0.39086		1.90031
0.28836		0.39968		0.79893		0.87381		0.76344		0.58626		0.38458		1.18289
0.14419		0.39868		1.30975		0.29772		0.53066		0.6617		0.45416		0.90948
0.44396		0.95063		0.49724		0.82036		0.77435		0.33172		0.16297		0.81727
0.6832		1.0792		0.71308		0.51734		0.8268		0.4435		0.51408		0.25741
0.38132		0.79257		1.29205		2.31593		0.68975		0.44411		0.41011		1.94195
0.43645		0.42403		2.62966		1.03295		0.26093		0.46484		0.66463		0.72219
0.55238		0.62104		0.6808		0.69727		0.58914		0.4764		0.26312		0.83383
0.3779		1.21295		0.60379		0.68567		0.32997		0.48817		0.35023		0.91214
0.74486		0.76692		0.34001		0.69829		0.6148		0.45927		0.26428		0.47704
0.29661		0.24938		1.43659		0.69214		0.61139		0.48119		0.3419		0.6732
0.55078		0.43215		0.80003		0.83771		0.32084		0.27909		0.48671		0.67846
0.78494		0.6722		0.76971		0.54327		0.58325		0.60961		0.21694		0.29785
0.59487		0.61585		0.51534		0.84105		0.33708		0.41187		0.37914		0.97968
1.10984		0.75073		2.66173		0.43986		0.60296		0.66409		0.53362		0.31179
0.24161		0.5854		0.83281		0.47627		0.38354		0.54892		0.66129		0.27729
0.79368		0.98978		1.40157		1.97193		0.73969		0.64812		0.40593		0.32656
0.41496		0.5886		0.39945		1.22944		0.24142		0.29283		0.64225		0.23101
0.47494		0.37379		0.52741		0.62962		0.96485		0.65728		0.52695		0.35798
0.76314		0.6809		1.40067		0.90142		0.42737		0.69449		0.75041		0.4169
0.5824		2.55027		0.48637		0.29953		0.68513		0.2771		0.29722		1.12246
0.71849		0.32251		0.96453		0.58443		0.75136		0.56118		0.54566		0.60885
1.20708		0.85995		0.71128		1.07214		0.45461		0.33565		0.40369		0.39498
0.44579		1.5734		2.90566		0.54865		0.3975		0.60846		0.33608		0.86319
0.26576		0.71544		0.56209		0.50455		0.81059		0.44377		0.55989		0.36425
0.64817		0.72691		0.51526		0.26687		0.72921		0.55551		1.24547		0.42108
0.37842		0.89189		1.09643		0.82468		0.49968		0.48433		0.31072		1.17962
0.4911		1.04574		0.57868		1.37099		0.23018		0.53843		1.12819		0.34356
0.61909		0.43741		0.23282		0.34033		0.29902		0.36982		0.4395		0.34494
1.2004		0.77518		2.28976		0.54457		0.58638		0.33721		0.83729		0.52953
0.29905		0.18062		0.47115		1.02187		0.67199		0.52481		0.7644		0.26358
0.3759		0.65553		0.83381		0.70548		0.78419		0.55741		0.88042		1.31951
0.24392		0.47315		0.49642		0.54751		0.48672		0.36667		0.42278		0.53115
0.79633		0.34275		0.92673		0.97926		0.76694		0.64337		0.66523		0.76622
0.6307		0.54392		0.57714		0.67863		0.45085		0.73068		0.46149		0.45
0.32794		0.40234		0.58599		2.44423		0.37018		0.34898		0.40418		0.64406
0.40197		0.73538		0.49211		0.55148		0.41021		0.74054		0.33801		0.26136
0.52607		0.4258		0.6826		1.0424		0.58017		0.33488		0.512		0.54111
0.49536		0.74262		0.35224		1.0239		0.81586		0.58256		0.25279		0.373
0.44433		0.42178		0.55577		0.42046		0.31729		0.65684		0.37122		0.48173
0.43961		0.63137		0.71878		1.35334		0.46782		0.79703		0.88512		0.44183
0.37609		2.09419		2.1666		1.11722		0.3858		0.32759		0.46524		0.55233
0.35581		1.44403		0.87536		0.86299		0.65768		0.31018		0.40063		0.49101
0.30598		0.64177		0.53587		0.58227		0.65264		0.28772		0.30262		0.67104
0.99977		1.00793		0.40118		0.60303		0.43696		0.56226		0.34808		1.43277
0.18429		0.50717		0.34825		0.61013		0.47951		0.27305		0.55209		0.40448
0.38235		0.57963		0.38154		0.76259		0.29573		0.36275		0.22437		0.42132
0.45573		0.8555		0.87321		2.6318		0.39793		0.32976		0.93316		0.41674
0.70554		0.64382		1.4823		0.84836		0.76831		0.82058		0.48537		0.67939
0.78499		0.54881		0.68766		0.62122		0.35686		0.42142		0.96455		0.86971
0.45483		1.01988		0.95971		0.55818		0.49418		0.42611		0.55639		0.78332
0.26331		0.50442		0.86021		0.89557		0.43011		0.34636		0.30492		0.72826
0.35193		0.6928		0.59715		0.87293		0.53574		0.52522		0.60755		0.76385
0.57313		0.60724		0.49377		0.49711		0.64497		0.46113		0.41229		0.58011
0.26437		0.34589		0.92347		0.44375		0.51963		0.75719		0.48117		0.76003
0.19245		0.61509		0.72234		0.44306		0.56254		0.7257		1.0137		0.28978
0.44769		0.45141		0.52978		0.36318		0.27744		0.49212		0.49989		0.47767
0.48484		0.50864		0.80166		0.82625		0.94137		0.29589		0.3372		0.24829
0.37606		0.37145		0.87956		0.8149		0.54995		0.41596		0.26572		0.31734
0.41082		0.4814		0.79935		0.53802		0.62054		0.60284		0.40196		0.37283
0.3672		1.07104		1.77022		0.66637		0.4455		0.26452		0.88699		0.38259
0.59582		0.87658		0.21708		0.65788		0.75592		0.60703		0.67068		0.84005
0.68925		0.41033		0.87893		0.68858		0.57304		0.64831		0.52245		0.64002
0.21966		0.59705		1.20097		0.73188		0.26054		0.36675		0.40372		1.04542
0.64223		1.23747		1.19823		0.43006		0.56331		0.40524		0.45564		0.34271
1.56533		0.47727		0.32754		1.11787		0.38694		0.34747		0.95906		0.62943
0.35437		0.56623		0.51807		1.38528		0.5946		0.48467		0.54614		0.64239
0.26429		0.74443		0.45831		0.54939		1.37788		1.44745		0.74691		0.94487
0.46562		1.56826		1.00884		0.61382		0.32456		0.29029		0.69358		0.76888
0.70586		0.71789		0.31372		0.67217		0.8621		0.73984		0.52853		0.72156
0.97364		0.65247		0.29127		0.56881		0.34525		0.40672		0.41995		0.75968
0.384		0.40314		0.82885		0.39251		0.27502		0.34681		0.51579		0.87349
0.6429		0.4797		0.54253		0.41122		0.62758		0.83458		0.53451		0.59564
0.95948		0.97889		1.19219		0.44337		0.46774		0.28199		0.70856		0.47256
1.83116		0.6818		1.044		1.02088		0.68917		1.24397		0.1692		0.44058
0.48894		1.59525		0.55566		0.76301		0.44397		0.89663		0.29222		1.9151
0.82377		1.06214		0.86265		1.12774		0.80264		0.49639		0.51572		0.5353
1.54969		1.34719		1.12255		1.32841		0.26431		0.5223		0.33422		1.00547
0.52954		0.39236		0.42533		0.56432		0.67306		0.41704		0.40387		0.71528
0.3001		0.36716		0.90861		0.55155		0.30753		1.20448		0.31076		0.54295
0.65478		0.85671		1.1045		0.29057		0.75226		0.73737		0.47729		0.32122
0.53496		0.6127		0.74302		0.94604		0.31557		0.33583		0.65189		0.3765
0.32819		0.35746		0.7349		0.32419		0.48451		0.66011		0.56722		1.11836
0.50725		1.21658		0.41848		0.88493		0.43161		0.22388		0.39852		0.81385
0.31514		0.35918		0.35518		1.43939		0.77161		0.62015		0.61591		1.2028
0.71249		0.61856		0.38089		0.88171		0.42472		0.43438		0.57186		0.66052
0.22765		0.906		0.50355		0.51558		0.48603		0.1784		0.49828		0.64396
0.9661		0.63058		0.34864		1.01548		0.37253		0.65816		0.60876		0.55664
		0.9375		0.49387		0.48733		0.74794		0.56821		0.81994		0.41743
		0.73901		1.21641		0.60462		0.79313		0.2904		0.31551		0.71255
		0.75402		0.98581		0.4849		0.86729		0.38713		0.7257		0.36138
		1.33337		0.62052		0.37212		0.75269		0.33571		0.45195		0.53751
		0.73045		0.37025		0.6319		0.34584		1.30975		0.54781		0.37193
		0.67598		1.25976		0.59057		0.44315		0.4503		0.49544		1.4506
		0.79836		0.58505		0.73671		0.65882		1.21081		0.29574		0.56616
		1.06764		1.01158		0.4682		0.87593		0.28919		0.46901		0.5208
		0.666		0.32908		0.93575		0.41162		0.52301		0.27307		0.27243
		0.47436		0.87859		0.65828		0.36889		0.35178		1.078		0.67752
		0.58293		1.06903		0.35187		0.37226		0.26891		0.36142		0.32038
		0.68966		0.4645		0.35746		0.5633		0.41002		0.50066		0.52548
		0.51876		0.76958		0.38119		0.35753		0.26587		0.41152		0.3542
		0.5726		0.61579		0.75463		0.32684		0.50052		0.3737		0.23567
		2.29734		0.49231		1.52985		0.4601		0.30383		0.71804		0.44337
		0.67385		0.44246		0.9332		0.37259		1.24335		0.36844		0.43495
		0.24655		0.27209		0.50737		0.55025		0.47189		0.29049		0.31103
		0.82619		0.67042		0.96387		0.34537		0.39704		0.34683		0.68661
		0.88689		0.56498		0.87361		0.38156		1.36409		0.58719		0.97218
		3.13498		0.43844		0.39672		0.45473		0.41266		0.5036		0.64749
		0.98797		0.56223		0.57535		0.8783		1.47133		0.45083		0.36965
		1.87601		1.16112		1.27712		0.71972		0.33594		0.75083		0.58991
		0.9024		0.46833		0.47456		0.40743		0.65616		0.26		0.34499
		1.09894		0.53713		0.81034		0.52156		0.77691		0.38766		0.65716
		0.69395		0.58451		1.51472		0.37742		0.44044		0.94188		0.73248
		0.3555		1.14151		0.99057		0.99418		0.88663		0.39196		0.48883
		1.16929		0.67213		0.33155		0.84618		0.57223		0.18582		0.95142
		0.72315		0.4459		0.9461		0.58216		0.52858		0.50701		0.23996
		0.77657		0.90656		1.57974		0.51936		0.36012		0.47622		0.46162
		1.35287		0.29329		0.5044		0.47912		0.72213		0.60111		0.66152
		0.74396		0.91001		1.05321		0.50426		0.77501		0.72443		0.96783
		1.2951		0.62401		0.76499		0.49648		0.66734		0.5012		0.78189
		1.1194		1.23019		1.07578		0.27503		0.39219		1.00612		1.00492
		0.79802		0.69027		0.60235		0.55218		0.25429		0.50093		0.56541
		0.8267		1.89294		0.50264		0.96103		0.7931		0.72168		0.93613
		0.47577		0.53658		0.53391		0.54488		0.34843		0.63798		0.59948
		1.03642		0.98637		0.99949		0.34052		0.61128		0.39592		0.50934
		0.48149		0.8919		0.64702		0.44454		0.75023		0.33578		0.70241
		0.44963		0.44936		0.48278		0.60054		0.62375		0.47995		0.32149
		0.70598				0.84793		0.41189		0.31987		0.67142		1.01842
		0.72763				0.61906		0.80321		0.42661		0.45557		0.4404
		1.6031				0.89931		0.24662		0.47063		0.3065		0.36953
		0.52942				0.39179		0.35213		0.68032		1.29812		0.83724
		1.06142				0.83031		0.55865		0.70118		0.4563		0.38142
		0.29945				0.55428		0.53034		0.24642		0.68214		0.36133
		0.62223				0.34568		0.60066		0.42486		0.54772		0.33482
		1.28222				1.01666		0.3684		0.579		0.56832		0.64858
		0.97406				0.71574		0.26672		0.72524		0.74765		0.58688
		1.3723				0.31186		0.25641		0.50073		0.41205		0.47845
		0.55605				1.31753		0.48657		0.41411		0.42379		0.58616
		0.31036						0.48694		0.60335		0.85703		1.03248
		0.32907						0.45071		0.98525		0.51179		0.54568
		0.49592						0.88293		0.43554		0.55392		0.42213
		0.98619						0.40632		0.50567		0.85438		0.44538
		0.95721						0.51045		0.63902		1.32913		0.26743
		0.62142						0.33076		0.56572		0.63877		0.40666
		0.45759						0.72869		0.74001		0.67209		0.34173
		0.51623						0.31417		0.8724		1.10014		0.51086
		0.50551						0.36402		0.51876		0.54548		0.87741
		0.36173						0.60757		0.44773		1.18439		0.39129
		0.39939						0.58838		1.0246		0.49765		1.06275
		0.64764						0.98171		0.3457		1.45348		0.32636
		0.56236						0.4946		0.90794		0.34602		0.68627
		0.54431						0.32639		0.36667		0.62669		0.55443
		0.7105						0.43855		0.5462		0.70431		1.13695
		0.58855						0.90889		0.34758		0.44236		0.35161
		0.68547						0.80888		0.45482		0.39816		0.76648
		0.43842						0.86734		0.89077		0.28563		0.66115
		0.47148						0.45748		1.46295		0.79007		0.22975
		1.30169						0.55702		0.37778		0.88706		0.63631
		0.40833								0.48218		0.6801		1.38276
		0.71144								0.32519		0.64353		1.02309
		0.5626								0.46453		0.65628		0.50509
		0.39226								0.33697		0.39369		0.9425
		0.33957								0.46973		0.55389		0.56295
		0.44848								0.22878		0.4769		0.43544
		0.67205								0.82637		0.55938		1.077
		0.76135								0.7347		0.26599		0.54148
		0.97377								0.41326		0.30569		0.35251
		0.77993								0.54243		0.19892		0.8387
		0.52816								0.51225		0.87063		0.78851
		0.4452								0.9811		0.23589		0.45223
		0.53305								0.57813		0.36762		0.4204
		0.70149								0.34402		0.35869		0.88122
		0.84721								0.61193		0.29505		1.02721
		0.54288								0.65258		0.23259		0.9672
		0.59083								0.7428		0.44894		0.35622
		2.91395								0.23852		0.78473		1.15845
		0.4806								0.4278		0.30051		0.48222
		1.76741								0.57424		0.6359		0.39477
										1.20453		1.01373		0.5621
										0.45826		0.4234		1.17522
										0.43385		1.04087		0.56433
										0.46152		0.3444		0.41228
										0.54375		0.40138		0.60386
										0.35842		0.44217		0.55263
										0.48152		0.78664		0.93234
										0.71233		0.4976		0.59287
										0.40333		0.41431		0.59724
										0.99751		0.45871		0.58593
										0.60438		0.44778		0.52283
										0.50585		0.8998		1.47521
										0.33297		0.55582		0.72585
										0.48989		0.77795		0.26001
										0.42742		0.73766		0.34906
										0.6373		0.22224		0.5714
										0.34891		0.45937		0.43671
										0.6609		0.21402		0.86663
										0.51133		0.26063		0.31229
										0.54386		0.8333		1.03352
										0.87755		0.3444		0.52307
										0.63037		0.40138		0.71664
										0.27899		0.44217		0.26908
										0.43918		0.78664		0.89234
										0.57811		0.4976		1.72787
										0.62519		0.41431		0.30091
										0.39547		0.45871		0.48799
										0.60445		0.44778		0.43075
										0.32768		0.8998		0.84544
										0.76028		0.55582		0.45932
										0.51834		0.77795		0.30873
										0.58887		0.73766		1.13067
										0.61482		0.22224		0.60405
										0.73991		0.45937		0.38393
										0.38471		0.21402		0.31459
										0.45258		0.26063		0.48702
										0.794		0.8333		0.88458
										0.31908		0.4407		0.49376
										0.48972		0.60534		0.41256
										0.79685		0.58412		0.32523
										0.25067		0.59615		0.7593
										0.37203		0.36744		0.72343
										0.50651		0.52147		0.41779
										0.58764		0.46095		0.40403
										1.13246		0.51917		0.24401
										0.43426		0.38443		1.36788
										0.58212		0.43878		0.5345
										0.62804		0.7907		0.54558
										0.40346		0.46382		0.43525
										0.24606		0.55764		0.63987
										0.72827		0.38609		1.17843
										0.28916		0.32963		0.37274
										0.4154		0.64111		0.37117
										0.59378		0.81924		0.61027
										0.40826		0.26947		0.29183
										0.32868		0.49227		0.64836
										0.31019		0.5716		0.34228
										0.38273		0.36341		0.42351
										0.53855		0.51555		0.67295
										0.77828		0.33308		1.97521
										0.73053		0.28085		0.52504
										0.26404		0.35101		0.29994
										0.21941		0.77631		0.79034
												0.43898		0.85024
												1.1415		0.29586
												0.36674		0.42752
												0.54911		0.7321
												0.58065		0.53747
												0.67306		0.30508
												0.38096		0.40864
												0.38508		1.79314
												0.8216		0.64499
												0.54247		0.59425
												0.37731		0.26029
												0.65982		0.37884
												0.77152		0.5688
												0.31732		0.49269
												0.35287		0.79824
												0.42915		0.96173
												0.66744		0.30388
												0.86962		0.94443
												0.88582		1.49498
												0.90243		0.59379
												0.49445		0.37978
												0.61704		0.77115
												0.55072		0.41249
												0.69699		0.57681
												0.4279		0.99562
												0.53644		0.41282
												0.56692		0.64238
												0.57907		0.5095
												0.44065		0.71366
														0.30622
														0.2581
														0.48423
														0.54192
														0.48614
														1.62728
														0.23241
														0.46358
														0.92379
														0.47058
														0.39111
														0.40939
