# Supplementary material for: The shelterin component TRF2 mediates columnar stacking of human telomeric chromatin
Source: EMBO J. 2023 Dec 14;43(1):87–111. doi: 10.1038/s44318-023-00002-3 (PMC10883271; doi:10.1038/s44318-023-00002-3)
Supplement: Supplementary file 7 — Figure 5 Source Data [file 44318_2023_2_MOESM7_ESM.zip › EMBOJ-2023-114491_Source data_Figure 5/5F/Numerical Data_Figure 5F Rupture summary.xlsx]

## Sheet: Sheet1
Left panel: koff				Right panel: d
	koff	s.d. koff			d	s.d. d
#Telo-18# green line				#Telo-18# green line
0 nM TRF2-DN	0.00888	0.00123		0 nM TRF2-DN	1.36222	0.05013
1 nM TRF2-DN	0.00672	0.0012		1 nM TRF2-DN	1.55681	0.06693
10 nM TRF2-DN	0.00183	0.00054019		10 nM TRF2-DN	2.05345	0.1062
100 nM TRF2-DN	0.00338	0.000697159		100 nM TRF2-DN	1.48307	0.0641
601-20 light blue line				601-20 light blue line
0 nM TRF2-DN	0.00956	0.000660968		0 nM TRF2-DN	1.06221	0.02133
1 nM TRF2-DN	0.01009	0.000593648		1 nM TRF2-DN	1.06356	0.01844
10 nM TRF2-DN	0.00811	0.000458802		10 nM TRF2-DN	1.09901	0.0171
100 nM TRF2-DN	0.00518	0.000377906		100 nM TRF2-DN	1.46352	0.02458
