# Supplementary material for: The shelterin component TRF2 mediates columnar stacking of human telomeric chromatin
Source: EMBO J. 2023 Dec 14;43(1):87–111. doi: 10.1038/s44318-023-00002-3 (PMC10883271; doi:10.1038/s44318-023-00002-3)
Supplement: Supplementary file 8 — Expanded View Figures Source Data [file 44318_2023_2_MOESM8_ESM.zip]

Archive with 58 entries (30 files):
- EMBOJ-2023-114491_Source data_Expanded View/
- EMBOJ-2023-114491_Source data_Expanded View/Figure Expanded View 1/
- EMBOJ-2023-114491_Source data_Expanded View/Figure Expanded View 1/EV1A/
- EMBOJ-2023-114491_Source data_Expanded View/Figure Expanded View 1/EV1A/Image data_Figure EV1A.tif
- EMBOJ-2023-114491_Source data_Expanded View/Figure Expanded View 1/EV1B/
- EMBOJ-2023-114491_Source data_Expanded View/Figure Expanded View 1/EV1B/Image data_Figure EV1B.tif
- EMBOJ-2023-114491_Source data_Expanded View/Figure Expanded View 1/EV1C/
- EMBOJ-2023-114491_Source data_Expanded View/Figure Expanded View 1/EV1C/Image data_Figure EV1C.tif
- EMBOJ-2023-114491_Source data_Expanded View/Figure Expanded View 1/EV1D/
- EMBOJ-2023-114491_Source data_Expanded View/Figure Expanded View 1/EV1D/Image data_Figure EV1D.tif
- EMBOJ-2023-114491_Source data_Expanded View/Figure Expanded View 1/EV1E/
- EMBOJ-2023-114491_Source data_Expanded View/Figure Expanded View 1/EV1E/Image data_Figure EV1E.tif
- EMBOJ-2023-114491_Source data_Expanded View/Figure Expanded View 1/EV1F/
- EMBOJ-2023-114491_Source data_Expanded View/Figure Expanded View 1/EV1F/Image data_Figure EV1F.tif
- EMBOJ-2023-114491_Source data_Expanded View/Figure Expanded View 2/
- EMBOJ-2023-114491_Source data_Expanded View/Figure Expanded View 2/EV2A/
- EMBOJ-2023-114491_Source data_Expanded View/Figure Expanded View 2/EV2A/Image data_Figure EV2A.tif
- EMBOJ-2023-114491_Source data_Expanded View/Figure Expanded View 2/EV2B/
- EMBOJ-2023-114491_Source data_Expanded View/Figure Expanded View 2/EV2B/Image data_Figure EV2B.tif
- EMBOJ-2023-114491_Source data_Expanded View/Figure Expanded View 2/EV2C/
- EMBOJ-2023-114491_Source data_Expanded View/Figure Expanded View 2/EV2C/Image data_Figure EV2C.tif
- EMBOJ-2023-114491_Source data_Expanded View/Figure Expanded View 2/EV2D/
- EMBOJ-2023-114491_Source data_Expanded View/Figure Expanded View 2/EV2D/numerical data_Figure EV2 D.xlsx
- EMBOJ-2023-114491_Source data_Expanded View/Figure Expanded View 3/
- EMBOJ-2023-114491_Source data_Expanded View/Figure Expanded View 3/EV3A/
- EMBOJ-2023-114491_Source data_Expanded View/Figure Expanded View 3/EV3A/Image data_Figure EV3A_Telo-10.tif
- EMBOJ-2023-114491_Source data_Expanded View/Figure Expanded View 3/EV3B/
- EMBOJ-2023-114491_Source data_Expanded View/Figure Expanded View 3/EV3B/Image data_Figure EV3B_601-10.tif
- EMBOJ-2023-114491_Source data_Expanded View/Figure Expanded View 3/EV3C/
- EMBOJ-2023-114491_Source data_Expanded View/Figure Expanded View 3/EV3C/Numerical Data_Figure EV3C.xlsx
- EMBOJ-2023-114491_Source data_Expanded View/Figure Expanded View 3/EV3D/
- EMBOJ-2023-114491_Source data_Expanded View/Figure Expanded View 3/EV3D/Imagedata_FigEV3D_Telo-10_0p1_TRF2.bmp
- EMBOJ-2023-114491_Source data_Expanded View/Figure Expanded View 3/EV3E/
- EMBOJ-2023-114491_Source data_Expanded View/Figure Expanded View 3/EV3E/Imagedata_FigEV3D_Telo-10_0p4_TRF2.bmp
- EMBOJ-2023-114491_Source data_Expanded View/Figure Expanded View 3/EV3F/
- EMBOJ-2023-114491_Source data_Expanded View/Figure Expanded View 3/EV3F/Imagedata_FigEV3D_Telo-4_0p5_TRF2.bmp
- EMBOJ-2023-114491_Source data_Expanded View/Figure Expanded View 4/
- EMBOJ-2023-114491_Source data_Expanded View/Figure Expanded View 4/EV4A/
- EMBOJ-2023-114491_Source data_Expanded View/Figure Expanded View 4/EV4A/Numerical Data_Figure EV4A_ #Telo-18# 1nM TRF2-DN.xlsx
- EMBOJ-2023-114491_Source data_Expanded View/Figure Expanded View 4/EV4B/
- EMBOJ-2023-114491_Source data_Expanded View/Figure Expanded View 4/EV4B/Numerical Data_Figure EV4B _#Telo-18# 10nM TRF2-DN.xlsx
- EMBOJ-2023-114491_Source data_Expanded View/Figure Expanded View 4/EV4C/
- EMBOJ-2023-114491_Source data_Expanded View/Figure Expanded View 4/EV4C/Numerical Data_Figure EV4C _#Telo-18# 100nM TRF2-DN.xlsx
- EMBOJ-2023-114491_Source data_Expanded View/Figure Expanded View 4/EV4D/
- EMBOJ-2023-114491_Source data_Expanded View/Figure Expanded View 4/EV4D/Numerical Data_Figure EV4D_601-20 1nM TRF2-DN.xlsx
- EMBOJ-2023-114491_Source data_Expanded View/Figure Expanded View 4/EV4E/
- EMBOJ-2023-114491_Source data_Expanded View/Figure Expanded View 4/EV4E/Numerical Data_Figure EV4E_601-20 10nM TRF2-DN.xlsx
- EMBOJ-2023-114491_Source data_Expanded View/Figure Expanded View 4/EV4F/
- EMBOJ-2023-114491_Source data_Expanded View/Figure Expanded View 4/EV4F/Numerical Data_Figure EV4F_601-20 100nM TRF2-DN.xlsx
- EMBOJ-2023-114491_Source data_Expanded View/Figure Expanded View 5/
- EMBOJ-2023-114491_Source data_Expanded View/Figure Expanded View 5/Numerical Data_Figure EV5 #Telo-18#-0nM TRF2.xlsx
- EMBOJ-2023-114491_Source data_Expanded View/Figure Expanded View 5/Numerical Data_Figure EV5 #Telo-18#-100nM TRF2.xlsx
- EMBOJ-2023-114491_Source data_Expanded View/Figure Expanded View 5/Numerical Data_Figure EV5 #Telo-18#-10nM TRF2.xlsx
- EMBOJ-2023-114491_Source data_Expanded View/Figure Expanded View 5/Numerical Data_Figure EV5 #Telo-18#-1nM TRF2.xlsx
- EMBOJ-2023-114491_Source data_Expanded View/Figure Expanded View 5/Numerical Data_Figure EV5 601-20-0nM TRF2.xlsx
- EMBOJ-2023-114491_Source data_Expanded View/Figure Expanded View 5/Numerical Data_Figure EV5 601-20-100nM TRF2.xlsx
- EMBOJ-2023-114491_Source data_Expanded View/Figure Expanded View 5/Numerical Data_Figure EV5 601-20-10nM TRF2.xlsx
- EMBOJ-2023-114491_Source data_Expanded View/Figure Expanded View 5/Numerical Data_Figure EV5 601-20-1nM TRF2.xlsx
