# Supplementary material for: The shelterin component TRF2 mediates columnar stacking of human telomeric chromatin
Source: EMBO J. 2023 Dec 14;43(1):87–111. doi: 10.1038/s44318-023-00002-3 (PMC10883271; doi:10.1038/s44318-023-00002-3)
Supplement: Supplementary file 8 — Expanded View Figures Source Data [file 44318_2023_2_MOESM8_ESM.zip › EMBOJ-2023-114491_Source data_Expanded View/Figure Expanded View 2/EV2D/numerical data_Figure EV2 D.xlsx]

## Sheet: DNA only
601-10 DNA						Telo-10 DNA
s20,w (S)	repeat 1 c(s)	repeat 2 c(s)	repeat 3 c(s)	average c(s)		s20,w (S)	repeat 1 c(s)	repeat 2 c(s)	repeat 3 c(s)	average c(s)		601-10 DNA
0	0.00350824	0.00360902	0.00350823	0.00354183		0	0.00316937	0.00307128	0.00330424	0.00318163		Experiment	s20,w (S)
0.267198	0.00037694	0.0979053	0.0619103	0.0533975		0.267205	0.140961	0.0845399	0.0755695	0.100357		repeat 1	9.69
0.534396	2.66464e-06	0.0364334	0.0349264	0.0237875		0.53441	0.00859345	0.00646729	0.0280855	0.0143821		repeat 2	9.7
0.801595	2.90151e-08	0.0272683	0.00351861	0.0102623		0.801615	5.10638e-05	0.00049202	0.0134322	0.00465843		repeat 3	9.72
1.06879	1.00321e-10	0.0134441	9.09748e-05	0.00451169		1.06882	3.10711e-08	8.01904e-05	0.00549126	0.00185716		mean ± s.d.	9.70 ± 0.02
1.33599	1.42571e-13	0.00624911	1.41682e-06	0.00208351		1.33602	8.69153e-12	4.99096e-05	0.00256625	0.000872053
1.60319	3.50956e-14	0.00460525	2.45044e-08	0.00153509		1.60323	1.64804e-14	0.000112755	0.0016293	0.000580685
1.87039	1.06303e-14	0.00502919	5.78732e-10	0.0016764		1.87043	2.26071e-15	0.000490849	0.00130361	0.000598153		Telo-10 DNA
2.13759	6.5674e-15	0.00497507	1.6158e-11	0.00165836		2.13764	3.19133e-14	0.00199965	0.00116038	0.00105334		Experiment	s20,w (S)
2.40478	7.91411e-15	0.00341636	4.08212e-13	0.00113879		2.40484	1.46434e-11	0.00538231	0.00113439	0.00217223		repeat 1	9.5
2.67198	1.67111e-14	0.00215987	1.63366e-14	0.000719957		2.67205	1.33304e-08	0.00952368	0.00130493	0.00360954		repeat 2	9.5
2.93918	4.25163e-15	0.00204126	1.98224e-14	0.00068042		2.93925	3.62415e-06	0.0115019	0.00192863	0.00447805		repeat 3	9.47
3.20638	1.99122e-14	0.00301795	1.01196e-14	0.00100598		3.20646	0.000150762	0.0104824	0.00388441	0.00483919		mean ± s.d.	9.49 ± 0.02
3.47358	1.5894e-14	0.00421604	4.63285e-15	0.00140535		3.47366	0.00147525	0.00955496	0.00896445	0.00666489
3.74077	2.27033e-14	0.00360066	4.38297e-15	0.00120022		3.74087	0.00600477	0.0107253	0.0161375	0.0109559
4.00797	5.51864e-15	0.00216302	9.12426e-15	0.000721007		4.00807	0.0132193	0.013174	0.0195736	0.0153223
4.27517	2.26778e-14	0.00149134	3.22893e-14	0.000497113		4.27528	0.0175729	0.0148045	0.019775	0.0173841
4.54237	1.15457e-14	0.00134868	1.77954e-14	0.00044956		4.54248	0.0177372	0.0164153	0.0207332	0.0182952
4.80957	8.1205e-15	0.000928993	1.58939e-14	0.000309664		4.80969	0.0177627	0.0197698	0.023677	0.0204032
5.07677	6.85858e-15	0.000285406	4.63069e-15	9.51353e-05		5.07689	0.019701	0.0237162	0.02735	0.0235891
5.34396	6.99737e-15	6.22182e-05	8.71851e-15	2.07394e-05		5.3441	0.0225858	0.028273	0.0300383	0.0269657
5.61116	8.25867e-15	2.99858e-05	5.01998e-15	9.99527e-06		5.6113	0.0257167	0.0344367	0.0331703	0.0311079
5.87836	1.11046e-14	5.13112e-05	3.52137e-14	1.71037e-05		5.87851	0.0336166	0.0354316	0.038513	0.0358537
6.14556	1.01894e-13	0.000179228	6.33911e-13	5.97427e-05		6.14571	0.0420047	0.0301676	0.0436926	0.0386216
6.41276	6.23499e-12	0.000567793	7.44013e-11	0.000189264		6.41292	0.0358735	0.029877	0.047024	0.0375915
6.67996	5.99623e-10	0.00111168	4.83152e-09	0.000370562		6.68012	0.0286557	0.0373737	0.0507602	0.0389299
6.94715	6.45389e-08	0.00166624	1.9179e-07	0.000555499		6.94733	0.0346988	0.0421146	0.0540113	0.0436082
7.21435	4.52258e-06	0.00292256	4.64658e-06	0.000977243		7.21453	0.0499955	0.0376543	0.0478545	0.0451681
7.48155	0.000148455	0.00599646	6.85079e-05	0.00207114		7.48174	0.0477848	0.0345661	0.0378838	0.0400782
7.74875	0.00229592	0.0111591	0.00074808	0.00473437		7.74894	0.0345413	0.0412881	0.0418258	0.0392184
8.01595	0.0157573	0.0198243	0.00648085	0.0140208		8.01615	0.0402633	0.0594455	0.0611216	0.0536101
8.28314	0.0302617	0.0275833	0.0213187	0.0263879		8.28335	0.0675642	0.0612062	0.0637932	0.0641879
8.55034	0.0118681	0.0147914	0.0126116	0.0130904		8.55056	0.0499111	0.0268896	0.0372213	0.0380073
8.81754	0.00263719	0.00347488	0.00281426	0.00297544		8.81776	0.0236775	0.01454	0.0329099	0.0237091
9.08474	0.00381175	0.00304322	0.00269589	0.00318362		9.08497	0.0877856	0.0787004	0.176192	0.114226
9.35194	0.113994	0.0747236	0.066458	0.0850585		9.35217	1.53102	1.45505	1.72176	1.56928
9.61913	2.91404	2.85313	2.63541	2.80086		9.61938	1.64525	1.6223	1.43902	1.56886
9.88633	1.11766	1.24295	1.50953	1.29005		9.88658	0.0991187	0.0853475	0.122584	0.10235
10.1535	0.031524	0.0297392	0.0413038	0.034189		10.1538	0.0193978	0.0104484	0.0220863	0.0173108
10.4207	0.00543924	0.00568075	0.00701786	0.00604595		10.421	0.0297085	0.0134571	0.0222798	0.0218151
10.6879	0.0124562	0.0141617	0.0162381	0.0142853		10.6882	0.0501837	0.0317067	0.03318	0.0383568
10.9551	0.0473003	0.0435682	0.0510711	0.0473132		10.9554	0.0361025	0.0361108	0.0293967	0.03387
11.2223	0.0804195	0.063362	0.0707004	0.071494		11.2226	0.0175854	0.0264209	0.0186807	0.0208957
11.4895	0.0683513	0.0606668	0.0580508	0.0623563		11.4898	0.0117507	0.0208639	0.0135006	0.0153717
11.7567	0.0473294	0.0499042	0.0435452	0.0469263		11.757	0.0122807	0.016682	0.0122084	0.0137237
12.0239	0.0347719	0.035638	0.0342611	0.0348903		12.0242	0.0151964	0.0119716	0.0110057	0.0127246
12.2911	0.028041	0.0254841	0.0281038	0.0272096		12.2914	0.015343	0.00839465	0.00817561	0.0106378
12.5583	0.0234698	0.0218328	0.0234062	0.0229029		12.5586	0.0095077	0.00648526	0.00511132	0.00703476
12.8255	0.0189035	0.0205075	0.0191216	0.0195109		12.8258	0.00465574	0.00607234	0.00317691	0.004635
13.0927	0.014448	0.0172938	0.0148755	0.0155391		13.093	0.00314955	0.00649334	0.00231391	0.0039856
13.3599	0.0115685	0.0129968	0.011475	0.0120134		13.3602	0.00361227	0.00654365	0.00209559	0.00408384
13.6271	0.0102639	0.0101867	0.00890008	0.00978356		13.6274	0.00519949	0.0054962	0.00219745	0.00429771
13.8943	0.0093565	0.00902359	0.00654205	0.00830738		13.8947	0.00643313	0.00425461	0.00234844	0.00434539
14.1615	0.00823472	0.00874271	0.00475478	0.00724407		14.1619	0.00584521	0.00377179	0.00246166	0.00402622
14.4287	0.00721784	0.0082941	0.00413811	0.00655002		14.4291	0.00453548	0.00380939	0.00265917	0.00366801
14.6959	0.0066439	0.00695605	0.00436177	0.00598724		14.6963	0.0035516	0.00351258	0.00298109	0.00334842
14.9631	0.00651591	0.00545803	0.00425148	0.00540847		14.9635	0.00262237	0.00273314	0.00298849	0.00278133
15.2303	0.00642679	0.00430136	0.00358749	0.00477188		15.2307	0.00177196	0.00211256	0.00237301	0.00208584
15.4975	0.00597889	0.00334153	0.00326716	0.00419586		15.4979	0.00124965	0.00173483	0.00166596	0.00155015
15.7647	0.00538396	0.00271891	0.00342247	0.00384178		15.7651	0.000984396	0.0013666	0.00119237	0.00118112
16.0319	0.00467642	0.00261807	0.00345704	0.00358384		16.0323	0.000902197	0.00115064	0.000902783	0.000985207
16.2991	0.00362171	0.00285616	0.00288485	0.00312091		16.2995	0.000973174	0.00125283	0.000732168	0.000986057
16.5663	0.00275604	0.00296663	0.00193113	0.00255127		16.5667	0.00109516	0.00150863	0.000615873	0.00107322
16.8335	0.00254157	0.00282345	0.00121375	0.00219292		16.8339	0.00110186	0.00154944	0.000488804	0.0010467
17.1007	0.00280161	0.00266969	0.00094786	0.00213972		17.1011	0.000988747	0.00143865	0.000365342	0.000930913
17.3679	0.0030546	0.0024552	0.000971217	0.00216034		17.3683	0.000851623	0.00140354	0.000290702	0.000848622
17.6351	0.00299697	0.00212654	0.00100476	0.00204276		17.6355	0.000731267	0.00135582	0.000270888	0.000785992
17.9023	0.00269404	0.00195585	0.000846033	0.00183197		17.9027	0.00061268	0.00114459	0.000293097	0.000683456
18.1695	0.0022447	0.00210451	0.000651489	0.0016669		18.1699	0.000495667	0.000862586	0.000340371	0.000566208
18.4367	0.00174331	0.00236046	0.00059558	0.00156645		18.4371	0.000421075	0.000650543	0.000377658	0.000483092
18.7039	0.00135022	0.00230265	0.000712439	0.0014551		18.7043	0.000413297	0.000514718	0.000363731	0.000430582
18.9711	0.0011373	0.00191656	0.000966592	0.00134015		18.9715	0.000462055	0.000443394	0.000293677	0.000399709
19.2383	0.00102976	0.00159473	0.00120448	0.00127632		19.2388	0.000538159	0.000443	0.000203962	0.00039504
19.5055	0.000931246	0.00144882	0.00129538	0.00122515		19.506	0.000616506	0.000520558	0.000137455	0.00042484
19.7727	0.000814061	0.00132882	0.00129126	0.00114471		19.7732	0.000644118	0.000659589	0.000106577	0.000470095
20.0399	0.000687766	0.00107276	0.00119017	0.000983565		20.0404	0.000542619	0.000784377	0.000104729	0.000477242
20.3071	0.00057607	0.000735875	0.000922369	0.000744771		20.3076	0.000369415	0.000777873	0.000125252	0.00042418
20.5743	0.000512516	0.000508706	0.000610691	0.000543971		20.5748	0.000238429	0.000653923	0.000158612	0.000350321
20.8415	0.000508968	0.000428293	0.000443836	0.000460366		20.842	0.000172857	0.000520452	0.000182968	0.000292092
21.1087	0.000530952	0.000433851	0.000454059	0.000472954		21.1092	0.000159444	0.000405622	0.000176037	0.000247034
21.3759	0.0005058	0.000469065	0.000646747	0.000540537		21.3764	0.000195833	0.000295168	0.000147304	0.000212768
21.6431	0.000421425	0.000490587	0.000965664	0.000625892		21.6436	0.00027029	0.000200559	0.0001219	0.000197583
21.9103	0.000352614	0.000449326	0.00107351	0.00062515		21.9108	0.000302826	0.000136148	0.000105198	0.000181391
22.1775	0.000348409	0.000346422	0.000761142	0.000485324		22.178	0.000222255	0.000101552	9.13697e-05	0.000138392
22.4446	0.000403535	0.000253699	0.000402534	0.000353256		22.4452	0.000112337	9.12273e-05	7.78007e-05	9.37883e-05
22.7118	0.000479083	0.000211285	0.000215924	0.000302097		22.7124	4.86035e-05	0.000101246	6.25997e-05	7.08164e-05
22.979	0.000517282	0.000214685	0.000151988	0.000294652		22.9796	2.21211e-05	0.000126528	4.51071e-05	6.45854e-05
23.2462	0.000497236	0.000251603	0.000157089	0.000301976		23.2468	1.20415e-05	0.000155004	3.04632e-05	6.58362e-05
23.5134	0.000449746	0.000294766	0.000221127	0.00032188		23.514	8.30255e-06	0.000168145	2.1907e-05	6.61182e-05
23.7806	0.000413821	0.00029162	0.000334502	0.000346648		23.7812	6.84046e-06	0.000154181	1.83335e-05	5.9785e-05
24.0478	0.000402945	0.000222667	0.000429924	0.000351845		24.0484	5.91805e-06	0.000121475	1.79778e-05	4.84569e-05
24.315	0.000413399	0.000139391	0.000424196	0.000325662		24.3156	4.74189e-06	9.00055e-05	1.97316e-05	3.81597e-05
24.5822	0.000437866	8.37474e-05	0.000332199	0.000284604		24.5828	3.5805e-06	6.89988e-05	2.23219e-05	3.16337e-05
24.8494	0.000467509	5.55044e-05	0.000232361	0.000251791		24.8501	3.07781e-06	5.65133e-05	2.36975e-05	2.77629e-05
25.1166	0.00048354	4.33147e-05	0.000167616	0.00023149		25.1173	3.56978e-06	4.92682e-05	2.20953e-05	2.49778e-05
25.3838	0.000460137	4.12948e-05	0.000133653	0.000211695		25.3845	5.55689e-06	4.60744e-05	1.82281e-05	2.32865e-05
25.651	0.000388416	4.81065e-05	0.000111663	0.000182729		25.6517	1.02993e-05	4.66161e-05	1.44209e-05	2.37788e-05
25.9182	0.000303197	6.34062e-05	8.76751e-05	0.000151426		25.9189	2.05705e-05	4.9224e-05	1.22354e-05	2.73433e-05
26.1854	0.000244989	8.19614e-05	5.97842e-05	0.000128912		26.1861	4.20511e-05	5.02441e-05	1.19864e-05	3.47605e-05
26.4526	0.000225166	8.95788e-05	3.5891e-05	0.000116879		26.4533	8.09663e-05	4.76966e-05	1.33308e-05	4.73312e-05
26.7198	0.000234647	7.755e-05	2.16683e-05	0.000111288		26.7205	0.000131781	4.40821e-05	1.57738e-05	6.3879e-05
26.987	0.000257778	5.72869e-05	1.57482e-05	0.000110271		26.9877	0.000171548	4.19043e-05	1.90368e-05	7.74964e-05
27.2542	0.000273547	4.21204e-05	1.55956e-05	0.000110421		27.2549	0.000175933	4.14751e-05	2.29826e-05	8.01302e-05
27.5214	0.000268271	3.43051e-05	2.1303e-05	0.00010796		27.5221	0.000141346	4.2098e-05	2.66748e-05	7.00396e-05
27.7886	0.000248666	3.20498e-05	3.6759e-05	0.000105825		27.7893	9.53212e-05	4.25419e-05	2.84372e-05	5.54334e-05
28.0558	0.000229465	3.45979e-05	6.86163e-05	0.000110893		28.0565	6.3635e-05	4.15321e-05	2.74392e-05	4.42021e-05
28.323	0.000216592	4.22357e-05	0.000112924	0.000123917		28.3237	4.8976e-05	3.93343e-05	2.4437e-05	3.75824e-05
28.5902	0.000205894	5.54747e-05	0.000136356	0.000132575		28.5909	4.31284e-05	3.8084e-05	2.11554e-05	3.41226e-05
28.8574	0.00019438	7.57137e-05	0.000113506	0.000127867		28.8581	3.80044e-05	3.9628e-05	1.94945e-05	3.23756e-05
29.1246	0.000186267	0.00010445	7.18427e-05	0.000120853		29.1253	3.02358e-05	4.3775e-05	2.08713e-05	3.16274e-05
29.3918	0.000187262	0.000136391	4.07861e-05	0.00012148		29.3925	2.26839e-05	4.89767e-05	2.55635e-05	3.2408e-05
29.659	0.000195661	0.000155076	2.33171e-05	0.000124685		29.6597	1.73539e-05	5.42856e-05	3.22597e-05	3.46331e-05
29.9262	0.000204492	0.000149473	1.4185e-05	0.000122717		29.9269	1.34782e-05	6.04287e-05	3.86068e-05	3.75046e-05
30.1934	0.00021123	0.000127837	9.60746e-06	0.000116225		30.1942	1.04565e-05	6.98512e-05	4.30588e-05	4.11222e-05
30.4606	0.000222051	0.000102091	7.62127e-06	0.000110588		30.4614	8.64049e-06	8.4813e-05	4.4017e-05	4.58235e-05
30.7278	0.0002436	7.77541e-05	7.35663e-06	0.00010957		30.7286	8.14814e-06	0.000105057	3.99438e-05	5.10496e-05
30.995	0.000273402	5.96188e-05	8.66427e-06	0.000113895		30.9958	8.38794e-06	0.000126967	3.18716e-05	5.57422e-05
31.2622	0.000301963	5.00816e-05	1.19862e-05	0.000121344		31.263	8.40417e-06	0.000146293	2.24106e-05	5.90359e-05
31.5294	0.000316994	4.76383e-05	1.82163e-05	0.000127616		31.5302	7.40245e-06	0.000158471	1.414e-05	6.00045e-05
31.7966	0.00031057	4.76238e-05	2.85979e-05	0.000128931		31.7974	5.64928e-06	0.000160787	8.38018e-06	5.82722e-05
32.0638	0.000285347	4.54831e-05	4.49109e-05	0.000125247		32.0646	3.95999e-06	0.000159919	5.13307e-06	5.63374e-05
32.331	0.000256994	4.12122e-05	6.8979e-05	0.000122395		32.3318	2.63634e-06	0.000168266	3.61346e-06	5.81719e-05
32.5982	0.000238447	3.84105e-05	9.98588e-05	0.000125572		32.599	1.54823e-06	0.000193446	3.05283e-06	6.60157e-05
32.8654	0.000229498	3.94966e-05	0.000126887	0.000131961		32.8662	7.26931e-07	0.000231283	3.00255e-06	7.83375e-05
33.1326	0.000223217	4.44792e-05	0.000133131	0.000133609		33.1334	2.79938e-07	0.000262702	3.25716e-06	8.87464e-05
33.3998	0.000214761	5.00284e-05	0.000114382	0.00012639		33.4006	1.06695e-07	0.000270314	3.79443e-06	9.1405e-05
33.667	0.000206799	5.08033e-05	8.47764e-05	0.000114126		33.6678	4.87854e-08	0.000252768	4.71642e-06	8.58444e-05
33.9342	0.000204489	4.44448e-05	5.90191e-05	0.000102651		33.935	3.01534e-08	0.000218726	6.14205e-06	7.49661e-05
34.2014	0.000208094	3.50388e-05	4.13065e-05	9.48131e-05		34.2022	2.62618e-08	0.000179338	8.02151e-06	6.24619e-05
34.4686	0.000211176	2.72081e-05	3.00546e-05	8.94796e-05		34.4694	3.04984e-08	0.000145331	1.00718e-05	5.18111e-05
34.7358	0.000205543	2.24323e-05	2.31186e-05	8.3698e-05		34.7366	4.08082e-08	0.000121238	1.19036e-05	4.43941e-05
35.003	0.000188227	1.99306e-05	1.92655e-05	7.58077e-05		35.0038	5.62505e-08	0.000105514	1.30728e-05	3.95477e-05
35.2702	0.00016563	1.89369e-05	1.78557e-05	6.74742e-05		35.271	8.04534e-08	9.31527e-05	1.30555e-05	3.54296e-05
35.5374	0.000147251	1.88532e-05	1.84882e-05	6.15308e-05		35.5382	1.28812e-07	7.96375e-05	1.15589e-05	3.04417e-05
35.8046	0.0001373	1.88311e-05	2.06022e-05	5.89111e-05		35.8055	2.38713e-07	6.40346e-05	9.0356e-06	2.44363e-05
36.0718	0.000133499	1.8026e-05	2.28636e-05	5.81295e-05		36.0727	4.87386e-07	4.89022e-05	6.48705e-06	1.86255e-05
36.339	0.000130908	1.66588e-05	2.34059e-05	5.69909e-05		36.3399	1.00566e-06	3.73992e-05	4.6481e-06	1.4351e-05
36.6062	0.000126645	1.56535e-05	2.17384e-05	5.4679e-05		36.6071	1.95507e-06	3.12479e-05	3.59224e-06	1.22651e-05
36.8733	0.00012105	1.55779e-05	1.92144e-05	5.19474e-05		36.8743	3.33108e-06	3.0252e-05	3.10642e-06	1.22298e-05
37.1406	0.000115533	1.64504e-05	1.71766e-05	4.972e-05		37.1415	4.61994e-06	3.37564e-05	2.99686e-06	1.37911e-05
37.4077	0.000110823	1.79368e-05	1.60018e-05	4.82539e-05		37.4087	5.15887e-06	4.07221e-05	3.19878e-06	1.63599e-05
37.6749	0.000106559	1.97621e-05	1.55508e-05	4.72906e-05		37.6759	4.97692e-06	4.95474e-05	3.78021e-06	1.94348e-05
37.9421	0.000102909	2.19495e-05	1.5521e-05	4.67932e-05		37.9431	4.39609e-06	5.82571e-05	4.90697e-06	2.25201e-05
38.2093	0.000100817	2.42074e-05	1.59028e-05	4.69757e-05		38.2103	3.48229e-06	6.57367e-05	6.72057e-06	2.53132e-05
38.4765	0.000101039	2.51463e-05	1.71755e-05	4.77869e-05		38.4775	2.44746e-06	7.17776e-05	9.21797e-06	2.78143e-05
38.7437	0.000102225	2.28911e-05	2.00897e-05	4.84019e-05		38.7447	1.62818e-06	7.8677e-05	1.22328e-05	3.0846e-05
39.0109	0.000103336	1.79713e-05	2.55451e-05	4.89508e-05		39.0119	1.13137e-06	8.80098e-05	1.57793e-05	3.49735e-05
39.2781	0.000103175	1.30348e-05	3.42857e-05	5.01652e-05		39.2791	8.63784e-07	0.000100962	2.02868e-05	4.07042e-05
39.5453	0.000101786	9.72753e-06	4.71531e-05	5.28889e-05		39.5463	7.30584e-07	0.000117419	2.62566e-05	4.81354e-05
39.8125	9.9397e-05	8.02176e-06	6.33593e-05	5.6926e-05		39.8135	6.88395e-07	0.000133439	3.39399e-05	5.60224e-05
40.0797	9.49232e-05	7.3685e-06	8.09187e-05	6.10701e-05		40.0807	7.36138e-07	0.000142665	4.372e-05	6.23737e-05
40.3469	8.73143e-05	7.32717e-06	9.68966e-05	6.3846e-05		40.3479	9.15543e-07	0.00014035	5.64986e-05	6.59214e-05
40.6141	7.75926e-05	7.65917e-06	0.000108852	6.47013e-05		40.6151	1.32191e-06	0.00012838	7.28816e-05	6.75278e-05
40.8813	6.77011e-05	8.31973e-06	0.000116348	6.41229e-05		40.8823	2.15226e-06	0.000112445	9.1893e-05	6.88301e-05
41.1485	5.81511e-05	9.35721e-06	0.000122811	6.34398e-05		41.1496	3.75277e-06	9.6879e-05	0.000111472	7.07013e-05
41.4157	4.85607e-05	1.08581e-05	0.000130014	6.31443e-05		41.4168	6.70909e-06	8.25844e-05	0.000129247	7.28468e-05
41.6829	3.94062e-05	1.30155e-05	0.000134993	6.24716e-05		41.684	1.1963e-05	6.92112e-05	0.000141596	7.42567e-05
41.9501	3.20467e-05	1.61968e-05	0.000132632	6.02918e-05		41.9512	2.07513e-05	5.62597e-05	0.000141568	7.28597e-05
42.2173	2.72667e-05	2.09309e-05	0.000121757	5.66515e-05		42.2184	3.38207e-05	4.41398e-05	0.000126469	6.81432e-05
42.4845	2.49282e-05	2.76156e-05	0.000105266	5.26033e-05		42.4856	4.97555e-05	3.33695e-05	0.000100925	6.135e-05
42.7517	2.45197e-05	3.65902e-05	8.70272e-05	4.9379e-05		42.7528	6.41693e-05	2.46684e-05	7.409e-05	5.43092e-05
43.0189	2.54366e-05	4.82538e-05	6.98741e-05	4.78548e-05		43.02	7.30144e-05	1.85355e-05	5.24062e-05	4.79854e-05
43.2861	2.70451e-05	6.31246e-05	5.5416e-05	4.85286e-05		43.2872	7.722e-05	1.50315e-05	3.78492e-05	4.33669e-05
43.5533	2.89661e-05	8.14807e-05	4.44501e-05	5.16323e-05		43.5544	8.06792e-05	1.36784e-05	2.97609e-05	4.13728e-05
43.8205	3.11027e-05	0.000104112	3.70741e-05	5.74296e-05		43.8216	8.61074e-05	1.41813e-05	2.65055e-05	4.22647e-05
44.0877	3.36461e-05	0.00013411	3.2625e-05	6.67937e-05		44.0888	9.28697e-05	1.64988e-05	2.64769e-05	4.52818e-05
44.3549	3.67788e-05	0.000176273	3.00624e-05	8.10381e-05		44.356	9.80324e-05	2.05861e-05	2.82835e-05	4.89673e-05
44.6221	4.03561e-05	0.000234901	2.80855e-05	0.000101114		44.6232	9.82275e-05	2.61908e-05	3.09399e-05	5.17861e-05
44.8893	4.38143e-05	0.000307654	2.59079e-05	0.000125792		44.8904	9.28854e-05	3.27859e-05	3.43441e-05	5.33385e-05
45.1565	4.67536e-05	0.000380743	2.33593e-05	0.000150285		45.1576	8.32849e-05	3.9787e-05	3.90599e-05	5.40439e-05
45.4237	4.94909e-05	0.000426918	2.06968e-05	0.000165702		45.4248	7.03638e-05	4.65974e-05	4.48561e-05	5.39391e-05
45.6909	5.26937e-05	0.00042588	1.81501e-05	0.000165575		45.692	5.5487e-05	5.34212e-05	5.05759e-05	5.31614e-05
45.9581	5.64844e-05	0.000384491	1.5767e-05	0.000152247		45.9592	4.16002e-05	6.2642e-05	5.4096e-05	5.27794e-05
46.2253	6.03702e-05	0.00032576	1.36077e-05	0.000133246		46.2264	3.11631e-05	7.88526e-05	5.43812e-05	5.4799e-05
46.4925	6.32054e-05	0.000266861	1.1828e-05	0.000113965		46.4937	2.47401e-05	0.000106727	5.21907e-05	6.12193e-05
46.7597	6.4005e-05	0.000214541	1.05862e-05	9.63774e-05		46.7609	2.10198e-05	0.00014692	4.9524e-05	7.24879e-05
47.0269	6.24516e-05	0.0001701	9.91968e-06	8.08238e-05		47.0281	1.84747e-05	0.000189169	4.81462e-05	8.52633e-05
47.2941	5.93536e-05	0.00013406	9.81303e-06	6.77422e-05		47.2953	1.60404e-05	0.000212639	4.90071e-05	9.25622e-05
47.5613	5.60499e-05	0.000105767	1.023e-05	5.7349e-05		47.5625	1.36236e-05	0.000202492	5.18517e-05	8.93224e-05
47.8285	5.40145e-05	8.37524e-05	1.11372e-05	4.96347e-05		47.8297	1.15873e-05	0.000168062	5.56609e-05	7.84367e-05
48.0957	5.34624e-05	6.638e-05	1.25098e-05	4.41174e-05		48.0969	1.02723e-05	0.000130405	5.94568e-05	6.67114e-05
48.3629	5.3295e-05	5.25438e-05	1.44709e-05	4.01032e-05		48.3641	9.85781e-06	0.000102003	6.33851e-05	5.84153e-05
48.6301	5.20466e-05	4.15844e-05	1.75083e-05	3.70464e-05		48.6313	1.03499e-05	8.38455e-05	6.78676e-05	5.4021e-05
48.8973	4.87318e-05	3.3205e-05	2.2413e-05	3.47833e-05		48.8985	1.16573e-05	7.26282e-05	7.28118e-05	5.23658e-05
49.1645	4.39329e-05	2.69943e-05	3.04277e-05	3.3785e-05		49.1657	1.37567e-05	6.51809e-05	7.75008e-05	5.21461e-05
49.4317	3.90009e-05	2.2443e-05	4.36182e-05	3.50207e-05		49.4329	1.70898e-05	5.92052e-05	8.09616e-05	5.24189e-05
49.6989	3.48076e-05	1.91503e-05	6.57348e-05	3.98976e-05		49.7001	2.27076e-05	5.32761e-05	8.25696e-05	5.28511e-05
49.9661	3.12946e-05	1.69212e-05	0.00010078	4.96653e-05		49.9673	3.22307e-05	4.68171e-05	8.20598e-05	5.37025e-05
50.2333	2.8141e-05	1.56859e-05	0.000149673	6.45e-05		50.2345	4.72763e-05	4.03616e-05	7.95596e-05	5.57325e-05
50.5005	2.54321e-05	1.53803e-05	0.000208591	8.31345e-05		50.5017	6.86589e-05	3.43153e-05	7.54857e-05	5.94866e-05
50.7677	2.36531e-05	1.58241e-05	0.000267608	0.000102362		50.7689	9.25151e-05	2.89738e-05	7.00201e-05	6.38363e-05
51.0349	2.3096e-05	1.66403e-05	0.000316539	0.000118758		51.0361	0.000110927	2.42457e-05	6.3124e-05	6.60989e-05
51.3021	2.37273e-05	1.73992e-05	0.000345257	0.000128795		51.3033	0.000119165	2.00852e-05	5.53354e-05	6.48619e-05
51.5693	2.51696e-05	1.78057e-05	0.000346874	0.00012995		51.5705	0.000120032	1.66632e-05	4.75376e-05	6.14109e-05
51.8365	2.69012e-05	1.78967e-05	0.000321265	0.000122021		51.8377	0.000119348	1.42062e-05	4.05174e-05	5.80239e-05
52.1036	2.83691e-05	1.80506e-05	0.000277487	0.000107969		52.105	0.000116917	1.28563e-05	3.47248e-05	5.48327e-05
52.3708	2.9177e-05	1.87903e-05	0.000228029	9.19988e-05		52.3722	0.000111231	1.2562e-05	3.04165e-05	5.14032e-05
52.638	2.90938e-05	2.06601e-05	0.000184067	7.79403e-05		52.6394	0.000104407	1.31927e-05	2.80591e-05	4.85529e-05
52.9052	2.83377e-05	2.40959e-05	0.000150612	6.76819e-05		52.9066	0.000101839	1.47503e-05	2.80521e-05	4.82138e-05
53.1724	2.73174e-05	2.96348e-05	0.000126871	6.12744e-05		53.1738	0.000106874	1.72783e-05	3.02275e-05	5.14599e-05
53.4396	2.65375e-05	3.81445e-05	0.000109669	5.8117e-05		53.441	0.000118949	2.07151e-05	3.36973e-05	5.77871e-05
53.7068	2.62656e-05	5.15206e-05	9.54152e-05	5.77338e-05		53.7082	0.000134341	2.45134e-05	3.69306e-05	6.52617e-05
53.974	2.65754e-05	7.3688e-05	8.03481e-05	6.02038e-05		53.9754	0.000148569	2.81066e-05	3.88e-05	7.18252e-05
54.2412	2.73904e-05	0.000110665	6.501e-05	6.76885e-05		54.2426	0.000158817	3.14421e-05	3.95511e-05	7.66034e-05
54.5084	2.84447e-05	0.000169499	5.13955e-05	8.31131e-05		54.5098	0.000162954	3.49496e-05	4.09284e-05	7.96107e-05
54.7756	2.94852e-05	0.000254856	4.09599e-05	0.000108434		54.777	0.00015775	3.89263e-05	4.3893e-05	8.01898e-05
55.0428	3.02625e-05	0.000361549	3.3419e-05	0.000141744		55.0442	0.000144888	4.3178e-05	4.83418e-05	7.88026e-05
55.31	3.06051e-05	0.000466054	2.78328e-05	0.000174831		55.3114	0.000129906	4.76787e-05	5.32202e-05	7.6935e-05
55.5772	3.06264e-05	0.000539181	2.36056e-05	0.000197804		55.5786	0.000117845	5.27616e-05	5.77657e-05	7.61241e-05
55.8444	3.06067e-05	0.000561859	2.05422e-05	0.000204336		55.8458	0.000111096	5.89855e-05	6.20014e-05	7.7361e-05
56.1116	3.10161e-05	0.000537861	1.85424e-05	0.000195807		56.113	0.000110171	6.62652e-05	6.65586e-05	8.09983e-05
56.3788	3.21298e-05	0.00048836	1.7346e-05	0.000179279		56.3802	0.000114983	7.37641e-05	7.21676e-05	8.69716e-05
56.646	3.39985e-05	0.00043325	1.66231e-05	0.000161291		56.6474	0.000125635	8.02361e-05	7.89884e-05	9.49532e-05
56.9132	3.64353e-05	0.000384517	1.62666e-05	0.00014574		56.9146	0.00014258	8.46857e-05	8.68918e-05	0.000104719
57.1804	3.92153e-05	0.000346325	1.65533e-05	0.000134031		57.1818	0.000165509	8.79084e-05	9.5351e-05	0.000116256
57.4476	4.23026e-05	0.000317796	1.79411e-05	0.000126013		57.4491	0.000193551	8.96299e-05	0.000103502	0.000128894
57.7148	4.56695e-05	0.000296399	2.0851e-05	0.000120973		57.7163	0.000223455	9.04898e-05	0.000111006	0.00014165
57.982	4.90722e-05	0.000281573	2.54994e-05	0.000118715		57.9835	0.000251806	9.00311e-05	0.000119039	0.000153625
58.2492	5.18956e-05	0.000273774	3.18223e-05	0.000119164		58.2507	0.000275642	8.80699e-05	0.000129772	0.000164495
58.5164	5.32819e-05	0.000271673	3.9491e-05	0.000121482		58.5179	0.000295202	8.40628e-05	0.000145405	0.00017489
58.7836	5.26715e-05	0.000272085	4.7868e-05	0.000124208		58.7851	0.000314061	7.73131e-05	0.000166442	0.000185939
59.0508	5.06176e-05	0.000269959	5.56119e-05	0.000125396		59.0523	0.000333787	6.93591e-05	0.000190195	0.00019778
59.318	4.83739e-05	0.000260812	6.07771e-05	0.000123321		59.3195	0.000353409	6.22508e-05	0.000211263	0.000208974
59.5852	4.73598e-05	0.000246479	6.21503e-05	0.000118663		59.5867	0.000373662	5.82894e-05	0.000224684	0.000218878
59.8524	4.81837e-05	0.000231604	6.03954e-05	0.000113394		59.8539	0.000401103	5.70784e-05	0.000225028	0.000227736
60.1196	5.01056e-05	0.000220027	5.72503e-05	0.000109128		60.1211	0.000439614	5.81593e-05	0.000211295	0.000236356
60.3868	5.16096e-05	0.000212001	5.40398e-05	0.000105883		60.3883	0.000479934	6.09219e-05	0.000186414	0.000242423
60.654	5.1674e-05	0.000206475	5.11864e-05	0.000103112		60.6555	0.000505027	6.49932e-05	0.000158274	0.000242765
60.9212	5.05087e-05	0.000203309	4.86341e-05	0.000100817		60.9227	0.000502298	7.00099e-05	0.000132645	0.000234984
61.1884	4.89755e-05	0.000204192	4.61607e-05	9.97761e-05		61.1899	0.000481006	7.52691e-05	0.00011256	0.000222945
61.4556	4.72732e-05	0.000210273	4.34882e-05	0.000100345		61.4571	0.000458759	8.02824e-05	9.78381e-05	0.000212293
61.7228	4.52772e-05	0.000221462	4.04077e-05	0.000102382		61.7243	0.000438152	8.40024e-05	8.70131e-05	0.000203056
61.99	4.338e-05	0.00023624	3.68997e-05	0.000105507		61.9915	0.000404785	8.60101e-05	7.85268e-05	0.000189774
62.2572	4.26338e-05	0.000251284	3.32293e-05	0.000109049		62.2587	0.000347724	8.64662e-05	7.1286e-05	0.000168492
62.5244	4.36431e-05	0.000263356	2.9811e-05	0.00011227		62.5259	0.000277225	8.54745e-05	6.48665e-05	0.000142522
62.7916	4.63698e-05	0.000269098	2.69919e-05	0.000114153		62.7931	0.000215728	8.25864e-05	5.93042e-05	0.000119206
63.0588	5.00881e-05	0.000265736	2.47587e-05	0.000113528		63.0604	0.000172927	7.74377e-05	5.48328e-05	0.000101733
63.326	5.41094e-05	0.00025397	2.2898e-05	0.000110326		63.3276	0.000147987	7.05804e-05	5.15042e-05	9.00239e-05
63.5932	5.7997e-05	0.00023723	2.11653e-05	0.000105464		63.5948	0.000134887	6.34498e-05	4.85983e-05	8.23117e-05
63.8604	6.15372e-05	0.000219142	1.95362e-05	0.000100072		63.862	0.00012806	5.77757e-05	4.55373e-05	7.71243e-05
64.1276	4.74519e-05	0.000246551	2.14666e-05	0.000105156		64.1292	0.000132158	6.08613e-05	4.18514e-05	7.82902e-05
64.3948	5.05513e-05	0.000230051	1.97399e-05	0.000100114		64.3964	0.000126829	5.54563e-05	3.92715e-05	7.38523e-05
64.662	5.35713e-05	0.000214478	1.83205e-05	9.54566e-05		64.6636	0.000125928	5.24771e-05	3.64131e-05	7.16061e-05
64.9292	5.63439e-05	0.000199471	1.73267e-05	9.10472e-05		64.9308	0.000130957	5.09976e-05	3.37387e-05	7.18978e-05
65.1964	5.88348e-05	0.000184024	1.67851e-05	8.6548e-05		65.198	0.000144403	4.95053e-05	3.16713e-05	7.51932e-05
65.4636	6.19924e-05	0.000168392	1.66758e-05	8.23534e-05		65.4652	0.000170166	4.74141e-05	3.03395e-05	8.26399e-05
65.7308	6.57768e-05	0.000152954	1.68305e-05	7.85204e-05		65.7324	0.000211641	4.54435e-05	2.97114e-05	9.55986e-05
65.998	7.04392e-05	0.000140905	1.69698e-05	7.61047e-05		65.9996	0.000270186	4.47252e-05	2.9756e-05	0.000114889
66.2652	7.61228e-05	0.000133795	1.68536e-05	7.55905e-05		66.2668	0.000338876	4.57476e-05	3.06882e-05	0.000138437
66.5323	8.25943e-05	0.000132137	1.64486e-05	7.706e-05		66.534	0.000403243	4.7895e-05	3.26885e-05	0.000161276
66.7995	8.92572e-05	0.000135373	1.59808e-05	8.02037e-05		66.8012	0.00045409	5.01978e-05	3.60845e-05	0.000180124
67.0667	9.59967e-05	0.000143306	1.56902e-05	8.49976e-05		67.0684	0.000493367	5.20076e-05	4.0951e-05	0.000195442
67.3339	0.000103273	0.000155446	1.58827e-05	9.15339e-05		67.3356	0.000530864	5.40061e-05	4.76513e-05	0.00021084
67.6011	0.000110937	0.000170205	1.68135e-05	9.93185e-05		67.6028	0.000577715	5.65907e-05	5.56581e-05	0.000229988
67.8683	0.000118972	0.000185693	1.86383e-05	0.000107768		67.87	0.000640873	5.98002e-05	6.47214e-05	0.000255132
68.1355	0.000127159	0.000198709	2.16977e-05	0.000115855		68.1372	0.000726843	6.2768e-05	7.49811e-05	0.000288197
68.4027	0.000135235	0.000207473	2.61824e-05	0.000122963		68.4045	0.000831216	6.47183e-05	8.86646e-05	0.0003282
68.6699	0.000142404	0.000211892	3.27579e-05	0.000129018		68.6717	0.000936543	6.48981e-05	0.000107374	0.000369605
68.9371	0.000148535	0.000212942	4.22898e-05	0.000134589		68.9389	0.00101969	6.353e-05	0.00013232	0.00040518
69.2043	0.000153199	0.000213011	5.69855e-05	0.000141065		69.2061	0.0010684	6.17419e-05	0.000161655	0.000430599
69.4715	0.000155253	0.000214498	7.86568e-05	0.000149469		69.4733	0.00108789	6.03608e-05	0.000194382	0.000447544
69.7387	0.000154212	0.000220233	0.000109425	0.00016129		69.7405	0.00110126	5.99045e-05	0.000229235	0.000463466
70.0059	0.000150928	0.000231837	0.000148882	0.000177216		70.0077	0.00112768	6.07854e-05	0.000268428	0.000485631
70.2731	0.000147253	0.000250088	0.000197668	0.000198336		70.2749	0.00117444	6.38148e-05	0.00031452	0.000517592
70.5403	0.00014553	0.000272736	0.000250511	0.000222926		70.5421	0.00123411	7.0203e-05	0.000373233	0.000559182
70.8075	0.000147046	0.000293473	0.000299506	0.000246675		70.8093	0.00128732	8.09936e-05	0.000445024	0.000604446
71.0747	0.000152011	0.00030505	0.000333847	0.000263636		71.0765	0.00131566	9.68705e-05	0.000529048	0.000647193
71.3419	0.000159523	0.000303081	0.000351364	0.000271323		71.3437	0.0013097	0.000117095	0.000617454	0.000681416
71.6091	0.00016816	0.000290136	0.000356808	0.000271701		71.6109	0.00127473	0.000141131	0.000707249	0.000707703
71.8763	0.000176872	0.000271099	0.000358884	0.000268952		71.8781	0.00123306	0.000165796	0.000790959	0.000729938
72.1435	0.000186705	0.000250832	0.000361557	0.000266365		72.1453	0.00121586	0.000190335	0.000865398	0.000757198
72.4107	0.000198423	0.00023114	0.000363088	0.000264217		72.4125	0.00124409	0.000214883	0.000925346	0.000794773
72.6779	0.000211594	0.000215148	0.000363239	0.000263327		72.6797	0.00132025	0.000242214	0.000960615	0.000841026
72.9451	0.00022514	0.000204265	0.000367939	0.000265781		72.9469	0.00141759	0.00027145	0.000957408	0.000882149
73.2123	0.000240194	0.000199907	0.000388738	0.00027628		73.2141	0.00149381	0.00029904	0.000907994	0.000900281
73.4795	0.00025556	0.000201738	0.000437813	0.00029837		73.4813	0.0015238	0.000318776	0.000824883	0.000889153
73.7467	0.000273066	0.000207443	0.000524715	0.000335075		73.7486	0.0015144	0.000329118	0.000727883	0.000857134
74.0139	0.000293087	0.000214359	0.000658214	0.000388553		74.0158	0.00150416	0.000332068	0.000643367	0.000826532
74.2811	0.000314887	0.000220876	0.000836321	0.000457361		74.283	0.00153211	0.000332168	0.000587032	0.000817103
74.5483	0.000338437	0.000229049	0.00105518	0.000540889		74.5502	0.00161019	0.000332283	0.00056375	0.000835408
74.8155	0.000360734	0.000242131	0.00129666	0.000633175		74.8174	0.00172296	0.000333421	0.0005683	0.000874894
75.0827	0.000376636	0.000266072	0.00155733	0.000733346		75.0846	0.00182587	0.000336343	0.000589748	0.00091732
75.3499	0.00038824	0.000305633	0.00183292	0.000842264		75.3518	0.00187565	0.000340272	0.000620168	0.000945363
75.6171	0.000395006	0.000366042	0.00212042	0.000960489		75.619	0.00186436	0.000343282	0.000653355	0.000953666
75.8843	0.000403187	0.000447747	0.0023756	0.00107551		75.8862	0.00181236	0.000343485	0.000693933	0.000949926
76.1515	0.000414447	0.000561263	0.00255273	0.00117615		76.1534	0.00176616	0.000341471	0.000742905	0.000950179
76.4187	0.000435975	0.000710128	0.00263142	0.00125917		76.4206	0.00176598	0.00034062	0.000806583	0.000971061
76.6859	0.000467328	0.000900334	0.00263787	0.00133518		76.6878	0.00182763	0.000346427	0.000877665	0.00101724
76.9531	0.000509151	0.0011225	0.00259919	0.00141028		76.955	0.00195109	0.000363003	0.000961674	0.00109192
77.2203	0.000549183	0.00139055	0.00253513	0.00149162		77.2222	0.00213282	0.0003922	0.00104853	0.00119118
77.4875	0.000583846	0.00168942	0.00245678	0.00157668		77.4894	0.00237264	0.000431226	0.0011345	0.00131279
77.7547	0.000608335	0.00200476	0.00238461	0.0016659		77.7566	0.00268517	0.000475067	0.00120852	0.00145625
78.0219	0.00063517	0.00231313	0.00232563	0.00175798		78.0238	0.00310187	0.000514943	0.00127703	0.00163128
78.2891	0.000675498	0.00261706	0.00230038	0.00186431		78.291	0.00365214	0.000547601	0.00134657	0.00184877
78.5563	0.000743514	0.00291469	0.00231897	0.00199239		78.5582	0.0043682	0.000570633	0.0014273	0.00212204
78.8235	0.000845301	0.00321581	0.00238183	0.00214765		78.8254	0.00525932	0.000585447	0.00151564	0.00245347
79.0907	0.000966525	0.00355684	0.00248804	0.00233714		79.0926	0.00634878	0.000597946	0.00159723	0.00284799
79.3579	0.00110887	0.00398881	0.0026332	0.00257696		79.3599	0.00784112	0.000618759	0.00167393	0.00337794
79.6251	0.00124941	0.00454056	0.00280936	0.00286644		79.6271	0.0100547	0.000663063	0.00174473	0.00415416
79.8923	0.00278381	0.0103315	0.00599917	0.00637149		79.8943	0.0270883	0.00149745	0.0036377	0.0107411

## Sheet: DNA+TRF2
601-10 DNA+TRF2∆N						Telo-10 DNA + TRF2∆N
s20,w (S)	repeat 1 c(s)	repeat 2 c(s)	repeat 3 c(s)	average c(s)		s20,w (S)	repeat 1 c(s)	repeat 2 c(s)	repeat 3 c(s)	average c(s)		601-10 DNA +TRF2∆
0	0.00195158	0.0018677	0.00199436	0.00193788		0	0.00205453	0.00207791	0.00206646	0.0020663		Experiment	s20,w (S)
0.267198	0.103343	0.141799	0.203617	0.149586		0.267198	0.0807264	0.0813352	0.168651	0.110238		repeat 1	10.62
0.534396	0.0417905	0.0329361	0.0794085	0.0513784		0.534396	0.0577237	0.0364688	0.0358429	0.0433451		repeat 2	10.68
0.801595	0.00815194	0.00425936	0.02169	0.0113671		0.801595	0.0502832	0.0226326	0.00784217	0.0269193		repeat 3	10.63
1.06879	0.000629004	0.000258825	0.00399842	0.00162875		1.06879	0.0241529	0.00824734	0.0019938	0.0114647		mean ± s.d.	10.64 ± 0.03
1.33599	2.00669e-05	7.51321e-06	0.000589568	0.000205716		1.33599	0.00702993	0.00184541	0.000699055	0.00319147
1.60319	3.12392e-07	1.25643e-07	8.98038e-05	3.00806e-05		1.60319	0.00191194	0.000433987	0.000379313	0.000908413
1.87039	3.23722e-09	1.71122e-09	1.86007e-05	6.20188e-06		1.87039	0.000760752	0.000179215	0.000325342	0.00042177		Telo-DNA +TRF2∆
2.13759	3.38173e-11	2.82867e-11	6.47152e-06	2.15719e-06		2.13759	0.000578331	0.000163961	0.000408362	0.000383551		Experiment	s20,w (S)
2.40478	5.27471e-13	7.9469e-13	4.11518e-06	1.37173e-06		2.40478	0.000836067	0.000304478	0.000653871	0.000598139		repeat 1	10.24
2.67198	2.3208e-14	4.6066e-14	4.61525e-06	1.53842e-06		2.67198	0.001787	0.000834215	0.00114621	0.00125581		repeat 2	10.54
2.93918	1.71607e-15	1.99156e-14	8.09004e-06	2.69668e-06		2.93918	0.00394931	0.00228434	0.00195439	0.00272935		repeat 3	10.41
3.47358	6.23515e-15	2.36936e-14	4.66593e-05	1.55531e-05		3.47358	0.00816816	0.0063142	0.00425282	0.00624506		mean ± s.d.	10.40 ± 0.15
4.00797	1.59827e-16	1.62004e-14	0.000179342	5.97807e-05		4.00797	0.00692087	0.00538329	0.00663863	0.00631426
4.27517	7.3696e-16	6.18881e-18	0.000238681	7.95603e-05		4.27517	0.00670119	0.0053791	0.00771472	0.00659834
4.54237	7.90673e-15	2.71581e-13	0.0002803	9.34333e-05		4.54237	0.00711322	0.00648044	0.00871177	0.00743514
4.80957	1.10661e-13	6.86401e-12	0.0003495	0.0001165		4.80957	0.00815789	0.00850304	0.00978762	0.00881618
5.07677	4.34725e-12	2.16642e-10	0.000508678	0.000169559		5.07677	0.0100901	0.0109331	0.0112339	0.0107524
5.34396	2.00895e-10	5.91289e-09	0.000818132	0.000272713		5.34396	0.013096	0.0133233	0.0132046	0.013208
5.61116	7.70117e-09	1.0076e-07	0.00127138	0.000423829		5.61116	0.016532	0.0150762	0.0153307	0.0156463
5.87836	1.98404e-07	9.68043e-07	0.00175593	0.000585699		5.87836	0.0187292	0.0150556	0.0166696	0.0168181
6.14556	3.2652e-06	5.95556e-06	0.00217351	0.000727577		6.14556	0.0183229	0.0136678	0.0165936	0.0161948
6.41276	3.46294e-05	2.81871e-05	0.00252369	0.000862169		6.41276	0.0161101	0.0131754	0.0155656	0.0149504
6.67996	0.000227989	0.000110278	0.00277872	0.001039		6.67996	0.0140419	0.0148014	0.0146195	0.0144876
6.94715	0.000891018	0.00034222	0.00282374	0.00135233		6.94715	0.0136584	0.0169249	0.0145133	0.0150322
7.21435	0.00207117	0.000826602	0.00266976	0.00185584		7.21435	0.0153735	0.0168065	0.0154319	0.0158706
7.48155	0.00302155	0.00164108	0.00255702	0.00240655		7.48155	0.0178308	0.0150316	0.0169682	0.0166102
7.74875	0.00319283	0.00283909	0.00278398	0.00293863		7.74875	0.0186612	0.0140602	0.018122	0.0169478
8.01595	0.00308804	0.00432713	0.00354725	0.00365414		8.01595	0.0180916	0.0148414	0.0177012	0.0168781
8.28314	0.00343765	0.00564492	0.00477551	0.00461936		8.28314	0.0180052	0.0167758	0.0157655	0.0168488
8.55034	0.00457155	0.0064227	0.00592007	0.00563811		8.55034	0.0186324	0.0188577	0.0139465	0.0171455
8.81754	0.00624673	0.00703053	0.00659818	0.00662515		8.81754	0.0197394	0.0206662	0.0143797	0.0182618
9.08474	0.00785457	0.00846477	0.00752588	0.00794841		9.08474	0.0231588	0.0236163	0.020063	0.0222794
9.35194	0.0102026	0.0124773	0.0105502	0.0110767		9.35194	0.0333814	0.0332881	0.0385169	0.0350621
9.61913	0.0172769	0.0233859	0.0201029	0.0202552		9.61913	0.0582007	0.061782	0.084826	0.0682696
9.88633	0.040262	0.0519733	0.0476597	0.0466317		9.88633	0.103407	0.112486	0.159167	0.12502
10.1535	0.0996713	0.111704	0.107453	0.106276		10.1535	0.144845	0.142048	0.207986	0.16496
10.4207	0.177125	0.179646	0.173272	0.176681		10.4207	0.14472	0.136844	0.193892	0.158485
10.6879	0.19011	0.194509	0.184562	0.189727		10.6879	0.119228	0.128125	0.153887	0.133747
10.9551	0.148785	0.163503	0.154986	0.155758		10.9551	0.101642	0.11979	0.123828	0.115087
11.2223	0.120478	0.135823	0.131482	0.129261		11.2223	0.102747	0.111004	0.109744	0.107832
11.4895	0.121009	0.12673	0.126251	0.124663		11.4895	0.113212	0.105002	0.10663	0.108281
11.7567	0.13809	0.130636	0.130553	0.133093		11.7567	0.11044	0.10177	0.108074	0.106761
12.0239	0.147386	0.138506	0.133663	0.139852		12.0239	0.0950476	0.101055	0.107136	0.10108
12.2911	0.137418	0.141842	0.133421	0.13756		12.2911	0.0880271	0.099357	0.099632	0.095672
12.5583	0.123372	0.136836	0.133264	0.131157		12.5583	0.0909297	0.0898352	0.0875726	0.0894458
12.8255	0.117917	0.124927	0.132653	0.125166		12.8255	0.0892739	0.0795864	0.0757794	0.0815466
13.0927	0.115146	0.108398	0.12642	0.116655		13.0927	0.078528	0.0775407	0.0671434	0.074404
13.3599	0.10317	0.089851	0.111795	0.101605		13.3599	0.0689238	0.0765178	0.0613224	0.0689213
13.6271	0.0824794	0.0731427	0.0932272	0.0829498		13.6271	0.0639917	0.0678893	0.0565002	0.0627937
13.8943	0.0618878	0.0601416	0.0765758	0.0662017		13.8943	0.0606518	0.0570906	0.0508458	0.0561961
14.1615	0.0467854	0.0493007	0.062824	0.05297		14.1615	0.0565966	0.0507053	0.0437465	0.0503495
14.4287	0.0379816	0.0385867	0.0502318	0.0422667		14.4287	0.0513607	0.0490582	0.036347	0.0455886
14.6959	0.03463	0.0286177	0.0383484	0.0338654		14.6959	0.0453828	0.0485499	0.0302634	0.0413987
14.9631	0.0338063	0.021424	0.0283498	0.02786		14.9631	0.0394155	0.0438338	0.0264563	0.0365685
15.2303	0.0302275	0.0177841	0.0209143	0.0229753		15.2303	0.0328417	0.0358403	0.0247802	0.0311541
15.4975	0.0226646	0.0169967	0.0161004	0.0185872		15.4975	0.0263175	0.030011	0.0244801	0.0269362
15.7647	0.0161975	0.0177342	0.0137945	0.0159087		15.7647	0.0226055	0.0274167	0.0242247	0.024749
16.0319	0.0136035	0.0186355	0.0138065	0.0153485		16.0319	0.022663	0.0261515	0.0225673	0.0237939
16.2991	0.0140726	0.0191907	0.0158479	0.0163704		16.2991	0.0241963	0.0250419	0.019139	0.0227924
16.5663	0.0158173	0.0200924	0.0192907	0.0184001		16.5663	0.023684	0.0241483	0.0152732	0.0210352
16.8335	0.0175055	0.0221022	0.023174	0.0209272		16.8335	0.0206411	0.0231766	0.012526	0.0187812
17.1007	0.0192965	0.0248776	0.0265344	0.0235695		17.1007	0.0171825	0.0209874	0.0115717	0.0165805
17.3679	0.0215402	0.0265687	0.0285901	0.0255663		17.3679	0.0147042	0.0181538	0.012388	0.015082
17.6351	0.0230391	0.0253041	0.028277	0.0255401		17.6351	0.0133711	0.0157346	0.0145514	0.0145524
17.9023	0.0222471	0.0211948	0.0249406	0.0227942		17.9023	0.0128889	0.0139157	0.0171232	0.0146426
18.1695	0.0196304	0.0157508	0.0194967	0.0182926		18.1695	0.0129672	0.0128434	0.0188178	0.0148761
18.4367	0.0167788	0.0104776	0.0140622	0.0137729		18.4367	0.0134359	0.0128726	0.0189301	0.0150795
18.7039	0.0146633	0.00651088	0.0100506	0.0104083		18.7039	0.0139329	0.0135903	0.0176431	0.0150554
18.9711	0.0135502	0.00423374	0.00759675	0.00846023		18.9711	0.0141891	0.0138947	0.015587	0.0145569
19.2383	0.0131556	0.00329794	0.00606642	0.00750665		19.2383	0.0142193	0.0135207	0.0134225	0.0137208
19.5055	0.0124962	0.00321343	0.00489698	0.00686887		19.5055	0.0144313	0.0131691	0.0115885	0.013063
19.7727	0.0104403	0.00356993	0.00379926	0.0059365		19.7727	0.0150253	0.0129887	0.0102202	0.0127447
20.0399	0.00740782	0.00383478	0.00279967	0.00468076		20.0399	0.0154122	0.0127461	0.00918819	0.0124488
20.3071	0.00475107	0.00357937	0.00204408	0.00345817		20.3071	0.0146867	0.0126501	0.0083057	0.0118808
20.5743	0.00313286	0.00290145	0.00157561	0.00253664		20.5743	0.0130932	0.0127405	0.00746622	0.0111
20.8415	0.00238857	0.00220224	0.00133744	0.00197608		20.8415	0.0117213	0.0124538	0.00665477	0.0102766
21.1087	0.00226533	0.00171836	0.00124971	0.00174447		21.1087	0.0110915	0.0116473	0.0058794	0.0095394
21.3759	0.00267143	0.00143602	0.0012555	0.00178765		21.3759	0.0107714	0.0109527	0.00514107	0.00895506
21.6431	0.00355733	0.00128441	0.00131481	0.00205218		21.6431	0.0101596	0.0107851	0.00444292	0.00846254
21.9103	0.00450293	0.00120657	0.00137573	0.00236174		21.9103	0.00895173	0.0109109	0.00381358	0.00789207
22.1775	0.0044885	0.00114619	0.00136513	0.00233327		22.1775	0.00758672	0.010626	0.00328132	0.00716468
22.4446	0.00322099	0.0010951	0.00123195	0.00184935		22.4446	0.0066045	0.00950051	0.00285721	0.00632074
22.7118	0.00182691	0.0010527	0.00100766	0.00129576		22.7118	0.00612318	0.00803467	0.00254421	0.00556735
22.979	0.00101123	0.00103089	0.000774999	0.00093904		22.979	0.00580909	0.00695711	0.00231918	0.00502846
23.2462	0.000659338	0.00102986	0.000599017	0.000762738		23.2462	0.00505709	0.00631531	0.0021493	0.00450723
23.5134	0.000531456	0.00103519	0.000492982	0.000686543		23.5134	0.00379973	0.00564767	0.00200358	0.00381699
23.7806	0.000488937	0.00103741	0.000444202	0.00065685		23.7806	0.00259269	0.00460247	0.00186849	0.00302122
24.0478	0.000466363	0.00103261	0.000435725	0.000644899		24.0478	0.00186885	0.0034203	0.00175024	0.00234646
24.315	0.000447169	0.00100175	0.000456951	0.00063529		24.315	0.00165221	0.00255825	0.00165656	0.00195567
24.5822	0.000446551	0.000918627	0.000505024	0.000623401		24.5822	0.0018283	0.0021628	0.001578	0.00185637
24.8494	0.000479106	0.000790906	0.000582133	0.000617382		24.8494	0.00229342	0.00215083	0.00149293	0.00197906
25.1166	0.000550307	0.000665414	0.000689507	0.000635076		25.1166	0.00280265	0.00233812	0.00138105	0.00217394
25.3838	0.000652918	0.000580958	0.000815533	0.000683136		25.3838	0.00298966	0.002518	0.00123785	0.0022485
25.651	0.000771977	0.000547377	0.000913806	0.000744387		25.651	0.00271805	0.00255371	0.00107649	0.00211608
25.9182	0.000895502	0.000555672	0.000933549	0.000794908		25.9182	0.00222395	0.00238668	0.000916932	0.00184252
26.1854	0.00101677	0.000588238	0.000846838	0.000817282		26.1854	0.00175816	0.00201878	0.000775071	0.00151734
26.4526	0.00112513	0.000625565	0.000700298	0.000816998		26.4526	0.00139693	0.00154694	0.000663118	0.00120233
26.7198	0.00120693	0.000651603	0.000559805	0.000806113		26.7198	0.00111877	0.00114448	0.000586895	0.000950048
26.987	0.00124198	0.000662457	0.000468902	0.000791113		26.987	0.000904738	0.000898837	0.000544956	0.000782844
27.2542	0.00120207	0.000662262	0.00043611	0.000766814		27.2542	0.000756021	0.000812922	0.000534287	0.000701077
27.5214	0.00107679	0.000659713	0.000460215	0.000732239		27.5214	0.000671268	0.000851279	0.000551882	0.000691476
27.7886	0.00089939	0.000655576	0.000539742	0.000698236		27.7886	0.000641717	0.000967674	0.000595335	0.000734909
28.0558	0.000741289	0.000648563	0.000670396	0.000686749		28.0558	0.000658486	0.00109623	0.000666607	0.000807108
28.323	0.000653434	0.000633641	0.000826329	0.000704468		28.323	0.00072637	0.0011753	0.000765738	0.000889136
28.5902	0.000641863	0.000611779	0.000957475	0.000737039		28.5902	0.000852564	0.00120134	0.000884106	0.000979337
28.8574	0.000679515	0.000587894	0.00100076	0.000756056		28.8574	0.00100442	0.00121484	0.000994951	0.0010714
29.1246	0.000709242	0.000567226	0.000941909	0.000739459		29.1246	0.0010846	0.00123167	0.00106002	0.00112543
29.3918	0.000675484	0.000551801	0.000818991	0.000682092		29.3918	0.00101146	0.00121493	0.00105241	0.00109293
29.659	0.000563535	0.000539399	0.000686033	0.000596322		29.659	0.000826999	0.00113716	0.000977358	0.000980506
29.9262	0.000419133	0.000526674	0.000570531	0.000505446		29.9262	0.000644318	0.00102304	0.000865122	0.00084416
30.1934	0.000295085	0.000509641	0.000480109	0.000428278		30.1934	0.000529791	0.000905528	0.000748289	0.000727869
30.4606	0.000213309	0.000483877	0.00040978	0.000368989		30.4606	0.000486906	0.000784184	0.000647291	0.00063946
30.7278	0.00016861	0.000446801	0.000353706	0.000323039		30.7278	0.000495698	0.000658211	0.000571164	0.000575024
30.995	0.000150251	0.0004034	0.000307112	0.000286921		30.995	0.000527253	0.000555006	0.000519235	0.000533831
31.2622	0.00014923	0.000363957	0.000268072	0.00026042		31.2622	0.000550884	0.000504508	0.000486961	0.000514118
31.5294	0.00015851	0.000336695	0.000237764	0.000244323		31.5294	0.000550115	0.000516742	0.000468037	0.000511631
31.7966	0.00017126	0.000322893	0.000220064	0.000238072		31.7966	0.000531898	0.000592663	0.000456792	0.000527118
32.0638	0.000182585	0.000318944	0.000218904	0.000240144		32.0638	0.000519592	0.000733823	0.000450088	0.000567834
32.331	0.000193853	0.000319791	0.000238842	0.000250829		32.331	0.000536119	0.000935309	0.000448391	0.00063994
32.5982	0.000214027	0.000321774	0.000285322	0.000273708		32.5982	0.000594003	0.00115921	0.000455488	0.000736234
32.8654	0.000251778	0.000322018	0.000364568	0.000312788		32.8654	0.00068673	0.00132601	0.000475261	0.000829334
33.1326	0.000310344	0.000316919	0.000480123	0.000369129		33.1326	0.000778755	0.00137627	0.000508318	0.000887781
33.3998	0.000381938	0.000301764	0.000625837	0.000436513		33.3998	0.000830508	0.0013101	0.000552907	0.000897838
33.667	0.000445449	0.000277431	0.000784278	0.000502386		33.667	0.00084284	0.00117658	0.000600131	0.000873184
33.9342	0.000483529	0.000250186	0.000923488	0.000552401		33.9342	0.000846892	0.00103092	0.000640789	0.000839534
34.2014	0.00049075	0.000226984	0.00100202	0.000573251		34.2014	0.000863652	0.000890536	0.000668829	0.000807672
34.4686	0.00047515	0.000210882	0.000984145	0.000556726		34.4686	0.000874433	0.000745067	0.000682625	0.000767375
34.7358	0.000447759	0.000201012	0.000862268	0.00050368		34.7358	0.000848288	0.000596208	0.000684297	0.000709598
35.003	0.000416874	0.000195266	0.00067912	0.00043042		35.003	0.000778476	0.000467099	0.000674003	0.000639859
35.2702	0.000386615	0.000192205	0.000494619	0.000357813		35.2702	0.000689353	0.000378403	0.00065008	0.000572612
35.5374	0.00036518	0.000191139	0.000351452	0.00030259		35.5374	0.000600474	0.000333567	0.000611496	0.000515179
35.8046	0.000367272	0.000191304	0.000256273	0.000271616		35.8046	0.000509186	0.000328618	0.00056279	0.000466865
36.0718	0.000410519	0.000191364	0.000199423	0.000267102		36.0718	0.000416584	0.000363201	0.00051311	0.000430965
36.339	0.000511065	0.000191205	0.000168964	0.000290411		36.339	0.000337683	0.000442293	0.000471885	0.000417287
36.6062	0.000659953	0.000191824	0.000157187	0.000336321		36.6062	0.000287021	0.000569449	0.000444415	0.000433628
36.8733	0.000804983	0.000194547	0.000160361	0.00038663		36.8733	0.000264858	0.000730215	0.000430178	0.000475084
37.1406	0.000874262	0.000199673	0.000178289	0.000417408		37.1406	0.000262131	0.000884279	0.00042491	0.000523773
37.4077	0.000859447	0.000206786	0.000212439	0.000426224		37.4077	0.000268308	0.000965481	0.00042191	0.0005519
37.6749	0.000824564	0.000214932	0.000263098	0.000434198		37.6749	0.000276524	0.000918618	0.000416094	0.000537079
37.9421	0.000838382	0.000224469	0.000325093	0.000462648		37.9421	0.000283792	0.000777482	0.000405347	0.000488874
38.2093	0.000922514	0.000234824	0.000383249	0.000513529		38.2093	0.000288834	0.000629553	0.000391176	0.000436521
38.4765	0.00105112	0.00024427	0.000415691	0.00057036		38.4765	0.000291425	0.000538	0.000376145	0.000401857
38.7437	0.00114405	0.000248763	0.000407092	0.000599968		38.7437	0.000291334	0.000503953	0.000361738	0.000385675
39.0109	0.0010876	0.000244483	0.000362834	0.000564972		39.0109	0.000289506	0.000502055	0.000348173	0.000379911
39.2781	0.000865971	0.000230514	0.000304306	0.00046693		39.2781	0.000288553	0.000500041	0.000334427	0.00037434
39.5453	0.000584221	0.000210369	0.000251005	0.000348532		39.5453	0.000291348	0.000477688	0.000320261	0.000363099
39.8125	0.00036616	0.000189206	0.000212467	0.000255944		39.8125	0.000296618	0.000434023	0.00030588	0.000345507
40.0797	0.000230342	0.000171331	0.000188761	0.000196811		40.0797	0.000298016	0.00037829	0.00029273	0.000323012
40.3469	0.000157287	0.000158663	0.000175916	0.000163955		40.3469	0.000285797	0.000322073	0.000282434	0.000296768
40.6141	0.000120356	0.000150791	0.000169518	0.000146888		40.6141	0.00026073	0.000275091	0.000276564	0.000270795
40.8813	0.000101776	0.000146772	0.000166364	0.000138304		40.8813	0.000236697	0.000244987	0.00027683	0.000252838
41.1485	9.3136e-05	0.000145766	0.000164289	0.000134397		41.1485	0.000231345	0.000236336	0.000284444	0.000250708
41.4157	9.03596e-05	0.000148366	0.000162201	0.000133642		41.4157	0.000258152	0.000250201	0.000300075	0.000269476
41.6829	9.38001e-05	0.000156728	0.00015949	0.000136673		41.6829	0.000327178	0.000285529	0.000323511	0.000312073
41.9501	0.000107258	0.000173656	0.000155983	0.000145632		41.9501	0.000443728	0.000337656	0.000352254	0.000377879
42.2173	0.000138699	0.000201341	0.000152619	0.00016422		42.2173	0.000594384	0.000395037	0.000381281	0.000456901
42.4845	0.00019949	0.000238661	0.000150981	0.000196377		42.4845	0.000743631	0.000440521	0.000403374	0.000529175
42.7517	0.000302187	0.000278207	0.00015294	0.000244445		42.7517	0.000853028	0.000462342	0.000412563	0.000575978
43.0189	0.000446294	0.000309408	0.000159407	0.000305036		43.0189	0.000899287	0.00045983	0.0004074	0.000588839
43.2861	0.000606269	0.000323704	0.00017018	0.000366718		43.2861	0.00088266	0.000441712	0.000390974	0.000571782
43.5533	0.000742794	0.000318803	0.000184396	0.000415331		43.5533	0.000817475	0.00041397	0.000368423	0.000533289
43.8205	0.000827649	0.000295816	0.000201285	0.000441583		43.8205	0.000727368	0.000380791	0.000345667	0.000484609
44.0877	0.000862792	0.000257691	0.00022044	0.000446974		44.0877	0.0006417	0.000347614	0.000325195	0.00043817
44.3549	0.000861946	0.000209198	0.000241991	0.000437712		44.3549	0.000579301	0.000322722	0.000307967	0.00040333
44.6221	0.00083369	0.000158912	0.000265731	0.000419444		44.6221	0.000545081	0.000312094	0.000293498	0.000383558
44.8893	0.000781131	0.000115694	0.000290989	0.000395938		44.8893	0.000534839	0.000315693	0.000281086	0.000377206
45.1565	0.000697905	8.40313e-05	0.000315695	0.000365877		45.1565	0.000538651	0.000328501	0.000270504	0.000379219
45.4237	0.000583794	6.40153e-05	0.000337906	0.000328572		45.4237	0.000541554	0.000344865	0.00026253	0.000382983
45.6909	0.000450834	5.30218e-05	0.000357081	0.000286979		45.6909	0.000527396	0.000361812	0.000258557	0.000382588
45.9581	0.000320279	4.85932e-05	0.000373094	0.000247322		45.9581	0.000482893	0.000379291	0.000260064	0.000374083
46.2253	0.000210397	4.91192e-05	0.00038795	0.000215822		46.2253	0.000411427	0.000394253	0.000268203	0.000357961
46.4925	0.000129974	5.38122e-05	0.000403884	0.00019589		46.4925	0.00032976	0.000400451	0.000282882	0.000337698
46.7597	7.85955e-05	6.25001e-05	0.000422399	0.000187832		46.7597	0.000258033	0.000391646	0.000302396	0.000317358
47.0269	4.97573e-05	7.53902e-05	0.000444039	0.000189729		47.0269	0.000209526	0.000369129	0.000323251	0.000300635
47.2941	3.54535e-05	9.24958e-05	0.000466295	0.000198081		47.2941	0.000185095	0.000342811	0.000339606	0.000289171
47.5613	2.99536e-05	0.000113506	0.000484327	0.000209262		47.5613	0.000180254	0.000324013	0.000347078	0.000283782
47.8285	3.00008e-05	0.000137195	0.000494431	0.000220542		47.8285	0.000189985	0.000322068	0.00034309	0.000285048
48.0957	3.43367e-05	0.0001629	0.000494651	0.000230629		48.0957	0.000211382	0.000338095	0.000328151	0.000292543
48.3629	4.27973e-05	0.00019102	0.000484743	0.00023952		48.3629	0.000244506	0.000366147	0.000304965	0.000305206
48.6301	5.63014e-05	0.000223117	0.000469666	0.000249695		48.6301	0.000291918	0.000395766	0.000277477	0.00032172
48.8973	7.6733e-05	0.000261651	0.000453955	0.000264113		48.8973	0.000352973	0.000416628	0.000249861	0.000339821
49.1645	0.000107297	0.00030781	0.000441184	0.00028543		49.1645	0.000420344	0.000425137	0.000225214	0.000356898
49.4317	0.000151013	0.000360782	0.000432194	0.000314663		49.4317	0.000480698	0.000422647	0.000205703	0.000369683
49.6989	0.000207461	0.000417264	0.00042494	0.000349888		49.6989	0.000527529	0.000409856	0.000192929	0.000376771
49.9661	0.000270342	0.00046778	0.000414147	0.00038409		49.9661	0.000562734	0.000388311	0.00018748	0.000379508
50.2333	0.000319885	0.000502778	0.000396297	0.00040632		50.2333	0.000590579	0.000358747	0.000188995	0.00037944
50.5005	0.000337343	0.000513802	0.000370422	0.000407189		50.5005	0.000611541	0.000324898	0.000196101	0.000377513
50.7677	0.000317682	0.000499554	0.000339987	0.000385741		50.7677	0.000615862	0.000290733	0.000207014	0.000371203
51.0349	0.000272559	0.000467011	0.000309772	0.000349781		51.0349	0.000594182	0.000257154	0.000218938	0.000356758
51.3021	0.000220233	0.00042682	0.000283195	0.000310083		51.3021	0.000548068	0.000223206	0.000229023	0.000333432
51.5693	0.000174106	0.000387504	0.000262105	0.000274572		51.5693	0.000490157	0.000189138	0.000235888	0.000305061
51.8365	0.000138832	0.000354548	0.000244475	0.000245952		51.8365	0.000436781	0.000156708	0.000239585	0.000277691
52.1036	0.000113442	0.000329509	0.000228073	0.000223675		52.1036	0.000398998	0.000128721	0.000241145	0.000256288
52.3708	9.48402e-05	0.000313147	0.000211173	0.000206387		52.3708	0.000377273	0.000107097	0.000241881	0.000242084
52.638	8.05642e-05	0.000304663	0.000194084	0.000193104		52.638	0.000364197	9.20808e-05	0.000242466	0.000232915
52.9052	6.93187e-05	0.000302357	0.00017883	0.000183502		52.9052	0.00034896	8.32133e-05	0.000242613	0.000224929
53.1724	6.10581e-05	0.000302705	0.000167655	0.000177139		53.1724	0.000327356	7.99963e-05	0.000241553	0.000216302
53.4396	5.61016e-05	0.000302091	0.000161627	0.000173273		53.4396	0.000304769	8.31295e-05	0.000238918	0.000208939
53.7068	5.47404e-05	0.000296061	0.000160932	0.000170578		53.7068	0.000288368	9.36537e-05	0.000234414	0.000205479
53.974	5.73085e-05	0.000283194	0.000163824	0.000168109		53.974	0.000281647	0.000112445	0.00022843	0.000207507
54.2412	6.43066e-05	0.000265171	0.000168025	0.000165834		54.2412	0.00028193	0.000138557	0.00022237	0.000214286
54.5084	7.5718e-05	0.000245915	0.000171003	0.000164212		54.5084	0.000286349	0.000170741	0.000217426	0.000224839
54.7756	9.13943e-05	0.000230385	0.000171518	0.000164432		54.7756	0.000293886	0.000209748	0.000214758	0.000239464
55.0428	0.000110519	0.00022087	0.000169602	0.000166997		55.0428	0.000305048	0.000258192	0.000214609	0.000259283
55.31	0.000131545	0.000218192	0.000166923	0.00017222		55.31	0.000320311	0.000319822	0.000216578	0.00028557
55.5772	0.000153746	0.000220969	0.000164422	0.000179712		55.5772	0.000337402	0.000392371	0.000218543	0.000316105
55.8444	0.000177571	0.0002272	0.000162738	0.00018917		55.8444	0.000353597	0.000463301	0.000219094	0.000345331
56.1116	0.000205469	0.000234302	0.000161655	0.000200475		56.1116	0.00036453	0.000509013	0.000216413	0.000363319
56.3788	0.000241181	0.000240113	0.000160735	0.00021401		56.3788	0.000370509	0.000511358	0.000210213	0.000364027
56.646	0.00028856	0.000243113	0.000159886	0.00023052		56.646	0.000372822	0.000477628	0.000200468	0.000350306
56.9132	0.000349828	0.000242099	0.000159187	0.000250371		56.9132	0.000371521	0.000431943	0.000187896	0.000330453
57.1804	0.000425628	0.000236555	0.000158639	0.000273607		57.1804	0.000363563	0.000395897	0.000173322	0.000310927
57.4476	0.00051298	0.00022692	0.000158263	0.000299388		57.4476	0.000345706	0.000369931	0.00015776	0.000291132
57.7148	0.00060834	0.000215227	0.000157973	0.00032718		57.7148	0.000319427	0.000341011	0.000142717	0.000267718
57.982	0.000705256	0.000203455	0.000157301	0.000355337		57.982	0.000292394	0.00029988	0.000129702	0.000240659
58.2492	0.00079351	0.000192794	0.000155594	0.000380633		58.2492	0.000272821	0.000246876	0.000119446	0.000213048
58.5164	0.000856956	0.000183434	0.000151694	0.000397361		58.5164	0.000265225	0.000193998	0.000112983	0.000190735
58.7836	0.000867602	0.000174576	0.000143849	0.000395342		58.7836	0.000269394	0.000151187	0.000110004	0.000176862
59.0508	0.000809605	0.000165547	0.000131833	0.000368995		59.0508	0.000281292	0.000122402	0.000110006	0.000171233
59.318	0.000689545	0.000155892	0.000115881	0.000320439		59.318	0.000292297	0.000106655	0.000112282	0.000170411
59.5852	0.000544954	0.000145397	9.98258e-05	0.000263392		59.5852	0.000295178	9.98134e-05	0.000115973	0.000170321
59.8524	0.000414085	0.000134229	8.48771e-05	0.000211064		59.8524	0.000285895	9.80692e-05	0.000120201	0.000168055
60.1196	0.000314874	0.000122248	7.48047e-05	0.000170642		60.1196	0.000270534	9.84646e-05	0.000124492	0.000164497
60.3868	0.000251396	0.000110206	6.97726e-05	0.000143792		60.3868	0.000257696	0.000100118	0.000128591	0.000162135
60.654	0.000214065	9.89473e-05	6.97495e-05	0.000127587		60.654	0.000252917	0.000103498	0.000133003	0.000163139
60.9212	0.000194976	8.91923e-05	7.44489e-05	0.000119539		60.9212	0.000257562	0.000109725	0.000138066	0.000168451
61.1884	0.000187808	8.12852e-05	8.30574e-05	0.000117384		61.1884	0.000268208	0.000119774	0.000144604	0.000177529
61.4556	0.000188993	7.49861e-05	9.44321e-05	0.00011947		61.4556	0.000276215	0.000133603	0.000153707	0.000187842
61.7228	0.000197047	6.99078e-05	0.000107104	0.000124686		61.7228	0.000273942	0.00014947	0.000165353	0.000196255
61.99	0.000211911	6.57261e-05	0.000119397	0.000132345		61.99	0.000257108	0.000163289	0.000180149	0.000200182
62.2572	0.000232927	6.26378e-05	0.000130076	0.00014188		62.2572	0.000227828	0.000171937	0.000197585	0.000199117
62.5244	0.000257587	6.09358e-05	0.000138128	0.000152217		62.5244	0.000192891	0.000173934	0.000216927	0.000194584
62.7916	0.000280743	6.09516e-05	0.000144784	0.00016216		62.7916	0.00016011	0.000170643	0.000236473	0.000189075
63.0588	0.000286362	6.27979e-05	0.000151158	0.000166773		63.0588	0.000135787	0.000163936	0.000254262	0.000184662
63.326	0.000265536	6.63797e-05	0.000159021	0.000163646		63.326	0.000122035	0.000155522	0.000268314	0.000181957
63.5932	0.000221074	7.15108e-05	0.000169688	0.000154091		63.5932	0.000118205	0.000146949	0.000277375	0.000180843
63.8604	0.000168727	7.81338e-05	0.000184176	0.000143679		63.8604	0.000124135	0.000139923	0.000280953	0.00018167
64.1276	0.000122608	8.62618e-05	0.000202678	0.000137183		64.1276	0.000139458	0.000135778	0.00027917	0.000184802
64.3948	8.99631e-05	9.60202e-05	0.000225022	0.000137002		64.3948	0.000165447	0.000134909	0.000272991	0.000191116
64.662	6.97146e-05	0.000107551	0.000250532	0.000142599		64.662	0.000204032	0.000137128	0.000263712	0.000201624
64.9292	5.87579e-05	0.000120758	0.000278868	0.000152795		64.9292	0.000258106	0.000142213	0.000252765	0.000217695
65.1964	5.42539e-05	0.00013542	0.000310396	0.00016669		65.1964	0.000329463	0.000151477	0.00024149	0.00024081
65.4636	5.38186e-05	0.000151127	0.000346286	0.000183744		65.4636	0.000416579	0.000167003	0.000230316	0.000271299
65.7308	5.58075e-05	0.000167795	0.000387289	0.000203631		65.7308	0.000514216	0.000190513	0.000219809	0.000308179
65.998	5.85446e-05	0.00018597	0.000433484	0.000226		65.998	0.000611955	0.000221004	0.000209454	0.000347471
66.2652	6.09299e-05	0.000206899	0.000483719	0.000250516		66.2652	0.000693798	0.000254235	0.000199003	0.000382345
66.5323	6.25057e-05	0.000232353	0.000534103	0.000276321		66.5323	0.000745871	0.000283115	0.00018818	0.000405722
66.7995	6.41225e-05	0.000263846	0.000579105	0.000302358		66.7995	0.000762762	0.000302842	0.000177244	0.000414283
67.0667	6.65079e-05	0.000301672	0.000612188	0.000326789		67.0667	0.000741883	0.000315065	0.000166726	0.000407891
67.3339	7.0837e-05	0.000345177	0.000629061	0.000348358		67.3339	0.000694369	0.000325935	0.00015695	0.000392418
67.6011	7.77668e-05	0.0003901	0.00062842	0.000365429		67.6011	0.000632018	0.000343998	0.000148473	0.00037483
67.8683	8.77683e-05	0.000431183	0.000614832	0.000377928		67.8683	0.000564111	0.000375307	0.00014141	0.000360276
68.1355	0.00010091	0.000462152	0.000593841	0.000385634		68.1355	0.000500804	0.000419051	0.000135829	0.000351895
68.4027	0.000117136	0.000476474	0.000570564	0.000388058		68.4027	0.000447296	0.000468567	0.000131545	0.000349136
68.6699	0.000136084	0.000470755	0.000548989	0.000385276		68.6699	0.000403855	0.00051429	0.000127806	0.00034865
68.9371	0.000157153	0.000446088	0.000531732	0.000378324		68.9371	0.000371262	0.000551167	0.000124276	0.000348902
69.2043	0.000180244	0.000408486	0.00051958	0.000369437		69.2043	0.000347646	0.000575796	0.000120273	0.000347905
69.4715	0.000205918	0.000366164	0.00051176	0.000361281		69.4715	0.000332061	0.000583475	0.000115707	0.000343748
69.7387	0.000235226	0.000327224	0.000507045	0.000356498		69.7387	0.00032366	0.000569485	0.000110627	0.000334591
70.0059	0.000269918	0.000294941	0.000504241	0.000356367		70.0059	0.000321919	0.000538052	0.000105441	0.000321804
70.2731	0.000311431	0.000272805	0.000499885	0.000361374		70.2731	0.000324557	0.000500441	0.000100702	0.000308567
70.5403	0.000359649	0.000259908	0.000492528	0.000370695		70.5403	0.000330376	0.000464634	9.70024e-05	0.000297337
70.8075	0.000414365	0.000255757	0.000480945	0.000383689		70.8075	0.000338583	0.000430944	9.46575e-05	0.000288061
71.0747	0.000472289	0.000260439	0.000465889	0.000399539		71.0747	0.000350046	0.000396132	9.37715e-05	0.000279983
71.3419	0.000530539	0.000274916	0.000448065	0.00041784		71.3419	0.000366894	0.000361215	9.45124e-05	0.000274207
71.6091	0.000587376	0.000300404	0.000428837	0.000438872		71.6091	0.000390733	0.000332865	9.67166e-05	0.000273438
71.8763	0.000642442	0.000336962	0.000409396	0.000462933		71.8763	0.000421243	0.000315785	0.000100376	0.000279135
72.1435	0.000698407	0.000384073	0.000391157	0.000491212		72.1435	0.000456401	0.000311665	0.000105663	0.000291243
72.4107	0.000759464	0.000437444	0.000375444	0.000524117		72.4107	0.000493301	0.000317945	0.000112632	0.000307959
72.6779	0.000829075	0.000492786	0.000364664	0.000562175		72.6779	0.000529581	0.000330469	0.000121595	0.000327215
72.9451	0.000908884	0.000545633	0.000359539	0.000604685		72.9451	0.000563246	0.000347232	0.000132709	0.000347729
73.2123	0.000994278	0.000592993	0.000361351	0.000649541		73.2123	0.000588273	0.000368306	0.000146125	0.000367568
73.4795	0.00107351	0.000631459	0.000370408	0.000691792		73.4795	0.000595651	0.000395416	0.000161701	0.000384256
73.7467	0.00112853	0.000658209	0.000386677	0.000724472		73.7467	0.000579471	0.000430928	0.000179344	0.000396581
74.0139	0.00115049	0.000668553	0.00040882	0.000742621		74.0139	0.000542737	0.000475282	0.000198578	0.000405532
74.2811	0.00113832	0.000657939	0.000435442	0.0007439		74.2811	0.000500587	0.000526526	0.000219314	0.000415476
74.5483	0.00109807	0.000625089	0.000463062	0.00072874		74.5483	0.000463105	0.000581645	0.000240692	0.000428481
74.8155	0.00104454	0.000573564	0.00048998	0.000702695		74.8155	0.000444898	0.000639162	0.000262	0.000448687
75.0827	0.000989926	0.000512662	0.000515274	0.000672621		75.0827	0.000447001	0.000698631	0.000282485	0.000476039
75.3499	0.000941426	0.000452868	0.000539414	0.000644569		75.3499	0.000466872	0.000760436	0.000301212	0.000509507
75.6171	0.000905995	0.000403551	0.00056555	0.000625032		75.6171	0.000498754	0.000826043	0.000317472	0.000547423
75.8843	0.000884841	0.00036753	0.000595746	0.000616039		75.8843	0.000532173	0.000896234	0.000330927	0.000586445
76.1515	0.000877913	0.000346536	0.000632715	0.000619055		76.1515	0.000555359	0.000970379	0.000341901	0.000622546
76.4187	0.000885067	0.000340525	0.000679027	0.000634873		76.4187	0.000558895	0.001046	0.00035117	0.000652022
76.6859	0.000908031	0.000348497	0.00073741	0.000664646		76.6859	0.000542004	0.00112028	0.000359651	0.000673978
76.9531	0.000957319	0.000370173	0.000812035	0.000713176		76.9531	0.000514749	0.00119192	0.000368309	0.000691659
77.2203	0.00106045	0.00040585	0.000907649	0.000791316		77.2203	0.000489374	0.0012621	0.000377815	0.000709763
77.4875	0.00125108	0.000455873	0.00103063	0.000912528		77.4875	0.000479004	0.00133724	0.000388374	0.000734873
77.7547	0.00159904	0.000522012	0.00118821	0.00110309		77.7547	0.000494485	0.00142641	0.000400097	0.000773664
78.0219	0.00223338	0.000604981	0.00138667	0.00140834		78.0219	0.000546586	0.00154175	0.000413022	0.000833786
78.2891	0.003432	0.000707047	0.0016322	0.00192375		78.2891	0.000645406	0.00169766	0.000427495	0.00092352
78.5563	0.00585612	0.000831776	0.00193148	0.00287313		78.5563	0.00080061	0.00190397	0.000444026	0.00104954
78.8235	0.0110888	0.000987169	0.00228983	0.0047886		78.8235	0.0010186	0.00216889	0.000463266	0.00121692
79.0907	0.0134598	0.00104047	0.00248264	0.00566097		79.0907	0.000836049	0.00195383	0.000462922	0.00108427
79.3579	0.0285668	0.00125085	0.00296906	0.0109289		79.3579	0.00105804	0.00222585	0.000487474	0.00125712
79.6251	0.0609474	0.00151492	0.0035054	0.0219892		79.6251	0.00133183	0.00256319	0.000517232	0.00147075
79.8923	0.241365	0.00372533	0.0082401	0.0844435		79.8923	0.00335031	0.00593258	0.00111407	0.00346565
