# Supplementary material for: The shelterin component TRF2 mediates columnar stacking of human telomeric chromatin
Source: EMBO J. 2023 Dec 14;43(1):87–111. doi: 10.1038/s44318-023-00002-3 (PMC10883271; doi:10.1038/s44318-023-00002-3)
Supplement: Supplementary file 8 — Expanded View Figures Source Data [file 44318_2023_2_MOESM8_ESM.zip › EMBOJ-2023-114491_Source data_Expanded View/Figure Expanded View 3/EV3C/Numerical Data_Figure EV3C.xlsx]

## Sheet: Figure EV3C
Figure EV3C
Inter-nucleosomal distance (nm)
Mg2+	TRF2ΔN
13.729	16.036
15.367	33.448
14.275	11.634
13.573	10.942
10.389	11.927
13.271	13.351
10.79	20.513
10.569	13.034
10.381	10.562
11.63	13.782
12.612	13.543
18.186	11.806
10.569	12.911
12.141	18.149
12.115	27.242
15.397	18.77
13.074	26.554
11.086	10.335
10.023	19.988
14.184	10.636
13.609	21.434
11.428	23.379
11.122	32.16
12.13	20.766
9.295	9.921
13.25	10.706
10.026	29.698
15.737	16.09
17.472	9.565
18.044	13.133
11.356	10.872
13.562	15.945
13.028	10.178
13.137	9.212
17.838	10.969
11.484	10.563
12.486	9.485
18.561	12.303
24.661	18.87
17.14	10.51
13.636	17.567
13.33	14.09
13.226	10.684
11.339	17.932
11.199	11.927
15.489	12.33
12.72	12.536
12.569	10.199
9.768	10.396
11.203	13.663
12.449	15.858
9.11	9.495
11.81	14.871
11.845	10.837
11.137	12.317
13.069	15.973
12.22	13.331
17.814	17.237
13.791	10.771
15.19	14.658
11.103	20.819
11.578	19.419
11.539	24.355
11.705	15.335
14.149	14.904
13.861	9.151
11.106	18.77
13.876	14.335
12.523	11.007
10.702	17.58
13.355	20.326
12.654	16.621
11.275	14.154
10.66	10.385
11.518	10.027
11.654	15.706
10.76	11.814
11.178	9.267
13.102	13.34
10.95	15.209
11.278	15.082
15.845	12.532
13.422	12.597
11.751	13.694
16.05	11.168
10.916	10.076
11.246	9.633
12.902	13.543
16.709	15.808
9.864	10.404
12.421	13.819
12.346	19.077
15.49	23.677
16.626	12.935
14.617	15.423
10.475	10.567
13.327	12.297
28.423	11.743
24.828	12.576
12.912	14.218
10.203	23.098
10.884	14.364
12.435	12.832
9.085	20.284
14.649	11.738
15.022	11.901
11.591	18.31
10.216	10.136
11.837	10.335
10.532	14.75
12.784	19.131
14.023	15.533
10.314	13.674
12.218	16.903
10.279	14.55
11.64	13.6
11.571	12.154
9.883	9.697
12.84	10.175
11.007	11.846
11.506	12.335
10.611	11.573
10.771	16.794
10.103	13.564
13.215	13.782
12.327	27.045
13.134	11.471
16.767	16.052
15.286	15.794
10.387	12.392
13.846	13.731
20.35	16.658
11.002	11.706
13.119	20.256
10.543	23.056
16.628	14.617
10.814	13.684
14.278	16.503
14.945	14.904
10.218	11.536
12.822	17.178
12.749	11.664
14.558	14.717
14.824	17.395
11.434	15.454
13.136	13.814
11.533	16.809
15.177	15.132
11.196	17.729
14.786	8.176
12.733	11.139
12.509	13.382
15.96	18.53
10.367	13.373
15.172	16.731
14.496	16.862
16.014	13.71
13.281	13.663
14.772	19.933
16.173	12.733
10.191	9.982
10.853	17.451
16.336	12.414
10.161	18.814
14.414	16.476
12.768	17.066
10.885	11.899
11.522	20.023
17.784	8.672
11.305	15.034
18.852	18.415
15.354	17.343
10.491	13.641
11.253	13.517
13.918	16.798
19.536	9.662
11.185	14.236
22.589	21.229
17.338	14.284
14.939	19.832
15.891	22.905
13	16.364
14.89	14.429
11.668	17.216
13.379	16.414
15.651	17.823
11.803	16.495
9.265	14.175
16.276	17.078
16.697	17.264
15.852	14.713
11.021	16.185
18.49	11.65
15.889	15.981
13.622	19.839
11.746	15.221
11.242	12.197
13.553	15.609
11.996	17.887
12.492	17.935
12.068	17.887
14.906	19.448
10.192	9.388
16.276	12.414
12.592	20.986
16.757	12.845
11.495	14.694
11.945	13.886
16.787	14.154
13.431	13.02
15.454	12.858
20.588	15.044
17.565	11.405
20.204	11.129
14.323	15.706
11.194	13.484
16.19	12.009
15.082	11.478
12.602	17.546
13.415	12.377
18.321	14.677
9.574	13.765
14.346	17.948
12.197	11.779
13.284	12.636
10.196	19.491
11.168	15.49
12.614	12.848
11.334	12.297
10.906	14.264
14.816	16.798
13.309	18.473
12.911	10.157
13.146	17.285
12.59	11.023
14.739	13.422
13.587	14.948
11.062	17.825
11.878	18.783
13.193	16.677
13.61	17.021
13.711	18.872
11.351	13.775
11.241	13.923
11.351	14.813
13.598	15.476
12.914	19.532
10.921	12.733
12.449	16.011
16.231	11.985
14.814	12.848
14.551	20.687
18.64	12.519
16.075	12.258
15.064	14.082
12.983	16.922
16.035	15.119
16.475	11.543
21.198	12.871
17.828	14.586
9.649	14.284
16.839	14.989
15.263	15.312
16.185	12.742
13.659	14.638
12.942	11.777
17.766	10.668
13.146	17.148
13.943	16.862
11.784	20.771
10.847	16.414
13.528	12.448
17.168	11.367
16.503	11.758
12.173	17.249
14.583	15.452
12.767	12.523
14.939	11.877
12.855	11.82
11.176	12.892
14.539	23.368
14.818	15.005
28.151	16.121
12.776	18.149
13.283	17.711
12.848	16.241
11.05	11.334
21.971	18.578
12.466	17.704
11.336	12.12
23.94	14.002
20.133	19.609
20.242	12.29
15.208	16.476
18.77	12.213
23.89	15.094
12.352	13.195
15.99	11.76
10.507	16.016
10.471	11.237
15.524	15.155
12.2	18.512
17.89	10.442
11.352	14.772
11.958	10.909
20.133	16.354
14.126	14.063
14.636	12.553
12.264	14.739
21.537	12.327
13.221	16.404
20.756	14.915
15.723	12.672
23.177	11.313
9.402	16.982
18.149	20.848
14.178	18.134
19.649	18.707
13.711	21.09
11.657	15.589
15.353	19.504
11.767	14.848
10.415	23.414
22.204	20.133
18.012	19.649
11.129	15.99
10.578	11.11
13.973	14.618
10.527	13.622
13.719	15.038
9.71	16.251
12.35	16.251
11.023	13.161
15.91	12.899
13.007	15.973
17.605	16.08
14.294	14.586
10.417	21.897
11.804	21.308
12.72	18.282
17.381	15.391
15.808	12.977
12.914	12.927
19.291	20.889
14.866	16.231
16.493	15.303
12.121	18.558
14.966	19.18
19.476	18.147
12.236	18.735
13.556	14.697
12.19	12.471
15.643	14.718
13.483	16.297
19.177	13.273
12.448	12.331
13.54	14.024
15.906	17.069
12.375	14.688
19.502	21.764
8.517	15.24
13.648	15.087
13.248	14.218
14.094	15.706
14.138	15.808
12.543	13.932
14.059	14.567
12.28	17.237
15.837	17.055
18.31	15.441
13.704	16.6
14.209	20.416
11.661	13.728
11.441	13.567
10.982	19.822
12.683	16.867
11.797	19.112
12.958	14.338
19.48	13.021
14.448	20.289
11.295	13.148
9.633	15.852
12.244	13.61
11.313	14.082
15.236	11.023
12.197	14.851
10.118	13.106
11.324	13.243
15.177	13.036
12.729	14.037
11.559	13.524
17.622	17.357
14.404	19.117
11.757	18.415
11.706	13.734
10.429	15.075
11.204	15.1
10.715	16.531
11.346	14.586
12.466	10.342
14.929	12.409
14.775	11.379
13.283	12.66
14.661	12.458
14.425	12.054
11.384	14.69
9.684	15.889
15.723	12.834
11.217	15.801
20.86	12.776
18.729	14.348
14.48	15.044
12.389	21.632
9.348
12.141
10.146
16.002
10.066
14.524
