# Supplementary material for: The shelterin component TRF2 mediates columnar stacking of human telomeric chromatin
Source: EMBO J. 2023 Dec 14;43(1):87–111. doi: 10.1038/s44318-023-00002-3 (PMC10883271; doi:10.1038/s44318-023-00002-3)
Supplement: Supplementary file 8 — Expanded View Figures Source Data [file 44318_2023_2_MOESM8_ESM.zip › EMBOJ-2023-114491_Source data_Expanded View/Figure Expanded View 4/EV4A/Numerical Data_Figure EV4A_ #Telo-18# 1nM TRF2-DN.xlsx]

## Sheet: Sheet1
curve 1 (bottom)			curve 2 (middle)			curve 3 (top)			DNA WLC	dashed line
Extension, mm	Force, pN		Extension, mm	Force, pN		Extension, mm	Force, pN		Extension, mm	Force, pN
0.10007	0.04043		0.01536	0.04042		0.09566	0.04042		0.31744	0.04043
0.10977	0.04043		0.01991	0.04042		0.08044	0.04042		0.31744	0.04043
0.09096	0.0404		0.00972	0.04039		0.0829	0.04039		0.31714	0.0404
0.0955	0.04025		0.02163	0.04023		0.08377	0.04023		0.3156	0.04025
0.09224	0.03981		0.01848	0.0398		0.08452	0.0398		0.31135	0.03981
0.10321	0.03917		0.02905	0.03915		0.0929	0.03915		0.30486	0.03917
0.09072	0.03838		0.01971	0.03836		0.08637	0.03836		0.29668	0.03838
0.10367	0.0377		-0.000614076	0.0377		0.07989	0.0377		0.28947	0.0377
0.10365	0.03723		0.01697	0.03724		0.08049	0.03724		0.28442	0.03723
0.10431	0.03699		0.02103	0.03699		0.08663	0.03699		0.28171	0.03699
0.09357	0.03692		0.01918	0.03692		0.08246	0.03692		0.28089	0.03692
0.08163	0.03691		0.00843	0.03691		0.09157	0.03691		0.28088	0.03691
0.08671	0.03691		0.0023	0.03691		0.07882	0.03691		0.28088	0.03691
0.09004	0.03691		-0.00132	0.03691		0.08883	0.03691		0.28088	0.03691
0.08232	0.03691		0.01888	0.03691		0.07976	0.03691		0.28088	0.03691
0.08713	0.03691		0.0197	0.03691		0.07566	0.03691		0.28088	0.03691
0.0819	0.03691		0.02237	0.03691		0.07528	0.03691		0.28088	0.03691
0.08329	0.03691		0.02718	0.03691		0.09198	0.03691		0.28088	0.03691
0.08806	0.03691		0.01519	0.03691		0.08321	0.03691		0.28088	0.03691
0.08486	0.03691		0.02495	0.03691		0.08148	0.03691		0.28088	0.03691
0.08796	0.03691		0.01257	0.03691		0.09053	0.03691		0.28088	0.03691
0.0903	0.03691		0.01439	0.03691		0.08442	0.03691		0.28088	0.03691
0.09672	0.03691		0.00625	0.03691		0.08087	0.03691		0.28088	0.03691
0.09131	0.03691		0.00957	0.03691		0.08738	0.03691		0.28088	0.03691
0.09465	0.03691		0.02226	0.03691		0.07946	0.03691		0.28088	0.03691
0.08325	0.03691		0.0067	0.03691		0.09735	0.03691		0.28088	0.03691
0.08762	0.03691		0.0214	0.03691		0.10553	0.03691		0.28088	0.03691
0.09118	0.03691		0.00651	0.03691		0.10588	0.03691		0.28088	0.03691
0.09711	0.03691		0.02378	0.03691		0.10495	0.03691		0.28088	0.03691
0.10852	0.03691		0.02686	0.03691		0.09859	0.03691		0.28088	0.03691
0.09902	0.03691		0.01102	0.03691		0.10684	0.03691		0.28088	0.03691
0.09846	0.03691		0.01894	0.03691		0.08998	0.03691		0.28088	0.03691
0.09576	0.03691		0.01342	0.03691		0.10139	0.03691		0.28088	0.03691
0.09833	0.03691		0.02106	0.03691		0.09572	0.03691		0.28088	0.03691
0.0969	0.03691		0.00229	0.03691		0.09705	0.03691		0.28088	0.03691
0.10168	0.03691		0.009	0.03691		0.08783	0.03691		0.28088	0.03691
0.08919	0.03691		0.00273	0.03691		0.09644	0.03691		0.28088	0.03691
0.09559	0.03691		0.00379	0.03691		0.08295	0.03691		0.28088	0.03691
0.10298	0.03691		-0.00251	0.03691		0.0822	0.03691		0.28088	0.03691
0.10132	0.03691		0.00977	0.03691		0.09107	0.03691		0.28088	0.03691
0.10189	0.03691		0.01192	0.03691		0.10269	0.03691		0.28088	0.03691
0.10998	0.03691		0.01969	0.03691		0.09136	0.03691		0.28088	0.03691
0.1007	0.03691		0.00388	0.03691		0.09044	0.03691		0.28088	0.03691
0.0921	0.03691		0.00844	0.03691		0.08885	0.03691		0.28088	0.03691
0.07208	0.03691		0.01682	0.03691		0.08691	0.03691		0.28088	0.03691
0.08468	0.03691		-0.00615	0.03691		0.09106	0.03691		0.28088	0.03691
0.08471	0.03691		0.00784	0.03691		0.08452	0.03691		0.28088	0.03691
0.08346	0.03691		0.00653	0.03691		0.09429	0.03691		0.28088	0.03691
0.09189	0.03691		0.01841	0.03691		0.07805	0.03691		0.28088	0.03691
0.09523	0.03691		0.00877	0.03691		0.07736	0.03691		0.28088	0.03691
0.08944	0.03691		0.00581	0.03691		0.09543	0.03691		0.28088	0.03691
0.07916	0.03691		-0.00413	0.03691		0.0858	0.03691		0.28088	0.03691
0.08235	0.03691		-0.0042	0.03691		0.08499	0.03691		0.28088	0.03691
0.0895	0.03691		-0.00137	0.03691		0.08327	0.03691		0.28088	0.03691
0.07872	0.03691		-0.00687	0.03691		0.07445	0.03691		0.28088	0.03691
0.08745	0.03691		-0.01091	0.03691		0.07877	0.03691		0.28088	0.03691
0.09965	0.03691		-0.0127	0.03691		0.07962	0.03691		0.28088	0.03691
0.10122	0.03691		-0.01173	0.03691		0.08643	0.03691		0.28088	0.03691
0.08785	0.03691		-0.01175	0.03691		0.07164	0.03691		0.28088	0.03691
0.08513	0.03691		-0.01266	0.03691		0.08726	0.03691		0.28088	0.03691
0.09263	0.03691		-0.00961	0.03691		0.07205	0.03691		0.28088	0.03691
0.10074	0.03691		-0.0059	0.03691		0.0779	0.03691		0.28088	0.03691
0.09232	0.03691		-0.02427	0.03691		0.08167	0.03691		0.28088	0.03691
0.09738	0.03691		-0.03016	0.03691		0.07479	0.03691		0.28088	0.03691
0.09017	0.03691		-0.01019	0.03691		0.09888	0.03691		0.28088	0.03691
0.09321	0.03691		-0.02116	0.03691		0.0754	0.03691		0.28088	0.03691
0.08906	0.03691		-0.01143	0.03691		0.0813	0.03691		0.28088	0.03691
0.09293	0.03691		-0.00135	0.03691		0.07855	0.03691		0.28088	0.03691
0.0908	0.03691		0.01293	0.03691		0.08663	0.03691		0.28088	0.03691
0.10047	0.03691		0.00844	0.03691		0.10032	0.03691		0.28088	0.03691
0.10203	0.03691		-0.00559	0.03691		0.08808	0.03691		0.28088	0.03691
0.1041	0.03691		0.0031	0.03691		0.08565	0.03691		0.28088	0.03691
0.09211	0.03691		0.00677	0.03691		0.08958	0.03691		0.28088	0.03691
0.10916	0.03691		0.00641	0.03691		0.08017	0.03691		0.28088	0.03691
0.08503	0.03691		0.01425	0.03691		0.08763	0.03691		0.28088	0.03691
0.09237	0.03691		0.01041	0.03691		0.09794	0.03691		0.28088	0.03691
0.1019	0.03691		3.02506e-05	0.03691		0.0777	0.03691		0.28088	0.03691
0.09395	0.03691		-0.00455	0.03691		0.08109	0.03691		0.28088	0.03691
0.09667	0.03691		-6.45745e-05	0.03691		0.10028	0.03691		0.28088	0.03691
0.09953	0.03691		0.00206	0.03691		0.07831	0.03691		0.28088	0.03691
0.09558	0.03691		0.00615	0.03691		0.08904	0.03691		0.28088	0.03691
0.09697	0.03691		0.01635	0.03691		0.09751	0.03691		0.28088	0.03691
0.09813	0.03691		0.02292	0.03691		0.09927	0.03691		0.28088	0.03691
0.10489	0.03691		0.01005	0.03691		0.08804	0.03691		0.28088	0.03691
0.0893	0.03691		0.01828	0.03691		0.09665	0.03691		0.28088	0.03691
0.09433	0.03691		0.01896	0.03691		0.09811	0.03691		0.28088	0.03691
0.08909	0.03691		0.02267	0.03691		0.11263	0.03691		0.28088	0.03691
0.10468	0.03691		0.03221	0.03691		0.10589	0.03691		0.28088	0.03691
0.09383	0.03691		0.02226	0.03691		0.09942	0.03691		0.28088	0.03691
0.09444	0.03691		0.02905	0.03691		0.09695	0.03691		0.28088	0.03691
0.09508	0.03691		0.02237	0.03691		0.0983	0.03691		0.28088	0.03691
0.09952	0.03691		0.01578	0.03691		0.10759	0.03691		0.28088	0.03691
0.096	0.03691		0.02444	0.03691		0.09424	0.03691		0.28088	0.03691
0.09173	0.03691		0.04109	0.03691		0.0793	0.03691		0.28088	0.03691
0.08093	0.03691		0.00981	0.03691		0.10598	0.03691		0.28088	0.03691
0.09348	0.03691		0.02373	0.03691		0.09132	0.03691		0.28088	0.03691
0.10917	0.03691		0.01235	0.03691		0.09882	0.03691		0.28088	0.03691
0.10754	0.03691		0.01294	0.03691		0.09542	0.03691		0.28088	0.03691
0.1045	0.03691		0.02255	0.03691		0.0982	0.03691		0.28088	0.03691
0.10922	0.03691		0.02707	0.03691		0.1052	0.03691		0.28088	0.03691
0.11054	0.03691		0.02655	0.03691		0.09784	0.03691		0.28088	0.03691
0.10628	0.03691		0.00212	0.03691		0.09304	0.03691		0.28088	0.03691
0.09815	0.03691		0.01182	0.03691		0.09147	0.03691		0.28088	0.03691
0.10487	0.03691		0.02375	0.03691		0.09209	0.03691		0.28088	0.03691
0.1028	0.03691		0.01144	0.03691		0.09323	0.03691		0.28088	0.03691
0.09653	0.03691		0.0104	0.03691		0.08697	0.03691		0.28088	0.03691
0.0884	0.03691		0.01032	0.03691		0.09531	0.03691		0.28088	0.03691
0.10291	0.03691		-0.000436271	0.03691		0.08677	0.03691		0.28088	0.03691
0.10899	0.03691		0.01756	0.03691		0.08648	0.03691		0.28088	0.03691
0.10229	0.03691		0.01756	0.03691		0.09676	0.03691		0.28088	0.03691
0.10384	0.03691		-0.00107	0.03691		0.08866	0.03691		0.28088	0.03691
0.0953	0.03691		0.01058	0.03691		0.0947	0.03691		0.28088	0.03691
0.0953	0.03691		0.00883	0.03691		0.09146	0.03691		0.28088	0.03691
0.09926	0.03691		0.00282	0.03691		0.09452	0.03691		0.28088	0.03691
0.08957	0.03691		0.00413	0.03691		0.09125	0.03691		0.28088	0.03691
0.1009	0.03691		0.00699	0.03691		0.09699	0.03691		0.28088	0.03691
0.09608	0.03691		-0.01455	0.03691		0.0945	0.03691		0.28088	0.03691
0.10182	0.03691		-0.00552	0.03691		0.08578	0.03691		0.28088	0.03691
0.09435	0.03691		0.0138	0.03691		0.08288	0.03691		0.28088	0.03691
0.09344	0.03691		0.01291	0.03691		0.09874	0.03691		0.28088	0.03691
0.08904	0.03691		0.01616	0.03691		0.09211	0.03691		0.28088	0.03691
0.09959	0.03691		0.00195	0.03691		0.08523	0.03691		0.28088	0.03691
0.09819	0.03691		0.01779	0.03691		0.08452	0.03691		0.28088	0.03691
0.08904	0.03691		0.00951	0.03691		0.08829	0.03691		0.28088	0.03691
0.0878	0.03691		0.00303	0.03691		0.08719	0.03691		0.28088	0.03691
0.08578	0.03691		0.01483	0.03691		0.09225	0.03691		0.28088	0.03691
0.08604	0.03691		0.00881	0.03691		0.09846	0.03691		0.28088	0.03691
0.09273	0.03691		0.00502	0.03691		0.09449	0.03691		0.28088	0.03691
0.10026	0.03691		0.0232	0.03691		0.08648	0.03691		0.28088	0.03691
0.09945	0.03691		0.00872	0.03691		0.09516	0.03691		0.28088	0.03691
0.09329	0.03691		0.01784	0.03691		0.10049	0.03691		0.28088	0.03691
0.0917	0.03691		0.01789	0.03691		0.09483	0.03691		0.28088	0.03691
0.09007	0.03691		0.02316	0.03691		0.10209	0.03691		0.28088	0.03691
0.08148	0.03691		0.02793	0.03691		0.1019	0.03691		0.28088	0.03691
0.08864	0.03691		0.02653	0.03691		0.09915	0.03691		0.28088	0.03691
0.0916	0.03691		0.02571	0.03691		0.09898	0.03691		0.28088	0.03691
0.09625	0.03691		0.01217	0.03691		0.08958	0.03691		0.28088	0.03691
0.10589	0.03691		0.03251	0.03691		0.09684	0.03691		0.28088	0.03691
0.10201	0.03691		0.01078	0.03691		0.11332	0.03691		0.28088	0.03691
0.09835	0.03691		0.02598	0.03691		0.10407	0.03691		0.28088	0.03691
0.10233	0.03691		0.01721	0.03691		0.10757	0.03691		0.28088	0.03691
0.09305	0.03691		0.01966	0.03691		0.08535	0.03691		0.28088	0.03691
0.09746	0.03691		0.02913	0.03691		0.10097	0.03691		0.28088	0.03691
0.09134	0.03691		0.01132	0.03691		0.09685	0.03691		0.28088	0.03691
0.09026	0.03691		0.03171	0.03691		0.09826	0.03691		0.28088	0.03691
0.09273	0.03691		0.01491	0.03691		0.09781	0.03691		0.28088	0.03691
0.09993	0.03693		0.00341	0.03693		0.09971	0.03693		0.28102	0.03693
0.09627	0.037		0.00184	0.037		0.09347	0.037		0.28184	0.037
0.0995	0.03715		0.00757	0.03714		0.08438	0.03714		0.28345	0.03715
0.10425	0.03728		0.00685	0.03728		0.09157	0.03728		0.28492	0.03728
0.09079	0.03741		0.000657813	0.03741		0.09219	0.03741		0.28638	0.03741
0.09761	0.03755		0.01587	0.03755		0.08615	0.03755		0.28787	0.03755
0.11165	0.03769		-0.01313	0.03769		0.09057	0.03769		0.28939	0.03769
0.09796	0.03783		-0.0039	0.03782		0.09186	0.03782		0.29087	0.03783
0.10832	0.03797		-0.01299	0.03796		0.09665	0.03796		0.29238	0.03797
0.0972	0.03811		-0.000915347	0.03811		0.0986	0.03811		0.29387	0.03811
0.08898	0.03825		0.02495	0.03825		0.1055	0.03825		0.29537	0.03825
0.10008	0.0384		0.0288	0.03839		0.11512	0.03839		0.29688	0.0384
0.10215	0.03854		0.01773	0.03854		0.10991	0.03854		0.29839	0.03854
0.10626	0.03869		0.0216	0.03868		0.09461	0.03868		0.29991	0.03869
0.10833	0.03883		0.00968	0.03883		0.10028	0.03883		0.30141	0.03883
0.10656	0.03898		0.02281	0.03898		0.10634	0.03898		0.30293	0.03898
0.09723	0.03913		0.01545	0.03912		0.0985	0.03912		0.30448	0.03913
0.10291	0.03928		0.02287	0.03927		0.09402	0.03927		0.30601	0.03928
0.10603	0.03943		0.01831	0.03943		0.09528	0.03943		0.30753	0.03943
0.09758	0.03958		0.01475	0.03958		0.08269	0.03958		0.30906	0.03958
0.1022	0.03974		0.0187	0.03973		0.08598	0.03973		0.3106	0.03974
0.10616	0.0399		0.01873	0.03989		0.08665	0.03989		0.31217	0.0399
0.10621	0.04005		0.00997	0.04004		0.09464	0.04004		0.31366	0.04005
0.10076	0.0402		0.00975	0.0402		0.10449	0.0402		0.3152	0.0402
0.10007	0.04036		0.0176	0.04036		0.09155	0.04036		0.31677	0.04036
0.09226	0.04053		0.02741	0.04052		0.09455	0.04052		0.31833	0.04053
0.08859	0.04069		0.0225	0.04068		0.08611	0.04068		0.31987	0.04069
0.10316	0.04085		-0.000619594	0.04084		0.08517	0.04084		0.32144	0.04085
0.09717	0.04101		0.01976	0.04101		0.08538	0.04101		0.32302	0.04101
0.0937	0.04118		0.0056	0.04117		0.09393	0.04117		0.32459	0.04118
0.09727	0.04134		0.01396	0.04134		0.09057	0.04134		0.32613	0.04134
0.10873	0.04151		0.00691	0.0415		0.09623	0.0415		0.3277	0.04151
0.10583	0.04168		0.01293	0.04167		0.09315	0.04167		0.32926	0.04168
0.09745	0.04185		0.01145	0.04184		0.09094	0.04184		0.33083	0.04185
0.09936	0.04202		0.01114	0.04201		0.0777	0.04201		0.33242	0.04202
0.09989	0.0422		-0.00143	0.04219		0.09222	0.04219		0.334	0.0422
0.10709	0.04237		0.01736	0.04236		0.09665	0.04236		0.33558	0.04237
0.10293	0.04255		0.01825	0.04254		0.08439	0.04254		0.3372	0.04255
0.10506	0.04273		0.00892	0.04271		0.0856	0.04271		0.33878	0.04273
0.10288	0.0429		0.00299	0.04289		0.08355	0.04289		0.34032	0.0429
0.10928	0.04308		-0.00218	0.04307		0.0753	0.04307		0.34192	0.04308
0.0941	0.04326		0.00154	0.04325		0.0805	0.04325		0.34352	0.04326
0.09764	0.04344		-0.000843453	0.04344		0.07841	0.04344		0.34512	0.04344
0.10315	0.04363		-0.00458	0.04362		0.07051	0.04362		0.34672	0.04363
0.09335	0.04381		-0.01395	0.04381		0.08458	0.04381		0.34832	0.04381
0.11082	0.044		-0.00266	0.04399		0.0645	0.04399		0.34992	0.044
0.11569	0.04419		-0.01672	0.04418		0.07374	0.04418		0.35155	0.04419
0.10525	0.04438		6.00788e-05	0.04437		0.07287	0.04437		0.35315	0.04438
0.10425	0.04457		0.00172	0.04456		0.07757	0.04456		0.35474	0.04457
0.0944	0.04476		-0.00144	0.04476		0.06929	0.04476		0.35636	0.04476
0.10381	0.04495		0.00679	0.04495		0.07923	0.04495		0.35794	0.04495
0.10319	0.04515		-0.00166	0.04515		0.07132	0.04515		0.35958	0.04515
0.10248	0.04535		0.00382	0.04534		0.07716	0.04534		0.36121	0.04535
0.10181	0.04555		0.00070639	0.04554		0.08798	0.04554		0.36284	0.04555
0.09489	0.04575		0.00534	0.04574		0.08016	0.04574		0.36448	0.04575
0.09778	0.04595		0.00221	0.04595		0.08159	0.04595		0.36606	0.04595
0.09897	0.04616		0.00278	0.04615		0.08809	0.04615		0.3677	0.04616
0.09768	0.04636		0.00272	0.04635		0.07874	0.04635		0.36934	0.04636
0.08748	0.04657		0.00544	0.04656		0.07519	0.04656		0.37096	0.04657
0.10345	0.04678		-0.000984755	0.04677		0.08014	0.04677		0.3726	0.04678
0.11311	0.04698		-0.01024	0.04698		0.07889	0.04698		0.3742	0.04698
0.10326	0.0472		0.00129	0.04719		0.08126	0.04719		0.37586	0.0472
0.09773	0.04741		0.00195	0.04741		0.08741	0.04741		0.37751	0.04741
0.09561	0.04763		-0.00317	0.04763		0.08837	0.04763		0.37915	0.04763
0.10079	0.04784		0.000977356	0.04784		0.09273	0.04784		0.38079	0.04784
0.10544	0.04806		0.00281	0.04806		0.08132	0.04806		0.38243	0.04806
0.09412	0.04828		0.00255	0.04828		0.08303	0.04828		0.38404	0.04828
0.10243	0.0485		0.01925	0.0485		0.09817	0.0485		0.38569	0.0485
0.09622	0.04873		0.00454	0.04872		0.09647	0.04872		0.38737	0.04873
0.0932	0.04895		0.00307	0.04895		0.09625	0.04895		0.38901	0.04895
0.09645	0.04918		0.01269	0.04917		0.09556	0.04917		0.39066	0.04918
0.0996	0.04941		0.02678	0.0494		0.08863	0.0494		0.39232	0.04941
0.10109	0.04964		0.02389	0.04963		0.0968	0.04963		0.39397	0.04964
0.10358	0.04987		0.01114	0.04987		0.09153	0.04987		0.39562	0.04987
0.10945	0.05011		0.01881	0.0501		0.08245	0.0501		0.39728	0.05011
0.10516	0.05035		0.02538	0.05034		0.08175	0.05034		0.39899	0.05035
0.10456	0.05059		0.01938	0.05058		0.08435	0.05058		0.40064	0.05059
0.1017	0.05082		0.01581	0.05082		0.09839	0.05082		0.40225	0.05082
0.09698	0.05107		0.01641	0.05106		0.09817	0.05106		0.40392	0.05107
0.1092	0.05131		0.01253	0.0513		0.09564	0.0513		0.40555	0.05131
0.11057	0.05155		0.01376	0.05155		0.08884	0.05155		0.40722	0.05155
0.12479	0.0518		0.01168	0.05179		0.08878	0.05179		0.4089	0.0518
0.10703	0.05205		0.01028	0.05204		0.10011	0.05204		0.41057	0.05205
0.10273	0.0523		0.01182	0.0523		0.09788	0.0523		0.4122	0.0523
0.0947	0.05256		0.02224	0.05255		0.09563	0.05255		0.41391	0.05256
0.10628	0.05281		0.01359	0.05281		0.08632	0.05281		0.41557	0.05281
0.09615	0.05307		0.0155	0.05307		0.10465	0.05307		0.41722	0.05307
0.1075	0.05333		0.01784	0.05332		0.08658	0.05332		0.41892	0.05333
0.1045	0.0536		0.01312	0.05358		0.08504	0.05358		0.42061	0.0536
0.1108	0.05386		0.01542	0.05385		0.08958	0.05385		0.42227	0.05386
0.10795	0.05412		0.00304	0.05411		0.09576	0.05411		0.4239	0.05412
0.10751	0.05438		0.02135	0.05438		0.09675	0.05438		0.42556	0.05438
0.10458	0.05466		0.01199	0.05465		0.09438	0.05465		0.42728	0.05466
0.11185	0.05493		-0.00205	0.05492		0.08381	0.05492		0.42896	0.05493
0.11015	0.05521		0.00183	0.0552		0.08337	0.0552		0.43062	0.05521
0.11157	0.05548		0.01366	0.05547		0.09415	0.05547		0.4323	0.05548
0.10274	0.05576		0.00736	0.05575		0.09357	0.05575		0.43398	0.05576
0.10996	0.05604		0.02319	0.05603		0.0903	0.05603		0.43566	0.05604
0.10942	0.05632		0.00635	0.05631		0.08203	0.05631		0.43729	0.05632
0.1157	0.05661		0.00585	0.0566		0.08868	0.0566		0.43899	0.05661
0.10788	0.0569		0.02198	0.05689		0.08245	0.05689		0.44067	0.0569
0.10273	0.05718		0.000268322	0.05718		0.08966	0.05718		0.44232	0.05718
0.10816	0.05747		0.01052	0.05747		0.09338	0.05747		0.444	0.05747
0.10991	0.05777		0.00455	0.05776		0.09353	0.05776		0.44572	0.05777
0.10982	0.05807		0.00685	0.05806		0.08802	0.05806		0.44741	0.05807
0.10757	0.05837		-0.00211	0.05836		0.09477	0.05836		0.4491	0.05837
0.12189	0.05868		0.00975	0.05866		0.09577	0.05866		0.45079	0.05868
0.10674	0.05898		-0.00812	0.05896		0.08683	0.05896		0.45245	0.05898
0.10844	0.05928		0.00879	0.05927		0.0864	0.05927		0.45412	0.05928
0.11067	0.05959		0.00243	0.05958		0.07945	0.05958		0.4558	0.05959
0.11981	0.0599		0.00865	0.0599		0.07708	0.0599		0.45747	0.0599
0.11105	0.06021		0.00312	0.0602		0.08031	0.0602		0.45912	0.06021
0.12047	0.06053		-0.00423	0.06052		0.08432	0.06052		0.46084	0.06053
0.1203	0.06085		0.02379	0.06084		0.08963	0.06084		0.46253	0.06085
0.1102	0.06117		0.00939	0.06115		0.07695	0.06115		0.4642	0.06117
0.11077	0.06149		-0.00256	0.06147		0.08136	0.06147		0.46588	0.06149
0.12191	0.06182		0.00747	0.0618		0.08786	0.0618		0.46755	0.06182
0.11011	0.06214		0.01451	0.06213		0.08752	0.06213		0.4692	0.06214
0.09608	0.06247		0.00383	0.06246		0.09357	0.06246		0.47091	0.06247
0.09856	0.06281		0.02107	0.06279		0.08286	0.06279		0.4726	0.06281
0.11173	0.06314		0.01632	0.06313		0.09622	0.06313		0.47427	0.06314
0.10527	0.06348		0.02356	0.06347		0.08425	0.06347		0.47595	0.06348
0.10625	0.06383		0.03597	0.06381		0.09128	0.06381		0.47762	0.06383
0.10983	0.06417		0.0186	0.06416		0.06845	0.06416		0.4793	0.06417
0.10266	0.06452		0.00704	0.0645		0.0892	0.0645		0.48098	0.06452
0.1097	0.06487		0.02248	0.06485		0.07875	0.06485		0.48266	0.06487
0.1126	0.06522		0.00483	0.0652		0.0916	0.0652		0.48436	0.06522
0.10729	0.06558		0.0384	0.06556		0.09	0.06556		0.48602	0.06558
0.09371	0.06593		0.0111	0.06592		0.09817	0.06592		0.48769	0.06593
0.09739	0.06629		0.02081	0.06628		0.10056	0.06628		0.48937	0.06629
0.09531	0.06666		0.01806	0.06664		0.09873	0.06664		0.49104	0.06666
0.09778	0.06703		0.03125	0.06701		0.09262	0.06701		0.49273	0.06703
0.1054	0.06739		0.01453	0.06738		0.10064	0.06738		0.4944	0.06739
0.09961	0.06777		0.01493	0.06775		0.09059	0.06775		0.49606	0.06777
0.09124	0.06814		0.01861	0.06812		0.08583	0.06812		0.49773	0.06814
0.10216	0.06852		0.02888	0.0685		0.09181	0.0685		0.49939	0.06852
0.09878	0.0689		0.03459	0.06888		0.09836	0.06888		0.50106	0.0689
0.09085	0.06928		0.02677	0.06927		0.07529	0.06927		0.50273	0.06928
0.11437	0.06967		0.0314	0.06965		0.09435	0.06965		0.5044	0.06967
0.09322	0.07006		0.01579	0.07005		0.09719	0.07005		0.50607	0.07006
0.08695	0.07045		0.02057	0.07045		0.09666	0.07045		0.50773	0.07045
0.10092	0.07085		0.02665	0.07084		0.08419	0.07084		0.50939	0.07085
0.10538	0.07124		0.02271	0.07123		0.08255	0.07123		0.51105	0.07124
0.1009	0.07165		0.02962	0.07164		0.09064	0.07164		0.51272	0.07165
0.10307	0.07205		0.03156	0.07205		0.08821	0.07205		0.51438	0.07205
0.10104	0.07246		0.02006	0.07245		0.10277	0.07245		0.51604	0.07246
0.10872	0.07287		0.02616	0.07286		0.0925	0.07286		0.5177	0.07287
0.10218	0.07329		0.03199	0.07327		0.09563	0.07327		0.51937	0.07329
0.11118	0.07371		0.02328	0.07369		0.08501	0.07369		0.52102	0.07371
0.11461	0.07413		0.03052	0.07411		0.10331	0.07411		0.52267	0.07413
0.10348	0.07455		0.01972	0.07454		0.09208	0.07454		0.52432	0.07455
0.10053	0.07498		0.0251	0.07497		0.0809	0.07497		0.52598	0.07498
0.10299	0.07542		0.03588	0.0754		0.10026	0.0754		0.52764	0.07542
0.09754	0.07585		0.01997	0.07583		0.08672	0.07583		0.52929	0.07585
0.11057	0.07629		0.01306	0.07627		0.09255	0.07627		0.53094	0.07629
0.09811	0.07673		0.02309	0.07671		0.1043	0.07671		0.53259	0.07673
0.10929	0.07717		0.02603	0.07716		0.09331	0.07716		0.53421	0.07717
0.10757	0.07762		0.0301	0.0776		0.10759	0.0776		0.53584	0.07762
0.10608	0.07807		0.02849	0.07805		0.08568	0.07805		0.53749	0.07807
0.10927	0.07853		0.02057	0.07852		0.09835	0.07852		0.53916	0.07853
0.09276	0.079		0.02385	0.07898		0.09809	0.07898		0.54082	0.079
0.08893	0.07946		0.01693	0.07944		0.09485	0.07944		0.54245	0.07946
0.09368	0.07992		0.02582	0.07991		0.09062	0.07991		0.54408	0.07992
0.09454	0.08039		0.02022	0.08038		0.08961	0.08038		0.54572	0.08039
0.11105	0.08087		0.02738	0.08085		0.10401	0.08085		0.54735	0.08087
0.09984	0.08135		0.01466	0.08133		0.09748	0.08133		0.54901	0.08135
0.10661	0.08183		0.02381	0.0818		0.09651	0.0818		0.55062	0.08183
0.10321	0.08231		0.02181	0.08229		0.09375	0.08229		0.55224	0.08231
0.10763	0.0828		0.02116	0.08278		0.09154	0.08278		0.55387	0.0828
0.11468	0.0833		0.03215	0.08328		0.09148	0.08328		0.5555	0.0833
0.10235	0.08379		0.03413	0.08378		0.08957	0.08378		0.55712	0.08379
0.11314	0.08429		0.02542	0.08428		0.09068	0.08428		0.55874	0.08429
0.10318	0.0848		0.03627	0.08478		0.09403	0.08478		0.56038	0.0848
0.09471	0.08531		0.02717	0.08527		0.0991	0.08527		0.56201	0.08531
0.10397	0.08582		0.02623	0.0858		0.11006	0.0858		0.5636	0.08582
0.10649	0.08633		0.03198	0.08632		0.08602	0.08632		0.56521	0.08633
0.11121	0.08685		0.03511	0.08684		0.0907	0.08684		0.56681	0.08685
0.10737	0.08737		0.03394	0.08736		0.08908	0.08736		0.56842	0.08737
0.09643	0.08791		0.01763	0.08789		0.08958	0.08789		0.57006	0.08791
0.097	0.08844		0.02389	0.08842		0.0954	0.08842		0.57166	0.08844
0.10151	0.08898		0.02894	0.08896		0.09818	0.08896		0.57327	0.08898
0.08965	0.08952		0.02294	0.0895		0.0941	0.0895		0.57486	0.08952
0.09747	0.09006		0.03	0.09005		0.10176	0.09005		0.57645	0.09006
0.10712	0.09062		0.03107	0.0906		0.09227	0.0906		0.57807	0.09062
0.08501	0.09117		0.02413	0.09115		0.09988	0.09115		0.57967	0.09117
0.08224	0.09173		0.0315	0.09171		0.09278	0.09171		0.58127	0.09173
0.08238	0.0923		0.02993	0.09227		0.08956	0.09227		0.58286	0.0923
0.08157	0.09286		0.02637	0.09284		0.08922	0.09284		0.58444	0.09286
0.08235	0.09344		0.04477	0.09341		0.08811	0.09341		0.58605	0.09344
0.07932	0.09401		0.02438	0.09398		0.08841	0.09398		0.58762	0.09401
0.0875	0.09459		0.02117	0.09456		0.10047	0.09456		0.5892	0.09459
0.10001	0.09518		0.02388	0.09516		0.08818	0.09516		0.59079	0.09518
0.08982	0.09577		0.00892	0.09574		0.08324	0.09574		0.59236	0.09577
0.08197	0.09636		0.02019	0.09634		0.08022	0.09634		0.59394	0.09636
0.08635	0.09696		0.00727	0.09694		0.09432	0.09694		0.59551	0.09696
0.09704	0.09756		0.0207	0.09755		0.08132	0.09755		0.59708	0.09756
0.09535	0.09817		0.0217	0.09815		0.09135	0.09815		0.59865	0.09817
0.09973	0.09878		0.01507	0.09877		0.08739	0.09877		0.6002	0.09878
0.09792	0.09942		0.01789	0.09939		0.09591	0.09939		0.60181	0.09942
0.09364	0.10003		0.02084	0.10001		0.08436	0.10001		0.60336	0.10003
0.09662	0.10066		0.02121	0.10063		0.08621	0.10063		0.60492	0.10066
0.08616	0.1013		0.01862	0.10125		0.09368	0.10125		0.6065	0.1013
0.10388	0.10194		0.03064	0.1019		0.08486	0.1019		0.60805	0.10194
0.10457	0.10258		0.02884	0.10255		0.07251	0.10255		0.60959	0.10258
0.09829	0.10323		0.02279	0.10319		0.08041	0.10319		0.61114	0.10323
0.11206	0.10388		0.0202	0.10384		0.07762	0.10384		0.61268	0.10388
0.1059	0.10453		0.00742	0.10451		0.06435	0.10451		0.61422	0.10453
0.10153	0.10521		0.02239	0.10518		0.07025	0.10518		0.61579	0.10521
0.09872	0.10587		0.01262	0.10583		0.0685	0.10583		0.61732	0.10587
0.10076	0.10654		0.00667	0.10651		0.0681	0.10651		0.61885	0.10654
0.10655	0.10722		0.01344	0.1072		0.07615	0.1072		0.62038	0.10722
0.10754	0.10791		0.00582	0.10788		0.08155	0.10788		0.62191	0.10791
0.10308	0.10859		0.01188	0.10857		0.08111	0.10857		0.62343	0.10859
0.10746	0.10928		0.00687	0.10927		0.07886	0.10927		0.62494	0.10928
0.1057	0.10998		0.00494	0.10997		0.07292	0.10997		0.62647	0.10998
0.10986	0.1107		0.00965	0.11067		0.06507	0.11067		0.62801	0.1107
0.11246	0.11141		0.01057	0.11139		0.07462	0.11139		0.62954	0.11141
0.11307	0.11213		0.0114	0.11209		0.06282	0.11209		0.63104	0.11213
0.1152	0.11285		0.00636	0.11282		0.07332	0.11282		0.63256	0.11285
0.11703	0.11358		-0.00331	0.11355		0.0664	0.11355		0.63407	0.11358
0.1143	0.11431		0.01186	0.11428		0.07279	0.11428		0.63558	0.11431
0.10405	0.11507		0.01116	0.11506		0.07194	0.11506		0.63711	0.11507
0.12513	0.11579		0.00034215	0.11578		0.07673	0.11578		0.63856	0.11579
0.11986	0.11653		0.01977	0.11651		0.07244	0.11651		0.64004	0.11653
0.11736	0.1173		0.03488	0.11727		0.07399	0.11727		0.64156	0.1173
0.11588	0.11807		0.03195	0.11805		0.07807	0.11805		0.64307	0.11807
0.1261	0.11885		0.03389	0.11882		0.06929	0.11882		0.64457	0.11885
0.10795	0.11961		0.0378	0.11959		0.07741	0.11959		0.64603	0.11961
0.11034	0.12039		0.0341	0.12037		0.07743	0.12037		0.64752	0.12039
0.11352	0.12119		0.04783	0.12116		0.08303	0.12116		0.64902	0.12119
0.11402	0.12199		0.02545	0.12196		0.0795	0.12196		0.65051	0.12199
0.12251	0.12279		0.04417	0.12276		0.08748	0.12276		0.65198	0.12279
0.11596	0.1236		0.03655	0.12356		0.08195	0.12356		0.65346	0.1236
0.11687	0.12441		0.04677	0.12438		0.0732	0.12438		0.65492	0.12441
0.12222	0.12523		0.05242	0.1252		0.09062	0.1252		0.65639	0.12523
0.12443	0.12607		0.04797	0.12602		0.09096	0.12602		0.65788	0.12607
0.10763	0.12689		0.04714	0.12684		0.08603	0.12684		0.65932	0.12689
0.11372	0.12772		0.04341	0.12769		0.09046	0.12769		0.66077	0.12772
0.10485	0.12858		0.04629	0.12854		0.08897	0.12854		0.66224	0.12858
0.1054	0.12944		0.03626	0.12939		0.08771	0.12939		0.66371	0.12944
0.11344	0.13029		0.04683	0.13023		0.08733	0.13023		0.66514	0.13029
0.10713	0.13115		0.04299	0.13111		0.09475	0.13111		0.66658	0.13115
0.10721	0.13201		0.05342	0.13199		0.08789	0.13199		0.668	0.13201
0.10471	0.13289		0.05124	0.13287		0.09164	0.13287		0.66944	0.13289
0.11816	0.13379		0.0437	0.13376		0.07937	0.13376		0.6709	0.13379
0.10459	0.13468		0.04687	0.13465		0.08746	0.13465		0.67234	0.13468
0.09873	0.13558		0.04023	0.13555		0.09247	0.13555		0.67376	0.13558
0.10091	0.13648		0.04168	0.13646		0.08094	0.13646		0.67517	0.13648
0.1026	0.1374		0.05079	0.13737		0.08078	0.13737		0.6766	0.1374
0.10472	0.13834		0.0323	0.13829		0.08734	0.13829		0.67806	0.13834
0.09703	0.13925		0.03734	0.13922		0.07862	0.13922		0.67945	0.13925
0.10517	0.14019		0.04732	0.14014		0.09522	0.14014		0.68087	0.14019
0.104	0.14112		0.04618	0.14109		0.07998	0.14109		0.68227	0.14112
0.10028	0.14208		0.04166	0.14205		0.09194	0.14205		0.68368	0.14208
0.09911	0.14306		0.06162	0.14301		0.09508	0.14301		0.68512	0.14306
0.10656	0.14402		0.03431	0.14395		0.09478	0.14395		0.68651	0.14402
0.09751	0.14498		0.03875	0.14495		0.0825	0.14495		0.6879	0.14498
0.0853	0.14597		0.0345	0.14594		0.09357	0.14594		0.6893	0.14597
0.09164	0.14696		0.04348	0.14692		0.07538	0.14692		0.6907	0.14696
0.0937	0.14796		0.03928	0.14791		0.08843	0.14791		0.69209	0.14796
0.09929	0.14896		0.03825	0.14892		0.08363	0.14892		0.69347	0.14896
0.0886	0.14997		0.0204	0.14993		0.07556	0.14993		0.69485	0.14997
0.10206	0.15099		0.03059	0.15095		0.06637	0.15095		0.69623	0.15099
0.09659	0.15201		0.01753	0.15198		0.07174	0.15198		0.6976	0.15201
0.09268	0.15306		0.02457	0.15302		0.06156	0.15302		0.69899	0.15306
0.11139	0.1541		0.04066	0.15406		0.07488	0.15406		0.70036	0.1541
0.10306	0.15515		0.03086	0.15512		0.06171	0.15512		0.70172	0.15515
0.11269	0.15621		0.02651	0.15618		0.06569	0.15618		0.70308	0.15621
0.1179	0.15727		0.02547	0.15724		0.06546	0.15724		0.70443	0.15727
0.11499	0.15836		0.02259	0.15832		0.06547	0.15832		0.7058	0.15836
0.11684	0.15944		0.034	0.15939		0.07567	0.15939		0.70715	0.15944
0.11435	0.16054		0.02922	0.16049		0.07105	0.16049		0.7085	0.16054
0.11624	0.16164		0.02451	0.1616		0.05686	0.1616		0.70985	0.16164
0.11926	0.16274		0.03218	0.16271		0.07366	0.16271		0.71118	0.16274
0.10945	0.16385		0.02469	0.16384		0.07699	0.16384		0.71251	0.16385
0.10823	0.165		0.03115	0.16496		0.0644	0.16496		0.71387	0.165
0.10808	0.16614		0.03622	0.1661		0.06059	0.1661		0.71521	0.16614
0.10235	0.1673		0.02616	0.16725		0.05918	0.16725		0.71655	0.1673
0.11529	0.16847		0.02582	0.1684		0.07183	0.1684		0.7179	0.16847
0.10733	0.16962		0.02526	0.16957		0.06263	0.16957		0.7192	0.16962
0.11716	0.17079		0.01461	0.17075		0.06025	0.17075		0.72052	0.17079
0.11159	0.17197		0.0253	0.17193		0.06278	0.17193		0.72183	0.17197
0.1087	0.17316		0.00383	0.17312		0.07098	0.17312		0.72314	0.17316
0.09997	0.17437		-0.000491981	0.1743		0.05951	0.1743		0.72446	0.17437
0.1094	0.17559		0.01508	0.17553		0.07665	0.17553		0.72577	0.17559
0.11021	0.1768		-0.01732	0.17674		0.06852	0.17674		0.72707	0.1768
0.10262	0.17803		0.01249	0.17797		0.07079	0.17797		0.72836	0.17803
0.1099	0.17927		0.01323	0.17923		0.07443	0.17923		0.72967	0.17927
0.10582	0.18052		0.01056	0.18048		0.05884	0.18048		0.73096	0.18052
0.09429	0.18178		0.01432	0.18174		0.07458	0.18174		0.73225	0.18178
0.10785	0.18305		-0.00474	0.18301		0.07447	0.18301		0.73354	0.18305
0.10025	0.18433		0.000142474	0.18429		0.0736	0.18429		0.73482	0.18433
0.10411	0.18562		0.00294	0.18559		0.0825	0.18559		0.7361	0.18562
0.10584	0.18692		0.00666	0.18684		0.06952	0.18684		0.73738	0.18692
0.09844	0.18825		0.02207	0.18817		0.06497	0.18817		0.73867	0.18825
0.10947	0.18958		0.00191	0.18951		0.07127	0.18951		0.73995	0.18958
0.10392	0.19091		0.0036	0.19084		0.08471	0.19084		0.74122	0.19091
0.09812	0.19224		0.00181	0.19218		0.07775	0.19218		0.74246	0.19224
0.09792	0.19356		0.01323	0.19353		0.06498	0.19353		0.7437	0.19356
0.09769	0.19494		0.00684	0.19489		0.07253	0.19489		0.74497	0.19494
0.10741	0.19632		0.01806	0.19627		0.07576	0.19627		0.74623	0.19632
0.10808	0.1977		0.03052	0.19765		0.07527	0.19765		0.74747	0.1977
0.09017	0.19909		0.00398	0.19905		0.07501	0.19905		0.74872	0.19909
0.09683	0.2005		0.00719	0.20045		0.07194	0.20045		0.74996	0.2005
0.11666	0.20193		0.01094	0.20187		0.0789	0.20187		0.75122	0.20193
0.10141	0.20336		0.000113848	0.2033		0.08211	0.2033		0.75246	0.20336
0.09865	0.20479		0.03057	0.20474		0.07683	0.20474		0.75368	0.20479
0.10794	0.20623		0.0342	0.2062		0.08119	0.2062		0.7549	0.20623
0.11269	0.20769		0.0293	0.20765		0.07704	0.20765		0.75613	0.20769
0.09566	0.20918		0.03051	0.20912		0.08098	0.20912		0.75736	0.20918
0.10589	0.21067		0.0335	0.21061		0.0715	0.21061		0.75859	0.21067
0.10649	0.21216		0.00922	0.2121		0.08385	0.2121		0.7598	0.21216
0.09998	0.21365		0.02646	0.21361		0.07923	0.21361		0.76099	0.21365
0.0985	0.21517		0.02391	0.21513		0.0745	0.21513		0.76221	0.21517
0.09186	0.21672		0.01125	0.21667		0.07891	0.21667		0.76343	0.21672
0.10873	0.21827		0.02703	0.21821		0.06954	0.21821		0.76463	0.21827
0.10399	0.21982		0.00429	0.21976		0.08154	0.21976		0.76583	0.21982
0.09913	0.22139		0.00627	0.22133		0.06521	0.22133		0.76702	0.22139
0.10604	0.22295		0.023	0.22291		0.07127	0.22291		0.7682	0.22295
0.09912	0.22454		0.0132	0.22451		0.05724	0.22451		0.76939	0.22454
0.11007	0.22617		0.01576	0.22611		0.08111	0.22611		0.77059	0.22617
0.10618	0.2278		0.03638	0.22773		0.06074	0.22773		0.77178	0.2278
0.10294	0.22943		0.03687	0.22933		0.07364	0.22933		0.77296	0.22943
0.1046	0.23106		0.04425	0.23096		0.06324	0.23096		0.77413	0.23106
0.09846	0.23271		0.03145	0.23263		0.07287	0.23263		0.77529	0.23271
0.10238	0.23439		0.04472	0.23433		0.06543	0.23433		0.77646	0.23439
0.1036	0.23607		0.0272	0.23601		0.06624	0.23601		0.77763	0.23607
0.10235	0.23778		0.03258	0.23771		0.06767	0.23771		0.7788	0.23778
0.08956	0.23948		0.0298	0.23941		0.07324	0.23941		0.77995	0.23948
0.09843	0.2412		0.03214	0.24115		0.07629	0.24115		0.7811	0.2412
0.09896	0.24294		0.03917	0.2429		0.06714	0.2429		0.78226	0.24294
0.0961	0.24469		0.02257	0.24462		0.07855	0.24462		0.78341	0.24469
0.08334	0.24646		0.01176	0.24639		0.07888	0.24639		0.78456	0.24646
0.09455	0.24826		0.02073	0.24817		0.07887	0.24817		0.78571	0.24826
0.09179	0.25006		0.03443	0.24996		0.07509	0.24996		0.78685	0.25006
0.09011	0.25184		0.0275	0.25177		0.07781	0.25177		0.78797	0.25184
0.0845	0.25366		0.03959	0.25359		0.06885	0.25359		0.7891	0.25366
0.08457	0.25549		0.02123	0.25539		0.07999	0.25539		0.79023	0.25549
0.08015	0.25733		0.03197	0.25724		0.07347	0.25724		0.79135	0.25733
0.08609	0.2592		0.03604	0.25913		0.08065	0.25913		0.79248	0.2592
0.07826	0.2611		0.0315	0.26101		0.07599	0.26101		0.79361	0.2611
0.08655	0.26296		0.02761	0.2629		0.07811	0.2629		0.79471	0.26296
0.09238	0.26488		0.02888	0.26478		0.07229	0.26478		0.79583	0.26488
0.08319	0.26682		0.02697	0.26668		0.08007	0.26668		0.79694	0.26682
0.09037	0.26874		0.03137	0.26862		0.07161	0.26862		0.79804	0.26874
0.0924	0.27068		0.03525	0.27062		0.07251	0.27062		0.79913	0.27068
0.08847	0.27264		0.0295	0.27259		0.06378	0.27259		0.80023	0.27264
0.0862	0.27468		0.04378	0.27457		0.07629	0.27457		0.80135	0.27468
0.09337	0.27669		0.03683	0.27657		0.07279	0.27657		0.80245	0.27669
0.08453	0.27865		0.04194	0.27858		0.07692	0.27858		0.80351	0.27865
0.08406	0.28073		0.0305	0.28066		0.08497	0.28066		0.80462	0.28073
0.08615	0.28274		0.0306	0.28267		0.068	0.28267		0.80568	0.28274
0.07708	0.28479		0.01838	0.28471		0.08458	0.28471		0.80675	0.28479
0.09639	0.28687		0.03627	0.2868		0.07561	0.2868		0.80783	0.28687
0.08119	0.28896		0.02465	0.28889		0.08318	0.28889		0.8089	0.28896
0.09558	0.29108		0.03402	0.291		0.07508	0.291		0.80997	0.29108
0.08936	0.29322		0.03034	0.29313		0.07792	0.29313		0.81104	0.29322
0.08292	0.29538		0.02826	0.29528		0.07435	0.29528		0.81211	0.29538
0.09084	0.29754		0.01915	0.29744		0.06564	0.29744		0.81317	0.29754
0.0792	0.29971		0.01836	0.29961		0.06271	0.29961		0.81422	0.29971
0.08154	0.30191		0.02685	0.30177		0.06697	0.30177		0.81527	0.30191
0.08531	0.30411		0.02407	0.30401		0.07175	0.30401		0.81631	0.30411
0.08637	0.30633		0.03002	0.30625		0.06562	0.30625		0.81736	0.30633
0.0861	0.30859		0.02417	0.3085		0.07738	0.3085		0.8184	0.30859
0.09373	0.31084		0.02715	0.31077		0.06897	0.31077		0.81943	0.31084
0.0909	0.31309		0.01899	0.31306		0.0756	0.31306		0.82045	0.31309
0.08407	0.31541		0.0318	0.31535		0.069	0.31535		0.82149	0.31541
0.09148	0.31775		0.02782	0.31767		0.06853	0.31767		0.82254	0.31775
0.08898	0.3201		0.03421	0.32001		0.0588	0.32001		0.82357	0.3201
0.07418	0.32246		0.02718	0.32236		0.06843	0.32236		0.82459	0.32246
0.08584	0.32482		0.03649	0.32473		0.06137	0.32473		0.8256	0.32482
0.07628	0.32721		0.01581	0.32712		0.07293	0.32712		0.82662	0.32721
0.08344	0.32962		0.03135	0.32954		0.07197	0.32954		0.82763	0.32962
0.08897	0.33206		0.03759	0.33198		0.06534	0.33198		0.82865	0.33206
0.09293	0.33455		0.02613	0.33443		0.06468	0.33443		0.82967	0.33455
0.08684	0.33699		0.02484	0.33684		0.07874	0.33684		0.83066	0.33699
0.08567	0.33946		0.04154	0.33934		0.06572	0.33934		0.83165	0.33946
0.08346	0.34197		0.03286	0.34187		0.07353	0.34187		0.83265	0.34197
0.0879	0.34452		0.03697	0.34435		0.07834	0.34435		0.83365	0.34452
0.08953	0.34705		0.04182	0.3469		0.06626	0.3469		0.83464	0.34705
0.08603	0.34964		0.04189	0.34952		0.06986	0.34952		0.83563	0.34964
0.09897	0.35222		0.03756	0.35213		0.07263	0.35213		0.83661	0.35222
0.10087	0.35479		0.03595	0.35471		0.07478	0.35471		0.83758	0.35479
0.10704	0.3574		0.0358	0.35735		0.07104	0.35735		0.83855	0.3574
0.10925	0.36011		0.03263	0.36002		0.0812	0.36002		0.83955	0.36011
0.10639	0.36279		0.03148	0.36262		0.06954	0.36262		0.84052	0.36279
0.10739	0.36546		0.04496	0.36531		0.07431	0.36531		0.84148	0.36546
0.10195	0.36816		0.02745	0.36808		0.0719	0.36808		0.84244	0.36816
0.1139	0.37091		0.02381	0.3708		0.06972	0.3708		0.84341	0.37091
0.11448	0.37365		0.02904	0.37357		0.08026	0.37357		0.84437	0.37365
0.09872	0.37643		0.03393	0.37629		0.07774	0.37629		0.84532	0.37643
0.10254	0.37923		0.04655	0.37907		0.0869	0.37907		0.84628	0.37923
0.10912	0.38204		0.04886	0.38195		0.08104	0.38195		0.84722	0.38204
0.10846	0.3849		0.0358	0.38479		0.08403	0.38479		0.84818	0.3849
0.10157	0.38777		0.0315	0.38759		0.07779	0.38759		0.84912	0.38777
0.08912	0.39065		0.03641	0.3905		0.07365	0.3905		0.85006	0.39065
0.10112	0.39354		0.03394	0.39345		0.08162	0.39345		0.85099	0.39354
0.10757	0.39648		0.02945	0.39638		0.07726	0.39638		0.85193	0.39648
0.11331	0.39944		0.03182	0.39933		0.07927	0.39933		0.85286	0.39944
0.10148	0.40238		0.02683	0.40233		0.07142	0.40233		0.85378	0.40238
0.09933	0.4054		0.02761	0.40533		0.07381	0.40533		0.85471	0.4054
0.09901	0.40846		0.02354	0.40835		0.07621	0.40835		0.85564	0.40846
0.11152	0.41149		0.03257	0.41139		0.07013	0.41139		0.85655	0.41149
0.09671	0.41457		0.02309	0.41447		0.07529	0.41447		0.85747	0.41457
0.09224	0.41768		0.0211	0.41751		0.06924	0.41751		0.85839	0.41768
0.10198	0.42078		0.02965	0.4206		0.07682	0.4206		0.85929	0.42078
0.09734	0.42387		0.0388	0.42377		0.07045	0.42377		0.86018	0.42387
0.0997	0.42702		0.07198	0.42701		0.06734	0.42701		0.86108	0.42702
0.09269	0.4303		0.03802	0.43019		0.06576	0.43019		0.862	0.4303
0.10951	0.43354		0.05012	0.4334		0.07862	0.4334		0.86291	0.43354
0.10232	0.43679		0.06271	0.43668		0.06913	0.43668		0.8638	0.43679
0.10223	0.44007		0.04446	0.43998		0.07841	0.43998		0.8647	0.44007
0.10382	0.44334		0.05012	0.44322		0.0779	0.44322		0.86558	0.44334
0.10389	0.44668		0.06273	0.44655		0.07139	0.44655		0.86647	0.44668
0.09115	0.45002		0.06813	0.4499		0.0651	0.4499		0.86735	0.45002
0.09178	0.45339		0.07451	0.45325		0.07215	0.45325		0.86823	0.45339
0.09939	0.45681		0.0991	0.4566		0.06954	0.4566		0.86911	0.45681
0.093	0.46022		0.08071	0.4601		0.06674	0.4601		0.86998	0.46022
0.08602	0.46362		0.0907	0.46357		0.07126	0.46357		0.87084	0.46362
0.08777	0.46713		0.07526	0.46706		0.06839	0.46706		0.87171	0.46713
0.08098	0.47069		0.07995	0.47057		0.07405	0.47057		0.87259	0.47069
0.08272	0.4742		0.11086	0.47409		0.08764	0.47409		0.87344	0.4742
0.08642	0.47776		0.0778	0.47765		0.07515	0.47765		0.8743	0.47776
0.09342	0.48143		0.0969	0.48124		0.08064	0.48124		0.87518	0.48143
0.09462	0.48505		0.07604	0.48487		0.07767	0.48487		0.87603	0.48505
0.09917	0.48863		0.07716	0.48852		0.08262	0.48852		0.87686	0.48863
0.09568	0.49232		0.07764	0.49219		0.07551	0.49219		0.87771	0.49232
0.08843	0.49602		0.05981	0.4959		0.07606	0.4959		0.87856	0.49602
0.09063	0.49977		0.07062	0.49965		0.07474	0.49965		0.8794	0.49977
0.09347	0.50353		0.09801	0.50342		0.0748	0.50342		0.88024	0.50353
0.08859	0.50734		0.10146	0.50721		0.07818	0.50721		0.88108	0.50734
0.08672	0.51124		0.11308	0.51103		0.07615	0.51103		0.88193	0.51124
0.09852	0.51503		0.11645	0.51488		0.07781	0.51488		0.88274	0.51503
0.10295	0.5189		0.11248	0.51878		0.0724	0.51878		0.88357	0.5189
0.10177	0.52283		0.10122	0.52271		0.07516	0.52271		0.8844	0.52283
0.10899	0.52676		0.13158	0.52664		0.07358	0.52664		0.88522	0.52676
0.09865	0.53077		0.12985	0.53062		0.06561	0.53062		0.88604	0.53077
0.10074	0.53475		0.10978	0.53465		0.07338	0.53465		0.88685	0.53475
0.09932	0.53881		0.10119	0.53868		0.07884	0.53868		0.88767	0.53881
0.08621	0.5429		0.13687	0.54269		0.07388	0.54269		0.88848	0.5429
0.09101	0.54698		0.11816	0.54672		0.06626	0.54672		0.88929	0.54698
0.0906	0.55115		0.15072	0.55096		0.07582	0.55096		0.8901	0.55115
0.09344	0.5553		0.11763	0.55514		0.07568	0.55514		0.8909	0.5553
0.09884	0.55944		0.11318	0.55934		0.0796	0.55934		0.89169	0.55944
0.09191	0.56365		0.091	0.56359		0.07514	0.56359		0.89248	0.56365
0.09801	0.56801		0.09242	0.56784		0.06757	0.56784		0.89329	0.56801
0.1025	0.57229		0.10067	0.57214		0.0703	0.57214		0.89408	0.57229
0.11116	0.57662		0.09932	0.57648		0.07203	0.57648		0.89487	0.57662
0.10277	0.58099		0.11754	0.58085		0.07951	0.58085		0.89565	0.58099
0.09384	0.58541		0.11208	0.58526		0.06945	0.58526		0.89644	0.58541
0.087	0.58985		0.09379	0.58968		0.05441	0.58968		0.89722	0.58985
0.09799	0.5943		0.09407	0.59406		0.06612	0.59406		0.89799	0.5943
0.09901	0.59891		0.11002	0.59863		0.06597	0.59863		0.89879	0.59891
0.09399	0.60348		0.10649	0.60323		0.07448	0.60323		0.89956	0.60348
0.08746	0.60796		0.12805	0.60778		0.0674	0.60778		0.90032	0.60796
0.09729	0.61255		0.10584	0.61241		0.07685	0.61241		0.90108	0.61255
0.0882	0.61724		0.15708	0.61706		0.06838	0.61706		0.90185	0.61724
0.08106	0.62192		0.12514	0.62173		0.07582	0.62173		0.90261	0.62192
0.08611	0.62662		0.10671	0.62646		0.06308	0.62646		0.90337	0.62662
0.08109	0.63139		0.11304	0.63123		0.06111	0.63123		0.90413	0.63139
0.08925	0.6362		0.09898	0.63602		0.07861	0.63602		0.90488	0.6362
0.08839	0.64109		0.12268	0.64089		0.06818	0.64089		0.90564	0.64109
0.08352	0.64595		0.1108	0.64576		0.0639	0.64576		0.90639	0.64595
0.0843	0.65084		0.10652	0.65066		0.06876	0.65066		0.90713	0.65084
0.08201	0.65581		0.11653	0.65563		0.06169	0.65563		0.90788	0.65581
0.08479	0.66077		0.11109	0.66059		0.06737	0.66059		0.90861	0.66077
0.08617	0.66574		0.07523	0.66562		0.06465	0.66562		0.90934	0.66574
0.09619	0.67076		0.07397	0.67077		0.0583	0.67077		0.91007	0.67076
0.08606	0.67589		0.10815	0.67594		0.06701	0.67594		0.91081	0.67589
0.09212	0.68116		0.11051	0.68095		0.06512	0.68095		0.91156	0.68116
0.09877	0.68643		0.10099	0.68613		0.05847	0.68613		0.9123	0.68643
0.10597	0.6916		0.09048	0.69137		0.05158	0.69137		0.91301	0.6916
0.10187	0.69683		0.10536	0.69664		0.04983	0.69664		0.91373	0.69683
0.10496	0.70218		0.11845	0.70194		0.05795	0.70194		0.91446	0.70218
0.08612	0.70759		0.10451	0.7073		0.06515	0.7073		0.91518	0.70759
0.10713	0.71303		0.13752	0.71268		0.0555	0.71268		0.9159	0.71303
0.12011	0.71839		0.11497	0.71814		0.06652	0.71814		0.9166	0.71839
0.1076	0.72382		0.12193	0.72363		0.06183	0.72363		0.91731	0.72382
0.10391	0.72938		0.08368	0.72914		0.06069	0.72914		0.91802	0.72938
0.10944	0.7349		0.10141	0.73475		0.07132	0.73475		0.91872	0.7349
0.09785	0.74051		0.09576	0.74034		0.07037	0.74034		0.91942	0.74051
0.09732	0.74613		0.08577	0.74599		0.06365	0.74599		0.92012	0.74613
0.0947	0.75181		0.09012	0.7517		0.07149	0.7517		0.92081	0.75181
0.09426	0.75762		0.10046	0.75741		0.07365	0.75741		0.92152	0.75762
0.09182	0.76341		0.10157	0.7632		0.06738	0.7632		0.92221	0.76341
0.09261	0.76925		0.10213	0.76902		0.0846	0.76902		0.9229	0.76925
0.10182	0.77508		0.08217	0.775		0.07198	0.775		0.92358	0.77508
0.08601	0.78098		0.11779	0.78105		0.07005	0.78105		0.92427	0.78098
0.08761	0.78708		0.09424	0.78684		0.07776	0.78684		0.92496	0.78708
0.08956	0.79309		0.07718	0.79286		0.08142	0.79286		0.92565	0.79309
0.09327	0.79913		0.08551	0.79894		0.07833	0.79894		0.92632	0.79913
0.09456	0.80527		0.09379	0.80505		0.07403	0.80505		0.927	0.80527
0.09465	0.8115		0.06895	0.81118		0.06385	0.81118		0.92768	0.8115
0.09151	0.81766		0.09838	0.81741		0.06868	0.81741		0.92835	0.81766
0.08331	0.82391		0.08617	0.82368		0.06243	0.82368		0.92901	0.82391
0.08819	0.83023		0.07612	0.82998		0.07451	0.82998		0.92968	0.83023
0.09336	0.83659		0.0771	0.83634		0.06876	0.83634		0.93035	0.83659
0.08692	0.84298		0.09282	0.84277		0.06753	0.84277		0.93101	0.84298
0.08729	0.84947		0.07435	0.84921		0.06977	0.84921		0.93167	0.84947
0.09165	0.85599		0.06804	0.85571		0.07994	0.85571		0.93233	0.85599
0.09246	0.86255		0.07295	0.86228		0.06791	0.86228		0.93298	0.86255
0.0912	0.86914		0.06805	0.86885		0.07707	0.86885		0.93363	0.86914
0.09727	0.87579		0.07783	0.87539		0.07859	0.87539		0.93428	0.87579
0.09814	0.88257		0.07678	0.88226		0.06737	0.88226		0.93493	0.88257
0.10055	0.88928		0.09741	0.88906		0.06648	0.88906		0.93557	0.88928
0.09545	0.89618		0.0708	0.89588		0.06206	0.89588		0.93622	0.89618
0.09884	0.90315		0.07167	0.90279		0.06994	0.90279		0.93687	0.90315
0.09965	0.90999		0.0679	0.90974		0.06591	0.90974		0.93751	0.90999
0.11375	0.91698		0.09429	0.91666		0.0692	0.91666		0.93814	0.91698
0.09929	0.92401		0.09151	0.92369		0.0704	0.92369		0.93878	0.92401
0.11548	0.93109		0.07199	0.93082		0.06498	0.93082		0.93941	0.93109
0.10767	0.93825		0.07987	0.93799		0.07047	0.93799		0.94004	0.93825
0.10234	0.9455		0.08317	0.94514		0.05974	0.94514		0.94067	0.9455
0.11409	0.9527		0.09994	0.95242		0.06098	0.95242		0.94129	0.9527
0.11246	0.96002		0.10352	0.95974		0.06616	0.95974		0.94191	0.96002
0.10112	0.9674		0.05591	0.96712		0.07025	0.96712		0.94253	0.9674
0.10485	0.97481		0.0732	0.97455		0.06587	0.97455		0.94315	0.97481
0.09451	0.9824		0.0764	0.98188		0.05246	0.98188		0.94377	0.9824
0.09592	0.98993		0.09047	0.98964		0.06715	0.98964		0.94438	0.98993
0.09624	0.99758		0.07063	0.9973		0.06454	0.9973		0.945	0.99758
0.09319	1.00529		0.07578	1.00486		0.06662	1.00486		0.94561	1.00529
0.09958	1.01297		0.06637	1.01261		0.06346	1.01261		0.94622	1.01297
0.1012	1.02069		0.0889	1.02041		0.06066	1.02041		0.94682	1.02069
0.09832	1.02855		0.0805	1.02829		0.07482	1.02829		0.94742	1.02855
0.11325	1.03649		0.10882	1.0361		0.07397	1.0361		0.94802	1.03649
0.09994	1.04447		0.11809	1.04397		0.05596	1.04397		0.94862	1.04447
0.10201	1.0525		0.11751	1.0522		0.06611	1.0522		0.94922	1.0525
0.09855	1.06058		0.11829	1.0603		0.05652	1.0603		0.94981	1.06058
0.09793	1.06898		0.0923	1.06848		0.06673	1.06848		0.95042	1.06898
0.1054	1.07726		0.10246	1.07674		0.07063	1.07674		0.95101	1.07726
0.10571	1.08538		0.08682	1.08502		0.05108	1.08502		0.95159	1.08538
0.09477	1.09367		0.08498	1.09316		0.05783	1.09316		0.95217	1.09367
0.08777	1.10195		0.08912	1.10156		0.05192	1.10156		0.95275	1.10195
0.09762	1.11058		0.0753	1.11018		0.06433	1.11018		0.95334	1.11058
0.09246	1.11923		0.08638	1.11887		0.06148	1.11887		0.95392	1.11923
0.09179	1.12776		0.08001	1.12748		0.06131	1.12748		0.95449	1.12776
0.09589	1.13653		0.09519	1.13617		0.0538	1.13617		0.95508	1.13653
0.09571	1.14514		0.11934	1.14501		0.07043	1.14501		0.95564	1.14514
0.08779	1.15398		0.07586	1.15383		0.053	1.15383		0.95621	1.15398
0.10275	1.16298		0.08242	1.16267		0.0552	1.16267		0.95679	1.16298
0.09776	1.17199		0.06261	1.17164		0.06758	1.17164		0.95736	1.17199
0.08917	1.18098		0.0605	1.18068		0.05867	1.18068		0.95792	1.18098
0.11171	1.19004		0.08394	1.18963		0.06228	1.18963		0.95848	1.19004
0.10012	1.19927		0.08434	1.19883		0.06459	1.19883		0.95905	1.19927
0.09507	1.20861		0.07176	1.20826		0.06246	1.20826		0.95961	1.20861
0.10846	1.21793		0.05414	1.21758		0.06307	1.21758		0.96017	1.21793
0.08465	1.22731		0.05865	1.22697		0.06155	1.22697		0.96072	1.22731
0.09933	1.23676		0.07275	1.23629		0.06393	1.23629		0.96127	1.23676
0.09011	1.24637		0.04207	1.24583		0.06637	1.24583		0.96183	1.24637
0.08987	1.25608		0.05031	1.25562		0.06099	1.25562		0.96238	1.25608
0.09454	1.26575		0.07043	1.2653		0.07368	1.2653		0.96293	1.26575
0.09532	1.27553		0.05525	1.27507		0.05751	1.27507		0.96348	1.27553
0.08656	1.28534		0.06744	1.28494		0.05829	1.28494		0.96402	1.28534
0.08217	1.29522		0.08416	1.2949		0.07004	1.2949		0.96456	1.29522
0.08907	1.30523		0.05386	1.30487		0.06614	1.30487		0.9651	1.30523
0.09539	1.31539		0.05008	1.31475		0.06846	1.31475		0.96564	1.31539
0.1039	1.32555		0.05823	1.32511		0.05779	1.32511		0.96618	1.32555
0.10152	1.33577		0.06573	1.33546		0.05774	1.33546		0.96671	1.33577
0.09598	1.34607		0.06203	1.34576		0.07071	1.34576		0.96724	1.34607
0.08702	1.35648		0.05935	1.35614		0.06536	1.35614		0.96777	1.35648
0.08263	1.36697		0.06264	1.36661		0.06853	1.36661		0.9683	1.36697
0.08992	1.37756		0.05544	1.37718		0.06564	1.37718		0.96883	1.37756
0.10039	1.38824		0.05631	1.38783		0.06618	1.38783		0.96935	1.38824
0.08923	1.399		0.06025	1.39864		0.06659	1.39864		0.96988	1.399
0.09067	1.40986		0.05377	1.40966		0.0638	1.40966		0.9704	1.40986
0.09382	1.42086		0.06348	1.42032		0.07145	1.42032		0.97092	1.42086
0.08803	1.43175		0.05726	1.4313		0.07274	1.4313		0.97144	1.43175
0.09419	1.44268		0.07431	1.44228		0.05244	1.44228		0.97194	1.44268
0.10167	1.4538		0.08472	1.45329		0.06072	1.45329		0.97246	1.4538
0.09547	1.46522		0.07313	1.46481		0.06068	1.46481		0.97297	1.46522
0.10337	1.47661		0.08898	1.47615		0.05546	1.47615		0.97349	1.47661
0.09594	1.48805		0.0663	1.48774		0.05408	1.48774		0.974	1.48805
0.11605	1.49954		0.07617	1.49936		0.05992	1.49936		0.9745	1.49954
0.10685	1.51113		0.07488	1.51086		0.06344	1.51086		0.975	1.51113
0.10416	1.52289		0.08907	1.52243		0.0813	1.52243		0.97551	1.52289
0.11453	1.53469		0.0857	1.53396		0.07579	1.53396		0.97601	1.53469
0.12264	1.54658		0.06935	1.54605		0.05907	1.54605		0.97651	1.54658
0.1083	1.5585		0.0819	1.55827		0.07174	1.55827		0.97701	1.5585
0.11098	1.57048		0.09319	1.57015		0.06027	1.57015		0.9775	1.57048
0.10472	1.58274		0.10374	1.58234		0.07339	1.58234		0.97799	1.58274
0.10878	1.59501		0.09035	1.59464		0.06133	1.59464		0.97849	1.59501
0.11529	1.60748		0.069	1.60702		0.06509	1.60702		0.97898	1.60748
0.11015	1.61998		0.07993	1.61947		0.06194	1.61947		0.97947	1.61998
0.12405	1.63238		0.08776	1.63197		0.06096	1.63197		0.97995	1.63238
0.12226	1.64476		0.10167	1.64472		0.07204	1.64472		0.98043	1.64476
0.11321	1.65772		0.07169	1.65745		0.06546	1.65745		0.98092	1.65772
0.10418	1.6707		0.07733	1.67009		0.08108	1.67009		0.98141	1.6707
0.12096	1.68365		0.07827	1.68287		0.07744	1.68287		0.98189	1.68365
0.12809	1.69671		0.11272	1.69627		0.08383	1.69627		0.98237	1.69671
0.11894	1.70993		0.11363	1.70943		0.08443	1.70943		0.98284	1.70993
0.12926	1.72322		0.12805	1.72244		0.05849	1.72244		0.98332	1.72322
0.1203	1.73647		0.13169	1.73595		0.06795	1.73595		0.98379	1.73647
0.12973	1.74985		0.11672	1.74997		0.08408	1.74997		0.98426	1.74985
0.12879	1.7636		0.10709	1.76317		0.08167	1.76317		0.98473	1.7636
0.12634	1.77736		0.1134	1.77679		0.08477	1.77679		0.98521	1.77736
0.12137	1.79118		0.09721	1.79066		0.08717	1.79066		0.98567	1.79118
0.13344	1.80507		0.10407	1.80459		0.06633	1.80459		0.98614	1.80507
0.13163	1.81903		0.11743	1.81849		0.06141	1.81849		0.9866	1.81903
0.13629	1.8331		0.08477	1.83266		0.08082	1.83266		0.98706	1.8331
0.12361	1.84734		0.14675	1.84686		0.06367	1.84686		0.98752	1.84734
0.1248	1.86174		0.0868	1.86123		0.07919	1.86123		0.98798	1.86174
0.13256	1.87628		0.0989	1.87573		0.08371	1.87573		0.98844	1.87628
0.13459	1.89091		0.10253	1.89027		0.08987	1.89027		0.9889	1.89091
0.1365	1.90553		0.08618	1.90491		0.07294	1.90491		0.98935	1.90553
0.14125	1.92022		0.08415	1.9197		0.07955	1.9197		0.9898	1.92022
0.13236	1.9351		0.09277	1.93442		0.09227	1.93442		0.99025	1.9351
0.13563	1.95026		0.0963	1.94935		0.09559	1.94935		0.9907	1.95026
0.1177	1.96562		0.10254	1.96525		0.08963	1.96525		0.99116	1.96562
0.13415	1.98063		0.10575	1.98016		0.09917	1.98016		0.99159	1.98063
0.13353	1.99582		0.09111	1.99543		0.0933	1.99543		0.99203	1.99582
0.13515	2.01136		0.08228	2.01097		0.09758	2.01097		0.99248	2.01136
0.13872	2.02713		0.08791	2.02657		0.09069	2.02657		0.99292	2.02713
0.14558	2.04289		0.09162	2.04238		0.10456	2.04238		0.99336	2.04289
0.14932	2.05877		0.11082	2.05828		0.12529	2.05828		0.9938	2.05877
0.13946	2.07482		0.09297	2.07427		0.1097	2.07427		0.99424	2.07482
0.14021	2.09101		0.12127	2.09036		0.10368	2.09036		0.99467	2.09101
0.14205	2.10731		0.11206	2.1066		0.09436	2.1066		0.99511	2.10731
0.15663	2.1237		0.12362	2.12303		0.08479	2.12303		0.99554	2.1237
0.13862	2.1401		0.12096	2.13919		0.08361	2.13919		0.99597	2.1401
0.14431	2.15683		0.1089	2.15589		0.08396	2.15589		0.9964	2.15683
0.1586	2.17366		0.10338	2.17299		0.07711	2.17299		0.99683	2.17366
0.15368	2.19049		0.08838	2.18985		0.08158	2.18985		0.99726	2.19049
0.14475	2.20755		0.09602	2.20648		0.08647	2.20648		0.99768	2.20755
0.1581	2.22464		0.09299	2.22394		0.08646	2.22394		0.9981	2.22464
0.14166	2.24193		0.07507	2.24144		0.0814	2.24144		0.99852	2.24193
0.16129	2.25938		0.09382	2.25877		0.07989	2.25877		0.99894	2.25938
0.15074	2.27694		0.07138	2.27636		0.07428	2.27636		0.99936	2.27694
0.15303	2.2947		0.10002	2.29384		0.07635	2.29384		0.99978	2.2947
0.15391	2.31263		0.08857	2.31177		0.07918	2.31177		1.0002	2.31263
0.14601	2.33058		0.11759	2.32989		0.0885	2.32989		1.00061	2.33058
0.16291	2.34867		0.10271	2.34809		0.08334	2.34809		1.00102	2.34867
0.15522	2.36705		0.11118	2.36668		0.09601	2.36668		1.00144	2.36705
0.16718	2.38552		0.11038	2.38484		0.08694	2.38484		1.00185	2.38552
0.15286	2.40398		0.09621	2.40329		0.09621	2.40329		1.00226	2.40398
0.16273	2.42265		0.08593	2.42203		0.08996	2.42203		1.00266	2.42265
0.16429	2.44154		0.1135	2.44091		0.09072	2.44091		1.00307	2.44154
0.16573	2.46052		0.08773	2.45986		0.08583	2.45986		1.00347	2.46052
0.16655	2.47977		0.12811	2.47901		0.08975	2.47901		1.00388	2.47977
0.16334	2.49904		0.10138	2.49832		0.09086	2.49832		1.00428	2.49904
0.15622	2.51855		0.11736	2.51778		0.10233	2.51778		1.00468	2.51855
0.16614	2.53828		0.09977	2.5374		0.08969	2.5374		1.00509	2.53828
0.15806	2.55801		0.109	2.55718		0.10131	2.55718		1.00548	2.55801
0.1551	2.57756		0.13748	2.57721		0.08558	2.57721		1.00587	2.57756
0.17187	2.59777		0.11717	2.59726		0.0947	2.59726		1.00627	2.59777
0.17338	2.61824		0.13415	2.61738		0.08813	2.61738		1.00667	2.61824
0.16344	2.63862		0.119	2.63783		0.08766	2.63783		1.00706	2.63862
0.17365	2.65921		0.14656	2.65886		0.09803	2.65886		1.00745	2.65921
0.17418	2.67992		0.1109	2.67932		0.09741	2.67932		1.00784	2.67992
0.17013	2.70072		0.13409	2.69992		0.10213	2.69992		1.00823	2.70072
0.16264	2.72174		0.08965	2.72109		0.09366	2.72109		1.00862	2.72174
0.16172	2.74306		0.08745	2.74246		0.09991	2.74246		1.009	2.74306
0.16929	2.76432		0.11459	2.76322		0.09551	2.76322		1.00939	2.76432
0.16424	2.78593		0.12759	2.7845		0.11319	2.7845		1.00977	2.78593
0.16689	2.80775		0.12575	2.80653		0.08763	2.80653		1.01016	2.80775
0.17062	2.82963		0.10026	2.82897		0.08677	2.82897		1.01054	2.82963
0.15691	2.8515		0.09044	2.85079		0.0836	2.85079		1.01091	2.8515
0.16719	2.87371		0.11071	2.87304		0.08438	2.87304		1.01129	2.87371
0.16802	2.89629		0.10845	2.89544		0.08852	2.89544		1.01167	2.89629
0.16383	2.91887		0.10118	2.918		0.09355	2.918		1.01205	2.91887
0.16481	2.94146		0.11638	2.94076		0.09883	2.94076		1.01242	2.94146
0.16458	2.96445		0.13074	2.9637		0.09412	2.9637		1.01279	2.96445
0.15802	2.98755		0.12676	2.98677		0.10341	2.98677		1.01317	2.98755
0.15554	3.01085		0.15067	3.00978		0.09412	3.00978		1.01354	3.01085
0.18053	3.03431		0.14086	3.0331		0.09484	3.0331		1.01391	3.03431
0.16935	3.05801		0.15366	3.05725		0.09003	3.05725		1.01428	3.05801
0.17692	3.08217		0.12876	3.08106		0.10527	3.08106		1.01465	3.08217
0.17318	3.1061		0.11958	3.10509		0.10232	3.10509		1.01501	3.1061
0.16025	3.13015		0.13786	3.12932		0.09717	3.12932		1.01538	3.13015
0.16896	3.15469		0.10097	3.15373		0.08848	3.15373		1.01574	3.15469
0.1731	3.17974		0.11067	3.17835		0.09463	3.17835		1.01611	3.17974
0.17364	3.2043		0.11223	3.20268		0.09015	3.20268		1.01647	3.2043
0.18414	3.22918		0.11622	3.22789		0.10013	3.22789		1.01683	3.22918
0.17277	3.25431		0.10557	3.25333		0.09192	3.25333		1.01719	3.25431
0.17779	3.27964		0.13458	3.27864		0.10382	3.27864		1.01754	3.27964
0.16612	3.30513		0.14292	3.30428		0.10481	3.30428		1.0179	3.30513
0.18224	3.33126		0.16849	3.33014		0.0958	3.33014		1.01826	3.33126
0.17877	3.35702		0.18328	3.35607		0.09292	3.35607		1.01861	3.35702
0.17392	3.38318		0.14382	3.38218		0.08998	3.38218		1.01896	3.38318
0.18379	3.40984		0.1276	3.40858		0.07945	3.40858		1.01932	3.40984
0.16475	3.43633		0.14603	3.43527		0.08135	3.43527		1.01967	3.43633
0.17757	3.46296		0.1462	3.46151		0.08692	3.46151		1.02002	3.46296
0.18321	3.4899		0.18384	3.4887		0.08219	3.4887		1.02036	3.4899
0.16532	3.51733		0.13316	3.51639		0.07859	3.51639		1.02071	3.51733
0.168	3.54503		0.14543	3.54373		0.08188	3.54373		1.02106	3.54503
0.19524	3.57235		0.14014	3.57137		0.07739	3.57137		1.0214	3.57235
0.18162	3.60019		0.12086	3.59942		0.07774	3.59942		1.02175	3.60019
0.18981	3.62856		0.12259	3.62752		0.07113	3.62752		1.02209	3.62856
0.19775	3.657		0.14603	3.65573		0.08064	3.65573		1.02244	3.657
0.18789	3.68522		0.12557	3.68434		0.07759	3.68434		1.02278	3.68522
0.20179	3.71381		0.13285	3.71307		0.07208	3.71307		1.02311	3.71381
0.19168	3.74308		0.13368	3.74204		0.0479	3.74204		1.02346	3.74308
0.18425	3.77244		0.16126	3.77125		0.06572	3.77125		1.0238	3.77244
0.18727	3.80182		0.1211	3.80072		0.06613	3.80072		1.02413	3.80182
0.18469	3.83141		0.16756	3.83044		0.08736	3.83044		1.02447	3.83141
0.18616	3.86155		0.16199	3.8603		0.07507	3.8603		1.0248	3.86155
0.18723	3.89175		0.17347	3.88991		0.08569	3.88991		1.02514	3.89175
0.18291	3.92209		0.18973	3.92022		0.08202	3.92022		1.02547	3.92209
0.17061	3.95266		0.16325	3.95149		0.07953	3.95149		1.0258	3.95266
0.19314	3.98355		0.17737	3.98224		0.0903	3.98224		1.02613	3.98355
0.19123	4.0145		0.15527	4.01343		0.08906	4.01343		1.02646	4.0145
0.18145	4.04598		0.16265	4.04482		0.09103	4.04482		1.02679	4.04598
0.19078	4.0776		0.21675	4.07637		0.09419	4.07637		1.02712	4.0776
0.19558	4.1093		0.23855	4.10814		0.09752	4.10814		1.02745	4.1093
0.20652	4.14163		0.24145	4.14031		0.08836	4.14031		1.02777	4.14163
0.19412	4.174		0.24436	4.17227		0.08571	4.17227		1.0281	4.174
0.18383	4.20647		0.24548	4.20507		0.09992	4.20507		1.02842	4.20647
0.18625	4.23921		0.23645	4.23812		0.08898	4.23812		1.02874	4.23921
0.19911	4.27237		0.22845	4.27046		0.09088	4.27046		1.02907	4.27237
0.18144	4.30608		0.23457	4.30475		0.08582	4.30475		1.02939	4.30608
0.19922	4.33951		0.25923	4.3384		0.09095	4.3384		1.02971	4.33951
0.19802	4.37325		0.25922	4.37215		0.09186	4.37215		1.03003	4.37325
0.21978	4.40775		0.25829	4.40635		0.10038	4.40635		1.03035	4.40775
0.21993	4.44294		0.28872	4.44078		0.09532	4.44078		1.03067	4.44294
0.23684	4.47697		0.29927	4.47547		0.0984	4.47547		1.03098	4.47697
0.21797	4.51291		0.27876	4.51048		0.10041	4.51048		1.0313	4.51291
0.24315	4.54822		0.28817	4.5458		0.08778	4.5458		1.03162	4.54822
0.2445	4.58281		0.26106	4.58135		0.09638	4.58135		1.03192	4.58281
0.23815	4.61858		0.26346	4.61702		0.10817	4.61702		1.03224	4.61858
0.22307	4.65442		0.25814	4.65321		0.10751	4.65321		1.03255	4.65442
0.2463	4.69108		0.27267	4.68971		0.10148	4.68971		1.03286	4.69108
0.24134	4.72808		0.27533	4.7264		0.10818	4.7264		1.03317	4.72808
0.23434	4.76499		0.29709	4.76326		0.10352	4.76326		1.03348	4.76499
0.23872	4.80185		0.26515	4.80047		0.10005	4.80047		1.03379	4.80185
0.24151	4.83958		0.26739	4.83788		0.08956	4.83788		1.0341	4.83958
0.22184	4.87723		0.26629	4.87569		0.10043	4.87569		1.0344	4.87723
0.23682	4.91522		0.23934	4.91388		0.10664	4.91388		1.03471	4.91522
0.22707	4.95383		0.24875	4.95238		0.10604	4.95238		1.03501	4.95383
0.2472	4.99233		0.27122	4.99129		0.09584	4.99129		1.03531	4.99233
0.27041	5.03167		0.26853	5.02947		0.09619	5.02947		1.03562	5.03167
0.26035	5.07149		0.25554	5.06873		0.10044	5.06873		1.03593	5.07149
0.26628	5.11111		0.25523	5.1091		0.08846	5.1091		1.03623	5.11111
0.27111	5.1503		0.2709	5.14886		0.08888	5.14886		1.03652	5.1503
0.25249	5.19055		0.25239	5.18921		0.09834	5.18921		1.03682	5.19055
0.28321	5.23164		0.25896	5.22989		0.08712	5.22989		1.03712	5.23164
0.28215	5.27251		0.28119	5.27082		0.09214	5.27082		1.03742	5.27251
0.26867	5.31332		0.26465	5.31202		0.08704	5.31202		1.03772	5.31332
0.27906	5.35495		0.27476	5.35358		0.08449	5.35358		1.03801	5.35495
0.27965	5.39692		0.24724	5.3955		0.09193	5.3955		1.03831	5.39692
0.28902	5.43913		0.25816	5.43772		0.08306	5.43772		1.03861	5.43913
0.30689	5.48179		0.27523	5.48016		0.09118	5.48016		1.0389	5.48179
0.28383	5.52489		0.28983	5.5229		0.08678	5.5229		1.0392	5.52489
0.30239	5.56809		0.26957	5.56624		0.07762	5.56624		1.03949	5.56809
0.30085	5.61165		0.27038	5.60973		0.09492	5.60973		1.03978	5.61165
0.32142	5.65531		0.24669	5.65356		0.08494	5.65356		1.04007	5.65531
0.31966	5.69947		0.25098	5.69784		0.08088	5.69784		1.04036	5.69947
0.31649	5.74434		0.27898	5.74243		0.08713	5.74243		1.04065	5.74434
0.31971	5.7892		0.28758	5.78647		0.09885	5.78647		1.04094	5.7892
0.33485	5.83445		0.26931	5.83244		0.0963	5.83244		1.04123	5.83445
0.33182	5.88028		0.26449	5.8786		0.09037	5.8786		1.04152	5.88028
0.34057	5.92598		0.25783	5.92446		0.09012	5.92446		1.0418	5.92598
0.3502	5.97109		0.25362	5.97073		0.08565	5.97073		1.04208	5.97109
0.33853	6.01908		0.28248	6.01765		0.08785	6.01765		1.04237	6.01908
0.33105	6.06639		0.27017	6.06475		0.1062	6.06475		1.04266	6.06639
0.33341	6.11379		0.28691	6.11218		0.09679	6.11218		1.04294	6.11379
0.35475	6.16171		0.26248	6.15998		0.09022	6.15998		1.04323	6.16171
0.36168	6.20993		0.25887	6.20794		0.10828	6.20794		1.04351	6.20993
0.36742	6.25836		0.28254	6.25671		0.09508	6.25671		1.04379	6.25836
0.36507	6.30712		0.29328	6.30566		0.1015	6.30566		1.04407	6.30712
0.3664	6.35673		0.30046	6.35495		0.10173	6.35495		1.04435	6.35673
0.37032	6.40692		0.30653	6.40472		0.10338	6.40472		1.04464	6.40692
0.37333	6.45641		0.27217	6.45462		0.09452	6.45462		1.04491	6.45641
0.37318	6.50587		0.31172	6.50438		0.10983	6.50438		1.04519	6.50587
0.37829	6.55725		0.33104	6.55552		0.09771	6.55552		1.04547	6.55725
0.38052	6.60935		0.3136	6.60752		0.11265	6.60752		1.04575	6.60935
0.3907	6.66111		0.31198	6.65932		0.11468	6.65932		1.04603	6.66111
0.38453	6.7139		0.3295	6.71129		0.11605	6.71129		1.0463	6.7139
0.38476	6.76611		0.33025	6.76379		0.10818	6.76379		1.04658	6.76611
0.38287	6.81868		0.34673	6.81688		0.11961	6.81688		1.04685	6.81868
0.38341	6.87194		0.35568	6.87042		0.11664	6.87042		1.04713	6.87194
0.38992	6.92591		0.34704	6.92407		0.11422	6.92407		1.0474	6.92591
0.39813	6.98063		0.34836	6.97722		0.12344	6.97722		1.04768	6.98063
0.42278	7.03429		0.36134	7.03226		0.11639	7.03226		1.04794	7.03429
0.44079	7.0891		0.37611	7.08791		0.12766	7.08791		1.04821	7.0891
0.44715	7.14539		0.37759	7.14343		0.12289	7.14343		1.04849	7.14539
0.4845	7.20201		0.37108	7.19914		0.13176	7.19914		1.04876	7.20201
0.46278	7.25776		0.36961	7.25569		0.12033	7.25569		1.04903	7.25776
0.44957	7.31496		0.38112	7.31244		0.12986	7.31244		1.0493	7.31496
0.47128	7.37215		0.35149	7.3697		0.12132	7.3697		1.04957	7.37215
0.46503	7.42932		0.35588	7.42762		0.11882	7.42762		1.04984	7.42932
0.47849	7.48837		0.38694	7.48565		0.10352	7.48565		1.05011	7.48837
0.46031	7.54661		0.37366	7.54414		0.11725	7.54414		1.05038	7.54661
0.4789	7.6053		0.36633	7.60324		0.12951	7.60324		1.05064	7.6053
0.46673	7.66466		0.37922	7.66294		0.10976	7.66294		1.05091	7.66466
0.47075	7.72484		0.37312	7.7231		0.12004	7.7231		1.05117	7.72484
0.49077	7.78622		0.3797	7.7833		0.11869	7.7833		1.05144	7.78622
0.51516	7.84652		0.38913	7.84557		0.11304	7.84557		1.0517	7.84652
0.50517	7.90755		0.41066	7.90674		0.13036	7.90674		1.05197	7.90755
0.52173	7.9699		0.3857	7.96751		0.13188	7.96751		1.05223	7.9699
0.52468	8.03318		0.38195	8.03006		0.11797	8.03006		1.0525	8.03318
0.52907	8.09558		0.41268	8.09271		0.12396	8.09271		1.05276	8.09558
0.55269	8.15891		0.39651	8.15618		0.12038	8.15618		1.05302	8.15891
0.5703	8.22209		0.40688	8.21935		0.12154	8.21935		1.05328	8.22209
0.57825	8.28588		0.39423	8.28308		0.11364	8.28308		1.05354	8.28588
0.61499	8.35155		0.38353	8.34945		0.1289	8.34945		1.05381	8.35155
0.6009	8.41697		0.41841	8.41366		0.12871	8.41366		1.05407	8.41697
0.59827	8.48319		0.41035	8.47998		0.12456	8.47998		1.05433	8.48319
0.59698	8.5503		0.42122	8.54715		0.11943	8.54715		1.05459	8.5503
0.59742	8.61752		0.42986	8.61416		0.12565	8.61416		1.05485	8.61752
0.58347	8.68371		0.43373	8.68154		0.11821	8.68154		1.0551	8.68371
0.60753	8.75262		0.44252	8.74981		0.13002	8.74981		1.05537	8.75262
0.63474	8.82081		0.421	8.81864		0.13784	8.81864		1.05562	8.82081
0.65094	8.88991		0.4491	8.8877		0.13409	8.8877		1.05588	8.88991
0.65936	8.96026		0.44911	8.95669		0.12355	8.95669		1.05614	8.96026
0.66607	9.02927		0.44309	9.02525		0.12616	9.02525		1.05639	9.02927
0.67142	9.1005		0.44662	9.09738		0.11953	9.09738		1.05665	9.1005
0.67219	9.17193		0.46034	9.1694		0.12442	9.1694		1.05691	9.17193
0.6866	9.24345		0.46997	9.24036		0.11953	9.24036		1.05716	9.24345
0.708	9.31551		0.46147	9.31142		0.10371	9.31142		1.05742	9.31551
0.69513	9.38843		0.47603	9.38605		0.11629	9.38605		1.05767	9.38843
0.71352	9.46328		0.47066	9.46003		0.10881	9.46003		1.05793	9.46328
0.71868	9.53738		0.47533	9.53393		0.11329	9.53393		1.05818	9.53738
0.76263	9.61136		0.48568	9.60848		0.1243	9.60848		1.05844	9.61136
0.73509	9.68676		0.48856	9.68409		0.1235	9.68409		1.05869	9.68676
0.73082	9.76209		0.46618	9.7597		0.12592	9.7597		1.05894	9.76209
0.73569	9.83956		0.50222	9.8362		0.12895	9.8362		1.0592	9.83956
0.72007	9.91665		0.49095	9.91264		0.12651	9.91264		1.05945	9.91665
0.71194	9.99339		0.509	9.98942		0.14073	9.98942		1.0597	9.99339
0.7598	10.0717		0.48982	10.0691		0.1275	10.0691		1.05995	10.0717
0.75915	10.1506		0.50209	10.1482		0.13263	10.1482		1.0602	10.1506
0.73275	10.2302		0.50265	10.2269		0.12911	10.2269		1.06045	10.2302
0.75545	10.3108		0.51184	10.3068		0.11951	10.3068		1.06071	10.3108
0.73866	10.3918		0.50603	10.3887		0.12943	10.3887		1.06096	10.3918
0.76338	10.4713		0.48809	10.47		0.13592	10.47		1.0612	10.4713
0.73458	10.5548		0.50298	10.5524		0.12992	10.5524		1.06146	10.5548
0.75796	10.6382		0.51826	10.6349		0.12809	10.6349		1.06171	10.6382
0.75066	10.7212		0.49619	10.7177		0.13958	10.7177		1.06196	10.7212
0.76584	10.8052		0.49842	10.8019		0.10861	10.8019		1.06221	10.8052
0.74678	10.8914		0.50059	10.8885		0.125	10.8885		1.06246	10.8914
0.77558	10.9752		0.52292	10.9726		0.12123	10.9726		1.06271	10.9752
0.79715	11.0609		0.51995	11.0577		0.13279	11.0577		1.06295	11.0609
0.79912	11.1489		0.54001	11.1446		0.12361	11.1446		1.06321	11.1489
0.82963	11.2373		0.54053	11.2318		0.12471	11.2318		1.06346	11.2373
0.86669	11.3232		0.55506	11.32		0.11329	11.32		1.0637	11.3232
0.85211	11.4114		0.5256	11.4085		0.12	11.4085		1.06395	11.4114
0.88417	11.5017		0.56186	11.4982		0.12296	11.4982		1.0642	11.5017
0.87363	11.5928		0.58547	11.5883		0.10829	11.5883		1.06445	11.5928
0.89194	11.6824		0.63129	11.677		0.11469	11.677		1.06469	11.6824
0.88861	11.7736		0.64517	11.7701		0.11123	11.7701		1.06494	11.7736
0.91551	11.8658		0.65219	11.8615		0.10488	11.8615		1.06518	11.8658
0.90195	11.9588		0.66401	11.9542		0.11246	11.9542		1.06543	11.9588
0.9455	12.053		0.65402	12.0498		0.11627	12.0498		1.06568	12.053
0.95388	12.1495		0.66215	12.1438		0.1186	12.1438		1.06593	12.1495
0.95085	12.244		0.65598	12.2391		0.1052	12.2391		1.06617	12.244
0.94123	12.3389		0.65778	12.335		0.11445	12.335		1.06642	12.3389
0.92833	12.4352		0.65888	12.4316		0.1126	12.4316		1.06666	12.4352
0.94631	12.5331		0.66888	12.5293		0.12094	12.5293		1.06691	12.5331
0.95188	12.6313		0.67054	12.6271		0.10432	12.6271		1.06716	12.6313
0.95294	12.7304		0.66636	12.7261		0.12418	12.7261		1.0674	12.7304
0.94513	12.8298		0.67385	12.826		0.12747	12.826		1.06765	12.8298
0.95674	12.93		0.67245	12.926		0.11927	12.926		1.06789	12.93
0.94798	13.0319		0.68888	13.0255		0.11475	13.0255		1.06814	13.0319
0.9442	13.1342		0.67805	13.1302		0.11788	13.1302		1.06838	13.1342
0.94705	13.2375		0.66658	13.2318		0.1236	13.2318		1.06863	13.2375
0.95994	13.3407		0.67855	13.334		0.13127	13.334		1.06887	13.3407
0.9431	13.445		0.6911	13.4393		0.11787	13.4393		1.06912	13.445
0.97617	13.5516		0.70276	13.547		0.11947	13.547		1.06937	13.5516
0.97451	13.6573		0.69124	13.6507		0.13136	13.6507		1.06961	13.6573
0.96883	13.7639		0.70284	13.7586		0.11587	13.7586		1.06985	13.7639
0.97734	13.8715		0.70341	13.8683		0.13587	13.8683		1.0701	13.8715
0.97948	13.9801		0.70037	13.9765		0.13559	13.9765		1.07034	13.9801
0.97847	14.0899		0.7232	14.0834		0.11466	14.0834		1.07059	14.0899
0.98057	14.2016		0.70759	14.1957		0.13802	14.1957		1.07084	14.2016
0.98725	14.3124		0.7155	14.3084		0.13318	14.3084		1.07108	14.3124
0.98639	14.4237		0.72286	14.4206		0.14059	14.4206		1.07132	14.4237
0.98773	14.5369		0.71432	14.5331		0.14165	14.5331		1.07157	14.5369
0.98602	14.6519		0.73072	14.6443		0.12987	14.6443		1.07182	14.6519
0.98199	14.7662		0.71886	14.761		0.13468	14.761		1.07206	14.7662
0.98907	14.8817		0.73521	14.8764		0.1379	14.8764		1.0723	14.8817
0.98121	14.9983		0.73277	14.991		0.13572	14.991		1.07255	14.9983
0.98031	15.1157		0.75898	15.1093		0.13051	15.1093		1.07279	15.1157
0.99825	15.2345		0.79311	15.2305		0.13082	15.2305		1.07304	15.2345
0.98533	15.3537		0.85115	15.3502		0.14593	15.3502		1.07329	15.3537
0.99705	15.4746		0.85151	15.4703		0.13596	15.4703		1.07353	15.4746
0.99185	15.5962		0.83722	15.5917		0.11412	15.5917		1.07378	15.5962
0.98722	15.7177		0.84492	15.7136		0.12294	15.7136		1.07402	15.7177
0.99728	15.8424		0.85819	15.837		0.13065	15.837		1.07427	15.8424
0.99064	15.9656		0.84931	15.961		0.13795	15.961		1.07451	15.9656
1.00149	16.091		0.86247	16.0871		0.14052	16.0871		1.07476	16.091
1.0083	16.2182		0.85582	16.2147		0.14833	16.2147		1.07501	16.2182
0.99994	16.3437		0.85019	16.3397		0.12915	16.3397		1.07525	16.3437
1.00079	16.473		0.85538	16.4674		0.1386	16.4674		1.0755	16.473
1.00897	16.6023		0.8561	16.5968		0.14593	16.5968		1.07575	16.6023
1.00444	16.7323		0.87011	16.7273		0.1554	16.7273		1.07599	16.7323
1.00315	16.8635		0.86055	16.8586		0.13539	16.8586		1.07624	16.8635
1.01963	16.9946		0.86255	16.9907		0.13575	16.9907		1.07648	16.9946
1.00746	17.1286		0.85837	17.121		0.13846	17.121		1.07673	17.1286
1.00435	17.2638		0.86302	17.2559		0.139	17.2559		1.07698	17.2638
1.02807	17.3988		0.84757	17.3936		0.14871	17.3936		1.07723	17.3988
1.03466	17.534		0.86394	17.5294		0.13248	17.5294		1.07747	17.534
1.04642	17.6714		0.85879	17.6675		0.16229	17.6675		1.07772	17.6714
1.05231	17.8129		0.85302	17.808		0.17355	17.808		1.07798	17.8129
1.05182	17.953		0.862	17.9453		0.18329	17.9453		1.07823	17.953
1.03663	18.0911		0.85458	18.0826		0.16264	18.0826		1.07847	18.0911
1.04875	18.2297		0.85662	18.2279		0.16526	18.2279		1.07871	18.2297
1.0458	18.3751		0.85835	18.3705		0.18264	18.3705		1.07897	18.3751
1.04361	18.5197		0.86393	18.5149		0.17269	18.5149		1.07922	18.5197
1.05532	18.6656		0.85727	18.6584		0.17216	18.6584		1.07947	18.6656
1.04166	18.8128		0.8693	18.8027		0.1897	18.8027		1.07972	18.8128
1.02824	18.9597		0.8591	18.9558		0.17164	18.9558		1.07997	18.9597
1.03843	19.1075		0.86838	19.1035		0.17667	19.1035		1.08022	19.1075
1.04044	19.2581		0.86303	19.2499		0.1716	19.2499		1.08047	19.2581
1.04244	19.4094		0.86569	19.4003		0.17451	19.4003		1.08072	19.4094
1.05343	19.5608		0.86878	19.5559		0.17265	19.5559		1.08097	19.5608
1.04273	19.7149		0.86255	19.7089		0.17872	19.7089		1.08122	19.7149
1.05193	19.8687		0.87271	19.8636		0.19552	19.8636		1.08147	19.8687
1.03673	20.025		0.86974	20.0195		0.18387	20.0195		1.08173	20.025
1.04389	20.1828		0.87391	20.1765		0.18989	20.1765		1.08198	20.1828
1.03697	20.3409		0.87184	20.3344		0.18341	20.3344		1.08223	20.3409
1.05226	20.4994		0.87184	20.4944		0.19666	20.4944		1.08249	20.4994
1.051	20.6599		0.88316	20.6548		0.18704	20.6548		1.08274	20.6599
1.05132	20.8229		0.88395	20.8168		0.19555	20.8168		1.083	20.8229
1.04395	20.9876		0.86477	20.9804		0.18233	20.9804		1.08325	20.9876
1.04399	21.1525		0.88289	21.1454		0.19836	21.1454		1.08351	21.1525
1.04197	21.3163		0.88145	21.3156		0.21502	21.3156		1.08376	21.3163
1.05659	21.4829		0.87102	21.4801		0.20708	21.4801		1.08402	21.4829
1.04439	21.6522		0.88448	21.6442		0.20919	21.6442		1.08427	21.6522
1.04858	21.8226		0.90017	21.8133		0.22446	21.8133		1.08453	21.8226
1.04893	21.9927		0.89113	21.9902		0.21941	21.9902		1.08479	21.9927
1.04815	22.1653		0.89263	22.1607		0.22022	22.1607		1.08505	22.1653
1.05661	22.339		0.89801	22.3304		0.21923	22.3304		1.0853	22.339
1.04946	22.5146		0.90002	22.5051		0.22165	22.5051		1.08556	22.5146
1.05807	22.6918		0.89074	22.6854		0.22955	22.6854		1.08582	22.6918
1.06139	22.869		0.89386	22.8626		0.24386	22.8626		1.08608	22.869
1.08187	23.0498		0.90215	23.0423		0.21796	23.0423		1.08635	23.0498
1.05405	23.2298		0.88853	23.2231		0.23887	23.2231		1.08661	23.2298
1.05893	23.4117		0.89677	23.4052		0.24336	23.4052		1.08687	23.4117
1.05495	23.5967		0.90716	23.5887		0.23403	23.5887		1.08713	23.5967
1.05802	23.7801		0.91762	23.7738		0.24414	23.7738		1.08739	23.7801
1.05888	23.968		0.90393	23.9623		0.2466	23.9623		1.08766	23.968
1.06044	24.1556		0.90565	24.1501		0.25441	24.1501		1.08792	24.1556
1.06062	24.3444		0.90516	24.3365		0.23703	24.3365		1.08818	24.3444
1.0549	24.5368		0.89552	24.5239		0.23578	24.5239		1.08845	24.5368
1.06289	24.7305		0.91245	24.7209		0.24334	24.7209		1.08872	24.7305
1.06002	24.923		0.90552	24.9153		0.24916	24.9153		1.08898	24.923
1.05222	25.1182		0.90358	25.1103		0.25725	25.1103		1.08925	25.1182
1.0448	25.3159		0.90435	25.3075		0.24037	25.3075		1.08952	25.3159
1.06251	25.5138		0.90437	25.5062		0.24679	25.5062		1.08978	25.5138
1.05851	25.7152		0.90205	25.7063		0.24949	25.7063		1.09005	25.7152
1.04646	25.9121		0.89633	25.9082		0.25112	25.9082		1.09032	25.9121
1.05284	26.1142		0.90766	26.1112		0.26027	26.1112		1.09059	26.1142
1.0723	26.3231		0.9008	26.3158		0.25113	26.3158		1.09086	26.3231
1.06661	26.5309		0.90767	26.5239		0.25729	26.5239		1.09114	26.5309
1.06109	26.7376		0.89942	26.731		0.25234	26.731		1.09141	26.7376
1.05337	26.9473		0.9036	26.9367		0.26252	26.9367		1.09168	26.9473
1.05654	27.1588		0.90211	27.1471		0.24708	27.1471		1.09195	27.1588
1.05987	27.3717		0.89486	27.3647		0.25271	27.3647		1.09223	27.3717
1.04933	27.5877		0.90568	27.5803		0.26748	27.5803		1.09251	27.5877
1.04308	27.8033		0.90331	27.7909		0.26038	27.7909		1.09278	27.8033
1.03249	28.0224		0.90305	28.0099		0.26178	28.0099		1.09306	28.0224
1.06689	28.2427		0.9154	28.2339		0.27396	28.2339		1.09334	28.2427
1.06155	28.4627		0.92041	28.4548		0.26318	28.4548		1.09361	28.4627
1.04861	28.6874		0.90762	28.6788		0.2737	28.6788		1.09389	28.6874
1.03837	28.9111		0.90054	28.9029		0.26964	28.9029		1.09417	28.9111
1.04044	29.1384		0.9104	29.1292		0.27305	29.1292		1.09446	29.1384
1.03898	29.3686		0.90388	29.3582		0.27497	29.3582		1.09474	29.3686
1.04108	29.5991		0.90982	29.589		0.27821	29.589		1.09502	29.5991
1.02794	29.8299		0.90442	29.823		0.27723	29.823		1.0953	29.8299
1.03016	30.0646		0.90712	30.0573		0.29281	30.0573		1.09559	30.0646
1.0264	30.3		0.90413	30.2891		0.28672	30.2891		1.09587	30.3
1.02699	30.5368		0.91146	30.523		0.28546	30.523		1.09616	30.5368
1.03834	30.7777		0.90716	30.7697		0.30037	30.7697		1.09645	30.7777
1.05481	31.0214		0.90291	31.0049		0.29567	31.0049		1.09674	31.0214
1.06399	31.2634		0.9067	31.2462		0.29703	31.2462		1.09703	31.2634
1.07587	31.5068		0.90097	31.4947		0.30134	31.4947		1.09732	31.5068
1.07343	31.7536		0.90254	31.7459		0.30311	31.7459		1.09761	31.7536
1.08017	32.0029		0.91094	31.9941		0.30919	31.9941		1.0979	32.0029
1.08513	32.2548		0.90634	32.2458		0.29653	32.2458		1.09819	32.2548
1.06966	32.5073		0.90273	32.4982		0.31013	32.4982		1.09849	32.5073
1.07067	32.762		0.9101	32.7522		0.31127	32.7522		1.09878	32.762
1.0661	33.0197		0.9082	33.0097		0.32146	33.0097		1.09908	33.0197
1.05275	33.278		1.04369	33.2695		0.31945	33.2695		1.09938	33.278
1.06154	33.5396		1.05724	33.5314		0.32679	33.5314		1.09968	33.5396
1.05084	33.8023		1.05239	33.7944		0.32505	33.7944		1.09997	33.8023
1.04477	34.0684		1.05142	34.057		0.33771	34.057		1.10028	34.0684
1.06764	34.3389		1.0529	34.3194		0.32397	34.3194		1.10058	34.3389
1.06886	34.6044		1.05367	34.5944		0.33187	34.5944		1.10088	34.6044
1.07717	34.8779		1.05304	34.8617		0.3365	34.8617		1.10119	34.8779
1.08843	35.1513		1.05812	35.1346		0.34797	35.1346		1.10149	35.1513
1.07926	35.4257		1.06138	35.4173		0.33709	35.4173		1.1018	35.4257
1.09652	35.7069		1.05756	35.7015		0.34419	35.7015		1.10211	35.7069
1.09383	35.9858		1.05281	35.975		0.34063	35.975		1.10242	35.9858
1.09722	36.2678		1.06099	36.2554		0.33751	36.2554		1.10273	36.2678
1.08917	36.552		1.0622	36.5407		0.33541	36.5407		1.10304	36.552
1.09839	36.838		1.06678	36.8277		0.34764	36.8277		1.10335	36.838
1.09177	37.1267		1.07137	37.116		0.3499	37.116		1.10366	37.1267
1.09788	37.4215		1.07161	37.4074		0.34252	37.4074		1.10398	37.4215
1.1069	37.7136		1.06224	37.7017		0.35943	37.7017		1.10429	37.7136
1.09063	38.0082		1.07037	37.9987		0.34729	37.9987		1.10461	38.0082
1.09664	38.3083		1.0699	38.2966		0.34861	38.2966		1.10493	38.3083
1.09851	38.6084		1.07532	38.5889		0.35434	38.5889		1.10525	38.6084
1.10772	38.9088		1.07031	38.8962		0.34544	38.8962		1.10557	38.9088
1.09874	39.2168		1.06728	39.2041		0.34855	39.2041		1.1059	39.2168
1.08246	39.5264		1.07369	39.5108		0.35387	39.5108		1.10622	39.5264
1.11207	39.8322		1.06913	39.821		0.34103	39.821		1.10654	39.8322
1.10695	40.1452		1.07439	40.134		0.34651	40.134		1.10687	40.1452
1.10382	40.4614		1.06981	40.4487		0.36741	40.4487		1.1072	40.4614
1.09759	40.7791		1.06979	40.7661		0.37404	40.7661		1.10753	40.7791
1.10862	41.096		1.06973	41.0866		0.37144	41.0866		1.10786	41.096
1.12065	41.4123		1.07733	41.4096		0.38271	41.4096		1.10819	41.4123
1.10725	41.7462		1.07639	41.7336		0.38543	41.7336		1.10853	41.7462
1.08695	42.0746		1.08991	42.061		0.3815	42.061		1.10887	42.0746
1.10738	42.4039		1.08872	42.3937		0.38251	42.3937		1.1092	42.4039
1.10023	42.7367		1.09502	42.7305		0.38217	42.7305		1.10954	42.7367
1.11609	43.0708		1.09755	43.0664		0.38817	43.0664		1.10988	43.0708
1.11166	43.4037		1.09464	43.3923		0.39179	43.3923		1.11022	43.4037
1.10914	43.7477		1.09873	43.7332		0.3908	43.7332		1.11057	43.7477
1.10519	44.0953		1.09892	44.0822		0.39207	44.0822		1.11092	44.0953
1.11986	44.4416		1.09442	44.4263		0.39542	44.4263		1.11126	44.4416
1.09911	44.7901		1.10668	44.7668		0.39012	44.7668		1.11161	44.7901
1.10377	45.1394		1.10179	45.1163		0.39471	45.1163		1.11196	45.1394
1.09729	45.4937		1.09849	45.479		0.39729	45.479		1.11231	45.4937
1.09561	45.8527		1.10043	45.8438		0.39426	45.8438		1.11267	45.8527
1.10641	46.2143		1.09884	46.197		0.39227	46.197		1.11303	46.2143
1.10535	46.5751		1.10011	46.5589		0.3944	46.5589		1.11338	46.5751
1.10595	46.9387		1.0988	46.9242		0.39711	46.9242		1.11374	46.9387
1.09713	47.3058		1.09678	47.2926		0.39867	47.2926		1.1141	47.3058
1.12444	47.678		1.09779	47.6642		0.39432	47.6642		1.11446	47.678
1.12007	48.0551		1.09995	48.039		0.38272	48.039		1.11483	48.0551
1.09524	48.4306		1.09106	48.4173		0.39268	48.4173		1.11519	48.4306
1.10303	48.8091		1.09542	48.7971		0.38796	48.7971		1.11556	48.8091
1.11428	49.1931		1.09965	49.1792		0.39262	49.1792		1.11593	49.1931
1.11343	49.5802		1.09056	49.5658		0.39671	49.5658		1.1163	49.5802
1.11736	49.9668		1.08141	49.9601		0.39355	49.9601		1.11667	49.9668
1.12062	50.3603		1.09306	50.3486		0.40486	50.3486		1.11705	50.3603
1.11629	50.7556		1.09061	50.7354		0.40698	50.7354		1.11743	50.7556
1.12548	51.1549		1.08371	51.1312		0.41646	51.1312		1.11781	51.1549
1.12289	51.5583		1.08856	51.5408		0.43147	51.5408		1.11819	51.5583
1.11162	51.9624		1.09033	51.946		0.45111	51.946		1.11857	51.9624
1.10843	52.3679		1.09207	52.3532		0.53947	52.3532		1.11895	52.3679
1.11745	52.7738		1.07767	52.7644		0.73905	52.7644		1.11934	52.7738
1.12515	53.1882		1.08727	53.179		0.94489	53.179		1.11973	53.1882
1.11943	53.6127		1.08321	53.5955		1.03522	53.5955		1.12012	53.6127
1.09862	54.0331		1.08028	54.016		1.00489	54.016		1.12052	54.0331
1.11179	54.457		1.08092	54.4407		1.06565	54.4407		1.12091	54.457
1.11396	54.8824		1.07777	54.8682		1.0666	54.8682		1.12131	54.8824
1.09158	55.3432		1.08026	55.3156		1.06956	55.3156		1.12173	55.3432
1.10031	55.7128		1.08412	55.7356		1.06327	55.7356		1.12208	55.7128
1.10302	55.7344		1.09076	55.7583		1.08412	55.7583		1.1221	55.7344
1.12068	55.7556		1.08275	55.7805		1.06589	55.7805		1.12212	55.7556
1.12769	55.7763		1.08354	55.8022		1.06279	55.8022		1.12214	55.7763
1.14043	55.7965		1.08139	55.8234		1.07652	55.8234		1.12215	55.7965
1.10227	55.8163		1.08866	55.8441		1.07385	55.8441		1.12217	55.8163
1.10991	55.8357		1.08106	55.8644		1.0744	55.8644		1.12219	55.8357
1.11731	55.8547		1.09523	55.8842		1.07658	55.8842		1.12221	55.8547
1.11517	55.8732		1.08485	55.9036		1.07916	55.9036		1.12222	55.8732
1.10185	55.8913		1.08622	55.9224		1.09587	55.9224		1.12224	55.8913
			1.08161	55.9409		1.07237	55.9409		1.12226	55.909
			1.08394	55.9589		1.08402	55.9589		1.12227	55.9263
									1.12229	55.9431
