# Supplementary material for: The shelterin component TRF2 mediates columnar stacking of human telomeric chromatin
Source: EMBO J. 2023 Dec 14;43(1):87–111. doi: 10.1038/s44318-023-00002-3 (PMC10883271; doi:10.1038/s44318-023-00002-3)
Supplement: Supplementary file 8 — Expanded View Figures Source Data [file 44318_2023_2_MOESM8_ESM.zip › EMBOJ-2023-114491_Source data_Expanded View/Figure Expanded View 4/EV4B/Numerical Data_Figure EV4B _#Telo-18# 10nM TRF2-DN.xlsx]

## Sheet: Sheet1
curve 1 (bottom)			curve 2 (middle)			curve 3 (top)			DNA WLC	dashed line
Extension, mm	Force, pN		Extension, mm	Force, pN		Extension, mm	Force, pN		Extension, mm	Force, pN
0.27611	0.0404		0.38859	0.19914		0.16184	0.20053		0.31712	0.0404
0.28034	0.0404		0.38061	0.20053		0.16022	0.20194		0.31712	0.0404
0.26772	0.04037		0.37767	0.20194		0.15927	0.20336		0.31683	0.04037
0.27199	0.04022		0.38755	0.20336		0.15558	0.20479		0.31531	0.04022
0.27208	0.03979		0.3861	0.20479		0.1552	0.20625		0.31108	0.03979
0.26431	0.03916		0.38425	0.20625		0.1599	0.20774		0.30479	0.03916
0.27059	0.03836		0.38896	0.20774		0.15626	0.2092		0.29651	0.03836
0.25766	0.03769		0.38802	0.2092		0.15878	0.21067		0.28931	0.03769
0.27528	0.03723		0.39471	0.21067		0.15946	0.21216		0.28434	0.03723
0.26263	0.03698		0.37837	0.21216		0.15346	0.21368		0.28164	0.03698
0.26999	0.03692		0.38276	0.21368		0.15278	0.21523		0.28088	0.03692
0.26557	0.03691		0.39764	0.21523		0.1575	0.21675		0.28086	0.03691
0.27752	0.03691		0.38771	0.21675		0.15244	0.21828		0.28086	0.03691
0.26657	0.03691		0.38069	0.21828		0.15428	0.21984		0.28086	0.03691
0.25719	0.03691		0.39116	0.21984		0.14678	0.22142		0.28086	0.03691
0.25711	0.03691		0.38562	0.22142		0.15398	0.22298		0.28086	0.03691
0.26588	0.03691		0.38654	0.22298		0.15962	0.22457		0.28086	0.03691
0.26467	0.03691		0.39656	0.22457		0.15459	0.22618		0.28086	0.03691
0.26756	0.03691		0.39467	0.22618		0.16027	0.22781		0.28086	0.03691
0.27012	0.03691		0.39891	0.22781		0.15106	0.22944		0.28086	0.03691
0.26259	0.03691		0.39624	0.22944		0.15782	0.23107		0.28086	0.03691
0.25606	0.03691		0.40055	0.23107		0.16051	0.23273		0.28086	0.03691
0.25217	0.03691		0.38987	0.23273		0.15886	0.23441		0.28086	0.03691
0.26025	0.03691		0.40515	0.23441		0.16375	0.23608		0.28086	0.03691
0.25923	0.03691		0.3916	0.23608		0.16566	0.23779		0.28086	0.03691
0.25951	0.03691		0.39639	0.23779		0.15424	0.23948		0.28086	0.03691
0.24703	0.03691		0.40348	0.23948		0.16316	0.24119		0.28086	0.03691
0.25361	0.03691		0.40109	0.24119		0.16301	0.24295		0.28086	0.03691
0.25699	0.03691		0.40184	0.24295		0.14817	0.24471		0.28086	0.03691
0.27039	0.03691		0.39806	0.24471		0.15945	0.24646		0.28086	0.03691
0.2617	0.03691		0.39174	0.24646		0.1457	0.24822		0.28086	0.03691
0.25924	0.03691		0.40492	0.24822		0.1494	0.25001		0.28086	0.03691
0.25886	0.03691		0.40716	0.25001		0.15999	0.25185		0.28086	0.03691
0.26309	0.03691		0.40539	0.25185		0.15898	0.25365		0.28086	0.03691
0.24833	0.03691		0.38934	0.25365		0.15817	0.2555		0.28086	0.03691
0.27506	0.03691		0.39592	0.2555		0.15432	0.25735		0.28086	0.03691
0.26643	0.03691		0.41264	0.25735		0.15683	0.25919		0.28086	0.03691
0.26912	0.03691		0.40322	0.25919		0.16827	0.26106		0.28086	0.03691
0.25024	0.03691		0.40715	0.26106		0.16924	0.26298		0.28086	0.03691
0.26346	0.03691		0.4017	0.26298		0.15829	0.26489		0.28086	0.03691
0.25468	0.03691		0.40377	0.26489		0.17023	0.26679		0.28086	0.03691
0.25626	0.03691		0.40844	0.26679		0.16702	0.26872		0.28086	0.03691
0.25149	0.03691		0.39509	0.26872		0.15452	0.2707		0.28086	0.03691
0.26612	0.03691		0.40275	0.2707		0.16629	0.27269		0.28086	0.03691
0.25341	0.03691		0.4019	0.27269		0.1586	0.27467		0.28086	0.03691
0.25278	0.03691		0.39541	0.27467		0.15497	0.27665		0.28086	0.03691
0.23919	0.03691		0.40493	0.27665		0.15776	0.27866		0.28086	0.03691
0.25429	0.03691		0.40781	0.27866		0.16052	0.28071		0.28086	0.03691
0.25263	0.03691		0.41376	0.28071		0.1541	0.28274		0.28086	0.03691
0.244	0.03691		0.40797	0.28274		0.16356	0.28481		0.28086	0.03691
0.25288	0.03691		0.40444	0.28481		0.15934	0.28689		0.28086	0.03691
0.25795	0.03691		0.40512	0.28689		0.16468	0.28895		0.28086	0.03691
0.26373	0.03691		0.41177	0.28895		0.16123	0.29108		0.28086	0.03691
0.25715	0.03691		0.38914	0.29108		0.16374	0.29323		0.28086	0.03691
0.27044	0.03691		0.3967	0.29323		0.15462	0.29538		0.28086	0.03691
0.27688	0.03691		0.39455	0.29538		0.15856	0.29754		0.28086	0.03691
0.26545	0.03691		0.40531	0.29754		0.1439	0.2997		0.28086	0.03691
0.26424	0.03691		0.40651	0.2997		0.15155	0.30191		0.28086	0.03691
0.26304	0.03691		0.3892	0.30191		0.1446	0.30411		0.28086	0.03691
0.26676	0.03691		0.38776	0.30411		0.14353	0.30634		0.28086	0.03691
0.26917	0.03691		0.38442	0.30634		0.13841	0.30859		0.28086	0.03691
0.27198	0.03691		0.37695	0.30859		0.12744	0.31085		0.28086	0.03691
0.2603	0.03691		0.37131	0.31085		0.13329	0.31314		0.28086	0.03691
0.27045	0.03691		0.38387	0.31314		0.12692	0.31544		0.28086	0.03691
0.26589	0.03691		0.37697	0.31544		0.1302	0.31776		0.28086	0.03691
0.27041	0.03691		0.36565	0.31776		0.12939	0.32011		0.28086	0.03691
0.26296	0.03691		0.36856	0.32011		0.12514	0.32248		0.28086	0.03691
0.27624	0.03691		0.35937	0.32248		0.11909	0.32483		0.28086	0.03691
0.28319	0.03691		0.36769	0.32483		0.11403	0.32722		0.28086	0.03691
0.27966	0.03691		0.37607	0.32722		0.11327	0.32964		0.28086	0.03691
0.27183	0.03691		0.36108	0.32964		0.12613	0.33208		0.28086	0.03691
0.27655	0.03691		0.36062	0.33208		0.12345	0.33451		0.28086	0.03691
0.26772	0.03691		0.36735	0.33451		0.13944	0.33702		0.28086	0.03691
0.26898	0.03691		0.37472	0.33702		0.13948	0.3395		0.28086	0.03691
0.27144	0.03691		0.37628	0.3395		0.14059	0.34198		0.28086	0.03691
0.27277	0.03691		0.37211	0.34198		0.14243	0.34451		0.28086	0.03691
0.27415	0.03691		0.37652	0.34451		0.13246	0.34709		0.28086	0.03691
0.26849	0.03691		0.38467	0.34709		0.13712	0.34963		0.28086	0.03691
0.26886	0.03691		0.39251	0.34963		0.14829	0.35222		0.28086	0.03691
0.27689	0.03691		0.38931	0.35222		0.14017	0.35485		0.28086	0.03691
0.27424	0.03691		0.3926	0.35485		0.1438	0.35747		0.28086	0.03691
0.28233	0.03691		0.38115	0.35747		0.14919	0.36004		0.28086	0.03691
0.28307	0.03691		0.38577	0.36004		0.15017	0.36275		0.28086	0.03691
0.27665	0.03691		0.38628	0.36275		0.14546	0.36548		0.28086	0.03691
0.27851	0.03691		0.38034	0.36548		0.14907	0.3682		0.28086	0.03691
0.27737	0.03691		0.38442	0.3682		0.13946	0.37097		0.28086	0.03691
0.27728	0.03691		0.38266	0.37097		0.15197	0.37367		0.28086	0.03691
0.28164	0.03691		0.39668	0.37367		0.14813	0.37643		0.28086	0.03691
0.26864	0.03691		0.38129	0.37643		0.14517	0.37924		0.28086	0.03691
0.28279	0.03691		0.38204	0.37924		0.14524	0.38208		0.28086	0.03691
0.28808	0.03691		0.37942	0.38208		0.16295	0.38492		0.28086	0.03691
0.27922	0.03691		0.38885	0.38492		0.15235	0.38774		0.28086	0.03691
0.29303	0.03691		0.39884	0.38774		0.15825	0.39063		0.28086	0.03691
0.28697	0.03691		0.39376	0.39063		0.16461	0.39356		0.28086	0.03691
0.27812	0.03691		0.39675	0.39356		0.16254	0.3965		0.28086	0.03691
0.27868	0.03691		0.39861	0.3965		0.15076	0.39949		0.28086	0.03691
0.27577	0.03691		0.39713	0.39949		0.15381	0.40244		0.28086	0.03691
0.26778	0.03691		0.39371	0.40244		0.15318	0.40544		0.28086	0.03691
0.2854	0.03691		0.39275	0.40544		0.14174	0.40847		0.28086	0.03691
0.27836	0.03691		0.39066	0.40847		0.15994	0.4115		0.28086	0.03691
0.27434	0.03691		0.39544	0.4115		0.15296	0.41458		0.28086	0.03691
0.27727	0.03691		0.38476	0.41458		0.15594	0.41772		0.28086	0.03691
0.26994	0.03691		0.38744	0.41772		0.14884	0.42083		0.28086	0.03691
0.26596	0.03691		0.39296	0.42083		0.14675	0.42395		0.28086	0.03691
0.28225	0.03691		0.38757	0.42395		0.15796	0.42713		0.28086	0.03691
0.27773	0.03691		0.3961	0.42713		0.15402	0.43033		0.28086	0.03691
0.26741	0.03691		0.39691	0.43033		0.15437	0.43354		0.28086	0.03691
0.26447	0.03691		0.39104	0.43354		0.16255	0.4368		0.28086	0.03691
0.27539	0.03691		0.39107	0.4368		0.15966	0.44009		0.28086	0.03691
0.28057	0.03691		0.3988	0.44009		0.14883	0.44336		0.28086	0.03691
0.26896	0.03691		0.40652	0.44336		0.15785	0.44676		0.28086	0.03691
0.27729	0.03691		0.39324	0.44676		0.15011	0.45008		0.28086	0.03691
0.27516	0.03691		0.39373	0.45008		0.16126	0.4534		0.28086	0.03691
0.26593	0.03691		0.3877	0.4534		0.1605	0.45682		0.28086	0.03691
0.27319	0.03691		0.39403	0.45682		0.15798	0.46026		0.28086	0.03691
0.27449	0.03691		0.39784	0.46026		0.15625	0.46372		0.28086	0.03691
0.27759	0.03691		0.39971	0.46372		0.14454	0.4672		0.28086	0.03691
0.27308	0.03691		0.39872	0.4672		0.15912	0.47069		0.28086	0.03691
0.26443	0.03691		0.40412	0.47069		0.15651	0.47423		0.28086	0.03691
0.26659	0.03691		0.39517	0.47423		0.15154	0.47781		0.28086	0.03691
0.26361	0.03691		0.39835	0.47781		0.15558	0.4814		0.28086	0.03691
0.27771	0.03691		0.39077	0.4814		0.14663	0.48502		0.28086	0.03691
0.27265	0.03691		0.40792	0.48502		0.1474	0.48866		0.28086	0.03691
0.27039	0.03691		0.39983	0.48866		0.14909	0.49236		0.28086	0.03691
0.26597	0.03691		0.40102	0.49236		0.15156	0.49605		0.28086	0.03691
0.27258	0.03691		0.4044	0.49605		0.14416	0.4998		0.28086	0.03691
0.26727	0.03691		0.39737	0.4998		0.14979	0.50359		0.28086	0.03691
0.25678	0.03691		0.39554	0.50359		0.14586	0.50737		0.28086	0.03691
0.25679	0.03691		0.3872	0.50737		0.15406	0.51118		0.28086	0.03691
0.2631	0.03691		0.40626	0.51118		0.15378	0.51505		0.28086	0.03691
0.26829	0.03691		0.40125	0.51505		0.14948	0.51897		0.28086	0.03691
0.26067	0.03691		0.40449	0.51897		0.14877	0.52288		0.28086	0.03691
0.26358	0.03691		0.40515	0.52288		0.15236	0.52679		0.28086	0.03691
0.25901	0.03691		0.40118	0.52679		0.1463	0.53079		0.28086	0.03691
0.2571	0.03691		0.3925	0.53079		0.14908	0.53478		0.28086	0.03691
0.24774	0.03691		0.39184	0.53478		0.14314	0.53885		0.28086	0.03691
0.26608	0.03691		0.40403	0.53885		0.16134	0.54293		0.28086	0.03691
0.2565	0.03691		0.40439	0.54293		0.15654	0.54699		0.28086	0.03691
0.25517	0.03691		0.39481	0.54699		0.15098	0.55115		0.28086	0.03691
0.2536	0.03691		0.39513	0.55115		0.15175	0.5553		0.28086	0.03691
0.25123	0.03691		0.39434	0.5553		0.14166	0.55951		0.28086	0.03691
0.26089	0.03691		0.38916	0.55951		0.15515	0.56376		0.28086	0.03691
0.25824	0.03691		0.39536	0.56376		0.15837	0.568		0.28086	0.03691
0.25828	0.03691		0.39263	0.568		0.15407	0.57231		0.28086	0.03691
0.25321	0.03691		0.38492	0.57231		0.15262	0.57665		0.28086	0.03691
0.2621	0.03691		0.38617	0.57665		0.16447	0.58104		0.28086	0.03691
0.25683	0.03693		0.39127	0.58104		0.15264	0.58546		0.28103	0.03693
0.27468	0.03701		0.39313	0.58546		0.15142	0.58987		0.28187	0.03701
0.26719	0.03715		0.38822	0.58987		0.16152	0.59436		0.28344	0.03715
0.27091	0.03728		0.39486	0.59436		0.1548	0.59886		0.2849	0.03728
0.27281	0.03742		0.39382	0.59886		0.15533	0.60339		0.28638	0.03742
0.26475	0.03755		0.38213	0.60339		0.1647	0.60798		0.28787	0.03755
0.26401	0.03769		0.38039	0.60798		0.15791	0.61259		0.28938	0.03769
0.25534	0.03783		0.38737	0.61259		0.15574	0.61723		0.29087	0.03783
0.26745	0.03797		0.38946	0.61723		0.15458	0.62194		0.29237	0.03797
0.26	0.03811		0.39555	0.62194		0.1659	0.62669		0.29387	0.03811
0.26823	0.03825		0.39443	0.62669		0.15005	0.63144		0.29536	0.03825
0.2604	0.03839		0.38841	0.63144		0.14938	0.63622		0.29685	0.03839
0.27297	0.03854		0.39872	0.63622		0.15117	0.64108		0.29839	0.03854
0.2754	0.03869		0.40622	0.64108		0.15357	0.64595		0.29991	0.03869
0.26207	0.03883		0.38821	0.64595		0.15064	0.65086		0.30143	0.03883
0.26099	0.03898		0.38915	0.65086		0.15503	0.65586		0.30294	0.03898
0.25724	0.03913		0.39454	0.65586		0.1517	0.6608		0.30447	0.03913
0.27137	0.03928		0.38913	0.6608		0.15771	0.66582		0.30596	0.03928
0.26784	0.03943		0.39495	0.66582		0.15368	0.67089		0.30752	0.03943
0.2706	0.03959		0.39571	0.67089		0.15586	0.67601		0.30906	0.03959
0.27101	0.03974		0.40126	0.67601		0.15587	0.68123		0.31059	0.03974
0.26382	0.0399		0.39864	0.68123		0.1549	0.6864		0.31216	0.0399
0.2598	0.04005		0.40429	0.6864		0.15468	0.69159		0.31368	0.04005
0.25941	0.04021		0.39277	0.69159		0.15545	0.69685		0.31522	0.04021
0.26639	0.04037		0.39621	0.69685		0.15062	0.70217		0.31677	0.04037
0.27425	0.04053		0.39788	0.70217		0.15748	0.70754		0.31831	0.04053
0.26752	0.04069		0.39894	0.70754		0.15163	0.71292		0.31987	0.04069
0.26662	0.04085		0.40188	0.71292		0.15429	0.71837		0.32143	0.04085
0.25447	0.04101		0.38808	0.71837		0.14987	0.72387		0.32299	0.04101
0.25301	0.04118		0.39484	0.72387		0.16089	0.72936		0.32455	0.04118
0.25462	0.04134		0.38881	0.72936		0.14618	0.73494		0.32612	0.04134
0.2484	0.04151		0.39486	0.73494		0.15207	0.74057		0.32769	0.04151
0.25919	0.04168		0.39225	0.74057		0.16935	0.74624		0.32926	0.04168
0.26325	0.04185		0.391	0.74624		0.14742	0.75194		0.33084	0.04185
0.26195	0.04202		0.38744	0.75194		0.15241	0.75768		0.33243	0.04202
0.26697	0.0422		0.38281	0.75768		0.14989	0.76345		0.334	0.0422
0.25418	0.04237		0.38749	0.76345		0.14411	0.76929		0.33558	0.04237
0.28086	0.04254		0.39057	0.76929		0.14312	0.77517		0.33713	0.04254
0.26741	0.04272		0.3927	0.77517		0.1455	0.78117		0.33872	0.04272
0.27951	0.0429		0.38789	0.78117		0.1413	0.78731		0.34034	0.0429
0.27424	0.04308		0.39458	0.78731		0.13338	0.79317		0.3419	0.04308
0.28193	0.04326		0.38429	0.79317		0.14333	0.79916		0.34351	0.04326
0.2733	0.04344		0.38275	0.79916		0.13646	0.8053		0.34511	0.04344
0.27061	0.04363		0.38135	0.8053		0.14217	0.81151		0.34672	0.04363
0.26596	0.04382		0.38583	0.81151		0.1344	0.81765		0.34833	0.04382
0.26944	0.044		0.3817	0.81765		0.14782	0.82402		0.34991	0.044
0.26367	0.04419		0.38874	0.82402		0.13581	0.83025		0.35153	0.04419
0.26475	0.04438		0.3901	0.83025		0.13999	0.83653		0.35313	0.04438
0.26287	0.04457		0.38279	0.83653		0.14367	0.84302		0.35474	0.04457
0.24238	0.04476		0.38806	0.84302		0.13957	0.84946		0.35636	0.04476
0.26517	0.04496		0.39038	0.84946		0.14723	0.85606		0.35797	0.04496
0.24694	0.04515		0.38865	0.85606		0.14426	0.86263		0.35959	0.04515
0.25841	0.04535		0.39443	0.86263		0.1425	0.86914		0.36121	0.04535
0.24921	0.04555		0.38867	0.86914		0.15226	0.8757		0.36283	0.04555
0.25757	0.04575		0.39359	0.8757		0.14925	0.88257		0.36444	0.04575
0.25269	0.04595		0.39041	0.88257		0.15049	0.88938		0.36607	0.04595
0.26043	0.04616		0.39822	0.88938		0.16088	0.89616		0.36771	0.04616
0.25836	0.04636		0.39341	0.89616		0.15408	0.90302		0.36934	0.04636
0.24252	0.04657		0.39408	0.90302		0.15413	0.91001		0.37097	0.04657
0.23897	0.04678		0.39544	0.91001		0.1467	0.917		0.37263	0.04678
0.24817	0.04699		0.39945	0.917		0.15269	0.92401		0.3742	0.04699
0.25249	0.0472		0.39973	0.92401		0.15072	0.9311		0.37585	0.0472
0.26035	0.04741		0.38376	0.9311		0.15412	0.93826		0.37751	0.04741
0.26406	0.04763		0.38545	0.93826		0.1526	0.94544		0.37915	0.04763
0.27567	0.04785		0.39741	0.94544		0.15439	0.9527		0.3808	0.04785
0.26232	0.04806		0.39438	0.9527		0.15161	0.96006		0.38241	0.04806
0.25239	0.04828		0.40193	0.96006		0.14975	0.96745		0.38406	0.04828
0.25855	0.04851		0.39948	0.96745		0.15862	0.97486		0.38571	0.04851
0.25683	0.04873		0.38563	0.97486		0.1516	0.98234		0.38736	0.04873
0.26121	0.04896		0.40065	0.98234		0.15766	0.98989		0.38901	0.04896
0.26123	0.04918		0.40794	0.98989		0.1592	0.99754		0.39065	0.04918
0.26476	0.04941		0.38982	0.99754		0.16048	1.00525		0.39231	0.04941
0.27583	0.04964		0.38747	1.00525		0.15092	1.01298		0.39396	0.04964
0.25199	0.04988		0.39733	1.01298		0.14915	1.02073		0.39562	0.04988
0.26894	0.05011		0.39738	1.02073		0.15844	1.02856		0.39728	0.05011
0.26886	0.05035		0.39546	1.02856		0.14897	1.03656		0.39894	0.05035
0.25061	0.05059		0.38533	1.03656		0.15204	1.04463		0.4006	0.05059
0.27517	0.05083		0.3961	1.04463		0.1454	1.0526		0.40225	0.05083
0.26984	0.05107		0.40035	1.0526		0.1548	1.06067		0.40392	0.05107
0.26791	0.05131		0.39428	1.06067		0.14614	1.0689		0.40559	0.05131
0.2771	0.05156		0.3924	1.0689		0.15072	1.07713		0.40725	0.05156
0.26351	0.05181		0.3872	1.07713		0.15145	1.08533		0.40892	0.05181
0.2672	0.05206		0.39481	1.08533		0.14775	1.09375		0.41057	0.05206
0.27096	0.0523		0.38876	1.09375		0.14923	1.10221		0.4122	0.0523
0.26936	0.05256		0.39129	1.10221		0.15847	1.11065		0.41389	0.05256
0.2685	0.05281		0.38543	1.11065		0.14017	1.11916		0.41555	0.05281
0.28046	0.05307		0.39206	1.11916		0.1422	1.12781		0.41722	0.05307
0.2733	0.05334		0.38744	1.12781		0.15582	1.1366		0.41892	0.05334
0.25276	0.05359		0.39087	1.1366		0.14444	1.14512		0.42057	0.05359
0.27251	0.05386		0.3885	1.14512		0.14229	1.15401		0.42225	0.05386
0.26322	0.05413		0.4003	1.15401		0.14465	1.16312		0.42393	0.05413
0.26614	0.05439		0.38766	1.16312		0.14386	1.17206		0.4256	0.05439
0.26647	0.05466		0.38329	1.17206		0.14839	1.18103		0.42728	0.05466
0.27542	0.05493		0.3923	1.18103		0.14429	1.19014		0.42894	0.05493
0.27365	0.05521		0.3891	1.19014		0.13984	1.19934		0.43061	0.05521
0.25772	0.05549		0.39678	1.19934		0.14948	1.20861		0.4323	0.05549
0.272	0.05577		0.393	1.20861		0.15828	1.21801		0.43398	0.05577
0.26312	0.05605		0.38432	1.21801		0.15457	1.22741		0.43566	0.05605
0.2698	0.05633		0.38333	1.22741		0.14638	1.23686		0.43732	0.05633
0.27166	0.05661		0.38801	1.23686		0.14675	1.24634		0.439	0.05661
0.26403	0.0569		0.3826	1.24634		0.14374	1.25593		0.44069	0.0569
0.25879	0.05719		0.38237	1.25593		0.14905	1.26575		0.44236	0.05719
0.26598	0.05748		0.38602	1.26575		0.14143	1.27564		0.444	0.05748
0.26447	0.05777		0.3881	1.27564		0.14536	1.28541		0.4457	0.05777
0.25419	0.05807		0.39949	1.28541		0.14881	1.29526		0.4474	0.05807
0.27406	0.05837		0.39053	1.29526		0.14793	1.30532		0.44908	0.05837
0.26626	0.05868		0.38161	1.30532		0.14295	1.31552		0.45076	0.05868
0.27231	0.05898		0.39732	1.31552		0.15569	1.32568		0.45244	0.05898
0.27581	0.05928		0.373	1.32568		0.14847	1.33584		0.45411	0.05928
0.2657	0.05959		0.39378	1.33584		0.1507	1.34614		0.45579	0.05959
0.27192	0.0599		0.39016	1.34614		0.1487	1.3566		0.45747	0.0599
0.27211	0.06021		0.38595	1.3566		0.14326	1.36679		0.45914	0.06021
0.26199	0.06053		0.39036	1.36679		0.15432	1.37757		0.4608	0.06053
0.26354	0.06085		0.39812	1.37757		0.15853	1.38836		0.4625	0.06085
0.26873	0.06117		0.38883	1.38836		0.15482	1.39905		0.46421	0.06117
0.27774	0.0615		0.39076	1.39905		0.15667	1.40983		0.46588	0.0615
0.27135	0.06182		0.39321	1.40983		0.15182	1.42082		0.46754	0.06182
0.27732	0.06215		0.38244	1.42082		0.14872	1.43178		0.46923	0.06215
0.26464	0.06248		0.38148	1.43178		0.1488	1.44287		0.47091	0.06248
0.26569	0.06282		0.38999	1.44287		0.15329	1.45409		0.4726	0.06282
0.26322	0.06316		0.3944	1.45409		0.14802	1.46525		0.4743	0.06316
0.26904	0.06349		0.38531	1.46525		0.14482	1.47678		0.47597	0.06349
0.25834	0.06383		0.39403	1.47678		0.15448	1.48814		0.47764	0.06383
0.26593	0.06417		0.3896	1.48814		0.16531	1.49955		0.47929	0.06417
0.27368	0.06452		0.39516	1.49955		0.15827	1.5112		0.48097	0.06452
0.2745	0.06487		0.39392	1.5112		0.1583	1.52299		0.48266	0.06487
0.27763	0.06522		0.3956	1.52299		0.15364	1.53483		0.48433	0.06522
0.26415	0.06558		0.38371	1.53483		0.1547	1.54664		0.486	0.06558
0.26488	0.06593		0.38579	1.54664		0.16218	1.55857		0.48767	0.06593
0.24917	0.06629		0.38864	1.55857		0.16276	1.57067		0.48933	0.06629
0.26242	0.06665		0.37557	1.57067		0.15863	1.58282		0.49099	0.06665
0.26826	0.06703		0.3804	1.58282		0.15377	1.59517		0.49271	0.06703
0.27563	0.06739		0.38856	1.59517		0.16202	1.60739		0.49436	0.06739
0.26604	0.06776		0.38839	1.60739		0.14303	1.61975		0.49602	0.06776
0.26458	0.06814		0.39019	1.61975		0.15654	1.63256		0.49771	0.06814
0.27582	0.06853		0.4007	1.63256		0.14789	1.64515		0.49942	0.06853
0.25359	0.0689		0.39944	1.64515		0.16419	1.65795		0.50106	0.0689
0.2681	0.06929		0.39179	1.65795		0.15256	1.67069		0.50272	0.06929
0.26942	0.06967		0.38781	1.67069		0.14752	1.68352		0.50439	0.06967
0.25831	0.07006		0.38858	1.68352		0.16139	1.69678		0.50605	0.07006
0.26556	0.07046		0.3937	1.69678		0.14764	1.70995		0.50773	0.07046
0.26827	0.07086		0.38004	1.70995		0.15489	1.72329		0.5094	0.07086
0.25939	0.07125		0.36904	1.72329		0.15149	1.73666		0.51105	0.07125
0.25132	0.07165		0.38392	1.73666		0.14499	1.75011		0.51271	0.07165
0.26236	0.07206		0.37862	1.75011		0.16071	1.76387		0.51438	0.07206
0.26965	0.07247		0.38831	1.76387		0.15625	1.77745		0.51604	0.07247
0.26088	0.07288		0.3874	1.77745		0.15421	1.79123		0.51768	0.07288
0.25438	0.07329		0.3827	1.79123		0.15206	1.80518		0.51934	0.07329
0.26409	0.07371		0.39876	1.80518		0.14786	1.81917		0.521	0.07371
0.2664	0.07413		0.38445	1.81917		0.15684	1.83319		0.52266	0.07413
0.26961	0.07457		0.38903	1.83319		0.1562	1.84741		0.52435	0.07457
0.26414	0.07499		0.37525	1.84741		0.15009	1.86177		0.52596	0.07499
0.27582	0.07541		0.38675	1.86177		0.15211	1.87629		0.5276	0.07541
0.26018	0.07585		0.38533	1.87629		0.15621	1.89096		0.52927	0.07585
0.25917	0.07629		0.39045	1.89096		0.14933	1.90562		0.53093	0.07629
0.27418	0.07673		0.39514	1.90562		0.15334	1.92034		0.53256	0.07673
0.27109	0.07718		0.38639	1.92034		0.14887	1.93515		0.53423	0.07718
0.26814	0.07764		0.38688	1.93515		0.15411	1.95015		0.53589	0.07764
0.26444	0.07808		0.38831	1.95015		0.16489	1.9654		0.53751	0.07808
0.27613	0.07853		0.39883	1.9654		0.1517	1.98054		0.53911	0.07853
0.27128	0.07899		0.38479	1.98054		0.15079	1.99597		0.54078	0.07899
0.26048	0.07946		0.39365	1.99597		0.15167	2.01172		0.54243	0.07946
0.26418	0.07992		0.39276	2.01172		0.15139	2.02754		0.54405	0.07992
0.27689	0.08039		0.38749	2.02754		0.1495	2.04311		0.54567	0.08039
0.26257	0.08087		0.39255	2.04311		0.15231	2.0589		0.54733	0.08087
0.27385	0.08134		0.39461	2.0589		0.14953	2.07486		0.54894	0.08134
0.27259	0.08183		0.3935	2.07486		0.1533	2.09104		0.55058	0.08183
0.25002	0.08232		0.39124	2.09104		0.14574	2.10738		0.55223	0.08232
0.2712	0.08281		0.38902	2.10738		0.13961	2.12367		0.55385	0.08281
0.27283	0.0833		0.388	2.12367		0.15939	2.13992		0.55547	0.0833
0.27831	0.08379		0.38513	2.13992		0.15243	2.15664		0.5571	0.08379
0.2784	0.0843		0.38173	2.15664		0.15226	2.17366		0.55873	0.0843
0.276	0.0848		0.38154	2.17366		0.14745	2.19068		0.56035	0.0848
0.27544	0.08531		0.39469	2.19068		0.1517	2.20774		0.56197	0.08531
0.26279	0.08582		0.38362	2.20774		0.14016	2.22477		0.56358	0.08582
0.27165	0.08634		0.38571	2.22477		0.15038	2.242		0.56521	0.08634
0.27986	0.08687		0.38757	2.242		0.14644	2.25951		0.56682	0.08687
0.27304	0.08739		0.38918	2.25951		0.13503	2.27726		0.56842	0.08739
0.27258	0.08791		0.38969	2.27726		0.15081	2.29489		0.57002	0.08791
0.27727	0.08845		0.39532	2.29489		0.14175	2.31286		0.57163	0.08845
0.27697	0.08898		0.3824	2.31286		0.14455	2.33088		0.57324	0.08898
0.27949	0.08953		0.38886	2.33088		0.14686	2.34895		0.57485	0.08953
0.27297	0.09008		0.3985	2.34895		0.14977	2.36727		0.57645	0.09008
0.27538	0.09063		0.3872	2.36727		0.14897	2.38573		0.57807	0.09063
0.28741	0.09118		0.38079	2.38573		0.14785	2.40415		0.57964	0.09118
0.27695	0.09174		0.38115	2.40415		0.13694	2.42276		0.58124	0.09174
0.24423	0.09231		0.38125	2.42276		0.13344	2.44165		0.58285	0.09231
0.26891	0.09288		0.37309	2.44165		0.13675	2.46075		0.58444	0.09288
0.27404	0.09345		0.38481	2.46075		0.13985	2.47998		0.58604	0.09345
0.27213	0.09402		0.39379	2.47998		0.12929	2.49932		0.58759	0.09402
0.27186	0.0946		0.36929	2.49932		0.13543	2.51872		0.58918	0.0946
0.26787	0.09519		0.38329	2.51872		0.1345	2.53823		0.59077	0.09519
0.26371	0.09578		0.37626	2.53823		0.1417	2.55807		0.59236	0.09578
0.2786	0.09637		0.38889	2.55807		0.14338	2.57802		0.59391	0.09637
0.26368	0.09696		0.38858	2.57802		0.15585	2.59823		0.59548	0.09696
0.27245	0.09757		0.39869	2.59823		0.14837	2.61848		0.59707	0.09757
0.25551	0.09819		0.40674	2.61848		0.15333	2.63862		0.59865	0.09819
0.26645	0.0988		0.40369	2.63862		0.14308	2.65934		0.6002	0.0988
0.25827	0.09941		0.40199	2.65934		0.15979	2.68017		0.60176	0.09941
0.23951	0.10003		0.38725	2.68017		0.14965	2.70099		0.60332	0.10003
0.24147	0.10066		0.39098	2.70099		0.15399	2.72187		0.60488	0.10066
0.23967	0.1013		0.38857	2.72187		0.14915	2.74306		0.60645	0.1013
0.25715	0.10195		0.3859	2.74306		0.14398	2.76464		0.60803	0.10195
0.26783	0.10258		0.38062	2.76464		0.1475	2.78617		0.60956	0.10258
0.26822	0.10323		0.37788	2.78617		0.14697	2.80778		0.6111	0.10323
0.25846	0.10387		0.39092	2.80778		0.147	2.82959		0.61263	0.10387
0.25842	0.10453		0.39079	2.82959		0.14304	2.85164		0.61416	0.10453
0.26191	0.10521		0.39556	2.85164		0.16023	2.87404		0.61574	0.10521
0.28266	0.10588		0.40009	2.87404		0.15823	2.8965		0.61729	0.10588
0.27388	0.10655		0.40018	2.8965		0.1468	2.919		0.61881	0.10655
0.26909	0.10723		0.38249	2.919		0.14587	2.94162		0.62036	0.10723
0.25615	0.10793		0.37421	2.94162		0.1547	2.96455		0.62192	0.10793
0.27856	0.1086		0.37858	2.96455		0.14875	2.9877		0.6234	0.1086
0.27422	0.1093		0.38241	2.9877		0.14785	3.01107		0.62494	0.1093
0.26961	0.11		0.38885	3.01107		0.15717	3.03456		0.62646	0.11
0.28387	0.1107		0.37915	3.03456		0.14565	3.05816		0.62798	0.1107
0.26551	0.11142		0.38761	3.05816		0.14622	3.08207		0.62951	0.11142
0.26338	0.11214		0.39276	3.08207		0.15987	3.10622		0.63102	0.11214
0.24557	0.11284		0.39036	3.10622		0.15811	3.13048		0.6325	0.11284
0.23696	0.11357		0.40766	3.13048		0.15963	3.15472		0.63401	0.11357
0.25213	0.11432		0.39502	3.15472		0.15803	3.17897		0.63554	0.11432
0.24735	0.11504		0.39023	3.17897		0.1538	3.20423		0.63701	0.11504
0.22823	0.11581		0.40576	3.20423		0.15851	3.22919		0.63855	0.11581
0.24225	0.11656		0.40645	3.22919		0.15046	3.25444		0.64005	0.11656
0.23016	0.11732		0.39937	3.25444		0.14306	3.27987		0.64154	0.11732
0.23314	0.11808		0.39951	3.27987		0.14937	3.30481		0.64303	0.11808
0.24917	0.11886		0.40352	3.30481		0.15511	3.33114		0.64453	0.11886
0.24178	0.11964		0.39856	3.33114		0.15666	3.35734		0.64604	0.11964
0.2374	0.12041		0.40855	3.35734		0.15557	3.38343		0.64751	0.12041
0.23513	0.1212		0.38602	3.38343		0.15567	3.40974		0.64898	0.1212
0.23204	0.12199		0.41067	3.40974		0.14757	3.43655		0.65046	0.12199
0.24914	0.12279		0.40281	3.43655		0.14934	3.46328		0.65194	0.12279
0.24858	0.12361		0.40825	3.46328		0.13935	3.49027		0.65342	0.12361
0.22962	0.12441		0.39405	3.49027		0.14778	3.51754		0.65488	0.12441
0.23572	0.12523		0.40395	3.51754		0.14093	3.54502		0.65633	0.12523
0.24366	0.12606		0.36738	3.54502		0.14209	3.57254		0.65781	0.12606
0.25088	0.1269		0.37477	3.57254		0.15114	3.60065		0.65928	0.1269
0.25107	0.12775		0.3801	3.60065		0.14113	3.62868		0.66076	0.12775
0.24996	0.12859		0.39475	3.62868		0.14197	3.65687		0.66221	0.12859
0.2562	0.12944		0.39803	3.65687		0.15166	3.68566		0.66365	0.12944
0.25907	0.13029		0.38494	3.68566		0.14897	3.71441		0.66508	0.13029
0.25773	0.13116		0.39021	3.71441		0.14766	3.74337		0.66654	0.13116
0.25967	0.13203		0.40144	3.74337		0.15034	3.77281		0.66799	0.13203
0.25851	0.13291		0.38216	3.77281		0.15643	3.80248		0.66942	0.13291
0.23953	0.13379		0.39668	3.80248		0.14938	3.83182		0.67085	0.13379
0.23117	0.13469		0.4038	3.83182		0.15171	3.8611		0.67228	0.13469
0.2471	0.13559		0.38518	3.8611		0.15246	3.8916		0.67372	0.13559
0.24461	0.1365		0.38036	3.8916		0.1404	3.92226		0.67515	0.1365
0.24102	0.13742		0.40397	3.92226		0.15988	3.95273		0.67658	0.13742
0.25125	0.13834		0.38595	3.95273		0.14605	3.98376		0.678	0.13834
0.25073	0.13926		0.3814	3.98376		0.14771	4.01407		0.67941	0.13926
0.25411	0.14021		0.35872	4.01407		0.14509	4.04586		0.68084	0.14021
0.25206	0.14116		0.40301	4.04586		0.14787	4.07816		0.68227	0.14116
0.26215	0.14211		0.38007	4.07816		0.15339	4.10994		0.68367	0.14211
0.26988	0.14306		0.37358	4.10994		0.15879	4.1416		0.68506	0.14306
0.25569	0.14402		0.39111	4.1416		0.13962	4.17467		0.68645	0.14402
0.25682	0.14499		0.37353	4.17467		0.15373	4.20734		0.68785	0.14499
0.24585	0.14598		0.40236	4.20734		0.14801	4.23979		0.68925	0.14598
0.25738	0.14697		0.38907	4.23979		0.14543	4.27277		0.69065	0.14697
0.2564	0.14797		0.38412	4.27277		0.14763	4.3062		0.69205	0.14797
0.24801	0.14896		0.37772	4.3062		0.14812	4.33925		0.69342	0.14896
0.25052	0.14998		0.38286	4.33925		0.15721	4.37324		0.6948	0.14998
0.25636	0.151		0.38545	4.37324		0.1497	4.40802		0.69618	0.151
0.24844	0.15202		0.39045	4.40802		0.15653	4.44241		0.69755	0.15202
0.25243	0.15306		0.40492	4.44241		0.15033	4.47722		0.69892	0.15306
0.25288	0.1541		0.40227	4.47722		0.15852	4.51205		0.70029	0.1541
0.24152	0.15516		0.40918	4.51205		0.14695	4.54724		0.70167	0.15516
0.25342	0.15622		0.41843	4.54724		0.1419	4.58299		0.70303	0.15622
0.24618	0.15729		0.42635	4.58299		0.15148	4.61925		0.70438	0.15729
0.2416	0.15837		0.44334	4.61925		0.14902	4.65501		0.70574	0.15837
0.23758	0.15945		0.40838	4.65501		0.15039	4.69071		0.70709	0.15945
0.23884	0.16056		0.41444	4.69071		0.15395	4.72728		0.70846	0.16056
0.25136	0.16166		0.42741	4.72728		0.15034	4.76489		0.70981	0.16166
0.25065	0.16277		0.42271	4.76489		0.14937	4.80193		0.71115	0.16277
0.24361	0.1639		0.40006	4.80193		0.14365	4.84004		0.7125	0.1639
0.24893	0.16502		0.40739	4.84004		0.14523	4.87798		0.71382	0.16502
0.2334	0.16616		0.40633	4.87798		0.14347	4.91585		0.71516	0.16616
0.22722	0.16731		0.39899	4.91585		0.13974	4.95417		0.71649	0.16731
0.24452	0.16845		0.39086	4.95417		0.14991	4.99299		0.7178	0.16845
0.25217	0.16963		0.4066	4.99299		0.14623	5.03184		0.71914	0.16963
0.24734	0.1708		0.40171	5.03184		0.13539	5.07086		0.72045	0.1708
0.24926	0.17199		0.40511	5.07086		0.15232	5.11045		0.72178	0.17199
0.2251	0.17319		0.39312	5.11045		0.14634	5.1509		0.7231	0.17319
0.24349	0.17435		0.38906	5.1509		0.15096	5.19129		0.72436	0.17435
0.2415	0.17559		0.41688	5.19129		0.13821	5.2321		0.7257	0.17559
0.22963	0.17681		0.38778	5.2321		0.13231	5.27286		0.72701	0.17681
0.2398	0.17804		0.40447	5.27286		0.13166	5.31368		0.7283	0.17804
0.22056	0.17928		0.42548	5.31368		0.14739	5.35533		0.7296	0.17928
0.22681	0.18053		0.40185	5.35533		0.13529	5.39719		0.73089	0.18053
0.23018	0.1818		0.41546	5.39719		0.14185	5.43876		0.73219	0.1818
0.22632	0.18307		0.38881	5.43876		0.13604	5.48146		0.73347	0.18307
0.24335	0.18434		0.41306	5.48146		0.13975	5.52555		0.73476	0.18434
0.23049	0.18564		0.40516	5.52555		0.1338	5.56878		0.73605	0.18564
0.23664	0.18694		0.40365	5.56878		0.14137	5.61204		0.73732	0.18694
0.24517	0.18824		0.42502	5.61204		0.14095	5.65552		0.73858	0.18824
0.23646	0.18957		0.41869	5.65552		0.1454	5.69983		0.73985	0.18957
0.23281	0.1909		0.41241	5.69983		0.14736	5.74504		0.74113	0.1909
0.23576	0.19225		0.43284	5.74504		0.13758	5.78933		0.74239	0.19225
0.2375	0.19361		0.44458	5.78933		0.15025	5.8345		0.74366	0.19361
0.22913	0.19496		0.45087	5.8345		0.15264	5.88035		0.74491	0.19496
0.23364	0.19632		0.45123	5.88035		0.15493	5.92647		0.74615	0.19632
0.23612	0.19771		0.4403	5.92647		0.15625	5.97263		0.7474	0.19771
0.23919	0.19912		0.45293	5.97263		0.15796	6.01969		0.74866	0.19912
0.23806	0.20052		0.45265	6.01969		0.16075	6.06689		0.7499	0.20052
0.24218	0.20195		0.45788	6.06689		0.16761	6.11408		0.75115	0.20195
0.234	0.20337		0.45135	6.11408		0.17301	6.16184		0.75238	0.20337
0.2339	0.2048		0.45244	6.16184		0.17979	6.21094		0.7536	0.2048
0.22576	0.20625		0.47124	6.21094		0.19552	6.25872		0.75483	0.20625
0.24613	0.20772		0.48615	6.25872		0.18672	6.3077		0.75606	0.20772
0.24216	0.2092		0.48009	6.3077		0.20023	6.3567		0.75729	0.2092
0.2444	0.21068		0.48492	6.3567		0.19243	6.40566		0.7585	0.21068
0.24865	0.21217		0.4959	6.40566		0.19347	6.45668		0.75972	0.21217
0.23632	0.21369		0.49881	6.45668		0.19285	6.50763		0.76093	0.21369
0.24607	0.21521		0.49479	6.50763		0.17766	6.5586		0.76214	0.21521
0.23711	0.21674		0.49909	6.5586		0.18304	6.60987		0.76335	0.21674
0.24455	0.21829		0.47823	6.60987		0.1929	6.6617		0.76455	0.21829
0.24904	0.21985		0.48313	6.6617		0.1808	6.71415		0.76575	0.21985
0.2575	0.2214		0.48814	6.71415		0.17994	6.76653		0.76694	0.2214
0.23587	0.22299		0.48662	6.76653		0.1853	6.81938		0.76813	0.22299
0.24198	0.22458		0.48711	6.81938		0.18193	6.87264		0.76932	0.22458
0.23288	0.22617		0.48696	6.87264		0.17401	6.92604		0.77049	0.22617
0.2557	0.22777		0.49292	6.92604		0.17055	6.97945		0.77166	0.22777
0.23964	0.22944		0.48363	6.97945		0.17634	7.03556		0.77287	0.22944
0.24567	0.23106		0.49013	7.03556		0.17673	7.09086		0.77402	0.23106
0.24011	0.23272		0.49111	7.09086		0.17422	7.14554		0.7752	0.23272
0.24025	0.23443		0.49573	7.14554		0.179	7.20201		0.7764	0.23443
0.24463	0.23613		0.49323	7.20201		0.18323	7.25805		0.77757	0.23613
0.24568	0.23779		0.49221	7.25805		0.18423	7.31499		0.77871	0.23779
0.24764	0.2395		0.48271	7.31499		0.16932	7.37239		0.77986	0.2395
0.2235	0.24122		0.49603	7.37239		0.17965	7.43		0.78102	0.24122
0.24437	0.24295		0.49022	7.43		0.16906	7.48792		0.78216	0.24295
0.24277	0.2447		0.47924	7.48792		0.16292	7.54566		0.78331	0.2447
0.24345	0.24647		0.47253	7.54566		0.17206	7.60508		0.78446	0.24647
0.24718	0.24825		0.4944	7.60508		0.15926	7.66534		0.7856	0.24825
0.23349	0.25005		0.48252	7.66534		0.17505	7.72557		0.78674	0.25005
0.24655	0.25184		0.477	7.72557		0.1693	7.78597		0.78787	0.25184
0.24011	0.25366		0.48779	7.78597		0.16043	7.84663		0.789	0.25366
0.24121	0.25551		0.49296	7.84663		0.15957	7.90854		0.79014	0.25551
0.2373	0.25737		0.48004	7.90854		0.16283	7.97068		0.79127	0.25737
0.2441	0.25923		0.48387	7.97068		0.17193	8.03249		0.79239	0.25923
0.22281	0.26109		0.47789	8.03249		0.17181	8.09734		0.79349	0.26109
0.23744	0.26298		0.48573	8.09734		0.17985	8.15866		0.79461	0.26298
0.23709	0.2649		0.48734	8.15866		0.16301	8.22233		0.79572	0.2649
0.24785	0.26685		0.48047	8.22233		0.17298	8.28813		0.79685	0.26685
0.24404	0.2688		0.48331	8.28813		0.1719	8.3527		0.79796	0.2688
0.23697	0.2707		0.4869	8.3527		0.17021	8.41746		0.79903	0.2707
0.23832	0.27268		0.49174	8.41746		0.16667	8.48304		0.80013	0.27268
0.23477	0.27467		0.48026	8.48304		0.17612	8.54972		0.80123	0.27467
0.23736	0.27667		0.49705	8.54972		0.18335	8.61721		0.80232	0.27667
0.23733	0.27867		0.50348	8.61721		0.19605	8.6848		0.8034	0.27867
0.22874	0.28067		0.48991	8.6848		0.18874	8.75273		0.80447	0.28067
0.24191	0.28274		0.51266	8.75273		0.18312	8.82092		0.80556	0.28274
0.23553	0.28481		0.50455	8.82092		0.16757	8.89005		0.80664	0.28481
0.24729	0.28689		0.50872	8.89005		0.17922	8.96005		0.80772	0.28689
0.23594	0.289		0.51422	8.96005		0.18037	9.02974		0.8088	0.289
0.23797	0.2911		0.50964	9.02974		0.19314	9.10131		0.80985	0.2911
0.22585	0.29322		0.50959	9.10131		0.1847	9.17164		0.81092	0.29322
0.24712	0.29537		0.51106	9.17164		0.16541	9.24265		0.81198	0.29537
0.22362	0.29754		0.5065	9.24265		0.17579	9.31606		0.81304	0.29754
0.21374	0.29974		0.512	9.31606		0.16731	9.38947		0.81411	0.29974
0.22707	0.30187		0.50285	9.38947		0.17831	9.46303		0.81513	0.30187
0.2279	0.30411		0.51422	9.46303		0.1683	9.53621		0.81619	0.30411
0.21613	0.30638		0.50828	9.53621		0.18476	9.61036		0.81725	0.30638
0.23333	0.30862		0.50556	9.61036		0.17788	9.68676		0.81829	0.30862
0.22803	0.31086		0.50607	9.68676		0.17689	9.76257		0.81931	0.31086
0.22312	0.31315		0.5079	9.76257		0.1596	9.83981		0.82035	0.31315
0.22719	0.31545		0.50874	9.83981		0.1727	9.91729		0.82138	0.31545
0.22132	0.31775		0.50574	9.91729		0.14599	9.99488		0.8224	0.31775
0.22698	0.32007		0.50466	9.99488		0.16088	10.0733		0.82342	0.32007
0.23593	0.32246		0.51346	10.0733		0.16768	10.152		0.82445	0.32246
0.2405	0.32484		0.51002	10.152		0.17974	10.2311		0.82547	0.32484
0.22327	0.32725		0.51636	10.2311		0.17015	10.3105		0.8265	0.32725
0.22924	0.32967		0.50956	10.3105		0.17667	10.3909		0.82751	0.32967
0.231	0.33209		0.50815	10.3909		0.17068	10.4736		0.82852	0.33209
0.23674	0.33453		0.5055	10.4736		0.18067	10.5552		0.82952	0.33453
0.22662	0.33697		0.51655	10.5552		0.16892	10.6382		0.83051	0.33697
0.23143	0.33947		0.51621	10.6382		0.16047	10.7217		0.83151	0.33947
0.24047	0.34199		0.51506	10.7217		0.17612	10.8053		0.83251	0.34199
0.22867	0.34452		0.51742	10.8053		0.17497	10.8908		0.83351	0.34452
0.23848	0.34706		0.51482	10.8908		0.16814	10.9761		0.83449	0.34706
0.23302	0.34966		0.51512	10.9761		0.16615	11.0617		0.83549	0.34966
0.22212	0.35222		0.51169	11.0617		0.16884	11.1478		0.83646	0.35222
0.24108	0.35478		0.51699	11.1478		0.18082	11.2348		0.83743	0.35478
0.24411	0.35746		0.51872	11.2348		0.17772	11.3233		0.83842	0.35746
0.22736	0.36011		0.51604	11.3233		0.16086	11.4125		0.83939	0.36011
0.23203	0.36281		0.51829	11.4125		0.16423	11.5022		0.84038	0.36281
0.23316	0.36551		0.50824	11.5022		0.1788	11.5922		0.84135	0.36551
0.23473	0.3682		0.51509	11.5922		0.17528	11.6826		0.8423	0.3682
0.24067	0.37091		0.5126	11.6826		0.16738	11.775		0.84326	0.37091
0.23917	0.37367		0.52043	11.775		0.17528	11.8668		0.84422	0.37367
0.23307	0.37646		0.5183	11.8668		0.15861	11.9596		0.84518	0.37646
0.23179	0.37927		0.51522	11.9596		0.1721	12.0533		0.84613	0.37927
0.22534	0.38208		0.51399	12.0533		0.16472	12.1459		0.84708	0.38208
0.23266	0.38491		0.51357	12.1459		0.16673	12.2444		0.84802	0.38491
0.23419	0.38781		0.512	12.2444		0.17397	12.3404		0.84897	0.38781
0.23223	0.39068		0.51429	12.3404		0.1523	12.4358		0.84991	0.39068
0.22825	0.39357		0.52175	12.4358		0.1697	12.5333		0.85083	0.39357
0.24197	0.39651		0.51823	12.5333		0.1563	12.6333		0.85177	0.39651
0.23935	0.39946		0.52024	12.6333		0.17339	12.7314		0.8527	0.39946
0.23565	0.40245		0.52568	12.7314		0.17083	12.8303		0.85363	0.40245
0.21182	0.40546		0.52592	12.8303		0.16962	12.9311		0.85455	0.40546
0.23516	0.40847		0.52505	12.9311		0.1647	13.0334		0.85547	0.40847
0.22631	0.41152		0.52	13.0334		0.17672	13.1343		0.85639	0.41152
0.22073	0.41462		0.52988	13.1343		0.16894	13.2377		0.85731	0.41462
0.23072	0.41772		0.53052	13.2377		0.17485	13.3417		0.85822	0.41772
0.22234	0.42082		0.51733	13.3417		0.17156	13.4461		0.85913	0.42082
0.2208	0.42397		0.53187	13.4461		0.18144	13.5514		0.86003	0.42397
0.23101	0.42719		0.53	13.5514		0.17519	13.6556		0.86095	0.42719
0.22554	0.43033		0.53347	13.6556		0.17915	13.7634		0.86183	0.43033
0.23077	0.43357		0.53084	13.7634		0.17906	13.8725		0.86273	0.43357
0.22201	0.43683		0.52764	13.8725		0.17588	13.9816		0.86363	0.43683
0.22402	0.44007		0.53066	13.9816		0.175	14.091		0.86451	0.44007
0.2257	0.44341		0.53522	14.091		0.17198	14.2009		0.86541	0.44341
0.21886	0.44677		0.5339	14.2009		0.16827	14.3129		0.8663	0.44677
0.22537	0.45007		0.52596	14.3129		0.17311	14.4253		0.86717	0.45007
0.23501	0.45344		0.53116	14.4253		0.17727	14.5376		0.86805	0.45344
0.22977	0.4569		0.52864	14.5376		0.17038	14.6521		0.86894	0.4569
0.21817	0.4603		0.52982	14.6521		0.18418	14.7669		0.8698	0.4603
0.23076	0.46374		0.53901	14.7669		0.17019	14.8849		0.87067	0.46374
0.21933	0.46722		0.54064	14.8849		0.18124	15.0024		0.87154	0.46722
0.2278	0.47073		0.53363	15.0024		0.1736	15.1172		0.8724	0.47073
0.22103	0.47424		0.54569	15.1172		0.17698	15.235		0.87325	0.47424
0.2335	0.47784		0.54472	15.235		0.17014	15.3542		0.87412	0.47784
0.22789	0.48143		0.5429	15.3542		0.16462	15.4751		0.87497	0.48143
0.22468	0.48506		0.54517	15.4751		0.16506	15.5971		0.87583	0.48506
0.21673	0.4887		0.54296	15.5971		0.17835	15.7192		0.87667	0.4887
0.23184	0.4923		0.54674	15.7192		0.17735	15.8426		0.8775	0.4923
0.22247	0.49597		0.54486	15.8426		0.18081	15.9662		0.87834	0.49597
0.19285	0.49985		0.55097	15.9662		0.1827	16.0917		0.87921	0.49985
0.2218	0.50367		0.54798	16.0917		0.1754	16.2185		0.88006	0.50367
0.21869	0.50738		0.54958	16.2185		0.17189	16.3444		0.88087	0.50738
0.20539	0.51122		0.54909	16.3444		0.17744	16.4748		0.88171	0.51122
0.21604	0.51506		0.55323	16.4748		0.16909	16.6034		0.88253	0.51506
0.23006	0.51894		0.54844	16.6034		0.17807	16.7327		0.88336	0.51894
0.22284	0.52287		0.55849	16.7327		0.17757	16.8643		0.88419	0.52287
0.19575	0.52683		0.55333	16.8643		0.16999	16.9969		0.88501	0.52683
0.22755	0.53086		0.56056	16.9969		0.18357	17.1293		0.88584	0.53086
0.22646	0.5348		0.56579	17.1293		0.17609	17.265		0.88664	0.5348
0.23281	0.53884		0.56343	17.265		0.178	17.4012		0.88745	0.53884
0.2313	0.54293		0.56009	17.4012		0.18392	17.5359		0.88826	0.54293
0.22435	0.54701		0.56568	17.5359		0.17573	17.6724		0.88906	0.54701
0.22811	0.55115		0.57632	17.6724		0.18088	17.812		0.88987	0.55115
0.22398	0.55535		0.57157	17.812		0.18481	17.9514		0.89067	0.55535
0.21645	0.55956		0.57067	17.9514		0.18653	18.0917		0.89147	0.55956
0.22477	0.56378		0.5779	18.0917		0.19872	18.2345		0.89227	0.56378
0.22442	0.56802		0.57671	18.2345		0.1825	18.3771		0.89305	0.56802
0.22066	0.57233		0.58179	18.3771		0.18517	18.521		0.89384	0.57233
0.23079	0.57669		0.58238	18.521		0.18732	18.6666		0.89464	0.57669
0.22546	0.58106		0.59655	18.6666		0.18	18.8131		0.89542	0.58106
0.23712	0.58549		0.59226	18.8131		0.17316	18.9597		0.89621	0.58549
0.22293	0.59002		0.60009	18.9597		0.18634	19.1089		0.897	0.59002
0.22723	0.59434		0.59523	19.1089		0.18182	19.2593		0.89775	0.59434
0.23117	0.59884		0.60765	19.2593		0.19374	19.4099		0.89852	0.59884
0.22881	0.60342		0.61281	19.4099		0.19305	19.5616		0.8993	0.60342
0.24377	0.60801		0.60742	19.5616		0.1838	19.7163		0.90007	0.60801
0.21673	0.61261		0.62073	19.7163		0.19822	19.8696		0.90083	0.61261
0.21982	0.61719		0.61458	19.8696		0.19232	20.0275		0.90158	0.61719
0.22804	0.62192		0.61611	20.0275		0.2018	20.1858		0.90235	0.62192
0.21168	0.6267		0.61883	20.1858		0.2006	20.3415		0.90312	0.6267
0.21316	0.63143		0.62544	20.3415		0.20323	20.498		0.90387	0.63143
0.21932	0.63625		0.6231	20.498		0.20994	20.6601		0.90462	0.63625
0.21381	0.64102		0.63255	20.6601		0.21266	20.8239		0.90536	0.64102
0.22691	0.64591		0.63162	20.8239		0.21497	20.9877		0.90611	0.64591
0.22076	0.65088		0.63105	20.9877		0.21127	21.1516		0.90686	0.65088
0.20675	0.65582		0.63985	21.1516		0.21325	21.3184		0.9076	0.65582
0.20197	0.66081		0.63334	21.3184		0.21299	21.4846		0.90834	0.66081
0.20303	0.66589		0.64543	21.4846		0.21575	21.6532		0.90908	0.66589
0.22398	0.67096		0.64946	21.6532		0.21493	21.8235		0.90982	0.67096
0.22994	0.67607		0.64611	21.8235		0.2276	21.9937		0.91055	0.67607
0.22286	0.68131		0.64087	21.9937		0.23724	22.1673		0.91129	0.68131
0.20578	0.68646		0.63862	22.1673		0.24172	22.3406		0.91201	0.68646
0.21422	0.69162		0.64602	22.3406		0.25056	22.5154		0.91273	0.69162
0.20345	0.69686		0.65323	22.5154		0.25718	22.6925		0.91344	0.69686
0.23132	0.70219		0.65768	22.6925		0.25321	22.8712		0.91416	0.70219
0.21323	0.70756		0.66114	22.8712		0.28533	23.0497		0.91488	0.70756
0.22527	0.71296		0.67376	23.0497		0.27451	23.2301		0.91559	0.71296
0.21413	0.71842		0.66638	23.2301		0.30089	23.413		0.91631	0.71842
0.21437	0.7239		0.66188	23.413		0.30998	23.5975		0.91701	0.7239
0.21284	0.72939		0.67187	23.5975		0.29953	23.7812		0.91771	0.72939
0.21451	0.73501		0.67059	23.7812		0.30234	23.9687		0.91842	0.73501
0.2095	0.74077		0.67584	23.9687		0.32104	24.1563		0.91914	0.74077
0.20545	0.74638		0.67117	24.1563		0.40509	24.3459		0.91984	0.74638
0.20498	0.75198		0.67487	24.3459		0.41662	24.5387		0.92052	0.75198
0.2188	0.75771		0.67458	24.5387		0.42505	24.7297		0.92121	0.75771
0.20918	0.76347		0.67388	24.7297		0.42999	24.9237		0.9219	0.76347
0.21016	0.76935		0.68561	24.9237		0.44706	25.1202		0.92259	0.76935
0.20125	0.77525		0.69016	25.1202		0.43558	25.3176		0.92328	0.77525
0.2087	0.78118		0.6915	25.3176		0.45259	25.5147		0.92396	0.78118
0.20595	0.78714		0.69312	25.5147		0.4545	25.7148		0.92464	0.78714
0.21137	0.79318		0.69933	25.7148		0.46414	25.9143		0.92532	0.79318
0.21613	0.79932		0.71172	25.9143		0.47185	26.118		0.92601	0.79932
0.21205	0.80543		0.72383	26.118		0.47145	26.3258		0.92668	0.80543
0.21076	0.81152		0.73244	26.3258		0.47838	26.5317		0.92734	0.81152
0.2137	0.81772		0.7397	26.5317		0.48553	26.7387		0.92801	0.81772
0.20604	0.82394		0.74238	26.7387		0.47944	26.9494		0.92867	0.82394
0.2052	0.83028		0.75208	26.9494		0.48511	27.1618		0.92934	0.83028
0.21302	0.83665		0.75427	27.1618		0.49724	27.3742		0.93	0.83665
0.22101	0.84302		0.75523	27.3742		0.51188	27.5886		0.93066	0.84302
0.20528	0.84948		0.76743	27.5886		0.54026	27.8017		0.93131	0.84948
0.2016	0.85604		0.77335	27.8017		0.53003	28.0204		0.93197	0.85604
0.21109	0.86262		0.78087	28.0204		0.5473	28.2427		0.93263	0.86262
0.22028	0.86922		0.78371	28.2427		0.57097	28.4649		0.93327	0.86922
0.22319	0.87587		0.79553	28.4649		0.57226	28.688		0.93392	0.87587
0.22253	0.88258		0.78914	28.688		0.58605	28.917		0.93456	0.88258
0.21978	0.88937		0.80189	28.917		0.57703	29.1435		0.93521	0.88937
0.21947	0.89627		0.80737	29.1435		0.6031	29.3689		0.93586	0.89627
0.22498	0.90315		0.83076	29.3689		0.62307	29.5994		0.9365	0.90315
0.20885	0.90987		0.86208	29.5994		0.63847	29.8321		0.93711	0.90987
0.20952	0.91694		0.89649	29.8321		0.65	30.0668		0.93775	0.91694
0.22436	0.924		0.894	30.0668		0.67484	30.303		0.93839	0.924
0.22719	0.93113		0.89789	30.303		0.68197	30.5402		0.93902	0.93113
0.20402	0.9383		0.90302	30.5402		0.70087	30.7792		0.93965	0.9383
0.19445	0.94536		0.91309	30.7792		0.72232	31.0204		0.94026	0.94536
0.22015	0.95257		0.92437	31.0204		0.72693	31.2647		0.94088	0.95257
0.21483	0.96001		0.92974	31.2647		0.74152	31.5083		0.94151	0.96001
0.20779	0.96748		0.91965	31.5083		0.73814	31.7511		0.94213	0.96748
0.2031	0.97487		0.92339	31.7511		0.75251	32.0052		0.94274	0.97487
0.2157	0.98241		0.92703	32.0052		0.74987	32.2566		0.94336	0.98241
0.20888	0.99		0.93176	32.2566		0.77239	32.5088		0.94397	0.99
0.21829	0.99762		0.94692	32.5088		0.77716	32.7636		0.94458	0.99762
0.21141	1.00526		0.93968	32.7636		0.79322	33.0216		0.94519	1.00526
0.18854	1.01295		0.94881	33.0216		0.81475	33.282		0.94579	1.01295
0.20338	1.02075		0.95338	33.282		0.82553	33.5417		0.94639	1.02075
0.20375	1.02866		0.94826	33.5417		0.81814	33.8013		0.947	1.02866
0.2048	1.03659		0.94869	33.8013		0.83078	34.0647		0.94759	1.03659
0.1974	1.04453		0.95489	34.0647		0.82901	34.3363		0.94819	1.04453
0.19302	1.05255		0.9676	34.3363		0.84649	34.6094		0.94878	1.05255
0.1763	1.06061		0.98121	34.6094		0.82705	34.8793		0.94937	1.06061
0.18882	1.0688		0.98437	34.8793		0.84156	35.1521		0.94996	1.0688
0.19648	1.07709		0.98668	35.1521		0.8518	35.4293		0.95055	1.07709
0.19165	1.08541		0.98415	35.4293		0.85597	35.7067		0.95114	1.08541
0.19153	1.09372		0.98505	35.7067		0.85903	35.9884		0.95172	1.09372
0.17785	1.10207		0.99711	35.9884		0.85588	36.2693		0.95229	1.10207
0.19613	1.11069		1.01052	36.2693		0.87182	36.5508		0.95288	1.11069
0.19055	1.11931		1.00066	36.5508		0.87764	36.8362		0.95346	1.11931
0.18904	1.12783		1.00925	36.8362		0.8813	37.1302		0.95403	1.12783
0.19784	1.13656		1.02273	37.1302		0.87661	37.4209		0.9546	1.13656
0.18855	1.14518		1.01325	37.4209		0.88268	37.7152		0.95516	1.14518
0.19914	1.15409		1.03576	37.7152		0.89172	38.0112		0.95573	1.15409
0.20083	1.16311		1.01148	38.0112		0.88242	38.3074		0.95631	1.16311
0.20189	1.17202		1.01998	38.3074		0.90318	38.6101		0.95687	1.17202
0.20226	1.18107		1.07987	38.6101		0.90507	38.9133		0.95743	1.18107
0.20949	1.19007		1.08961	38.9133		0.93097	39.2182		0.95798	1.19007
0.19457	1.19931		1.08579	39.2182		0.92847	39.5249		0.95854	1.19931
0.19987	1.20871		1.09645	39.5249		0.92438	39.8336		0.95911	1.20871
0.21442	1.21805		1.09926	39.8336		0.94137	40.1483		0.95966	1.21805
0.20462	1.22743		1.10408	40.1483		0.95961	40.4581		0.96021	1.22743
0.207	1.23686		1.11522	40.4581		0.96057	40.7752		0.96076	1.23686
0.2083	1.24642		1.10987	40.7752		0.98435	41.1		0.96131	1.24642
0.23383	1.2561		1.1133	41.1		0.99514	41.4231		0.96186	1.2561
0.20187	1.26579		1.10496	41.4231		1.00239	41.7468		0.9624	1.26579
0.22509	1.2755		1.1193	41.7468		1.02492	42.074		0.96294	1.2755
0.22773	1.28561		1.11725	42.074		1.02902	42.4063		0.96349	1.28561
0.21614	1.29558		1.10855	42.4063		1.02225	42.7419		0.96403	1.29558
0.22313	1.3053		1.10843	42.7419		1.04633	43.0752		0.96455	1.3053
0.22858	1.31542		1.11706	43.0752		1.09409	43.4149		0.96509	1.31542
0.22996	1.32566		1.11365	43.4149		1.10658	43.7527		0.96562	1.32566
0.24179	1.33589		1.11714	43.7527		1.09807	44.097		0.96615	1.33589
0.2312	1.3461		1.11856	44.097		1.09633	44.4499		0.96668	1.3461
0.21914	1.35638		1.11676	44.4499		1.10291	44.7917		0.9672	1.35638
0.2167	1.36705		1.12582	44.7917		1.09941	45.1434		0.96773	1.36705
0.22314	1.37774		1.11639	45.1434		1.1061	45.496		0.96826	1.37774
0.22738	1.38837		1.11971	45.496		1.10097	45.8535		0.96878	1.38837
0.22985	1.39904		1.11253	45.8535		1.1034	46.2204		0.96929	1.39904
0.23236	1.40988		1.12383	46.2204		1.0987	46.5832		0.96981	1.40988
0.21173	1.42083		1.11021	46.5832		1.09922	46.9453		0.97032	1.42083
0.21275	1.4318		1.12414	46.9453		1.10648	47.3108		0.97084	1.4318
0.2149	1.44286		1.10587	47.3108		1.10638	47.6812		0.97135	1.44286
0.21279	1.45408		1.11062	47.6812		1.09584	48.0557		0.97186	1.45408
0.22104	1.46552		1.11593	48.0557		1.10913	48.4318		0.97237	1.46552
0.21546	1.47673		1.10906	48.4318		1.10092	48.813		0.97287	1.47673
0.21012	1.48809		1.10523	48.813		1.09755	49.1957		0.97337	1.48809
0.22539	1.4996		1.11674	49.1957		1.1031	49.5805		0.97387	1.4996
0.22015	1.51123		1.11209	49.5805		1.09459	49.9724		0.97437	1.51123
0.22275	1.52301		1.11176	49.9724		1.08731	50.3663		0.97488	1.52301
0.20926	1.53481		1.12486	50.3663		1.09784	50.7524		0.97537	1.53481
0.22197	1.54666		1.10347	50.7524		1.1011	51.147		0.97586	1.54666
0.22448	1.55856		1.11348	51.147		1.10055	51.5571		0.97635	1.55856
0.2342	1.57056		1.10842	51.5571		1.09771	51.9637		0.97684	1.57056
0.22407	1.58285		1.12015	51.9637		1.1067	52.3727		0.97733	1.58285
0.22932	1.5952		1.11229	52.3727		1.11473	52.7852		0.97783	1.5952
0.23481	1.60754		1.1134	52.7852		1.12341	53.1984		0.97831	1.60754
0.23047	1.61999		1.10986	53.1984		1.10689	53.6114		0.97879	1.61999
0.23428	1.63267		1.1186	53.6114		1.11279	54.0328		0.97928	1.63267
0.21948	1.64533		1.124	54.0328		1.10402	54.4594		0.97976	1.64533
0.22627	1.65797		1.11834	54.4594		1.10439	54.8881		0.98023	1.65797
0.2057	1.67088		1.12148	54.8881		1.10575	55.3406		0.98071	1.67088
0.22588	1.68388		1.11833	55.3406		1.10836	55.7307		0.98119	1.68388
0.22169	1.69661		1.11326	55.7307		1.11618	55.7535		0.98165	1.69661
0.22117	1.70976		1.12117	55.7535		1.11537	55.7757		0.98212	1.70976
0.19719	1.72325		1.12978	55.7757		1.12338	55.7974		0.9826	1.72325
0.21037	1.73672		1.11456	55.7974		1.1176	55.8187		0.98307	1.73672
0.20974	1.75013		1.11163	55.8187		1.10688	55.8395		0.98353	1.75013
0.20033	1.76373		1.11925	55.8395		1.09782	55.8599		0.984	1.76373
0.21446	1.77716		1.10723	55.8599		1.1028	55.8798		0.98445	1.77716
0.2056	1.79112		1.11254	55.8798		1.10562	55.8992		0.98492	1.79112
0.21586	1.80518		1.11161	55.8992		1.10394	55.9182		0.98538	1.80518
0.22814	1.8191		1.10665	55.9182		1.09927	55.9367		0.98584	1.8191
0.22423	1.83322		1.11326	55.9367		1.10031	55.9548		0.98629	1.83322
0.2292	1.84754		1.10428	55.9548		1.11228	55.9724		0.98675	1.84754
0.23117	1.86192		1.11133	55.9724					0.9872	1.86192
0.22015	1.87635								0.98766	1.87635
0.23011	1.89088								0.9881	1.89088
0.22169	1.90564								0.98855	1.90564
0.21392	1.92036								0.989	1.92036
0.22171	1.93532								0.98944	1.93532
0.21195	1.95044								0.98989	1.95044
0.20565	1.96552								0.99033	1.96552
0.21745	1.9808								0.99077	1.9808
0.20028	1.99596								0.9912	1.99596
0.20642	2.01144								0.99163	2.01144
0.20369	2.02735								0.99208	2.02735
0.20007	2.04344								0.99252	2.04344
0.19936	2.05911								0.99294	2.05911
0.20698	2.07496								0.99337	2.07496
0.20823	2.09106								0.9938	2.09106
0.21847	2.10737								0.99423	2.10737
0.23	2.12377								0.99465	2.12377
0.20496	2.14034								0.99508	2.14034
0.2035	2.15694								0.9955	2.15694
0.20947	2.17369								0.99592	2.17369
0.20353	2.19067								0.99634	2.19067
0.21769	2.20775								0.99676	2.20775
0.20439	2.2248								0.99717	2.2248
0.22197	2.24206								0.99758	2.24206
0.2171	2.25953								0.998	2.25953
0.2157	2.27724								0.99841	2.27724
0.22042	2.29562								0.99884	2.29562
0.23975	2.31308								0.99924	2.31308
0.21095	2.33069								0.99964	2.33069
0.20639	2.34882								1.00004	2.34882
0.21005	2.36718								1.00045	2.36718
0.22069	2.38562								1.00085	2.38562
0.22851	2.404								1.00125	2.404
0.22405	2.42271								1.00165	2.42271
0.21972	2.44181								1.00205	2.44181
0.22468	2.46069								1.00245	2.46069
0.20681	2.4802								1.00285	2.4802
0.20551	2.49957								1.00324	2.49957
0.21968	2.51888								1.00363	2.51888
0.23075	2.53841								1.00402	2.53841
0.21507	2.55821								1.00441	2.55821
0.21388	2.5781								1.0048	2.5781
0.22646	2.59813								1.00519	2.59813
0.22578	2.61828								1.00557	2.61828
0.22395	2.63852								1.00595	2.63852
0.23278	2.65934								1.00634	2.65934
0.22705	2.68003								1.00672	2.68003
0.22983	2.70084								1.0071	2.70084
0.23814	2.72192								1.00748	2.72192
0.21484	2.7433								1.00786	2.7433
0.2287	2.76464								1.00823	2.76464
0.22805	2.78617								1.00861	2.78617
0.23898	2.8079								1.00898	2.8079
0.25946	2.82982								1.00935	2.82982
0.23366	2.85188								1.00972	2.85188
0.22911	2.87417								1.01009	2.87417
0.22505	2.89652								1.01046	2.89652
0.2649	2.91908								1.01083	2.91908
0.25058	2.94191								1.01119	2.94191
0.25789	2.96466								1.01155	2.96466
0.24186	2.98774								1.01192	2.98774
0.26198	3.01116								1.01228	3.01116
0.2521	3.03481								1.01264	3.03481
0.27058	3.05848								1.013	3.05848
0.2887	3.08184								1.01335	3.08184
0.26167	3.10614								1.01371	3.10614
0.26914	3.1305								1.01407	3.1305
0.32644	3.15488								1.01442	3.15488
0.28031	3.17974								1.01478	3.17974
0.26919	3.20384								1.01512	3.20384
0.2914	3.22901								1.01547	3.22901
0.29033	3.25458								1.01582	3.25458
0.31382	3.27997								1.01617	3.27997
0.29111	3.30537								1.01651	3.30537
0.32781	3.33127								1.01686	3.33127
0.33337	3.35736								1.0172	3.35736
0.29827	3.3835								1.01755	3.3835
0.32859	3.40976								1.01789	3.40976
0.31249	3.43658								1.01823	3.43658
0.34862	3.46343								1.01857	3.46343
0.34947	3.49041								1.0189	3.49041
0.33452	3.51756								1.01924	3.51756
0.36117	3.54495								1.01957	3.54495
0.35143	3.57295								1.01991	3.57295
0.35287	3.60091								1.02024	3.60091
0.35324	3.6289								1.02058	3.6289
0.35636	3.6571								1.0209	3.6571
0.35343	3.68568								1.02123	3.68568
0.37953	3.7144								1.02156	3.7144
0.3588	3.74329								1.02189	3.74329
0.37268	3.77259								1.02221	3.77259
0.36238	3.8022								1.02254	3.8022
0.38773	3.83167								1.02286	3.83167
0.37423	3.86195								1.02319	3.86195
0.36946	3.89195								1.02351	3.89195
0.39612	3.92215								1.02382	3.92215
0.39906	3.95297								1.02415	3.95297
0.3807	3.98376								1.02446	3.98376
0.41145	4.01488								1.02478	4.01488
0.38389	4.04636								1.0251	4.04636
0.39852	4.07797								1.02541	4.07797
0.40153	4.10958								1.02572	4.10958
0.40384	4.14187								1.02604	4.14187
0.42992	4.17415								1.02635	4.17415
0.42217	4.20667								1.02666	4.20667
0.41206	4.23959								1.02697	4.23959
0.40153	4.27291								1.02728	4.27291
0.43199	4.30636								1.02758	4.30636
0.42429	4.33949								1.02788	4.33949
0.42748	4.37342								1.02819	4.37342
0.43536	4.40816								1.0285	4.40816
0.42308	4.44227								1.0288	4.44227
0.43591	4.47655								1.0291	4.47655
0.41414	4.51141								1.0294	4.51141
0.41849	4.54711								1.0297	4.54711
0.44006	4.58334								1.03	4.58334
0.43309	4.619								1.0303	4.619
0.43615	4.6548								1.0306	4.6548
0.47182	4.69124								1.03089	4.69124
0.47213	4.72805								1.03119	4.72805
0.45599	4.76491								1.03148	4.76491
0.46237	4.80216								1.03177	4.80216
0.45358	4.84031								1.03207	4.84031
0.45575	4.87795								1.03236	4.87795
0.46879	4.91553								1.03264	4.91553
0.46202	4.95422								1.03293	4.95422
0.44949	4.99314								1.03322	4.99314
0.44099	5.03201								1.03351	5.03201
0.45644	5.07144								1.0338	5.07144
0.45087	5.11127								1.03408	5.11127
0.46974	5.15072								1.03436	5.15072
0.46536	5.19096								1.03464	5.19096
0.46607	5.23205								1.03493	5.23205
0.46912	5.27316								1.03521	5.27316
0.46203	5.31413								1.03549	5.31413
0.47166	5.35592								1.03577	5.35592
0.47346	5.39765								1.03605	5.39765
0.46361	5.43972								1.03633	5.43972
0.46757	5.4821								1.0366	5.4821
0.46326	5.52487								1.03688	5.52487
0.49026	5.5686								1.03715	5.5686
0.47099	5.6118								1.03743	5.6118
0.47491	5.65549								1.0377	5.65549
0.47466	5.6998								1.03797	5.6998
0.48992	5.74434								1.03824	5.74434
0.49243	5.78866								1.03851	5.78866
0.50656	5.83431								1.03878	5.83431
0.51546	5.88033								1.03905	5.88033
0.51236	5.92636								1.03932	5.92636
0.5043	5.97266								1.03958	5.97266
0.52674	6.01972								1.03985	6.01972
0.49969	6.06665								1.04011	6.06665
0.49386	6.11399								1.04038	6.11399
0.5041	6.16198								1.04064	6.16198
0.50971	6.21027								1.04091	6.21027
0.50704	6.25877								1.04117	6.25877
0.50818	6.30761								1.04143	6.30761
0.50476	6.35691								1.04169	6.35691
0.51067	6.40683								1.04195	6.40683
0.52027	6.45743								1.04221	6.45743
0.51331	6.50691								1.04246	6.50691
0.53471	6.5578								1.04272	6.5578
0.54215	6.60981								1.04297	6.60981
0.55117	6.66178								1.04323	6.66178
0.55693	6.71392								1.04349	6.71392
0.53595	6.76628								1.04374	6.76628
0.5606	6.81913								1.04399	6.81913
0.56494	6.87272								1.04424	6.87272
0.56216	6.92711								1.0445	6.92711
0.57726	6.98108								1.04475	6.98108
0.57369	7.03555								1.045	7.03555
0.56263	7.0904								1.04524	7.0904
0.58992	7.14574								1.04549	7.14574
0.5961	7.20199								1.04574	7.20199
0.60761	7.25814								1.04598	7.25814
0.59615	7.31485								1.04623	7.31485
0.60477	7.37225								1.04648	7.37225
0.60303	7.43027								1.04672	7.43027
0.59455	7.4887								1.04697	7.4887
0.59347	7.54688								1.04721	7.54688
0.61614	7.60591								1.04745	7.60591
0.59026	7.66514								1.04769	7.66514
0.58701	7.72441								1.04793	7.72441
0.60415	7.78648								1.04817	7.78648
0.59498	7.84843								1.04842	7.84843
0.5904	7.90974								1.04865	7.90974
0.60652	7.97099								1.04889	7.97099
0.61337	8.03314								1.04913	8.03314
0.61654	8.09611								1.04936	8.09611
0.64275	8.15827								1.04959	8.15827
0.62756	8.22221								1.04983	8.22221
0.63858	8.28769								1.05007	8.28769
0.64045	8.35219								1.0503	8.35219
0.6439	8.41824								1.05054	8.41824
0.64851	8.48427								1.05077	8.48427
0.63747	8.55059								1.051	8.55059
0.65722	8.61742								1.05123	8.61742
0.65069	8.68444								1.05146	8.68444
0.67767	8.7537								1.05169	8.7537
0.67352	8.82177								1.05192	8.82177
0.65978	8.88996								1.05215	8.88996
0.66579	8.95974								1.05238	8.95974
0.66805	9.02997								1.0526	9.02997
0.67395	9.10014								1.05283	9.10014
0.6645	9.17155								1.05306	9.17155
0.66621	9.24385								1.05328	9.24385
0.67597	9.31627								1.05351	9.31627
0.67497	9.38918								1.05373	9.38918
0.67644	9.46357								1.05396	9.46357
0.67363	9.53764								1.05418	9.53764
0.6766	9.61185								1.0544	9.61185
0.68649	9.68784								1.05463	9.68784
0.66661	9.763								1.05484	9.763
0.66996	9.83984								1.05507	9.83984
0.68263	9.91719								1.05529	9.91719
0.68191	9.99416								1.05551	9.99416
0.67595	10.0709								1.05572	10.0709
0.67715	10.151								1.05594	10.151
0.68122	10.2312								1.05616	10.2312
0.67508	10.3113								1.05638	10.3113
0.6757	10.3919								1.0566	10.3919
0.67922	10.474								1.05681	10.474
0.68347	10.5559								1.05703	10.5559
0.67956	10.6383								1.05724	10.6383
0.68844	10.7215								1.05746	10.7215
0.7033	10.8054								1.05767	10.8054
0.68867	10.8887								1.05788	10.8887
0.69835	10.9751								1.0581	10.9751
0.69888	11.0619								1.05831	11.0619
0.70032	11.1487								1.05852	11.1487
0.70707	11.2365								1.05874	11.2365
0.69969	11.324								1.05895	11.324
0.71575	11.4124								1.05916	11.4124
0.70898	11.5021								1.05937	11.5021
0.70579	11.5925								1.05958	11.5925
0.70692	11.683								1.05979	11.683
0.70486	11.7747								1.06	11.7747
0.70904	11.8671								1.0602	11.8671
0.71054	11.9602								1.06041	11.9602
0.70603	12.0541								1.06062	12.0541
0.72361	12.1486								1.06083	12.1486
0.70759	12.2443								1.06103	12.2443
0.71519	12.3408								1.06124	12.3408
0.72558	12.4372								1.06145	12.4372
0.73812	12.5335								1.06165	12.5335
0.72864	12.6319								1.06185	12.6319
0.73394	12.7307								1.06206	12.7307
0.75584	12.8302								1.06226	12.8302
0.72987	12.9314								1.06246	12.9314
0.74123	13.035								1.06267	13.035
0.74283	13.1349								1.06287	13.1349
0.74778	13.2375								1.06307	13.2375
0.74233	13.3414								1.06327	13.3414
0.74673	13.4458								1.06347	13.4458
0.7476	13.5521								1.06368	13.5521
0.75924	13.6585								1.06388	13.6585
0.7664	13.7652								1.06408	13.7652
0.78069	13.8726								1.06428	13.8726
0.78092	13.9814								1.06448	13.9814
0.78976	14.0917								1.06468	14.0917
0.79006	14.2019								1.06487	14.2019
0.78333	14.3138								1.06507	14.3138
0.78852	14.4261								1.06527	14.4261
0.7913	14.5378								1.06547	14.5378
0.78663	14.6528								1.06567	14.6528
0.80612	14.7681								1.06586	14.7681
0.81401	14.8837								1.06606	14.8837
0.81826	14.9999								1.06625	14.9999
0.81071	15.1169								1.06645	15.1169
0.82132	15.2355								1.06664	15.2355
0.8168	15.3564								1.06684	15.3564
0.81638	15.477								1.06704	15.477
0.82184	15.5971								1.06723	15.5971
0.82351	15.7189								1.06742	15.7189
0.84041	15.843								1.06762	15.843
0.8406	15.967								1.06781	15.967
0.83828	16.0917								1.068	16.0917
0.83111	16.2179								1.0682	16.2179
0.84183	16.3449								1.06839	16.3449
0.84451	16.4737								1.06858	16.4737
0.84065	16.603								1.06878	16.603
0.83921	16.7316								1.06897	16.7316
0.84698	16.8607								1.06915	16.8607
0.83075	16.9956								1.06935	16.9956
0.83727	17.1304								1.06954	17.1304
0.84559	17.2651								1.06973	17.2651
0.84288	17.4002								1.06993	17.4002
0.85989	17.5366								1.07012	17.5366
0.87076	17.6729								1.0703	17.6729
0.87293	17.8122								1.0705	17.8122
0.88564	17.9522								1.07069	17.9522
0.87848	18.0926								1.07087	18.0926
0.87992	18.2349								1.07106	18.2349
0.88332	18.3771								1.07125	18.3771
0.88243	18.5225								1.07144	18.5225
0.88367	18.6663								1.07163	18.6663
0.8799	18.8093								1.07181	18.8093
0.89732	18.9611								1.07201	18.9611
0.89089	19.1094								1.0722	19.1094
0.89347	19.2597								1.07238	19.2597
0.90382	19.4109								1.07257	19.4109
0.90219	19.5622								1.07276	19.5622
0.92273	19.7162								1.07295	19.7162
0.93952	19.8705								1.07313	19.8705
0.93803	20.0264								1.07332	20.0264
0.94338	20.1839								1.07351	20.1839
0.9407	20.3423								1.07369	20.3423
0.94046	20.5012								1.07388	20.5012
0.99228	20.6624								1.07407	20.6624
1.00796	20.8248								1.07425	20.8248
1.01831	20.9878								1.07444	20.9878
1.03181	21.1519								1.07463	21.1519
1.03421	21.3191								1.07481	21.3191
1.02504	21.486								1.075	21.486
1.01695	21.6542								1.07518	21.6542
1.03263	21.8241								1.07537	21.8241
1.03405	21.9944								1.07555	21.9944
1.02778	22.1689								1.07574	22.1689
1.03697	22.3429								1.07593	22.3429
1.0363	22.5169								1.07611	22.5169
1.03606	22.6925								1.0763	22.6925
1.03746	22.8708								1.07648	22.8708
1.0348	23.0524								1.07667	23.0524
1.03796	23.2329								1.07685	23.2329
1.04142	23.4136								1.07704	23.4136
1.03326	23.5972								1.07722	23.5972
1.04385	23.7831								1.07741	23.7831
1.04372	23.9708								1.07759	23.9708
1.04722	24.1588								1.07778	24.1588
1.05504	24.3476								1.07796	24.3476
1.05002	24.5386								1.07815	24.5386
1.04459	24.731								1.07833	24.731
1.05185	24.924								1.07852	24.924
1.05625	25.1195								1.0787	25.1195
1.04678	25.3171								1.07889	25.3171
1.05093	25.5156								1.07907	25.5156
1.06022	25.7162								1.07926	25.7162
1.05191	25.9148								1.07944	25.9148
1.05432	26.1172								1.07962	26.1172
1.05559	26.3253								1.07981	26.3253
1.05491	26.5347								1.08	26.5347
1.05266	26.7423								1.08018	26.7423
1.04987	26.9501								1.08037	26.9501
1.0522	27.1603								1.08055	27.1603
1.05181	27.3737								1.08074	27.3737
1.0602	27.5887								1.08092	27.5887
1.05195	27.8064								1.08111	27.8064
1.06115	28.024								1.08129	28.024
1.05396	28.2431								1.08148	28.2431
1.03989	28.4657								1.08166	28.4657
1.0538	28.689								1.08185	28.689
1.05746	28.9132								1.08203	28.9132
1.05101	29.1403								1.08222	29.1403
1.05825	29.3702								1.08241	29.3702
1.06464	29.6017								1.0826	29.6017
1.06928	29.834								1.08278	29.834
1.0733	30.0661								1.08297	30.0661
1.0705	30.3008								1.08315	30.3008
1.06557	30.5391								1.08334	30.5391
1.06804	30.78								1.08353	30.78
1.06091	31.0219								1.08371	31.0219
1.0715	31.2644								1.0839	31.2644
1.07008	31.5074								1.08409	31.5074
1.05928	31.753								1.08427	31.753
1.06099	32.006								1.08446	32.006
1.06311	32.2598								1.08465	32.2598
1.06165	32.5112								1.08484	32.5112
1.06185	32.7639								1.08503	32.7639
1.0629	33.0217								1.08522	33.0217
1.06643	33.2826								1.08541	33.2826
1.06372	33.5422								1.08559	33.5422
1.06979	33.8085								1.08578	33.8085
1.07334	34.0755								1.08598	34.0755
1.06594	34.3358								1.08616	34.3358
1.07547	34.6094								1.08635	34.6094
1.07886	34.8792								1.08654	34.8792
1.08593	35.1548								1.08673	35.1548
1.08658	35.4344								1.08693	35.4344
1.08602	35.7081								1.08711	35.7081
1.086	35.9892								1.08731	35.9892
1.0855	36.2709								1.0875	36.2709
1.09174	36.5549								1.08769	36.5549
1.0952	36.8429								1.08788	36.8429
1.09485	37.1344								1.08808	37.1344
1.09374	37.4221								1.08827	37.4221
1.09116	37.7144								1.08846	37.7144
1.09201	38.011								1.08865	38.011
1.08864	38.3102								1.08885	38.3102
1.08299	38.6126								1.08904	38.6126
1.08555	38.9121								1.08923	38.9121
1.08925	39.2201								1.08943	39.2201
1.09232	39.5312								1.08963	39.5312
1.09021	39.8373								1.08982	39.8373
1.08603	40.1479								1.09002	40.1479
1.0901	40.4639								1.09021	40.4639
1.08773	40.7816								1.09041	40.7816
1.0983	41.1011								1.09061	41.1011
1.0972	41.4249								1.09081	41.4249
1.09451	41.7481								1.091	41.7481
1.09084	42.0762								1.0912	42.0762
1.09245	42.4077								1.0914	42.4077
1.08495	42.7405								1.0916	42.7405
1.07944	43.0733								1.0918	43.0733
1.08038	43.4112								1.092	43.4112
1.08305	43.7542								1.0922	43.7542
1.07886	44.0987								1.0924	44.0987
1.06949	44.4432								1.0926	44.4432
1.08263	44.7904								1.0928	44.7904
1.0787	45.1416								1.09301	45.1416
1.0808	45.4972								1.09321	45.4972
1.07888	45.8558								1.09342	45.8558
1.08762	46.2159								1.09362	46.2159
1.07866	46.5763								1.09382	46.5763
1.08494	46.9379								1.09403	46.9379
1.07951	47.3068								1.09423	47.3068
1.08281	47.6815								1.09444	47.6815
1.08213	48.0567								1.09465	48.0567
1.08096	48.4327								1.09486	48.4327
1.08887	48.8081								1.09506	48.8081
1.0903	49.1926								1.09527	49.1926
1.0927	49.5847								1.09548	49.5847
1.08745	49.9734								1.09569	49.9734
1.07169	50.3708								1.09591	50.3708
1.0917	50.7644								1.09612	50.7644
1.0915	51.1584								1.09633	51.1584
1.08839	51.558								1.09654	51.558
1.08194	51.9655								1.09675	51.9655
1.08147	52.3716								1.09697	52.3716
1.0827	52.7776								1.09718	52.7776
1.08106	53.1902								1.09739	53.1902
1.08106	53.6135								1.09761	53.6135
1.08326	54.0372								1.09783	54.0372
1.07901	54.4645								1.09805	54.4645
1.08109	54.8908								1.09827	54.8908
1.08228	55.3417								1.09849	55.3417
1.08705	55.7348								1.09869	55.7348
1.08472	55.7574								1.0987	55.7574
1.08644	55.7796								1.09872	55.7796
1.08654	55.8012								1.09873	55.8012
1.08616	55.8224								1.09874	55.8224
1.08606	55.8431								1.09875	55.8431
1.09345	55.8633								1.09876	55.8633
1.08896	55.8831								1.09877	55.8831
1.09015	55.9025								1.09878	55.9025
1.09873	55.9213								1.09879	55.9213
1.09826	55.9398								1.0988	55.9398
1.09886	55.9578								1.09881	55.9578
1.08982	55.9753								1.09881	55.9753
									1.09882	55.9925
