# Supplementary material for: The shelterin component TRF2 mediates columnar stacking of human telomeric chromatin
Source: EMBO J. 2023 Dec 14;43(1):87–111. doi: 10.1038/s44318-023-00002-3 (PMC10883271; doi:10.1038/s44318-023-00002-3)
Supplement: Supplementary file 8 — Expanded View Figures Source Data [file 44318_2023_2_MOESM8_ESM.zip › EMBOJ-2023-114491_Source data_Expanded View/Figure Expanded View 4/EV4C/Numerical Data_Figure EV4C _#Telo-18# 100nM TRF2-DN.xlsx]

## Sheet: Sheet1
curve 1 (bottom)			curve 2	(2nd from bottom)		curve 3 (middle)			curve 4 (2nd from top)			curve 5 (top)			DNA WLC	dashed line
Extension, mm	Force, pN		Extension, mm	Force, pN		Extension, mm	Force, pN		Extension, mm	Force, pN		Extension, mm	Force, pN		Extension, mm	Force, pN
0.02153	0.04037		0.0891	0.0404		0.20112	0.0404		0.0829	0.0404		0.14582	0.0404		0.31685	0.04037
0.01613	0.04037		0.07278	0.0404		0.20801	0.0404		0.06769	0.0404		0.13975	0.0404		0.31685	0.04037
0.01767	0.04034		0.06964	0.04037		0.19115	0.04037		0.07749	0.04037		0.14797	0.04037		0.31654	0.04034
0.02081	0.04018		0.07595	0.04022		0.20338	0.04022		0.08473	0.04022		0.14334	0.04022		0.31501	0.04018
0.01762	0.03976		0.07158	0.03979		0.20052	0.03979		0.08335	0.03979		0.14128	0.03979		0.31082	0.03976
0.01732	0.0391		0.06797	0.03913		0.19872	0.03913		0.08666	0.03913		0.14802	0.03913		0.3042	0.0391
0.03072	0.03832		0.07635	0.03835		0.20141	0.03835		0.08012	0.03835		0.1443	0.03835		0.29605	0.03832
0.02037	0.03766		0.06902	0.03768		0.20338	0.03768		0.07653	0.03768		0.14696	0.03768		0.28904	0.03766
0.0275	0.0372		0.07234	0.03722		0.20296	0.03722		0.08454	0.03722		0.14516	0.03722		0.28405	0.0372
0.03966	0.03699		0.08252	0.03698		0.19749	0.03698		0.08594	0.03698		0.14223	0.03698		0.28171	0.03699
0.03363	0.03699		0.07336	0.03692		0.20623	0.03692		0.08811	0.03692		0.14172	0.03692		0.28169	0.03699
0.02263	0.03699		0.06635	0.03691		0.20377	0.03691		0.08196	0.03691		0.14159	0.03691		0.28168	0.03699
0.05574	0.03698		0.0756	0.03691		0.20418	0.03691		0.07432	0.03691		0.14084	0.03691		0.28166	0.03698
0.03282	0.03698		0.07369	0.03691		0.19671	0.03691		0.08581	0.03691		0.13888	0.03691		0.28164	0.03698
0.0377	0.03698		0.06959	0.03691		0.20426	0.03691		0.08327	0.03691		0.14467	0.03691		0.28162	0.03698
0.04736	0.03698		0.07104	0.03691		0.20148	0.03691		0.08067	0.03691		0.14024	0.03691		0.28161	0.03698
0.06845	0.03698		0.07263	0.03691		0.20125	0.03691		0.07937	0.03691		0.13878	0.03691		0.28159	0.03698
0.04108	0.03698		0.06355	0.03691		0.20624	0.03691		0.08149	0.03691		0.14418	0.03691		0.28157	0.03698
0.05439	0.03698		0.07182	0.03691		0.19959	0.03691		0.07959	0.03691		0.14644	0.03691		0.28156	0.03698
0.05464	0.03697		0.07365	0.03691		0.19641	0.03691		0.07295	0.03691		0.14203	0.03691		0.28154	0.03697
0.07087	0.03697		0.06757	0.03691		0.20163	0.03691		0.08084	0.03691		0.13974	0.03691		0.28153	0.03697
0.07328	0.03697		0.07319	0.03691		0.20923	0.03691		0.07426	0.03691		0.1419	0.03691		0.28151	0.03697
0.0297	0.03697		0.0769	0.03691		0.20092	0.03691		0.07111	0.03691		0.13866	0.03691		0.2815	0.03697
0.03995	0.03697		0.06778	0.03691		0.20505	0.03691		0.08233	0.03691		0.1431	0.03691		0.28148	0.03697
0.06032	0.03697		0.06916	0.03691		0.20282	0.03691		0.08912	0.03691		0.13442	0.03691		0.28147	0.03697
0.04741	0.03697		0.06458	0.03691		0.19444	0.03691		0.07415	0.03691		0.14259	0.03691		0.28145	0.03697
0.0807	0.03697		0.07815	0.03691		0.19952	0.03691		0.08228	0.03691		0.13824	0.03691		0.28144	0.03697
0.0141	0.03696		0.07459	0.03691		0.20168	0.03691		0.08925	0.03691		0.13342	0.03691		0.28143	0.03696
0.04607	0.03696		0.07471	0.03691		0.19739	0.03691		0.07515	0.03691		0.1405	0.03691		0.28141	0.03696
0.01325	0.03696		0.0584	0.03691		0.19428	0.03691		0.07381	0.03691		0.13448	0.03691		0.2814	0.03696
0.02145	0.03696		0.06653	0.03691		0.19791	0.03691		0.07637	0.03691		0.12988	0.03691		0.28139	0.03696
0.00835	0.03696		0.06787	0.03691		0.19299	0.03691		0.07948	0.03691		0.13117	0.03691		0.28137	0.03696
0.01827	0.03696		0.05651	0.03691		0.1964	0.03691		0.07258	0.03691		0.13377	0.03691		0.28136	0.03696
0.0113	0.03696		0.0648	0.03691		0.19804	0.03691		0.06722	0.03691		0.13355	0.03691		0.28135	0.03696
0.01254	0.03696		0.06192	0.03691		0.19372	0.03691		0.07636	0.03691		0.12597	0.03691		0.28134	0.03696
0.01452	0.03695		0.05753	0.03691		0.19359	0.03691		0.0728	0.03691		0.12633	0.03691		0.28132	0.03695
0.01386	0.03695		0.06268	0.03691		0.188	0.03691		0.07548	0.03691		0.12759	0.03691		0.28131	0.03695
0.01505	0.03695		0.04953	0.03691		0.19493	0.03691		0.07709	0.03691		0.13294	0.03691		0.2813	0.03695
0.00351	0.03695		0.05246	0.03691		0.18928	0.03691		0.06264	0.03691		0.12896	0.03691		0.28129	0.03695
0.00115	0.03695		0.04201	0.03691		0.18885	0.03691		0.07204	0.03691		0.12126	0.03691		0.28128	0.03695
0.01731	0.03695		0.05135	0.03691		0.1767	0.03691		0.06261	0.03691		0.12563	0.03691		0.28127	0.03695
0.00388	0.03695		0.04401	0.03691		0.19251	0.03691		0.06383	0.03691		0.12748	0.03691		0.28126	0.03695
0.01053	0.03695		0.0482	0.03691		0.18729	0.03691		0.07027	0.03691		0.11872	0.03691		0.28124	0.03695
0.02095	0.03695		0.04845	0.03691		0.18954	0.03691		0.05858	0.03691		0.12345	0.03691		0.28123	0.03695
0.00823	0.03695		0.04769	0.03691		0.18632	0.03691		0.0595	0.03691		0.11737	0.03691		0.28122	0.03695
0.0063	0.03694		0.03951	0.03691		0.18746	0.03691		0.07118	0.03691		0.12072	0.03691		0.28121	0.03694
0.00972	0.03694		0.03893	0.03691		0.17125	0.03691		0.06674	0.03691		0.12421	0.03691		0.2812	0.03694
0.00362	0.03694		0.03835	0.03691		0.18684	0.03691		0.06024	0.03691		0.12434	0.03691		0.28119	0.03694
0.00947	0.03694		0.03166	0.03691		0.18766	0.03691		0.07195	0.03691		0.1197	0.03691		0.28118	0.03694
0.00777	0.03694		0.03374	0.03691		0.17737	0.03691		0.06402	0.03691		0.11465	0.03691		0.28118	0.03694
0.01373	0.03694		0.03984	0.03691		0.1767	0.03691		0.07597	0.03691		0.11462	0.03691		0.28117	0.03694
0.01707	0.03694		0.0368	0.03691		0.17552	0.03691		0.06241	0.03691		0.11754	0.03691		0.28116	0.03694
0.00304	0.03694		0.03513	0.03691		0.17269	0.03691		0.0644	0.03691		0.11913	0.03691		0.28115	0.03694
0.00421	0.03694		0.01632	0.03691		0.16271	0.03691		0.06625	0.03691		0.11336	0.03691		0.28114	0.03694
0.01239	0.03694		0.02827	0.03691		0.16585	0.03691		0.05673	0.03691		0.11022	0.03691		0.28113	0.03694
0.00747	0.03694		0.01248	0.03691		0.15982	0.03691		0.05305	0.03691		0.11738	0.03691		0.28112	0.03694
-0.00367	0.03694		0.00621	0.03691		0.16899	0.03691		0.05414	0.03691		0.1065	0.03691		0.28112	0.03694
-0.00117	0.03694		0.01327	0.03691		0.15654	0.03691		0.04638	0.03691		0.10597	0.03691		0.28111	0.03694
0.01946	0.03693		0.0121	0.03691		0.16496	0.03691		0.04443	0.03691		0.11001	0.03691		0.2811	0.03693
0.01568	0.03693		0.00604	0.03691		0.15626	0.03691		0.05171	0.03691		0.1108	0.03691		0.28109	0.03693
0.00893	0.03693		0.0183	0.03691		0.15413	0.03691		0.04722	0.03691		0.10447	0.03691		0.28109	0.03693
0.01754	0.03693		0.01357	0.03691		0.15674	0.03691		0.0432	0.03691		0.11224	0.03691		0.28108	0.03693
0.0144	0.03693		0.02629	0.03691		0.1597	0.03691		0.04613	0.03691		0.11402	0.03691		0.28107	0.03693
0.00817	0.03693		0.0301	0.03691		0.16137	0.03691		0.04186	0.03691		0.10836	0.03691		0.28106	0.03693
0.00943	0.03693		0.03686	0.03691		0.16011	0.03691		0.04892	0.03691		0.11529	0.03691		0.28106	0.03693
0.01727	0.03693		0.01955	0.03691		0.15979	0.03691		0.03921	0.03691		0.12341	0.03691		0.28105	0.03693
-0.00249	0.03693		0.02609	0.03691		0.16846	0.03691		0.04854	0.03691		0.11104	0.03691		0.28105	0.03693
-0.01181	0.03693		0.0254	0.03691		0.16291	0.03691		0.05468	0.03691		0.12272	0.03691		0.28104	0.03693
0.00346	0.03693		0.03831	0.03691		0.16561	0.03691		0.05205	0.03691		0.11583	0.03691		0.28103	0.03693
0.01454	0.03693		0.04602	0.03691		0.1687	0.03691		0.04941	0.03691		0.11322	0.03691		0.28103	0.03693
0.02101	0.03693		0.037	0.03691		0.1723	0.03691		0.06103	0.03691		0.12373	0.03691		0.28102	0.03693
0.01951	0.03693		0.04366	0.03691		0.16243	0.03691		0.05478	0.03691		0.12187	0.03691		0.28102	0.03693
0.01083	0.03693		0.04567	0.03691		0.17345	0.03691		0.05205	0.03691		0.12913	0.03691		0.28101	0.03693
0.01804	0.03693		0.05167	0.03691		0.16938	0.03691		0.06047	0.03691		0.11948	0.03691		0.28101	0.03693
0.01941	0.03693		0.04073	0.03691		0.1751	0.03691		0.04765	0.03691		0.12586	0.03691		0.281	0.03693
0.0104	0.03693		0.04172	0.03691		0.16566	0.03691		0.0513	0.03691		0.13236	0.03691		0.281	0.03693
0.03105	0.03692		0.05477	0.03691		0.17405	0.03691		0.06116	0.03691		0.1253	0.03691		0.28099	0.03692
0.01438	0.03692		0.04334	0.03691		0.17817	0.03691		0.0579	0.03691		0.12356	0.03691		0.28099	0.03692
0.01169	0.03692		0.0447	0.03691		0.1775	0.03691		0.05922	0.03691		0.12285	0.03691		0.28098	0.03692
0.01433	0.03692		0.04884	0.03691		0.17157	0.03691		0.05704	0.03691		0.12682	0.03691		0.28098	0.03692
0.02661	0.03692		0.04708	0.03691		0.17849	0.03691		0.06166	0.03691		0.12485	0.03691		0.28097	0.03692
0.01791	0.03692		0.04874	0.03691		0.17514	0.03691		0.06177	0.03691		0.12503	0.03691		0.28097	0.03692
0.02626	0.03692		0.04711	0.03691		0.18027	0.03691		0.05796	0.03691		0.12579	0.03691		0.28096	0.03692
0.0382	0.03692		0.05585	0.03691		0.16993	0.03691		0.06053	0.03691		0.11894	0.03691		0.28096	0.03692
0.03907	0.03692		0.05967	0.03691		0.17276	0.03691		0.06774	0.03691		0.12837	0.03691		0.28096	0.03692
0.03768	0.03692		0.04806	0.03691		0.17101	0.03691		0.05306	0.03691		0.12674	0.03691		0.28095	0.03692
-0.00461	0.03692		0.05021	0.03691		0.17242	0.03691		0.0673	0.03691		0.12345	0.03691		0.28095	0.03692
0.02097	0.03692		0.05449	0.03691		0.17507	0.03691		0.05741	0.03691		0.12512	0.03691		0.28095	0.03692
0.01841	0.03692		0.0499	0.03691		0.17986	0.03691		0.06273	0.03691		0.12237	0.03691		0.28094	0.03692
0.00812	0.03692		0.05335	0.03691		0.18703	0.03691		0.05433	0.03691		0.12726	0.03691		0.28094	0.03692
0.01016	0.03692		0.06075	0.03691		0.18484	0.03691		0.05761	0.03691		0.12199	0.03691		0.28094	0.03692
-0.00212	0.03692		0.0499	0.03691		0.18635	0.03691		0.06256	0.03691		0.1312	0.03691		0.28093	0.03692
0.01919	0.03692		0.05911	0.03691		0.1784	0.03691		0.07409	0.03691		0.1369	0.03691		0.28093	0.03692
0.02425	0.03692		0.05176	0.03691		0.17796	0.03691		0.06745	0.03691		0.1261	0.03691		0.28093	0.03692
0.00601	0.03692		0.05937	0.03691		0.17669	0.03691		0.06326	0.03691		0.12585	0.03691		0.28092	0.03692
-0.00807	0.03692		0.05557	0.03691		0.18476	0.03691		0.06425	0.03691		0.12845	0.03691		0.28092	0.03692
0.00104	0.03692		0.06607	0.03691		0.18259	0.03691		0.0537	0.03691		0.12917	0.03691		0.28092	0.03692
0.00392	0.03692		0.05947	0.03691		0.17113	0.03691		0.06512	0.03691		0.13594	0.03691		0.28092	0.03692
0.00159	0.03692		0.05516	0.03691		0.17358	0.03691		0.06261	0.03691		0.13038	0.03691		0.28091	0.03692
0.00968	0.03692		0.05948	0.03691		0.17705	0.03691		0.0692	0.03691		0.12983	0.03691		0.28091	0.03692
0.01996	0.03692		0.06547	0.03691		0.18856	0.03691		0.05507	0.03691		0.12667	0.03691		0.28091	0.03692
0.01928	0.03692		0.05929	0.03691		0.18356	0.03691		0.06034	0.03691		0.12752	0.03691		0.28091	0.03692
0.01225	0.03692		0.06793	0.03691		0.18363	0.03691		0.06642	0.03691		0.12665	0.03691		0.28091	0.03692
0.01707	0.03692		0.07011	0.03691		0.18581	0.03691		0.06831	0.03691		0.13233	0.03691		0.2809	0.03692
0.01064	0.03692		0.06518	0.03691		0.19996	0.03691		0.07318	0.03691		0.13431	0.03691		0.2809	0.03692
0.0124	0.03692		0.05603	0.03691		0.18993	0.03691		0.0719	0.03691		0.12126	0.03691		0.2809	0.03692
0.02374	0.03692		0.08138	0.03691		0.18401	0.03691		0.0638	0.03691		0.12884	0.03691		0.2809	0.03692
0.03099	0.03692		0.06475	0.03691		0.18817	0.03691		0.07855	0.03691		0.13553	0.03691		0.2809	0.03692
0.02703	0.03692		0.07741	0.03691		0.18726	0.03691		0.07279	0.03691		0.13341	0.03691		0.2809	0.03692
0.01001	0.03692		0.07484	0.03691		0.18283	0.03691		0.0734	0.03691		0.13635	0.03691		0.28089	0.03692
0.00441	0.03692		0.07167	0.03691		0.19103	0.03691		0.06804	0.03691		0.13991	0.03691		0.28089	0.03692
0.01381	0.03692		0.06441	0.03691		0.19099	0.03691		0.06831	0.03691		0.1337	0.03691		0.28089	0.03692
0.01242	0.03692		0.07419	0.03691		0.19703	0.03691		0.06838	0.03691		0.14106	0.03691		0.28089	0.03692
0.02203	0.03692		0.07452	0.03691		0.20175	0.03691		0.0989	0.03691		0.13899	0.03691		0.28089	0.03692
0.0193	0.03692		0.08119	0.03691		0.20933	0.03691		0.08992	0.03691		0.13739	0.03691		0.28089	0.03692
-0.006	0.03692		0.07325	0.03691		0.2013	0.03691		0.07984	0.03691		0.13307	0.03691		0.28089	0.03692
0.00159	0.03692		0.06673	0.03691		0.19386	0.03691		0.09547	0.03691		0.13178	0.03691		0.28089	0.03692
0.02138	0.03692		0.0731	0.03691		0.19831	0.03691		0.09567	0.03691		0.12853	0.03691		0.28088	0.03692
0.00577	0.03692		0.07316	0.03691		0.19291	0.03691		0.08716	0.03691		0.13725	0.03691		0.28088	0.03692
0.01696	0.03692		0.069	0.03691		0.19507	0.03691		0.09049	0.03691		0.14523	0.03691		0.28088	0.03692
0.02973	0.03691		0.06218	0.03691		0.19924	0.03691		0.08005	0.03691		0.12857	0.03691		0.28088	0.03691
0.02296	0.03691		0.06747	0.03691		0.19628	0.03691		0.08986	0.03691		0.13669	0.03691		0.28088	0.03691
0.0449	0.03691		0.07071	0.03691		0.19497	0.03691		0.08428	0.03691		0.14119	0.03691		0.28088	0.03691
0.02782	0.03691		0.06579	0.03691		0.2009	0.03691		0.08579	0.03691		0.13945	0.03691		0.28088	0.03691
0.0108	0.03691		0.06695	0.03691		0.20066	0.03691		0.08699	0.03691		0.14691	0.03691		0.28088	0.03691
0.01945	0.03691		0.07578	0.03691		0.20721	0.03691		0.08309	0.03691		0.15112	0.03691		0.28088	0.03691
0.00199	0.03691		0.0702	0.03691		0.20899	0.03691		0.08193	0.03691		0.14146	0.03691		0.28088	0.03691
0.01934	0.03691		0.0822	0.03691		0.20364	0.03691		0.09027	0.03691		0.14205	0.03691		0.28088	0.03691
0.00913	0.03691		0.05689	0.03691		0.19869	0.03691		0.08311	0.03691		0.14323	0.03691		0.28088	0.03691
0.03063	0.03691		0.06433	0.03691		0.20084	0.03691		0.08338	0.03691		0.14102	0.03691		0.28088	0.03691
0.01339	0.03691		0.06817	0.03691		0.19587	0.03691		0.07641	0.03691		0.13698	0.03691		0.28088	0.03691
0.01908	0.03691		0.06	0.03691		0.19479	0.03691		0.08304	0.03691		0.13917	0.03691		0.28088	0.03691
0.01508	0.03691		0.06588	0.03691		0.21368	0.03691		0.08095	0.03691		0.13666	0.03691		0.28088	0.03691
0.01106	0.03691		0.0775	0.03691		0.20807	0.03691		0.09371	0.03691		0.14736	0.03691		0.28088	0.03691
0.00712	0.03691		0.0737	0.03691		0.20333	0.03691		0.09061	0.03691		0.15233	0.03691		0.28088	0.03691
0.01461	0.03691		0.06671	0.03691		0.20642	0.03691		0.08842	0.03691		0.13818	0.03691		0.28088	0.03691
0.00417	0.03691		0.08619	0.03691		0.21043	0.03691		0.08564	0.03691		0.14097	0.03691		0.28088	0.03691
0.00588	0.03691		0.086	0.03691		0.20799	0.03691		0.08376	0.03691		0.14077	0.03691		0.28088	0.03691
0.01129	0.03691		0.08425	0.03691		0.21455	0.03691		0.08912	0.03691		0.15057	0.03691		0.28088	0.03691
-0.000445088	0.03691		0.08776	0.03691		0.21839	0.03691		0.09368	0.03691		0.13963	0.03691		0.28088	0.03691
0.01777	0.03691		0.09613	0.03691		0.21568	0.03691		0.10461	0.03691		0.15046	0.03691		0.28088	0.03691
0.00601	0.03691		0.09257	0.03691		0.22003	0.03691		0.09073	0.03691		0.14726	0.03691		0.28088	0.03691
0.01868	0.03691		0.09685	0.03691		0.21597	0.03691		0.09346	0.03691		0.15586	0.03691		0.28088	0.03691
-0.00541	0.03691		0.08833	0.03691		0.21671	0.03691		0.08526	0.03691		0.14539	0.03691		0.28088	0.03691
0.000441439	0.03691		0.0927	0.03691		0.21714	0.03691		0.08711	0.03691		0.15133	0.03691		0.28088	0.03691
0.00312	0.03691		0.09655	0.03691		0.2224	0.03691		0.10103	0.03691		0.14354	0.03691		0.28088	0.03691
0.02069	0.03693		0.09282	0.03692		0.21826	0.03692		0.09904	0.03692		0.13168	0.03692		0.28104	0.03693
0.01129	0.037		0.09842	0.03699		0.22272	0.03699		0.09792	0.03699		0.14688	0.03699		0.28188	0.037
0.01588	0.03715		0.08253	0.03713		0.21915	0.03713		0.10018	0.03713		0.1418	0.03713		0.28345	0.03715
-0.00231	0.03728		0.08755	0.03726		0.21661	0.03726		0.08848	0.03726		0.1446	0.03726		0.28494	0.03728
0.01511	0.03742		0.08552	0.0374		0.21855	0.0374		0.08873	0.0374		0.1504	0.0374		0.2864	0.03742
-0.00552	0.03755		0.09044	0.03754		0.21038	0.03754		0.08461	0.03754		0.1359	0.03754		0.28786	0.03755
0.01528	0.03769		0.0836	0.03767		0.21616	0.03767		0.0831	0.03767		0.14087	0.03767		0.28934	0.03769
0.02208	0.03782		0.09214	0.03781		0.21501	0.03781		0.08754	0.03781		0.14696	0.03781		0.29082	0.03782
0.02279	0.03796		0.09376	0.03795		0.21361	0.03795		0.09241	0.03795		0.14722	0.03795		0.29229	0.03796
0.02181	0.0381		0.08586	0.03809		0.22248	0.03809		0.09305	0.03809		0.15709	0.03809		0.29377	0.0381
0.0181	0.03824		0.08437	0.03824		0.22121	0.03824		0.08427	0.03824		0.15065	0.03824		0.29525	0.03824
0.01714	0.03838		0.08379	0.03838		0.20937	0.03838		0.08723	0.03838		0.14801	0.03838		0.29675	0.03838
0.02723	0.03853		0.07553	0.03852		0.21508	0.03852		0.0809	0.03852		0.14212	0.03852		0.29828	0.03853
0.03851	0.03868		0.07184	0.03867		0.20875	0.03867		0.08876	0.03867		0.13998	0.03867		0.29983	0.03868
0.04907	0.03882		0.07636	0.03882		0.2156	0.03882		0.08367	0.03882		0.14363	0.03882		0.30129	0.03882
0.04042	0.03896		0.07699	0.03897		0.20971	0.03897		0.08401	0.03897		0.1492	0.03897		0.30273	0.03896
0.01432	0.03911		0.07338	0.03911		0.21088	0.03911		0.07828	0.03911		0.14626	0.03911		0.30426	0.03911
0.02142	0.03926		0.07715	0.03926		0.20996	0.03926		0.07968	0.03926		0.15101	0.03926		0.30578	0.03926
0.00799	0.03941		0.09845	0.03941		0.21221	0.03941		0.08372	0.03941		0.16203	0.03941		0.30727	0.03941
0.01462	0.03956		0.10103	0.03957		0.20955	0.03957		0.07807	0.03957		0.15332	0.03957		0.30879	0.03956
0.02746	0.03971		0.09595	0.03972		0.2197	0.03972		0.07667	0.03972		0.1564	0.03972		0.31034	0.03971
0.00988	0.03986		0.09063	0.03988		0.21147	0.03988		0.08777	0.03988		0.1448	0.03988		0.31184	0.03986
0.02167	0.04002		0.09173	0.04003		0.21416	0.04003		0.09597	0.04003		0.14352	0.04003		0.31337	0.04002
0.00885	0.04017		0.07884	0.04019		0.2133	0.04019		0.0888	0.04019		0.14562	0.04019		0.31491	0.04017
0.02879	0.04033		0.07865	0.04035		0.20539	0.04035		0.07436	0.04035		0.14282	0.04035		0.31645	0.04033
0.02687	0.04049		0.09436	0.04051		0.20961	0.04051		0.0709	0.04051		0.14827	0.04051		0.31799	0.04049
0.04115	0.04065		0.09577	0.04067		0.21421	0.04067		0.07985	0.04067		0.15484	0.04067		0.3195	0.04065
0.03518	0.04081		0.08305	0.04083		0.21313	0.04083		0.09324	0.04083		0.15002	0.04083		0.32105	0.04081
0.02579	0.04097		0.09614	0.041		0.21567	0.041		0.08671	0.041		0.15869	0.041		0.32259	0.04097
0.04339	0.04113		0.08969	0.04116		0.21614	0.04116		0.08899	0.04116		0.16453	0.04116		0.32413	0.04113
0.01798	0.0413		0.09962	0.04132		0.21999	0.04132		0.08847	0.04132		0.17215	0.04132		0.32568	0.0413
0.05274	0.04146		0.11949	0.04149		0.23433	0.04149		0.08522	0.04149		0.17153	0.04149		0.32723	0.04146
0.02608	0.04163		0.13575	0.04166		0.23352	0.04166		0.09658	0.04166		0.17058	0.04166		0.32879	0.04163
0.04354	0.0418		0.13273	0.04183		0.24371	0.04183		0.10266	0.04183		0.17358	0.04183		0.33035	0.0418
0.0237	0.04197		0.13366	0.042		0.24593	0.042		0.10457	0.042		0.16416	0.042		0.33191	0.04197
0.01703	0.04213		0.10929	0.04217		0.24597	0.04217		0.11438	0.04217		0.16602	0.04217		0.33345	0.04213
0.01023	0.04231		0.10073	0.04235		0.24912	0.04235		0.12219	0.04235		0.15028	0.04235		0.33504	0.04231
0.00781	0.04248		0.08876	0.04252		0.23628	0.04252		0.11591	0.04252		0.14642	0.04252		0.33662	0.04248
0.01776	0.04266		0.06829	0.0427		0.22617	0.0427		0.11493	0.0427		0.14245	0.0427		0.33818	0.04266
0.0168	0.04283		0.06813	0.04288		0.2315	0.04288		0.10971	0.04288		0.14873	0.04288		0.33975	0.04283
0.04647	0.04301		0.06041	0.04306		0.22303	0.04306		0.10431	0.04306		0.14063	0.04306		0.34135	0.04301
0.03093	0.04319		0.05835	0.04324		0.20544	0.04324		0.09139	0.04324		0.13871	0.04324		0.3429	0.04319
0.03355	0.04337		0.0618	0.04342		0.20587	0.04342		0.09847	0.04342		0.14016	0.04342		0.34448	0.04337
0.01089	0.04355		0.07016	0.04361		0.19765	0.04361		0.08263	0.04361		0.1437	0.04361		0.34607	0.04355
0.01496	0.04374		0.07123	0.04379		0.19643	0.04379		0.08436	0.04379		0.13929	0.04379		0.34766	0.04374
0.00725	0.04392		0.07075	0.04398		0.19701	0.04398		0.07271	0.04398		0.13551	0.04398		0.34926	0.04392
0.00419	0.04411		0.07307	0.04417		0.18424	0.04417		0.07175	0.04417		0.1428	0.04417		0.35083	0.04411
0.01325	0.04429		0.07858	0.04436		0.19328	0.04436		0.07428	0.04436		0.14641	0.04436		0.35241	0.04429
0.01424	0.04448		0.08259	0.04455		0.19465	0.04455		0.072	0.04455		0.14511	0.04455		0.35401	0.04448
0.01946	0.04467		0.07247	0.04474		0.19223	0.04474		0.07198	0.04474		0.14513	0.04474		0.35558	0.04467
0.02747	0.04486		0.06678	0.04493		0.19651	0.04493		0.07213	0.04493		0.14333	0.04493		0.35717	0.04486
0.03342	0.04506		0.07605	0.04513		0.20578	0.04513		0.08283	0.04513		0.15068	0.04513		0.35881	0.04506
0.02351	0.04525		0.08546	0.04533		0.20541	0.04533		0.07323	0.04533		0.15976	0.04533		0.36042	0.04525
0.02702	0.04545		0.09029	0.04553		0.20672	0.04553		0.08232	0.04553		0.15537	0.04553		0.362	0.04545
0.02455	0.04565		0.09033	0.04573		0.21315	0.04573		0.09093	0.04573		0.14447	0.04573		0.36361	0.04565
0.02421	0.04584		0.08119	0.04593		0.21219	0.04593		0.08437	0.04593		0.14793	0.04593		0.36522	0.04584
0.03189	0.04605		0.08726	0.04614		0.2116	0.04614		0.08213	0.04614		0.14957	0.04614		0.36683	0.04605
0.02615	0.04625		0.07936	0.04634		0.20431	0.04634		0.08058	0.04634		0.1419	0.04634		0.36845	0.04625
0.03778	0.04645		0.07272	0.04654		0.20973	0.04654		0.07475	0.04654		0.15081	0.04654		0.37007	0.04645
0.03902	0.04666		0.07024	0.04675		0.20789	0.04675		0.07328	0.04675		0.14085	0.04675		0.37167	0.04666
0.02087	0.04686		0.05654	0.04696		0.19159	0.04696		0.07507	0.04696		0.14824	0.04696		0.37328	0.04686
0.01801	0.04707		0.06759	0.04717		0.20071	0.04717		0.07149	0.04717		0.14313	0.04717		0.3749	0.04707
0.01925	0.04728		0.07067	0.04739		0.20277	0.04739		0.06796	0.04739		0.13864	0.04739		0.37653	0.04728
0.04731	0.0475		0.06137	0.0476		0.19981	0.0476		0.06595	0.0476		0.13584	0.0476		0.37816	0.0475
0.01977	0.04771		0.06973	0.04782		0.20427	0.04782		0.07139	0.04782		0.14051	0.04782		0.37977	0.04771
0.02373	0.04793		0.08117	0.04804		0.19735	0.04804		0.06944	0.04804		0.13968	0.04804		0.3814	0.04793
0.00964	0.04814		0.08828	0.04826		0.19243	0.04826		0.07043	0.04826		0.14888	0.04826		0.38303	0.04814
-0.00857	0.04836		0.07932	0.04848		0.20596	0.04848		0.08256	0.04848		0.15479	0.04848		0.38465	0.04836
0.01604	0.04858		0.08511	0.0487		0.20121	0.0487		0.07799	0.0487		0.15621	0.0487		0.38629	0.04858
0.0219	0.04881		0.09846	0.04893		0.21362	0.04893		0.08619	0.04893		0.15768	0.04893		0.38793	0.04881
0.00859	0.04903		0.10148	0.04915		0.20234	0.04915		0.07859	0.04915		0.1524	0.04915		0.38955	0.04903
0.01337	0.04926		0.07954	0.04938		0.20433	0.04938		0.07738	0.04938		0.14435	0.04938		0.3912	0.04926
0.01032	0.04948		0.07346	0.04961		0.20768	0.04961		0.07411	0.04961		0.15159	0.04961		0.39285	0.04948
0.00889	0.04971		0.06547	0.04984		0.1993	0.04984		0.07563	0.04984		0.14356	0.04984		0.39445	0.04971
0.01895	0.04994		0.07611	0.05008		0.18915	0.05008		0.06743	0.05008		0.14321	0.05008		0.3961	0.04994
0.00915	0.05017		0.06391	0.05032		0.19009	0.05032		0.07095	0.05032		0.14212	0.05032		0.39773	0.05017
0.02431	0.05041		0.05465	0.05056		0.18458	0.05056		0.06504	0.05056		0.1288	0.05056		0.39937	0.05041
0.02034	0.05064		0.0663	0.0508		0.1868	0.0508		0.06101	0.0508		0.14093	0.0508		0.40102	0.05064
0.0106	0.05088		0.06445	0.05104		0.18841	0.05104		0.0641	0.05104		0.13222	0.05104		0.40267	0.05088
0.02116	0.05112		0.05694	0.05128		0.17852	0.05128		0.05244	0.05128		0.13399	0.05128		0.40431	0.05112
0.02075	0.05136		0.05144	0.05153		0.18163	0.05153		0.06328	0.05153		0.1305	0.05153		0.40594	0.05136
0.03984	0.05161		0.05643	0.05178		0.17331	0.05178		0.06629	0.05178		0.1315	0.05178		0.40758	0.05161
0.01307	0.05185		0.06119	0.05203		0.17742	0.05203		0.06466	0.05203		0.1335	0.05203		0.40925	0.05185
0.0354	0.0521		0.06357	0.05228		0.17647	0.05228		0.05687	0.05228		0.12358	0.05228		0.41089	0.0521
0.01581	0.05235		0.05606	0.05253		0.18087	0.05253		0.0599	0.05253		0.12729	0.05253		0.41255	0.05235
0.0158	0.0526		0.05956	0.05279		0.17342	0.05279		0.06435	0.05279		0.13512	0.05279		0.4142	0.0526
0.00397	0.05286		0.0619	0.05304		0.17926	0.05304		0.06849	0.05304		0.12915	0.05304		0.41585	0.05286
0.01076	0.05311		0.06889	0.0533		0.1762	0.0533		0.06689	0.0533		0.13964	0.0533		0.4175	0.05311
0.01103	0.05336		0.08424	0.05356		0.18658	0.05356		0.06936	0.05356		0.14589	0.05356		0.41912	0.05336
0.00428	0.05363		0.0875	0.05382		0.197	0.05382		0.08755	0.05382		0.14919	0.05382		0.42082	0.05363
0.00687	0.05389		0.0956	0.05409		0.19674	0.05409		0.08078	0.05409		0.14702	0.05409		0.42249	0.05389
0.01357	0.05416		0.09073	0.05436		0.20725	0.05436		0.08354	0.05436		0.1514	0.05436		0.42414	0.05416
0.01229	0.05442		0.09019	0.05463		0.20754	0.05463		0.08652	0.05463		0.15373	0.05463		0.42577	0.05442
0.01062	0.05468		0.09214	0.0549		0.20352	0.0549		0.0913	0.0549		0.15447	0.0549		0.4274	0.05468
0.01947	0.05496		0.09334	0.05518		0.20594	0.05518		0.08795	0.05518		0.14553	0.05518		0.4291	0.05496
0.01263	0.05523		0.09962	0.05545		0.20541	0.05545		0.0885	0.05545		0.15156	0.05545		0.43076	0.05523
-0.0031	0.0555		0.09033	0.05573		0.20534	0.05573		0.07996	0.05573		0.14849	0.05573		0.4324	0.0555
0.02063	0.05578		0.08163	0.05601		0.2079	0.05601		0.08406	0.05601		0.1546	0.05601		0.43407	0.05578
0.01673	0.05605		0.08206	0.0563		0.20367	0.0563		0.08606	0.0563		0.14741	0.0563		0.43573	0.05605
0.00401	0.05634		0.08438	0.05658		0.19721	0.05658		0.07895	0.05658		0.14673	0.05658		0.43739	0.05634
0.01088	0.05662		0.0767	0.05686		0.20439	0.05686		0.07881	0.05686		0.15162	0.05686		0.43904	0.05662
0.02292	0.0569		0.08662	0.05715		0.19489	0.05715		0.07663	0.05715		0.15029	0.05715		0.44068	0.0569
0.00551	0.05719		0.09211	0.05745		0.19595	0.05745		0.08346	0.05745		0.14653	0.05745		0.44236	0.05719
0.00171	0.05748		0.08956	0.05774		0.1934	0.05774		0.07756	0.05774		0.14025	0.05774		0.44404	0.05748
0.01804	0.05777		0.08618	0.05804		0.19108	0.05804		0.07579	0.05804		0.1462	0.05804		0.44569	0.05777
0.02922	0.05806		0.10176	0.05834		0.19497	0.05834		0.07842	0.05834		0.13737	0.05834		0.44735	0.05806
0.03523	0.05836		0.09505	0.05864		0.19247	0.05864		0.08513	0.05864		0.14623	0.05864		0.44902	0.05836
0.02079	0.05866		0.09783	0.05893		0.20245	0.05893		0.07186	0.05893		0.14429	0.05893		0.45068	0.05866
0.02479	0.05896		0.09632	0.05924		0.20076	0.05924		0.07942	0.05924		0.14601	0.05924		0.45234	0.05896
0.01992	0.05926		0.08611	0.05955		0.19197	0.05955		0.0795	0.05955		0.15299	0.05955		0.45401	0.05926
0.03579	0.05957		0.08547	0.05986		0.19512	0.05986		0.07231	0.05986		0.14373	0.05986		0.45568	0.05957
0.03559	0.05987		0.1026	0.06017		0.2025	0.06017		0.06899	0.06017		0.14658	0.06017		0.45733	0.05987
0.03475	0.06018		0.10324	0.06049		0.19195	0.06049		0.0722	0.06049		0.14074	0.06049		0.459	0.06018
0.03369	0.0605		0.10184	0.06081		0.19947	0.06081		0.08455	0.06081		0.14518	0.06081		0.46067	0.0605
-0.00161	0.06081		0.09617	0.06113		0.19727	0.06113		0.07269	0.06113		0.14306	0.06113		0.46233	0.06081
0.00766	0.06113		0.09541	0.06146		0.18354	0.06146		0.07758	0.06146		0.13897	0.06146		0.46397	0.06113
0.0015	0.06144		0.07188	0.06178		0.19759	0.06178		0.07429	0.06178		0.13627	0.06178		0.46563	0.06144
0.02147	0.06177		0.0741	0.06211		0.18771	0.06211		0.08031	0.06211		0.13908	0.06211		0.4673	0.06177
0.01347	0.06209		0.06903	0.06244		0.18675	0.06244		0.06185	0.06244		0.1421	0.06244		0.46897	0.06209
0.0225	0.06242		0.05391	0.06277		0.19062	0.06277		0.07108	0.06277		0.13581	0.06277		0.47063	0.06242
0.01645	0.06275		0.06721	0.06311		0.18935	0.06311		0.0724	0.06311		0.12835	0.06311		0.47229	0.06275
0.0214	0.06308		0.05666	0.06344		0.18813	0.06344		0.06697	0.06344		0.12112	0.06344		0.47393	0.06308
0.01714	0.06342		0.06481	0.06379		0.18261	0.06379		0.06308	0.06379		0.12477	0.06379		0.47562	0.06342
0.01208	0.06376		0.05277	0.06413		0.17454	0.06413		0.07383	0.06413		0.11895	0.06413		0.47728	0.06376
0.0186	0.0641		0.05404	0.06448		0.17477	0.06448		0.06806	0.06448		0.12821	0.06448		0.47894	0.0641
0.01607	0.06444		0.04993	0.06483		0.17892	0.06483		0.05904	0.06483		0.11996	0.06483		0.48061	0.06444
0.00924	0.06478		0.05425	0.06518		0.16714	0.06518		0.05387	0.06518		0.11544	0.06518		0.48223	0.06478
0.01083	0.06513		0.06236	0.06553		0.17296	0.06553		0.06759	0.06553		0.11672	0.06553		0.48394	0.06513
0.00929	0.06549		0.05033	0.06589		0.17326	0.06589		0.05432	0.06589		0.11592	0.06589		0.4856	0.06549
0.00917	0.06584		0.05785	0.06625		0.16439	0.06625		0.05754	0.06625		0.12148	0.06625		0.48724	0.06584
0.00861	0.06619		0.04169	0.06662		0.17479	0.06662		0.06853	0.06662		0.11868	0.06662		0.4889	0.06619
0.0166	0.06655		0.0527	0.06698		0.16733	0.06698		0.06165	0.06698		0.12056	0.06698		0.49053	0.06655
0.00729	0.06691		0.0545	0.06735		0.16345	0.06735		0.06574	0.06735		0.11311	0.06735		0.4922	0.06691
0.01424	0.06728		0.04825	0.06772		0.17549	0.06772		0.06067	0.06772		0.12497	0.06772		0.49386	0.06728
0.02315	0.06764		0.05272	0.06811		0.16397	0.06811		0.0489	0.06811		0.12288	0.06811		0.49552	0.06764
0.03194	0.06802		0.05082	0.06848		0.16807	0.06848		0.0602	0.06848		0.11874	0.06848		0.49719	0.06802
0.01815	0.06839		0.05741	0.06885		0.16934	0.06885		0.06295	0.06885		0.12147	0.06885		0.49883	0.06839
0.00473	0.06876		0.06849	0.06924		0.16966	0.06924		0.05378	0.06924		0.12328	0.06924		0.50048	0.06876
0.00359	0.06914		0.0746	0.06962		0.17724	0.06962		0.05805	0.06962		0.12811	0.06962		0.50214	0.06914
-0.00798	0.06953		0.07762	0.07		0.17284	0.07		0.06498	0.07		0.11891	0.07		0.50379	0.06953
-0.00082888	0.06991		0.0684	0.0704		0.16915	0.0704		0.06472	0.0704		0.12504	0.0704		0.50543	0.06991
-0.00301	0.0703		0.06148	0.0708		0.17767	0.0708		0.07006	0.0708		0.13338	0.0708		0.50708	0.0703
0.00498	0.07069		0.05418	0.07121		0.17943	0.07121		0.05532	0.07121		0.12555	0.07121		0.50875	0.07069
0.00373	0.07109		0.05627	0.07162		0.18527	0.07162		0.06109	0.07162		0.13001	0.07162		0.5104	0.07109
0.00454	0.07148		0.0705	0.07201		0.18423	0.07201		0.07319	0.07201		0.13718	0.07201		0.51203	0.07148
0.01473	0.07188		0.05657	0.07242		0.17658	0.07242		0.05531	0.07242		0.1279	0.07242		0.51368	0.07188
0.00592	0.07228		0.06273	0.07283		0.17694	0.07283		0.05916	0.07283		0.12586	0.07283		0.51532	0.07228
0.00642	0.07269		0.05665	0.07324		0.18456	0.07324		0.06356	0.07324		0.12972	0.07324		0.51696	0.07269
0.00261	0.0731		0.05069	0.07366		0.18397	0.07366		0.06754	0.07366		0.13397	0.07366		0.51861	0.0731
0.02717	0.07351		0.06389	0.07408		0.18177	0.07408		0.06903	0.07408		0.13047	0.07408		0.52024	0.07351
0.01724	0.07393		0.06402	0.0745		0.18753	0.0745		0.06584	0.0745		0.13471	0.0745		0.52189	0.07393
0.00453	0.07435		0.06568	0.07493		0.18676	0.07493		0.05989	0.07493		0.13836	0.07493		0.52352	0.07435
0.00457	0.07477		0.07879	0.07536		0.19258	0.07536		0.07354	0.07536		0.13915	0.07536		0.52516	0.07477
-0.00263	0.0752		0.07053	0.0758		0.19799	0.0758		0.07242	0.0758		0.1512	0.0758		0.5268	0.0752
-0.00456	0.07563		0.08149	0.07625		0.1945	0.07625		0.08209	0.07625		0.15185	0.07625		0.52844	0.07563
0.01019	0.07606		0.09123	0.07668		0.20362	0.07668		0.07704	0.07668		0.14727	0.07668		0.53008	0.07606
0.0213	0.0765		0.08481	0.07712		0.19556	0.07712		0.08368	0.07712		0.15378	0.07712		0.53171	0.0765
0.01206	0.07693		0.09745	0.07757		0.19827	0.07757		0.08734	0.07757		0.15318	0.07757		0.53333	0.07693
0.00837	0.07737		0.09757	0.07803		0.2007	0.07803		0.08673	0.07803		0.15564	0.07803		0.53495	0.07737
0.01915	0.07783		0.09144	0.07848		0.20163	0.07848		0.08325	0.07848		0.15039	0.07848		0.53661	0.07783
0.00825	0.07827		0.09231	0.07894		0.20449	0.07894		0.0967	0.07894		0.16125	0.07894		0.53822	0.07827
0.0065	0.07872		0.09574	0.0794		0.20233	0.0794		0.0922	0.0794		0.16658	0.0794		0.53984	0.07872
0.01303	0.07918		0.09474	0.07986		0.20575	0.07986		0.08698	0.07986		0.16002	0.07986		0.54147	0.07918
0.01784	0.07964		0.10261	0.08034		0.20747	0.08034		0.0926	0.08034		0.16124	0.08034		0.54309	0.07964
0.01765	0.0801		0.12538	0.08081		0.20715	0.08081		0.08867	0.08081		0.16851	0.08081		0.54471	0.0801
0.0176	0.08057		0.11294	0.08129		0.20508	0.08129		0.08603	0.08129		0.16443	0.08129		0.54633	0.08057
0.01512	0.08104		0.1008	0.08177		0.20462	0.08177		0.0937	0.08177		0.15157	0.08177		0.54793	0.08104
0.02057	0.08151		0.11473	0.08225		0.20646	0.08225		0.08469	0.08225		0.16971	0.08225		0.54954	0.08151
0.00898	0.082		0.12575	0.08275		0.20707	0.08275		0.10006	0.08275		0.16141	0.08275		0.55119	0.082
0.01639	0.08248		0.11514	0.08324		0.20534	0.08324		0.09261	0.08324		0.15809	0.08324		0.5528	0.08248
0.01984	0.08296		0.11439	0.08374		0.2055	0.08374		0.09294	0.08374		0.1576	0.08374		0.5544	0.08296
0.00887	0.08345		0.10881	0.08424		0.20449	0.08424		0.09796	0.08424		0.17152	0.08424		0.55601	0.08345
0.02491	0.08394		0.11945	0.08474		0.20665	0.08474		0.09932	0.08474		0.16483	0.08474		0.55761	0.08394
0.00862	0.08444		0.12259	0.08525		0.21547	0.08525		0.09672	0.08525		0.15822	0.08525		0.55922	0.08444
0.00358	0.08494		0.13017	0.08576		0.21275	0.08576		0.09366	0.08576		0.15977	0.08576		0.56083	0.08494
0.00512	0.08545		0.12072	0.08628		0.20235	0.08628		0.09014	0.08628		0.16539	0.08628		0.56243	0.08545
-0.00171	0.08596		0.10105	0.0868		0.20382	0.0868		0.08794	0.0868		0.1636	0.0868		0.56404	0.08596
0.01128	0.08647		0.09844	0.08732		0.21891	0.08732		0.09757	0.08732		0.16228	0.08732		0.56564	0.08647
0.02544	0.08698		0.10027	0.08785		0.20715	0.08785		0.09357	0.08785		0.16021	0.08785		0.56722	0.08698
0.01281	0.08751		0.09194	0.08839		0.20618	0.08839		0.09789	0.08839		0.16342	0.08839		0.56883	0.08751
-0.000626009	0.08803		0.10181	0.08893		0.21622	0.08893		0.08768	0.08893		0.15451	0.08893		0.57041	0.08803
0.01315	0.08856		0.10404	0.08946		0.20985	0.08946		0.09545	0.08946		0.1642	0.08946		0.57201	0.08856
0.01572	0.0891		0.09896	0.09001		0.20891	0.09001		0.09531	0.09001		0.16122	0.09001		0.57361	0.0891
0.01612	0.08963		0.10041	0.09056		0.20605	0.09056		0.09671	0.09056		0.15933	0.09056		0.57517	0.08963
0.00797	0.09017		0.09639	0.09111		0.20024	0.09111		0.09176	0.09111		0.15405	0.09111		0.57676	0.09017
0.01176	0.09072		0.09072	0.09167		0.20497	0.09167		0.09578	0.09167		0.15138	0.09167		0.57835	0.09072
0.00943	0.09126		0.10257	0.09223		0.2081	0.09223		0.09963	0.09223		0.15864	0.09223		0.57992	0.09126
0.01718	0.0918		0.10316	0.09279		0.21003	0.09279		0.10564	0.09279		0.14775	0.09279		0.58146	0.0918
0.02029	0.09237		0.1024	0.09337		0.198	0.09337		0.10193	0.09337		0.15533	0.09337		0.58307	0.09237
0.02312	0.09294		0.09435	0.09395		0.1964	0.09395		0.08622	0.09395		0.15116	0.09395		0.58465	0.09294
0.02699	0.09351		0.10612	0.09452		0.20997	0.09452		0.10452	0.09452		0.1615	0.09452		0.58623	0.09351
0.00797	0.09408		0.10754	0.09511		0.19965	0.09511		0.09948	0.09511		0.15829	0.09511		0.5878	0.09408
0.01827	0.09464		0.10182	0.0957		0.19596	0.0957		0.10308	0.0957		0.15324	0.0957		0.58934	0.09464
0.00779	0.09523		0.10995	0.09629		0.19856	0.09629		0.10113	0.09629		0.15864	0.09629		0.59092	0.09523
0.02032	0.09582		0.1101	0.09689		0.19308	0.09689		0.09544	0.09689		0.15718	0.09689		0.5925	0.09582
0.01371	0.09641		0.09939	0.0975		0.20069	0.0975		0.09059	0.0975		0.15501	0.0975		0.59405	0.09641
0.00641	0.097		0.09416	0.0981		0.20576	0.0981		0.09454	0.0981		0.1537	0.0981		0.59561	0.097
0.00537	0.0976		0.09806	0.09872		0.19755	0.09872		0.08995	0.09872		0.1635	0.09872		0.59717	0.0976
0.01444	0.0982		0.1003	0.09933		0.19327	0.09933		0.09358	0.09933		0.15208	0.09933		0.59873	0.0982
0.0098	0.09881		0.10978	0.09997		0.19808	0.09997		0.08913	0.09997		0.15518	0.09997		0.60028	0.09881
-0.00010305	0.09942		0.09554	0.1006		0.18849	0.1006		0.08812	0.1006		0.15147	0.1006		0.60182	0.09942
0.00918	0.10004		0.10494	0.10122		0.19452	0.10122		0.08625	0.10122		0.15222	0.10122		0.60337	0.10004
0.00985	0.10066		0.10931	0.10186		0.19639	0.10186		0.09587	0.10186		0.15455	0.10186		0.60492	0.10066
-0.00364	0.10129		0.09512	0.1025		0.19168	0.1025		0.08939	0.1025		0.15693	0.1025		0.60646	0.10129
0.00132	0.10192		0.1062	0.10315		0.19822	0.10315		0.09124	0.10315		0.16083	0.10315		0.608	0.10192
0.000440154	0.10256		0.10059	0.1038		0.1965	0.1038		0.09458	0.1038		0.16428	0.1038		0.60953	0.10256
0.00558	0.1032		0.10155	0.10446		0.18273	0.10446		0.08577	0.10446		0.16111	0.10446		0.61106	0.1032
-0.00318	0.10383		0.10419	0.10512		0.19562	0.10512		0.10043	0.10512		0.15641	0.10512		0.61256	0.10383
0.00899	0.10449		0.09855	0.10579		0.19371	0.10579		0.09349	0.10579		0.15043	0.10579		0.61413	0.10449
0.01297	0.10515		0.08817	0.10647		0.1886	0.10647		0.09592	0.10647		0.15143	0.10647		0.61564	0.10515
0.000121237	0.1058		0.08249	0.10714		0.18186	0.10714		0.09192	0.10714		0.14579	0.10714		0.61716	0.1058
0.01519	0.10648		0.07578	0.10783		0.18033	0.10783		0.0811	0.10783		0.14039	0.10783		0.61871	0.10648
0.01281	0.10715		0.09003	0.10852		0.19281	0.10852		0.08339	0.10852		0.1359	0.10852		0.62023	0.10715
0.01738	0.10783		0.07924	0.1092		0.19521	0.1092		0.0855	0.1092		0.14785	0.1092		0.62175	0.10783
0.00352	0.10852		0.07835	0.10991		0.18646	0.10991		0.08304	0.10991		0.15249	0.10991		0.62327	0.10852
-0.00375	0.1092		0.07916	0.11064		0.20227	0.11064		0.0844	0.11064		0.1546	0.11064		0.62477	0.1092
0.00294	0.10989		0.07774	0.11132		0.19101	0.11132		0.09469	0.11132		0.15682	0.11132		0.62628	0.10989
0.00764	0.11059		0.07359	0.11204		0.1835	0.11204		0.08271	0.11204		0.14685	0.11204		0.62777	0.11059
-0.00151	0.11129		0.08249	0.11277		0.18906	0.11277		0.08104	0.11277		0.15105	0.11277		0.62928	0.11129
0.0069	0.11201		0.09526	0.1135		0.18865	0.1135		0.09096	0.1135		0.14887	0.1135		0.63079	0.11201
-0.00247	0.11272		0.0859	0.11425		0.18551	0.11425		0.07695	0.11425		0.14673	0.11425		0.6323	0.11272
-0.00275	0.11345		0.08621	0.11498		0.18724	0.11498		0.09016	0.11498		0.15893	0.11498		0.63379	0.11345
0.01641	0.11417		0.07749	0.11573		0.18322	0.11573		0.08365	0.11573		0.14571	0.11573		0.63528	0.11417
0.00114	0.11491		0.08676	0.11647		0.1807	0.11647		0.08266	0.11647		0.15069	0.11647		0.63678	0.11491
0.01922	0.11564		0.08654	0.11722		0.18617	0.11722		0.08663	0.11722		0.16123	0.11722		0.63827	0.11564
0.01838	0.11638		0.09154	0.11799		0.19167	0.11799		0.08153	0.11799		0.15983	0.11799		0.63974	0.11638
0.01519	0.11714		0.08537	0.11877		0.18537	0.11877		0.08168	0.11877		0.15601	0.11877		0.64123	0.11714
0.02025	0.11788		0.08129	0.11954		0.18974	0.11954		0.0878	0.11954		0.16153	0.11954		0.64269	0.11788
0.00271	0.11864		0.07303	0.12032		0.18764	0.12032		0.08859	0.12032		0.15215	0.12032		0.64417	0.11864
0.01444	0.11941		0.07932	0.1211		0.19308	0.1211		0.08366	0.1211		0.15716	0.1211		0.64564	0.11941
0.01328	0.12017		0.08764	0.1219		0.20027	0.1219		0.08538	0.1219		0.15504	0.1219		0.64709	0.12017
0.00622	0.12097		0.09019	0.1227		0.19119	0.1227		0.09395	0.1227		0.16519	0.1227		0.6486	0.12097
-0.000273776	0.12174		0.0833	0.1235		0.19351	0.1235		0.09071	0.1235		0.15722	0.1235		0.65005	0.12174
0.0097	0.12254		0.08503	0.12431		0.19139	0.12431		0.08973	0.12431		0.15405	0.12431		0.65152	0.12254
-0.00427	0.12334		0.08519	0.12514		0.1903	0.12514		0.08662	0.12514		0.16182	0.12514		0.65299	0.12334
-0.000758096	0.12414		0.09756	0.12598		0.19396	0.12598		0.09123	0.12598		0.15404	0.12598		0.65444	0.12414
0.0062	0.12496		0.0948	0.12681		0.18493	0.12681		0.09108	0.12681		0.15437	0.12681		0.65591	0.12496
0.00896	0.12577		0.09641	0.12763		0.19115	0.12763		0.09256	0.12763		0.16459	0.12763		0.65735	0.12577
0.00479	0.12659		0.08714	0.12847		0.19168	0.12847		0.09598	0.12847		0.16295	0.12847		0.65879	0.12659
0.00761	0.12742		0.0824	0.12933		0.18757	0.12933		0.09017	0.12933		0.14858	0.12933		0.66024	0.12742
0.02898	0.12825		0.08757	0.13018		0.18422	0.13018		0.07948	0.13018		0.15276	0.13018		0.66168	0.12825
0.02421	0.12909		0.07771	0.13106		0.18947	0.13106		0.09112	0.13106		0.15356	0.13106		0.66312	0.12909
0.01293	0.12994		0.07234	0.13193		0.18292	0.13193		0.0823	0.13193		0.14869	0.13193		0.66456	0.12994
0.01905	0.1308		0.07712	0.1328		0.18919	0.1328		0.0863	0.1328		0.15785	0.1328		0.66599	0.1308
0.01036	0.13166		0.082	0.13368		0.1849	0.13368		0.08327	0.13368		0.15246	0.13368		0.66742	0.13166
-8.17677e-05	0.13253		0.07712	0.13458		0.18447	0.13458		0.07902	0.13458		0.1545	0.13458		0.66886	0.13253
0.01153	0.1334		0.08913	0.13547		0.18995	0.13547		0.08297	0.13547		0.15583	0.13547		0.67027	0.1334
0.0151	0.13428		0.07561	0.13638		0.1878	0.13638		0.07146	0.13638		0.14467	0.13638		0.67169	0.13428
0.00851	0.13517		0.09289	0.1373		0.1932	0.1373		0.0745	0.1373		0.15309	0.1373		0.67311	0.13517
0.00571	0.13607		0.07687	0.13822		0.1851	0.13822		0.07904	0.13822		0.15226	0.13822		0.67453	0.13607
0.00435	0.13696		0.08404	0.13917		0.18453	0.13917		0.07742	0.13917		0.15159	0.13917		0.67593	0.13696
-0.00325	0.13788		0.07778	0.14009		0.18905	0.14009		0.08329	0.14009		0.155	0.14009		0.67735	0.13788
-0.00699	0.13879		0.07962	0.14101		0.17857	0.14101		0.08818	0.14101		0.15378	0.14101		0.67875	0.13879
0.0054	0.13971		0.08575	0.14197		0.18184	0.14197		0.07964	0.14197		0.14833	0.14197		0.68015	0.13971
0.01039	0.14065		0.08629	0.14294		0.18238	0.14294		0.0721	0.14294		0.14873	0.14294		0.68156	0.14065
0.02057	0.14159		0.07825	0.14391		0.18736	0.14391		0.0747	0.14391		0.14513	0.14391		0.68296	0.14159
0.023	0.14253		0.08882	0.14488		0.18445	0.14488		0.07953	0.14488		0.15113	0.14488		0.68435	0.14253
0.02425	0.14347		0.09288	0.14585		0.18271	0.14585		0.08232	0.14585		0.16321	0.14585		0.68572	0.14347
0.02189	0.14442		0.08886	0.14684		0.18258	0.14684		0.08249	0.14684		0.1446	0.14684		0.6871	0.14442
0.01553	0.1454		0.09667	0.14784		0.18898	0.14784		0.07911	0.14784		0.15592	0.14784		0.6885	0.1454
0.00807	0.14639		0.0862	0.14885		0.18698	0.14885		0.07807	0.14885		0.15218	0.14885		0.68989	0.14639
0.01	0.14737		0.08364	0.14985		0.18601	0.14985		0.07903	0.14985		0.15769	0.14985		0.69127	0.14737
0.00431	0.14835		0.09971	0.15087		0.18908	0.15087		0.08406	0.15087		0.14935	0.15087		0.69264	0.14835
0.01253	0.14935		0.09471	0.1519		0.18386	0.1519		0.07504	0.1519		0.14895	0.1519		0.69401	0.14935
0.02558	0.15036		0.08654	0.15291		0.18292	0.15291		0.07125	0.15291		0.15997	0.15291		0.69538	0.15036
0.01468	0.15137		0.0972	0.154		0.18328	0.154		0.07983	0.154		0.15775	0.154		0.69674	0.15137
0.00944	0.1524		0.10282	0.15505		0.18255	0.15505		0.0762	0.15505		0.16147	0.15505		0.69811	0.1524
0.02177	0.15343		0.09335	0.15607		0.19192	0.15607		0.09207	0.15607		0.15912	0.15607		0.69948	0.15343
-0.0011	0.15446		0.0974	0.15717		0.19226	0.15717		0.07958	0.15717		0.15116	0.15717		0.70082	0.15446
0.00523	0.1555		0.07785	0.15824		0.18764	0.15824		0.07847	0.15824		0.15562	0.15824		0.70217	0.1555
-0.00437	0.15655		0.09115	0.15931		0.18763	0.15931		0.08189	0.15931		0.15621	0.15931		0.70352	0.15655
-0.00103	0.15762		0.08661	0.1604		0.18605	0.1604		0.08009	0.1604		0.163	0.1604		0.70487	0.15762
0.01221	0.15868		0.09411	0.16152		0.18622	0.16152		0.07942	0.16152		0.15475	0.16152		0.70621	0.15868
0.01468	0.15974		0.09133	0.16264		0.19366	0.16264		0.07705	0.16264		0.15736	0.16264		0.70752	0.15974
0.01462	0.16085		0.08524	0.16378		0.18263	0.16378		0.08615	0.16378		0.16308	0.16378		0.70888	0.16085
-0.00664	0.16194		0.10176	0.16489		0.18646	0.16489		0.08712	0.16489		0.15797	0.16489		0.71022	0.16194
0.007	0.16305		0.09074	0.16601		0.18725	0.16601		0.08487	0.16601		0.15198	0.16601		0.71155	0.16305
-0.00395	0.16416		0.09221	0.16716		0.19065	0.16716		0.07864	0.16716		0.15999	0.16716		0.71287	0.16416
0.00719	0.16526		0.10673	0.16831		0.18536	0.16831		0.0917	0.16831		0.16607	0.16831		0.71418	0.16526
0.00206	0.16641		0.09783	0.16947		0.18669	0.16947		0.08858	0.16947		0.16468	0.16947		0.71552	0.16641
0.01405	0.16757		0.09548	0.17065		0.18917	0.17065		0.08669	0.17065		0.16271	0.17065		0.71686	0.16757
0.0201	0.16871		0.10023	0.17184		0.19022	0.17184		0.09309	0.17184		0.15903	0.17184		0.71817	0.16871
0.02301	0.16985		0.10069	0.17302		0.19215	0.17302		0.07745	0.17302		0.15837	0.17302		0.71946	0.16985
0.01337	0.171		0.09932	0.17423		0.18731	0.17423		0.08673	0.17423		0.15628	0.17423		0.72075	0.171
0.01354	0.17223		0.09054	0.17545		0.18523	0.17545		0.08605	0.17545		0.15394	0.17545		0.72211	0.17223
0.01403	0.17339		0.08985	0.17667		0.17986	0.17667		0.09016	0.17667		0.14939	0.17667		0.7234	0.17339
0.01091	0.17456		0.09834	0.17789		0.19015	0.17789		0.0879	0.17789		0.15398	0.17789		0.72467	0.17456
0.02293	0.17577		0.0936	0.17911		0.18398	0.17911		0.08746	0.17911		0.14819	0.17911		0.72597	0.17577
0.03915	0.17698		0.09401	0.18038		0.18209	0.18038		0.08993	0.18038		0.15521	0.18038		0.72725	0.17698
0.00877	0.17819		0.09152	0.18164		0.17547	0.18164		0.0846	0.18164		0.15339	0.18164		0.72854	0.17819
0.01946	0.17942		0.0979	0.18291		0.18303	0.18291		0.07984	0.18291		0.16054	0.18291		0.72982	0.17942
0.02014	0.18067		0.09068	0.18418		0.18452	0.18418		0.0906	0.18418		0.15545	0.18418		0.73111	0.18067
0.02319	0.18192		0.09368	0.18545		0.18846	0.18545		0.09056	0.18545		0.15468	0.18545		0.73239	0.18192
0.01888	0.18317		0.09757	0.18677		0.19256	0.18677		0.08389	0.18677		0.15393	0.18677		0.73366	0.18317
0.01365	0.18444		0.09071	0.18806		0.18711	0.18806		0.08862	0.18806		0.15886	0.18806		0.73493	0.18444
0.0124	0.18571		0.10207	0.18938		0.18802	0.18938		0.08459	0.18938		0.16034	0.18938		0.73619	0.18571
0.02334	0.18701		0.10054	0.19074		0.19056	0.19074		0.09041	0.19074		0.15603	0.19074		0.73746	0.18701
0.03456	0.18831		0.09939	0.19206		0.18724	0.19206		0.08144	0.19206		0.16416	0.19206		0.73873	0.18831
0.02685	0.18962		0.10369	0.19342		0.18899	0.19342		0.08369	0.19342		0.15853	0.19342		0.73998	0.18962
0.00752	0.19093		0.09593	0.19479		0.18823	0.19479		0.08703	0.19479		0.16103	0.19479		0.74124	0.19093
0.02138	0.19226		0.10053	0.19617		0.1883	0.19617		0.08548	0.19617		0.15322	0.19617		0.74249	0.19226
0.01245	0.1936		0.10222	0.19755		0.18596	0.19755		0.08353	0.19755		0.16276	0.19755		0.74373	0.1936
0.03759	0.19495		0.09824	0.19891		0.18673	0.19891		0.0858	0.19891		0.16082	0.19891		0.74498	0.19495
0.01389	0.19633		0.10269	0.20035		0.1805	0.20035		0.08413	0.20035		0.16085	0.20035		0.74624	0.19633
0.01777	0.19768		0.099	0.20178		0.18814	0.20178		0.07837	0.20178		0.15776	0.20178		0.74746	0.19768
0.04371	0.19906		0.09772	0.20319		0.1799	0.20319		0.08115	0.20319		0.16039	0.20319		0.74869	0.19906
0.06136	0.20046		0.10277	0.20462		0.18445	0.20462		0.08394	0.20462		0.16976	0.20462		0.74993	0.20046
0.05101	0.20185		0.09639	0.20605		0.18426	0.20605		0.08461	0.20605		0.15195	0.20605		0.75115	0.20185
0.06426	0.20327		0.10316	0.20753		0.18894	0.20753		0.08043	0.20753		0.15616	0.20753		0.75238	0.20327
0.0235	0.2047		0.09818	0.20901		0.18633	0.20901		0.07267	0.20901		0.16161	0.20901		0.7536	0.2047
0.03607	0.20613		0.09826	0.21049		0.18703	0.21049		0.08268	0.21049		0.15973	0.21049		0.75482	0.20613
0.05315	0.20758		0.0949	0.21199		0.18388	0.21199		0.07335	0.21199		0.16186	0.21199		0.75603	0.20758
0.06341	0.20905		0.09729	0.21349		0.18752	0.21349		0.07944	0.21349		0.16087	0.21349		0.75725	0.20905
0.09023	0.2105		0.09052	0.21501		0.18389	0.21501		0.07802	0.21501		0.15885	0.21501		0.75845	0.2105
0.06751	0.21199		0.0923	0.21654		0.18876	0.21654		0.08094	0.21654		0.1578	0.21654		0.75966	0.21199
0.06494	0.21348		0.09633	0.21808		0.18576	0.21808		0.07508	0.21808		0.15504	0.21808		0.76086	0.21348
0.08319	0.21497		0.09409	0.2196		0.18305	0.2196		0.06648	0.2196		0.15016	0.2196		0.76205	0.21497
0.05626	0.2165		0.09487	0.2212		0.18288	0.2212		0.0725	0.2212		0.14947	0.2212		0.76325	0.2165
0.04261	0.21804		0.09561	0.22279		0.17947	0.22279		0.07237	0.22279		0.15215	0.22279		0.76445	0.21804
0.06594	0.21957		0.09231	0.22438		0.17846	0.22438		0.07679	0.22438		0.14669	0.22438		0.76563	0.21957
0.0746	0.2211		0.09906	0.22599		0.18733	0.22599		0.07105	0.22599		0.15554	0.22599		0.7668	0.2211
0.06405	0.22267		0.08718	0.22764		0.173	0.22764		0.07591	0.22764		0.14958	0.22764		0.76799	0.22267
0.05062	0.22425		0.10109	0.22922		0.18496	0.22922		0.08291	0.22922		0.15641	0.22922		0.76917	0.22425
0.04481	0.22584		0.09733	0.23086		0.17766	0.23086		0.07238	0.23086		0.156	0.23086		0.77034	0.22584
0.05954	0.22743		0.10202	0.23254		0.18247	0.23254		0.0708	0.23254		0.166	0.23254		0.77151	0.22743
0.02292	0.22905		0.09312	0.23421		0.18958	0.23421		0.07471	0.23421		0.16573	0.23421		0.77268	0.22905
0.03995	0.23067		0.10747	0.23589		0.17996	0.23589		0.07745	0.23589		0.16119	0.23589		0.77384	0.23067
0.02392	0.23231		0.10318	0.23757		0.18698	0.23757		0.07632	0.23757		0.16418	0.23757		0.77501	0.23231
0.01413	0.23397		0.11412	0.23928		0.1869	0.23928		0.08723	0.23928		0.16265	0.23928		0.77617	0.23397
0.02346	0.23564		0.10543	0.24101		0.18024	0.24101		0.08382	0.24101		0.1595	0.24101		0.77733	0.23564
0.03725	0.23731		0.10025	0.24274		0.1903	0.24274		0.08717	0.24274		0.16443	0.24274		0.77848	0.23731
0.01468	0.23898		0.11141	0.24452		0.18202	0.24452		0.08221	0.24452		0.16436	0.24452		0.77962	0.23898
0.01613	0.24069		0.09915	0.24627		0.18977	0.24627		0.08154	0.24627		0.16285	0.24627		0.78076	0.24069
0.03423	0.2424		0.113	0.24803		0.17735	0.24803		0.08951	0.24803		0.16775	0.24803		0.7819	0.2424
0.01967	0.24413		0.11221	0.24982		0.1932	0.24982		0.07586	0.24982		0.16142	0.24982		0.78304	0.24413
0.02456	0.24587		0.11041	0.25158		0.18648	0.25158		0.08779	0.25158		0.1662	0.25158		0.78418	0.24587
0.04254	0.24759		0.11088	0.25343		0.19402	0.25343		0.07318	0.25343		0.15451	0.25343		0.78528	0.24759
0.03469	0.24939		0.10481	0.25526		0.18735	0.25526		0.07367	0.25526		0.16001	0.25526		0.78643	0.24939
0.03571	0.2512		0.09794	0.2571		0.17956	0.2571		0.07725	0.2571		0.15519	0.2571		0.78757	0.2512
0.01845	0.253		0.10262	0.25899		0.18302	0.25899		0.08173	0.25899		0.16285	0.25899		0.7887	0.253
0.03231	0.2548		0.10279	0.26091		0.18951	0.26091		0.07837	0.26091		0.15905	0.26091		0.78981	0.2548
0.02736	0.25661		0.09448	0.26277		0.18627	0.26277		0.08027	0.26277		0.16012	0.26277		0.79092	0.25661
0.02853	0.25845		0.10297	0.26464		0.19172	0.26464		0.08788	0.26464		0.15917	0.26464		0.79203	0.25845
0.01454	0.26031		0.10118	0.26656		0.18417	0.26656		0.07849	0.26656		0.15768	0.26656		0.79314	0.26031
0.04558	0.26218		0.10527	0.26853		0.18825	0.26853		0.07922	0.26853		0.16875	0.26853		0.79424	0.26218
0.03932	0.26405		0.10358	0.27048		0.19255	0.27048		0.08595	0.27048		0.16971	0.27048		0.79534	0.26405
0.03136	0.26595		0.10792	0.27243		0.19238	0.27243		0.08647	0.27243		0.16019	0.27243		0.79644	0.26595
0.0409	0.26787		0.1081	0.27444		0.1904	0.27444		0.09341	0.27444		0.15904	0.27444		0.79754	0.26787
0.03342	0.2698		0.1093	0.27646		0.19333	0.27646		0.08492	0.27646		0.16876	0.27646		0.79864	0.2698
0.01671	0.27173		0.11049	0.27843		0.19784	0.27843		0.08184	0.27843		0.15939	0.27843		0.79972	0.27173
0.04334	0.2737		0.10639	0.28046		0.19957	0.28046		0.08884	0.28046		0.16783	0.28046		0.80081	0.2737
0.03771	0.27566		0.11341	0.28252		0.19759	0.28252		0.08865	0.28252		0.16868	0.28252		0.80189	0.27566
0.02995	0.27762		0.10408	0.28457		0.19954	0.28457		0.08691	0.28457		0.16671	0.28457		0.80295	0.27762
0.01893	0.27962		0.10273	0.28663		0.19796	0.28663		0.08852	0.28663		0.16447	0.28663		0.80403	0.27962
0.0283	0.28168		0.09419	0.28874		0.1987	0.28874		0.08425	0.28874		0.16322	0.28874		0.80512	0.28168
0.01813	0.2837		0.10153	0.29084		0.20044	0.29084		0.08566	0.29084		0.1629	0.29084		0.80618	0.2837
0.01375	0.28575		0.10334	0.29297		0.19345	0.29297		0.08603	0.29297		0.15807	0.29297		0.80725	0.28575
0.01397	0.28782		0.09556	0.29511		0.18797	0.29511		0.08488	0.29511		0.15627	0.29511		0.80831	0.28782
0.02954	0.28991		0.09355	0.29724		0.19839	0.29724		0.08633	0.29724		0.15597	0.29724		0.80938	0.28991
0.02414	0.29201		0.09373	0.29946		0.19768	0.29946		0.08224	0.29946		0.15679	0.29946		0.81044	0.29201
0.01615	0.29415		0.08735	0.30165		0.18806	0.30165		0.07873	0.30165		0.15163	0.30165		0.8115	0.29415
0.01769	0.29625		0.09478	0.30386		0.18123	0.30386		0.08041	0.30386		0.15086	0.30386		0.81254	0.29625
0.01197	0.29839		0.08571	0.30608		0.1769	0.30608		0.06543	0.30608		0.15189	0.30608		0.81358	0.29839
0.01138	0.30056		0.08539	0.30832		0.18522	0.30832		0.0703	0.30832		0.15153	0.30832		0.81463	0.30056
-0.000433237	0.30273		0.07808	0.31058		0.17696	0.31058		0.07071	0.31058		0.14764	0.31058		0.81566	0.30273
0.02324	0.30496		0.07783	0.31287		0.18572	0.31287		0.06711	0.31287		0.14515	0.31287		0.81671	0.30496
0.03179	0.30716		0.08075	0.31517		0.18474	0.31517		0.07619	0.31517		0.15516	0.31517		0.81774	0.30716
0.01312	0.30938		0.07853	0.31748		0.18544	0.31748		0.06747	0.31748		0.15801	0.31748		0.81876	0.30938
0.01314	0.31163		0.07626	0.31981		0.17815	0.31981		0.06504	0.31981		0.13974	0.31981		0.81979	0.31163
0.03587	0.31391		0.08847	0.32218		0.17569	0.32218		0.06514	0.32218		0.14275	0.32218		0.82082	0.31391
0.02583	0.31618		0.09346	0.32455		0.17553	0.32455		0.06439	0.32455		0.14294	0.32455		0.82184	0.31618
0.03575	0.31848		0.08271	0.32694		0.17553	0.32694		0.06577	0.32694		0.14248	0.32694		0.82285	0.31848
0.04478	0.3208		0.07492	0.32934		0.17384	0.32934		0.06549	0.32934		0.14589	0.32934		0.82387	0.3208
0.03763	0.32315		0.06855	0.33174		0.16795	0.33174		0.067	0.33174		0.13672	0.33174		0.82489	0.32315
0.01726	0.32553		0.08318	0.33421		0.17099	0.33421		0.05658	0.33421		0.13693	0.33421		0.82591	0.32553
0.00628	0.32788		0.07711	0.3367		0.16835	0.3367		0.07383	0.3367		0.14307	0.3367		0.8269	0.32788
0.01417	0.33025		0.07243	0.33919		0.16961	0.33919		0.05647	0.33919		0.13947	0.33919		0.82789	0.33025
0.0207	0.33267		0.06608	0.34169		0.17065	0.34169		0.06693	0.34169		0.13719	0.34169		0.82889	0.33267
0.02223	0.3351		0.05987	0.34415		0.16148	0.34415		0.05912	0.34415		0.13632	0.34415		0.82989	0.3351
0.01697	0.33762		0.07278	0.34677		0.16296	0.34677		0.06473	0.34677		0.13359	0.34677		0.83091	0.33762
0.01503	0.34008		0.06577	0.34936		0.15763	0.34936		0.04986	0.34936		0.14627	0.34936		0.8319	0.34008
0.02358	0.34253		0.07363	0.35193		0.16157	0.35193		0.06018	0.35193		0.13118	0.35193		0.83287	0.34253
0.03467	0.34501		0.05871	0.3545		0.16208	0.3545		0.06171	0.3545		0.13827	0.3545		0.83384	0.34501
0.01658	0.34754		0.07302	0.35714		0.16365	0.35714		0.06186	0.35714		0.12785	0.35714		0.83482	0.34754
0.00402	0.35008		0.0563	0.35978		0.15154	0.35978		0.05839	0.35978		0.13697	0.35978		0.8358	0.35008
0.02767	0.35266		0.07188	0.36246		0.16114	0.36246		0.05448	0.36246		0.13342	0.36246		0.83678	0.35266
0.02295	0.35524		0.06893	0.36515		0.16378	0.36515		0.0638	0.36515		0.1324	0.36515		0.83775	0.35524
0.03093	0.35784		0.06217	0.36785		0.15787	0.36785		0.0586	0.36785		0.13472	0.36785		0.83871	0.35784
0.06403	0.36046		0.06584	0.3706		0.16084	0.3706		0.05939	0.3706		0.13083	0.3706		0.83968	0.36046
0.03861	0.36312		0.06577	0.37336		0.15979	0.37336		0.05979	0.37336		0.1315	0.37336		0.84064	0.36312
0.05105	0.36578		0.05377	0.37613		0.15621	0.37613		0.06716	0.37613		0.13864	0.37613		0.8416	0.36578
0.03174	0.36847		0.06815	0.37891		0.16369	0.37891		0.06137	0.37891		0.14044	0.37891		0.84255	0.36847
0.0407	0.37118		0.05546	0.38175		0.16506	0.38175		0.06766	0.38175		0.13555	0.38175		0.84351	0.37118
0.04472	0.37392		0.06505	0.38453		0.161	0.38453		0.05908	0.38453		0.13389	0.38453		0.84446	0.37392
0.05605	0.37666		0.05559	0.38742		0.16116	0.38742		0.0682	0.38742		0.13832	0.38742		0.8454	0.37666
0.05339	0.37942		0.06566	0.39033		0.16294	0.39033		0.06545	0.39033		0.13589	0.39033		0.84634	0.37942
0.03998	0.38222		0.06406	0.39321		0.17027	0.39321		0.06637	0.39321		0.13695	0.39321		0.84728	0.38222
0.06524	0.38503		0.06585	0.39616		0.17211	0.39616		0.06941	0.39616		0.13702	0.39616		0.84822	0.38503
0.0237	0.38789		0.06633	0.3991		0.17449	0.3991		0.06291	0.3991		0.13666	0.3991		0.84916	0.38789
0.01697	0.39073		0.06417	0.40207		0.1757	0.40207		0.0745	0.40207		0.14528	0.40207		0.85009	0.39073
0.00269	0.39362		0.06999	0.40508		0.1733	0.40508		0.07252	0.40508		0.14241	0.40508		0.85102	0.39362
0.01288	0.39654		0.06991	0.4081		0.17572	0.4081		0.07164	0.4081		0.14448	0.4081		0.85195	0.39654
0.00911	0.39945		0.07935	0.41116		0.18048	0.41116		0.07754	0.41116		0.13671	0.41116		0.85286	0.39945
0.0122	0.40241		0.08369	0.41422		0.17225	0.41422		0.07912	0.41422		0.1478	0.41422		0.85378	0.40241
0.01442	0.40538		0.07814	0.41731		0.18109	0.41731		0.06865	0.41731		0.1423	0.41731		0.8547	0.40538
0.01114	0.4084		0.08428	0.42045		0.183	0.42045		0.08402	0.42045		0.14694	0.42045		0.85562	0.4084
0.01809	0.41142		0.07581	0.42362		0.16775	0.42362		0.0746	0.42362		0.14789	0.42362		0.85653	0.41142
-0.0015	0.41442		0.08078	0.42678		0.18314	0.42678		0.08247	0.42678		0.1512	0.42678		0.85742	0.41442
0.01107	0.41748		0.07792	0.4299		0.19055	0.4299		0.08225	0.4299		0.15145	0.4299		0.85833	0.41748
0.00796	0.42061		0.07214	0.43313		0.18228	0.43313		0.08308	0.43313		0.14933	0.43313		0.85924	0.42061
0.00867	0.4237		0.08374	0.43646		0.18603	0.43646		0.08749	0.43646		0.15184	0.43646		0.86013	0.4237
0.00732	0.42675		0.08125	0.4398		0.186	0.4398		0.08508	0.4398		0.15206	0.4398		0.861	0.42675
-0.00357	0.42999		0.09163	0.44301		0.18959	0.44301		0.09383	0.44301		0.15894	0.44301		0.86192	0.42999
0.00974	0.43319		0.09448	0.44629		0.18692	0.44629		0.09414	0.44629		0.15261	0.44629		0.86281	0.43319
0.0131	0.43639		0.09443	0.44963		0.18633	0.44963		0.0945	0.44963		0.15126	0.44963		0.86369	0.43639
0.0137	0.43963		0.09733	0.453		0.18496	0.453		0.08286	0.453		0.14952	0.453		0.86458	0.43963
0.01075	0.44292		0.08797	0.45641		0.18275	0.45641		0.0829	0.45641		0.1475	0.45641		0.86546	0.44292
0.02672	0.44625		0.08855	0.45983		0.17094	0.45983		0.08792	0.45983		0.14171	0.45983		0.86635	0.44625
0.01975	0.44952		0.06831	0.46326		0.17201	0.46326		0.07381	0.46326		0.14037	0.46326		0.86722	0.44952
0.02872	0.45284		0.06658	0.46674		0.16798	0.46674		0.07958	0.46674		0.139	0.46674		0.86809	0.45284
0.05061	0.45621		0.05874	0.47029		0.17773	0.47029		0.07914	0.47029		0.14326	0.47029		0.86895	0.45621
0.03606	0.45957		0.0653	0.47383		0.17637	0.47383		0.08223	0.47383		0.14097	0.47383		0.86981	0.45957
0.05324	0.46299		0.06768	0.47747		0.17287	0.47747		0.07245	0.47747		0.14162	0.47747		0.87068	0.46299
0.04987	0.46644		0.06	0.48099		0.17185	0.48099		0.08469	0.48099		0.13859	0.48099		0.87154	0.46644
0.04576	0.46992		0.06256	0.48452		0.17743	0.48452		0.07801	0.48452		0.14762	0.48452		0.8724	0.46992
0.03367	0.47342		0.06427	0.48822		0.16855	0.48822		0.08381	0.48822		0.14406	0.48822		0.87325	0.47342
0.05105	0.47693		0.07167	0.49191		0.17542	0.49191		0.07159	0.49191		0.14423	0.49191		0.8741	0.47693
0.03607	0.48048		0.07261	0.49564		0.17671	0.49564		0.07703	0.49564		0.14429	0.49564		0.87495	0.48048
0.03452	0.48405		0.06381	0.49937		0.17295	0.49937		0.0803	0.49937		0.14113	0.49937		0.87579	0.48405
0.03774	0.48767		0.07539	0.50312		0.17218	0.50312		0.08349	0.50312		0.14606	0.50312		0.87664	0.48767
0.04519	0.49132		0.06876	0.50692		0.17058	0.50692		0.08513	0.50692		0.1428	0.50692		0.87748	0.49132
0.03716	0.49498		0.05898	0.51073		0.17742	0.51073		0.07636	0.51073		0.13721	0.51073		0.87832	0.49498
0.02799	0.49878		0.06242	0.5145		0.17934	0.5145		0.08056	0.5145		0.15174	0.5145		0.87918	0.49878
0.0308	0.50244		0.0538	0.51834		0.17602	0.51834		0.07621	0.51834		0.14568	0.51834		0.88	0.50244
0.02344	0.50612		0.04965	0.52232		0.1665	0.52232		0.07277	0.52232		0.1436	0.52232		0.88081	0.50612
0.05593	0.50992		0.06072	0.52644		0.18028	0.52644		0.09147	0.52644		0.1454	0.52644		0.88164	0.50992
0.02889	0.51372		0.05649	0.53033		0.17845	0.53033		0.08481	0.53033		0.14586	0.53033		0.88246	0.51372
0.0494	0.51754		0.06229	0.53429		0.17315	0.53429		0.07493	0.53429		0.14301	0.53429		0.88328	0.51754
0.0424	0.52145		0.06818	0.53833		0.17031	0.53833		0.08015	0.53833		0.14388	0.53833		0.88411	0.52145
0.02165	0.52539		0.05901	0.54242		0.17336	0.54242		0.07415	0.54242		0.14156	0.54242		0.88493	0.52539
0.02012	0.52927		0.05437	0.54653		0.17454	0.54653		0.08573	0.54653		0.15152	0.54653		0.88573	0.52927
0.03168	0.53315		0.06381	0.55064		0.17733	0.55064		0.08159	0.55064		0.14261	0.55064		0.88653	0.53315
0.03255	0.53716		0.06211	0.55483		0.1659	0.55483		0.06888	0.55483		0.15155	0.55483		0.88734	0.53716
0.02809	0.54122		0.057	0.55905		0.17737	0.55905		0.0806	0.55905		0.15235	0.55905		0.88815	0.54122
0.03299	0.54527		0.06093	0.56328		0.18014	0.56328		0.07794	0.56328		0.15275	0.56328		0.88895	0.54527
0.02104	0.54933		0.0674	0.56767		0.17292	0.56767		0.0848	0.56767		0.14376	0.56767		0.88975	0.54933
0.03287	0.55346		0.07107	0.57188		0.17784	0.57188		0.08595	0.57188		0.14771	0.57188		0.89055	0.55346
0.03134	0.55761		0.06726	0.57615		0.1753	0.57615		0.07773	0.57615		0.15307	0.57615		0.89134	0.55761
0.02905	0.56178		0.07425	0.5805		0.16851	0.5805		0.09029	0.5805		0.13986	0.5805		0.89213	0.56178
0.02621	0.566		0.07429	0.58489		0.1688	0.58489		0.07739	0.58489		0.14732	0.58489		0.89292	0.566
0.0361	0.57027		0.0736	0.58934		0.17105	0.58934		0.08226	0.58934		0.14522	0.58934		0.89371	0.57027
0.02599	0.57454		0.06887	0.59374		0.17008	0.59374		0.08277	0.59374		0.14502	0.59374		0.89449	0.57454
0.03719	0.57883		0.06838	0.59825		0.16099	0.59825		0.0783	0.59825		0.14352	0.59825		0.89526	0.57883
0.03562	0.58316		0.06356	0.60288		0.15776	0.60288		0.06964	0.60288		0.14075	0.60288		0.89604	0.58316
0.02601	0.58756		0.05468	0.60752		0.16729	0.60752		0.07469	0.60752		0.14142	0.60752		0.89682	0.58756
0.01102	0.59195		0.07651	0.61206		0.16317	0.61206		0.08154	0.61206		0.14115	0.61206		0.89759	0.59195
0.01234	0.5964		0.05888	0.61672		0.16526	0.61672		0.07563	0.61672		0.14193	0.61672		0.89836	0.5964
0.03252	0.60082		0.07196	0.62143		0.16841	0.62143		0.07698	0.62143		0.14645	0.62143		0.89911	0.60082
0.0332	0.60531		0.07515	0.62619		0.16905	0.62619		0.08276	0.62619		0.14236	0.62619		0.89987	0.60531
0.02362	0.60996		0.08312	0.63108		0.17363	0.63108		0.08404	0.63108		0.15552	0.63108		0.90065	0.60996
0.01535	0.61453		0.08157	0.63574		0.17308	0.63574		0.08094	0.63574		0.14608	0.63574		0.90141	0.61453
0.02599	0.61917		0.08578	0.6405		0.17892	0.6405		0.07956	0.6405		0.14986	0.6405		0.90217	0.61917
0.03944	0.62382		0.09219	0.64536		0.16706	0.64536		0.08603	0.64536		0.15099	0.64536		0.90292	0.62382
0.03001	0.62849		0.08788	0.65029		0.17039	0.65029		0.08119	0.65029		0.14583	0.65029		0.90367	0.62849
0.03741	0.63323		0.0756	0.6552		0.16402	0.6552		0.08063	0.6552		0.15318	0.6552		0.90442	0.63323
0.04505	0.63802		0.07928	0.6602		0.16102	0.6602		0.08083	0.6602		0.14556	0.6602		0.90516	0.63802
0.01867	0.64281		0.07895	0.66524		0.15878	0.66524		0.07769	0.66524		0.13713	0.66524		0.90591	0.64281
0.05299	0.64763		0.07405	0.67032		0.15952	0.67032		0.06682	0.67032		0.13742	0.67032		0.90664	0.64763
0.03767	0.65252		0.08704	0.67542		0.16359	0.67542		0.08153	0.67542		0.15263	0.67542		0.90738	0.65252
0.0443	0.65745		0.08045	0.68054		0.16137	0.68054		0.06941	0.68054		0.15315	0.68054		0.90812	0.65745
0.04119	0.66239		0.08842	0.68574		0.16233	0.68574		0.07203	0.68574		0.15655	0.68574		0.90885	0.66239
0.04023	0.66737		0.08785	0.69101		0.17347	0.69101		0.07426	0.69101		0.15448	0.69101		0.90958	0.66737
0.04327	0.67241		0.08205	0.69629		0.1719	0.69629		0.07134	0.69629		0.15349	0.69629		0.91031	0.67241
0.04112	0.67749		0.08715	0.70156		0.17208	0.70156		0.07895	0.70156		0.15422	0.70156		0.91104	0.67749
0.0393	0.68263		0.079	0.70713		0.17396	0.70713		0.07767	0.70713		0.15783	0.70713		0.91176	0.68263
0.01902	0.68778		0.08229	0.71236		0.17506	0.71236		0.08518	0.71236		0.15355	0.71236		0.91248	0.68778
0.04974	0.69295		0.08272	0.71764		0.17203	0.71764		0.0873	0.71764		0.1563	0.71764		0.9132	0.69295
0.04028	0.69816		0.08716	0.72318		0.17819	0.72318		0.07936	0.72318		0.15227	0.72318		0.91391	0.69816
0.05114	0.70343		0.07425	0.72872		0.17056	0.72872		0.07675	0.72872		0.14528	0.72872		0.91462	0.70343
0.03881	0.70875		0.07683	0.7343		0.17454	0.7343		0.08168	0.7343		0.15919	0.7343		0.91534	0.70875
0.03052	0.71413		0.0734	0.73985		0.16767	0.73985		0.08022	0.73985		0.14011	0.73985		0.91605	0.71413
0.05812	0.71947		0.06992	0.74548		0.17747	0.74548		0.07836	0.74548		0.14544	0.74548		0.91674	0.71947
0.03759	0.72485		0.07322	0.75124		0.16942	0.75124		0.079	0.75124		0.14605	0.75124		0.91744	0.72485
0.04113	0.7304		0.06371	0.75697		0.16987	0.75697		0.08711	0.75697		0.14656	0.75697		0.91815	0.7304
0.04151	0.73593		0.07267	0.76278		0.17522	0.76278		0.07549	0.76278		0.14659	0.76278		0.91885	0.73593
0.04897	0.74151		0.07626	0.7686		0.16697	0.7686		0.0699	0.7686		0.15393	0.7686		0.91955	0.74151
0.04336	0.74714		0.06528	0.77446		0.16336	0.77446		0.07873	0.77446		0.14807	0.77446		0.92024	0.74714
0.06053	0.7528		0.06895	0.7804		0.16937	0.7804		0.07475	0.7804		0.14569	0.7804		0.92093	0.7528
0.05621	0.75845		0.0723	0.78635		0.17264	0.78635		0.0739	0.78635		0.14462	0.78635		0.92162	0.75845
0.04644	0.76418		0.0574	0.79241		0.16584	0.79241		0.07043	0.79241		0.13898	0.79241		0.9223	0.76418
0.04523	0.76998		0.08078	0.79848		0.16966	0.79848		0.08227	0.79848		0.13934	0.79848		0.92299	0.76998
0.05174	0.77582		0.06023	0.80459		0.1578	0.80459		0.06759	0.80459		0.13214	0.80459		0.92367	0.77582
0.05836	0.78168		0.05867	0.81079		0.16493	0.81079		0.07715	0.81079		0.13738	0.81079		0.92435	0.78168
0.03744	0.78759		0.0611	0.81695		0.16895	0.81695		0.06936	0.81695		0.14483	0.81695		0.92502	0.78759
0.0539	0.7936		0.05686	0.82323		0.15837	0.82323		0.0717	0.82323		0.1392	0.82323		0.9257	0.7936
0.07457	0.7996		0.06576	0.82947		0.1632	0.82947		0.07761	0.82947		0.1446	0.82947		0.92637	0.7996
0.06536	0.80562		0.05838	0.83573		0.15863	0.83573		0.07426	0.83573		0.13605	0.83573		0.92704	0.80562
0.06523	0.81173		0.06564	0.84231		0.15455	0.84231		0.07352	0.84231		0.1355	0.84231		0.92771	0.81173
0.03421	0.8179		0.06128	0.84877		0.15847	0.84877		0.07886	0.84877		0.13964	0.84877		0.92837	0.8179
0.04873	0.82401		0.05673	0.85522		0.15777	0.85522		0.06832	0.85522		0.13724	0.85522		0.92902	0.82401
0.05356	0.83028		0.05673	0.86168		0.16349	0.86168		0.0664	0.86168		0.13505	0.86168		0.92969	0.83028
0.03479	0.83666		0.05939	0.86822		0.15909	0.86822		0.06905	0.86822		0.14017	0.86822		0.93035	0.83666
0.05595	0.84301		0.05838	0.87505		0.16451	0.87505		0.0626	0.87505		0.13758	0.87505		0.93101	0.84301
0.04216	0.8494		0.06145	0.88178		0.16402	0.88178		0.07178	0.88178		0.1392	0.88178		0.93166	0.8494
0.05647	0.85588		0.05112	0.88851		0.16383	0.88851		0.06907	0.88851		0.13233	0.88851		0.93232	0.85588
0.04674	0.8624		0.05487	0.89532		0.15875	0.89532		0.06358	0.89532		0.13413	0.89532		0.93297	0.8624
0.05563	0.86894		0.05345	0.90225		0.1606	0.90225		0.06107	0.90225		0.13839	0.90225		0.93361	0.86894
0.03912	0.87552		0.06084	0.90931		0.15746	0.90931		0.06646	0.90931		0.13879	0.90931		0.93425	0.87552
0.02981	0.88212		0.05871	0.91641		0.16277	0.91641		0.07291	0.91641		0.1389	0.91641		0.93489	0.88212
0.05886	0.88882		0.06268	0.92333		0.16288	0.92333		0.07435	0.92333		0.1417	0.92333		0.93553	0.88882
0.05064	0.89561		0.06791	0.93024		0.16247	0.93024		0.07119	0.93024		0.14146	0.93024		0.93617	0.89561
0.05715	0.90245		0.06595	0.93745		0.16766	0.93745		0.07028	0.93745		0.13452	0.93745		0.93681	0.90245
0.05904	0.90925		0.07237	0.94484		0.16643	0.94484		0.07841	0.94484		0.13714	0.94484		0.93744	0.90925
0.05334	0.91617		0.06455	0.95202		0.1706	0.95202		0.07444	0.95202		0.1458	0.95202		0.93807	0.91617
0.05132	0.92316		0.05679	0.95913		0.17578	0.95913		0.07971	0.95913		0.14181	0.95913		0.9387	0.92316
0.04878	0.93017		0.06607	0.96639		0.18142	0.96639		0.07769	0.96639		0.14526	0.96639		0.93932	0.93017
0.07397	0.93722		0.06243	0.97401		0.17517	0.97401		0.08106	0.97401		0.14359	0.97401		0.93995	0.93722
0.07696	0.94443		0.07436	0.9815		0.16929	0.9815		0.07604	0.9815		0.14004	0.9815		0.94057	0.94443
0.05856	0.95158		0.06385	0.98904		0.17425	0.98904		0.08184	0.98904		0.14278	0.98904		0.94119	0.95158
0.06745	0.95882		0.05854	0.99663		0.16302	0.99663		0.08962	0.99663		0.13624	0.99663		0.94181	0.95882
0.0671	0.96613		0.06479	1.00428		0.17498	1.00428		0.08142	1.00428		0.1505	1.00428		0.94242	0.96613
0.05308	0.97347		0.06746	1.01204		0.16934	1.01204		0.08617	1.01204		0.14299	1.01204		0.94304	0.97347
0.07213	0.98083		0.06471	1.01979		0.17276	1.01979		0.08959	1.01979		0.13694	1.01979		0.94364	0.98083
0.07602	0.98828		0.06521	1.02762		0.16778	1.02762		0.0696	1.02762		0.13929	1.02762		0.94425	0.98828
0.06676	0.99582		0.07463	1.03557		0.17745	1.03557		0.08297	1.03557		0.14352	1.03557		0.94486	0.99582
0.05284	1.00338		0.07202	1.0436		0.17458	1.0436		0.08863	1.0436		0.13989	1.0436		0.94546	1.00338
0.06829	1.01092		0.07706	1.05167		0.1644	1.05167		0.07314	1.05167		0.14072	1.05167		0.94606	1.01092
0.05967	1.0188		0.06769	1.05966		0.16975	1.05966		0.08264	1.05966		0.14011	1.05966		0.94667	1.0188
0.06163	1.02659		0.07601	1.06795		0.17111	1.06795		0.0793	1.06795		0.14376	1.06795		0.94727	1.02659
0.04684	1.03441		0.07298	1.07629		0.17446	1.07629		0.0884	1.07629		0.14263	1.07629		0.94786	1.03441
0.06155	1.04234		0.07855	1.08435		0.17386	1.08435		0.0873	1.08435		0.13304	1.08435		0.94846	1.04234
0.05573	1.05021		0.07937	1.09253		0.18328	1.09253		0.07292	1.09253		0.13811	1.09253		0.94905	1.05021
0.06135	1.05824		0.08141	1.10107		0.1739	1.10107		0.08171	1.10107		0.14374	1.10107		0.94964	1.05824
0.06851	1.06633		0.07797	1.10965		0.17518	1.10965		0.07975	1.10965		0.13785	1.10965		0.95023	1.06633
0.0524	1.07443		0.08205	1.1182		0.17492	1.1182		0.08462	1.1182		0.1407	1.1182		0.95081	1.07443
0.05794	1.08255		0.08302	1.12682		0.18208	1.12682		0.08662	1.12682		0.14934	1.12682		0.95139	1.08255
0.065	1.09082		0.07823	1.13548		0.17466	1.13548		0.08687	1.13548		0.14579	1.13548		0.95197	1.09082
0.06079	1.09916		0.07937	1.14421		0.18012	1.14421		0.08822	1.14421		0.14768	1.14421		0.95255	1.09916
0.06885	1.10753		0.08495	1.15307		0.18318	1.15307		0.08786	1.15307		0.1412	1.15307		0.95313	1.10753
0.06872	1.11603		0.08679	1.16203		0.18738	1.16203		0.08122	1.16203		0.14809	1.16203		0.95371	1.11603
0.07799	1.1247		0.08716	1.17093		0.18629	1.17093		0.08066	1.17093		0.14699	1.17093		0.95429	1.1247
0.0748	1.1331		0.08702	1.18		0.18622	1.18		0.07539	1.18		0.1425	1.18		0.95485	1.1331
0.05415	1.14176		0.08671	1.1892		0.18032	1.1892		0.08837	1.1892		0.14642	1.1892		0.95542	1.14176
0.05151	1.15048		0.08835	1.19854		0.19378	1.19854		0.08926	1.19854		0.14833	1.19854		0.95599	1.15048
0.0707	1.15925		0.083	1.20787		0.17528	1.20787		0.08402	1.20787		0.1506	1.20787		0.95655	1.15925
0.0777	1.16817		0.08879	1.2167		0.18588	1.2167		0.08371	1.2167		0.14797	1.2167		0.95712	1.16817
0.05843	1.17704		0.08957	1.22619		0.19414	1.22619		0.08612	1.22619		0.14244	1.22619		0.95768	1.17704
0.08027	1.18603		0.08221	1.23571		0.17905	1.23571		0.0901	1.23571		0.1436	1.23571		0.95823	1.18603
0.10788	1.1951		0.08293	1.24522		0.19158	1.24522		0.09171	1.24522		0.14576	1.24522		0.95879	1.1951
0.08869	1.20422		0.08688	1.25485		0.19069	1.25485		0.08232	1.25485		0.14168	1.25485		0.95935	1.20422
0.09384	1.21343		0.08529	1.26455		0.18601	1.26455		0.08215	1.26455		0.14655	1.26455		0.9599	1.21343
0.10213	1.22277		0.08025	1.27433		0.18646	1.27433		0.08142	1.27433		0.14372	1.27433		0.96045	1.22277
0.08322	1.23211		0.08502	1.28422		0.18268	1.28422		0.08632	1.28422		0.14464	1.28422		0.961	1.23211
0.07999	1.24149		0.08615	1.29418		0.18563	1.29418		0.08482	1.29418		0.15067	1.29418		0.96155	1.24149
0.10161	1.25098		0.08491	1.30413		0.19353	1.30413		0.0847	1.30413		0.14258	1.30413		0.96209	1.25098
0.1043	1.2606		0.08888	1.31416		0.18547	1.31416		0.08576	1.31416		0.14734	1.31416		0.96264	1.2606
0.08405	1.27017		0.09606	1.32439		0.19329	1.32439		0.07734	1.32439		0.14281	1.32439		0.96318	1.27017
0.07095	1.27987		0.08455	1.33463		0.19156	1.33463		0.09162	1.33463		0.15068	1.33463		0.96372	1.27987
0.06104	1.28978		0.07897	1.34489		0.19118	1.34489		0.08735	1.34489		0.14169	1.34489		0.96426	1.28978
0.0523	1.29983		0.09121	1.35539		0.19035	1.35539		0.08539	1.35539		0.15034	1.35539		0.96481	1.29983
0.07494	1.30952		0.08891	1.36583		0.17791	1.36583		0.08137	1.36583		0.14344	1.36583		0.96533	1.30952
0.06366	1.31951		0.09137	1.37654		0.19335	1.37654		0.08275	1.37654		0.14974	1.37654		0.96586	1.31951
0.07918	1.32966		0.08873	1.3872		0.1851	1.3872		0.09211	1.3872		0.15168	1.3872		0.96639	1.32966
0.06926	1.33986		0.07909	1.39776		0.17867	1.39776		0.09058	1.39776		0.14516	1.39776		0.96692	1.33986
0.06807	1.35003		0.08988	1.40884		0.18866	1.40884		0.0919	1.40884		0.14549	1.40884		0.96744	1.35003
0.05806	1.36039		0.08922	1.41952		0.18454	1.41952		0.09184	1.41952		0.14859	1.41952		0.96797	1.36039
0.05138	1.37085		0.07927	1.43038		0.19813	1.43038		0.09062	1.43038		0.14355	1.43038		0.96849	1.37085
0.06998	1.38135		0.0865	1.44157		0.19007	1.44157		0.09542	1.44157		0.14944	1.44157		0.96901	1.38135
0.05988	1.39188		0.09276	1.45298		0.18723	1.45298		0.09439	1.45298		0.15195	1.45298		0.96953	1.39188
0.09677	1.40256		0.08679	1.46402		0.18485	1.46402		0.09496	1.46402		0.15538	1.46402		0.97005	1.40256
0.09897	1.41346		0.08165	1.47525		0.18479	1.47525		0.10121	1.47525		0.15027	1.47525		0.97057	1.41346
0.0964	1.42424		0.07798	1.48668		0.18701	1.48668		0.07991	1.48668		0.1447	1.48668		0.97108	1.42424
0.07303	1.43506		0.08168	1.49821		0.19009	1.49821		0.08129	1.49821		0.15075	1.49821		0.97159	1.43506
0.0704	1.44606		0.06947	1.50977		0.18532	1.50977		0.08244	1.50977		0.14506	1.50977		0.9721	1.44606
0.06161	1.45712		0.07906	1.5219		0.18021	1.5219		0.09095	1.5219		0.1424	1.5219		0.97261	1.45712
0.07024	1.46833		0.07263	1.5335		0.18513	1.5335		0.09388	1.5335		0.14539	1.5335		0.97312	1.46833
0.08146	1.47959		0.08183	1.54521		0.19189	1.54521		0.08789	1.54521		0.14263	1.54521		0.97362	1.47959
0.05916	1.49111		0.0762	1.55729		0.18503	1.55729		0.08794	1.55729		0.14466	1.55729		0.97413	1.49111
0.05089	1.50288		0.08037	1.56918		0.18846	1.56918		0.08229	1.56918		0.13859	1.56918		0.97465	1.50288
0.04229	1.51389		0.07225	1.58171		0.19111	1.58171		0.09288	1.58171		0.14081	1.58171		0.97512	1.51389
0.06852	1.52545		0.07561	1.59388		0.18535	1.59388		0.08808	1.59388		0.13063	1.59388		0.97562	1.52545
0.0331	1.5372		0.08723	1.60602		0.19817	1.60602		0.09763	1.60602		0.15303	1.60602		0.97612	1.5372
0.04512	1.54903		0.07664	1.61851		0.18488	1.61851		0.09506	1.61851		0.14632	1.61851		0.97661	1.54903
0.06674	1.56094		0.08976	1.63107		0.19901	1.63107		0.09967	1.63107		0.15454	1.63107		0.97711	1.56094
0.05995	1.57281		0.09339	1.64363		0.20371	1.64363		0.09568	1.64363		0.15649	1.64363		0.97759	1.57281
0.07026	1.58487		0.09093	1.65638		0.20053	1.65638		0.0933	1.65638		0.15222	1.65638		0.97808	1.58487
0.08987	1.59705		0.09598	1.66934		0.19095	1.66934		0.09015	1.66934		0.15688	1.66934		0.97857	1.59705
0.06978	1.60933		0.08344	1.68242		0.19257	1.68242		0.102	1.68242		0.15572	1.68242		0.97906	1.60933
0.0662	1.62175		0.09371	1.69521		0.20033	1.69521		0.09406	1.69521		0.14604	1.69521		0.97954	1.62175
0.07717	1.6341		0.09588	1.7086		0.19075	1.7086		0.094	1.7086		0.14953	1.7086		0.98002	1.6341
0.05371	1.64664		0.09723	1.72197		0.19769	1.72197		0.09419	1.72197		0.15169	1.72197		0.9805	1.64664
0.06426	1.6593		0.08634	1.73512		0.19036	1.73512		0.09356	1.73512		0.15166	1.73512		0.98098	1.6593
0.08531	1.67207		0.0866	1.74826		0.19265	1.74826		0.10723	1.74826		0.15063	1.74826		0.98146	1.67207
0.06528	1.68504		0.08396	1.76204		0.19754	1.76204		0.09836	1.76204		0.14447	1.76204		0.98194	1.68504
0.06443	1.69783		0.08446	1.77573		0.20071	1.77573		0.09335	1.77573		0.15334	1.77573		0.98241	1.69783
0.08406	1.71084		0.09207	1.78954		0.1887	1.78954		0.08993	1.78954		0.15188	1.78954		0.98288	1.71084
0.08773	1.72404		0.07995	1.80345		0.19938	1.80345		0.0939	1.80345		0.14597	1.80345		0.98335	1.72404
0.07121	1.73729		0.08774	1.81716		0.19722	1.81716		0.08727	1.81716		0.14577	1.81716		0.98382	1.73729
0.05551	1.75061		0.07968	1.83143		0.19533	1.83143		0.10309	1.83143		0.1441	1.83143		0.98428	1.75061
0.05702	1.76402		0.09231	1.84574		0.19248	1.84574		0.10036	1.84574		0.15739	1.84574		0.98475	1.76402
0.04534	1.77763		0.08189	1.86006		0.19142	1.86006		0.09893	1.86006		0.14366	1.86006		0.98521	1.77763
0.08062	1.79136		0.09143	1.8745		0.19441	1.8745		0.12662	1.8745		0.14414	1.8745		0.98568	1.79136
0.09268	1.8051		0.08454	1.88923		0.2005	1.88923		0.10608	1.88923		0.14849	1.88923		0.98614	1.8051
0.09036	1.81894		0.09122	1.90377		0.20621	1.90377		0.1141	1.90377		0.14851	1.90377		0.9866	1.81894
0.07662	1.83289		0.09016	1.91855		0.19695	1.91855		0.10297	1.91855		0.14583	1.91855		0.98705	1.83289
0.07485	1.847		0.09459	1.93353		0.20592	1.93353		0.10115	1.93353		0.14318	1.93353		0.98751	1.847
0.07416	1.86123		0.10044	1.94856		0.20769	1.94856		0.10429	1.94856		0.15218	1.94856		0.98796	1.86123
0.06355	1.87548		0.09168	1.96382		0.19452	1.96382		0.10611	1.96382		0.14555	1.96382		0.98842	1.87548
0.06877	1.89015		0.08644	1.97891		0.20423	1.97891		0.10673	1.97891		0.15134	1.97891		0.98887	1.89015
0.06191	1.90453		0.10358	1.99453		0.20538	1.99453		0.09989	1.99453		0.15262	1.99453		0.98932	1.90453
0.09591	1.91908		0.09444	2.01034		0.20194	2.01034		0.09553	2.01034		0.14866	2.01034		0.98976	1.91908
0.05396	1.93397		0.09565	2.0254		0.20173	2.0254		0.09824	2.0254		0.15017	2.0254		0.99021	1.93397
0.05688	1.94881		0.08312	2.04095		0.1936	2.04095		0.09572	2.04095		0.15051	2.04095		0.99066	1.94881
0.04849	1.96373		0.08311	2.05688		0.19096	2.05688		0.08815	2.05688		0.15062	2.05688		0.9911	1.96373
0.0614	1.97884		0.08348	2.073		0.19699	2.073		0.0976	2.073		0.15697	2.073		0.99154	1.97884
0.07094	1.99393		0.07859	2.08915		0.19408	2.08915		0.0981	2.08915		0.15035	2.08915		0.99198	1.99393
0.06626	2.00905		0.08586	2.10529		0.20143	2.10529		0.10414	2.10529		0.15209	2.10529		0.99241	2.00905
0.0699	2.02493		0.08567	2.12168		0.19852	2.12168		0.09895	2.12168		0.14074	2.12168		0.99286	2.02493
0.06694	2.04018		0.0876	2.13827		0.20214	2.13827		0.09759	2.13827		0.13967	2.13827		0.99329	2.04018
0.06006	2.05596		0.08877	2.15481		0.19107	2.15481		0.10227	2.15481		0.15169	2.15481		0.99372	2.05596
0.06436	2.07207		0.09267	2.17139		0.2024	2.17139		0.10002	2.17139		0.1546	2.17139		0.99416	2.07207
0.07276	2.08797		0.08862	2.18885		0.20913	2.18885		0.10036	2.18885		0.15722	2.18885		0.99459	2.08797
0.0841	2.10399		0.0903	2.20584		0.19374	2.20584		0.10256	2.20584		0.15114	2.20584		0.99502	2.10399
0.08467	2.11988		0.08536	2.22283		0.20249	2.22283		0.1122	2.22283		0.14219	2.22283		0.99544	2.11988
0.08362	2.13627		0.08691	2.24003		0.1985	2.24003		0.11378	2.24003		0.14972	2.24003		0.99587	2.13627
0.093	2.15287		0.08886	2.25751		0.19597	2.25751		0.12453	2.25751		0.15763	2.25751		0.9963	2.15287
0.09024	2.1691		0.08771	2.27519		0.19724	2.27519		0.12896	2.27519		0.14783	2.27519		0.99671	2.1691
0.09531	2.18628		0.09211	2.2925		0.20598	2.2925		0.11627	2.2925		0.14754	2.2925		0.99715	2.18628
0.10261	2.20299		0.08834	2.31029		0.20132	2.31029		0.12357	2.31029		0.15067	2.31029		0.99757	2.20299
0.10758	2.2199		0.08603	2.32851		0.19678	2.32851		0.11303	2.32851		0.14192	2.32851		0.99799	2.2199
0.08791	2.23722		0.08514	2.34665		0.20495	2.34665		0.12918	2.34665		0.14288	2.34665		0.99841	2.23722
0.07559	2.2545		0.0812	2.36496		0.20181	2.36496		0.13025	2.36496		0.14793	2.36496		0.99883	2.2545
0.07365	2.27181		0.08843	2.3834		0.1998	2.3834		0.12473	2.3834		0.15021	2.3834		0.99924	2.27181
0.0862	2.28939		0.08104	2.4019		0.20438	2.4019		0.11963	2.4019		0.1456	2.4019		0.99966	2.28939
0.07691	2.30706		0.09348	2.42052		0.19527	2.42052		0.12385	2.42052		0.15733	2.42052		1.00007	2.30706
0.09222	2.32472		0.08989	2.43948		0.20272	2.43948		0.1246	2.43948		0.14511	2.43948		1.00048	2.32472
0.08313	2.34253		0.08325	2.45846		0.20014	2.45846		0.11889	2.45846		0.15795	2.45846		1.00089	2.34253
0.08839	2.3607		0.08334	2.47771		0.20211	2.47771		0.12576	2.47771		0.15215	2.47771		1.0013	2.3607
0.09356	2.37888		0.08816	2.49695		0.20356	2.49695		0.14302	2.49695		0.15605	2.49695		1.0017	2.37888
0.08542	2.39715		0.08485	2.51629		0.19907	2.51629		0.13228	2.51629		0.16237	2.51629		1.00211	2.39715
0.10575	2.41566		0.08501	2.53643		0.20252	2.53643		0.13631	2.53643		0.16179	2.53643		1.00251	2.41566
0.10912	2.43432		0.08504	2.55588		0.20695	2.55588		0.12844	2.55588		0.16565	2.55588		1.00292	2.43432
0.11743	2.4531		0.07307	2.57563		0.202	2.57563		0.12966	2.57563		0.15984	2.57563		1.00332	2.4531
0.09896	2.47204		0.08435	2.5957		0.20051	2.5957		0.13421	2.5957		0.14928	2.5957		1.00372	2.47204
0.10591	2.49107		0.08417	2.6159		0.20071	2.6159		0.12588	2.6159		0.15005	2.6159		1.00412	2.49107
0.10465	2.51014		0.08375	2.63619		0.19371	2.63619		0.12959	2.63619		0.15142	2.63619		1.00451	2.51014
0.13212	2.52959		0.07724	2.65679		0.20694	2.65679		0.12123	2.65679		0.1527	2.65679		1.00491	2.52959
0.10912	2.5492		0.0767	2.67752		0.1994	2.67752		0.12418	2.67752		0.15629	2.67752		1.00531	2.5492
0.10443	2.56882		0.08363	2.69834		0.19494	2.69834		0.13552	2.69834		0.16363	2.69834		1.0057	2.56882
0.10263	2.58839		0.09195	2.71932		0.1974	2.71932		0.1356	2.71932		0.15122	2.71932		1.00609	2.58839
0.1001	2.60796		0.08947	2.74099		0.1968	2.74099		0.10948	2.74099		0.15542	2.74099		1.00647	2.60796
0.10612	2.62807		0.08444	2.76262		0.19807	2.76262		0.11677	2.76262		0.15563	2.76262		1.00686	2.62807
0.08331	2.64879		0.08409	2.78406		0.20341	2.78406		0.12341	2.78406		0.15739	2.78406		1.00725	2.64879
0.1054	2.66948		0.08954	2.80544		0.19414	2.80544		0.14634	2.80544		0.16222	2.80544		1.00765	2.66948
0.08003	2.68998		0.07958	2.82705		0.19358	2.82705		0.14432	2.82705		0.15657	2.82705		1.00803	2.68998
0.09333	2.71072		0.09253	2.84922		0.19507	2.84922		0.15073	2.84922		0.16056	2.84922		1.00841	2.71072
0.09913	2.73154		0.09403	2.87137		0.20603	2.87137		0.14284	2.87137		0.15613	2.87137		1.0088	2.73154
0.11091	2.7527		0.09016	2.89365		0.19645	2.89365		0.13542	2.89365		0.1538	2.89365		1.00918	2.7527
0.09716	2.77385		0.09235	2.91617		0.19521	2.91617		0.13315	2.91617		0.16055	2.91617		1.00956	2.77385
0.12213	2.79499		0.0921	2.93886		0.19634	2.93886		0.12413	2.93886		0.14637	2.93886		1.00993	2.79499
0.10839	2.8172		0.08695	2.96177		0.1965	2.96177		0.13356	2.96177		0.15405	2.96177		1.01032	2.8172
0.10806	2.8387		0.08732	2.98539		0.19503	2.98539		0.13473	2.98539		0.16042	2.98539		1.01069	2.8387
0.11794	2.86051		0.08647	3.00884		0.19124	3.00884		0.12922	3.00884		0.15471	3.00884		1.01107	2.86051
0.10743	2.88266		0.08625	3.03175		0.19937	3.03175		0.1429	3.03175		0.15518	3.03175		1.01144	2.88266
0.0974	2.90485		0.09114	3.05539		0.19956	3.05539		0.14229	3.05539		0.14908	3.05539		1.01182	2.90485
0.10536	2.92734		0.09947	3.07923		0.20794	3.07923		0.14509	3.07923		0.16063	3.07923		1.01219	2.92734
0.09451	2.94987		0.10637	3.10328		0.20851	3.10328		0.14736	3.10328		0.16671	3.10328		1.01256	2.94987
0.11496	2.97262		0.10483	3.12745		0.21272	3.12745		0.15799	3.12745		0.16715	3.12745		1.01293	2.97262
0.10733	2.99572		0.10218	3.15177		0.21249	3.15177		0.16957	3.15177		0.16723	3.15177		1.0133	2.99572
0.12081	3.01911		0.10625	3.17661		0.20998	3.17661		0.15787	3.17661		0.16572	3.17661		1.01367	3.01911
0.10908	3.04206		0.10112	3.20142		0.2085	3.20142		0.15759	3.20142		0.16441	3.20142		1.01403	3.04206
0.10241	3.06553		0.10353	3.2263		0.21292	3.2263		0.16853	3.2263		0.16296	3.2263		1.01439	3.06553
0.11503	3.08927		0.10102	3.25142		0.20305	3.25142		0.16026	3.25142		0.1751	3.25142		1.01476	3.08927
0.11901	3.113		0.1022	3.27693		0.20976	3.27693		0.15724	3.27693		0.16105	3.27693		1.01512	3.113
0.12053	3.13667		0.10317	3.30237		0.20425	3.30237		0.16472	3.30237		0.17153	3.30237		1.01547	3.13667
0.10573	3.16117		0.10157	3.32816		0.21098	3.32816		0.15834	3.32816		0.16062	3.32816		1.01584	3.16117
0.10424	3.18581		0.10081	3.35408		0.20545	3.35408		0.15277	3.35408		0.16802	3.35408		1.0162	3.18581
0.09251	3.21046		0.1016	3.38011		0.20957	3.38011		0.16069	3.38011		0.16961	3.38011		1.01656	3.21046
0.11005	3.23516		0.09848	3.4066		0.23606	3.4066		0.15587	3.4066		0.16637	3.4066		1.01691	3.23516
0.11318	3.26005		0.0911	3.4331		0.24063	3.4331		0.14342	3.4331		0.16661	3.4331		1.01727	3.26005
0.11403	3.28538		0.09531	3.46012		0.24648	3.46012		0.15827	3.46012		0.17419	3.46012		1.01762	3.28538
0.103	3.31072		0.09202	3.48727		0.23713	3.48727		0.14617	3.48727		0.16883	3.48727		1.01798	3.31072
0.10396	3.33623		0.09439	3.51425		0.25117	3.51425		0.15549	3.51425		0.16821	3.51425		1.01833	3.33623
0.10459	3.36211		0.094	3.54156		0.2463	3.54156		0.14838	3.54156		0.17218	3.54156		1.01868	3.36211
0.10222	3.38798		0.09823	3.56924		0.25319	3.56924		0.16176	3.56924		0.18237	3.56924		1.01903	3.38798
0.09169	3.41415		0.10269	3.59716		0.24684	3.59716		0.15781	3.59716		0.1709	3.59716		1.01938	3.41415
0.09706	3.44054		0.09601	3.6253		0.25337	3.6253		0.16135	3.6253		0.17529	3.6253		1.01972	3.44054
0.08637	3.46715		0.08753	3.65371		0.23719	3.65371		0.15355	3.65371		0.17133	3.65371		1.02007	3.46715
0.10871	3.49395		0.09226	3.68272		0.22989	3.68272		0.16033	3.68272		0.16245	3.68272		1.02041	3.49395
0.11785	3.52042		0.08918	3.71094		0.24019	3.71094		0.15837	3.71094		0.1675	3.71094		1.02075	3.52042
0.10623	3.54836		0.09342	3.73996		0.24413	3.73996		0.15571	3.73996		0.17238	3.73996		1.0211	3.54836
0.11546	3.57612		0.08373	3.76964		0.2355	3.76964		0.15415	3.76964		0.16794	3.76964		1.02145	3.57612
0.09908	3.6033		0.07729	3.79841		0.22929	3.79841		0.14273	3.79841		0.16241	3.79841		1.02179	3.6033
0.13618	3.63101		0.07986	3.82876		0.23047	3.82876		0.1524	3.82876		0.16319	3.82876		1.02212	3.63101
0.11385	3.65945		0.08615	3.8584		0.23415	3.8584		0.15443	3.8584		0.157	3.8584		1.02247	3.65945
0.10709	3.68758		0.08402	3.88806		0.24002	3.88806		0.14981	3.88806		0.1672	3.88806		1.0228	3.68758
0.10426	3.71584		0.08688	3.91839		0.23943	3.91839		0.16019	3.91839		0.16454	3.91839		1.02314	3.71584
0.08775	3.74463		0.08403	3.94894		0.23559	3.94894		0.17263	3.94894		0.17598	3.94894		1.02347	3.74463
0.11143	3.77366		0.08549	3.97991		0.23918	3.97991		0.15992	3.97991		0.17137	3.97991		1.02381	3.77366
0.10487	3.80283		0.09545	4.01096		0.2397	4.01096		0.17384	4.01096		0.17025	4.01096		1.02414	3.80283
0.11133	3.83224		0.07658	4.04244		0.23995	4.04244		0.16023	4.04244		0.17511	4.04244		1.02448	3.83224
0.11733	3.86182		0.10024	4.07445		0.22961	4.07445		0.17093	4.07445		0.17469	4.07445		1.02481	3.86182
0.12137	3.89156		0.10052	4.10578		0.24491	4.10578		0.17698	4.10578		0.18299	4.10578		1.02514	3.89156
0.10952	3.92189		0.09707	4.13791		0.24902	4.13791		0.16494	4.13791		0.17193	4.13791		1.02547	3.92189
0.09934	3.95197		0.10028	4.17023		0.23768	4.17023		0.17308	4.17023		0.17663	4.17023		1.02579	3.95197
0.12158	3.98242		0.10326	4.20297		0.24398	4.20297		0.16908	4.20297		0.17035	4.20297		1.02612	3.98242
0.10551	4.01336		0.09732	4.23645		0.23821	4.23645		0.17995	4.23645		0.16838	4.23645		1.02645	4.01336
0.11719	4.04456		0.09894	4.26896		0.23712	4.26896		0.16973	4.26896		0.17534	4.26896		1.02678	4.04456
0.11107	4.0757		0.09777	4.30203		0.23149	4.30203		0.16573	4.30203		0.17029	4.30203		1.0271	4.0757
0.1059	4.10717		0.09978	4.33565		0.23345	4.33565		0.17514	4.33565		0.16865	4.33565		1.02742	4.10717
0.10461	4.1393		0.09925	4.3696		0.23244	4.3696		0.18035	4.3696		0.17858	4.3696		1.02775	4.1393
0.08863	4.17162		0.09615	4.40367		0.23083	4.40367		0.1703	4.40367		0.17033	4.40367		1.02807	4.17162
0.10265	4.20325		0.09802	4.43814		0.23418	4.43814		0.16783	4.43814		0.17348	4.43814		1.02839	4.20325
0.11049	4.23677		0.10404	4.47302		0.23591	4.47302		0.16875	4.47302		0.17202	4.47302		1.02872	4.23677
0.10201	4.26909		0.09093	4.50754		0.23972	4.50754		0.18465	4.50754		0.1723	4.50754		1.02903	4.26909
0.11727	4.30152		0.10309	4.54209		0.24753	4.54209		0.18723	4.54209		0.17223	4.54209		1.02935	4.30152
0.11222	4.33501		0.10374	4.57857		0.23996	4.57857		0.17645	4.57857		0.16898	4.57857		1.02966	4.33501
0.11482	4.36855		0.09841	4.61446		0.23676	4.61446		0.17629	4.61446		0.17517	4.61446		1.02998	4.36855
0.11441	4.40228		0.10524	4.65051		0.23485	4.65051		0.17554	4.65051		0.17044	4.65051		1.0303	4.40228
0.10981	4.43584		0.09777	4.68699		0.23538	4.68699		0.17935	4.68699		0.17154	4.68699		1.03061	4.43584
0.11843	4.46997		0.102	4.72389		0.23467	4.72389		0.17165	4.72389		0.17043	4.72389		1.03092	4.46997
0.12362	4.50524		0.10095	4.76082		0.23884	4.76082		0.17233	4.76082		0.18244	4.76082		1.03124	4.50524
0.12503	4.54026		0.1061	4.798		0.23108	4.798		0.16837	4.798		0.17175	4.798		1.03155	4.54026
0.12927	4.57532		0.10234	4.83544		0.23384	4.83544		0.17471	4.83544		0.16287	4.83544		1.03186	4.57532
0.12014	4.61075		0.09274	4.87307		0.22781	4.87307		0.17272	4.87307		0.16574	4.87307		1.03217	4.61075
0.11453	4.64646		0.09522	4.91087		0.22025	4.91087		0.16772	4.91087		0.1749	4.91087		1.03248	4.64646
0.12563	4.68225		0.08751	4.9494		0.22541	4.9494		0.17313	4.9494		0.17137	4.9494		1.03278	4.68225
0.13895	4.71836		0.08653	4.98796		0.22567	4.98796		0.17054	4.98796		0.1731	4.98796		1.03309	4.71836
0.1181	4.75496		0.09237	5.02706		0.23192	5.02706		0.17494	5.02706		0.17228	5.02706		1.0334	4.75496
0.12698	4.79183		0.08844	5.06659		0.22688	5.06659		0.17475	5.06659		0.17404	5.06659		1.0337	4.79183
0.14668	4.82867		0.09518	5.10613		0.22645	5.10613		0.18034	5.10613		0.16815	5.10613		1.03401	4.82867
0.13974	4.86531		0.08908	5.14674		0.22847	5.14674		0.18115	5.14674		0.16705	5.14674		1.0343	4.86531
0.12981	4.90376		0.09849	5.18647		0.22815	5.18647		0.18147	5.18647		0.17482	5.18647		1.03461	4.90376
0.12833	4.94256		0.10127	5.22665		0.23333	5.22665		0.17721	5.22665		0.16833	5.22665		1.03492	4.94256
0.13116	4.98078		0.11583	5.26768		0.23464	5.26768		0.18769	5.26768		0.17034	5.26768		1.03522	4.98078
0.13333	5.0186		0.09425	5.30772		0.21932	5.30772		0.19143	5.30772		0.16486	5.30772		1.03552	5.0186
0.11786	5.05778		0.08981	5.35001		0.22737	5.35001		0.18008	5.35001		0.16783	5.35001		1.03582	5.05778
0.1369	5.09668		0.10635	5.39231		0.23612	5.39231		0.1806	5.39231		0.17952	5.39231		1.03612	5.09668
0.13988	5.13629		0.09633	5.43462		0.23215	5.43462		0.18247	5.43462		0.17174	5.43462		1.03642	5.13629
0.13788	5.17622		0.09051	5.47733		0.23372	5.47733		0.19244	5.47733		0.17499	5.47733		1.03672	5.17622
0.13577	5.21599		0.09454	5.51975		0.24216	5.51975		0.1846	5.51975		0.1805	5.51975		1.03701	5.21599
0.14112	5.25649		0.10037	5.56296		0.23454	5.56296		0.17869	5.56296		0.17595	5.56296		1.03731	5.25649
0.13606	5.29719		0.11579	5.60601		0.23553	5.60601		0.18121	5.60601		0.17393	5.60601		1.0376	5.29719
0.13894	5.33827		0.11333	5.64954		0.23256	5.64954		0.1868	5.64954		0.18864	5.64954		1.0379	5.33827
0.14582	5.37944		0.11672	5.69455		0.23147	5.69455		0.18664	5.69455		0.18913	5.69455		1.03819	5.37944
0.15535	5.42042		0.11599	5.73906		0.2343	5.73906		0.18992	5.73906		0.17518	5.73906		1.03848	5.42042
0.15696	5.46284		0.12447	5.7839		0.23587	5.7839		0.19361	5.7839		0.18195	5.7839		1.03877	5.46284
0.15945	5.50548		0.11429	5.82931		0.23227	5.82931		0.18378	5.82931		0.18769	5.82931		1.03906	5.50548
0.12528	5.54821		0.12693	5.87508		0.23672	5.87508		0.19125	5.87508		0.19726	5.87508		1.03935	5.54821
0.11848	5.59111		0.11991	5.92081		0.22523	5.92081		0.18607	5.92081		0.20181	5.92081		1.03964	5.59111
0.1196	5.63435		0.11217	5.96701		0.22681	5.96701		0.18056	5.96701		0.18318	5.96701		1.03993	5.63435
0.11943	5.67787		0.13353	6.01383		0.23376	6.01383		0.18861	6.01383		0.18172	6.01383		1.04022	5.67787
0.14079	5.72198		0.13155	6.06107		0.2317	6.06107		0.19468	6.06107		0.17689	6.06107		1.04051	5.72198
0.1308	5.76651		0.12224	6.10853		0.23703	6.10853		0.18924	6.10853		0.17336	6.10853		1.0408	5.76651
0.12599	5.81121		0.12647	6.1562		0.23316	6.1562		0.18827	6.1562		0.17811	6.1562		1.04108	5.81121
0.1254	5.8558		0.13062	6.20579		0.23528	6.20579		0.18176	6.20579		0.19242	6.20579		1.04136	5.8558
0.12924	5.90137		0.12356	6.25354		0.22814	6.25354		0.18609	6.25354		0.17932	6.25354		1.04165	5.90137
0.13133	5.94696		0.1264	6.30151		0.23396	6.30151		0.19732	6.30151		0.19187	6.30151		1.04193	5.94696
0.11754	5.99295		0.12331	6.35138		0.22496	6.35138		0.188	6.35138		0.1793	6.35138		1.04222	5.99295
0.13828	6.03954		0.13656	6.40181		0.22481	6.40181		0.18939	6.40181		0.1805	6.40181		1.0425	6.03954
0.12936	6.08554		0.12981	6.45094		0.22552	6.45094		0.19503	6.45094		0.19143	6.45094		1.04278	6.08554
0.09906	6.13231		0.12721	6.50109		0.23314	6.50109		0.18368	6.50109		0.17872	6.50109		1.04305	6.13231
0.12803	6.18035		0.13684	6.55221		0.22356	6.55221		0.20882	6.55221		0.1795	6.55221		1.04334	6.18035
0.11097	6.22892		0.12281	6.60361		0.2293	6.60361		0.19214	6.60361		0.1878	6.60361		1.04362	6.22892
0.10293	6.27703		0.13846	6.65547		0.22692	6.65547		0.1957	6.65547		0.18622	6.65547		1.0439	6.27703
0.10489	6.32519		0.13942	6.70724		0.22884	6.70724		0.19691	6.70724		0.19037	6.70724		1.04418	6.32519
0.13461	6.37456		0.13954	6.75953		0.22928	6.75953		0.20534	6.75953		0.19921	6.75953		1.04446	6.37456
0.12054	6.42407		0.12989	6.8125		0.23569	6.8125		0.20103	6.8125		0.1851	6.8125		1.04473	6.42407
0.13548	6.47371		0.13443	6.86603		0.23533	6.86603		0.19321	6.86603		0.1891	6.86603		1.04501	6.47371
0.14513	6.52419		0.1345	6.91981		0.23885	6.91981		0.18749	6.91981		0.188	6.91981		1.04529	6.52419
0.13939	6.57447		0.1296	6.97433		0.23019	6.97433		0.18946	6.97433		0.19997	6.97433		1.04556	6.57447
0.14971	6.62576		0.12998	7.02906		0.22787	7.02906		0.18457	7.02906		0.19512	7.02906		1.04584	6.62576
0.16616	6.67728		0.14359	7.08386		0.23197	7.08386		0.19672	7.08386		0.19116	7.08386		1.04611	6.67728
0.15963	6.72873		0.14339	7.13919		0.2338	7.13919		0.19729	7.13919		0.18488	7.13919		1.04638	6.72873
0.14299	6.7807		0.13026	7.19721		0.23721	7.19721		0.19964	7.19721		0.19034	7.19721		1.04665	6.7807
0.15095	6.83337		0.14433	7.25231		0.23459	7.25231		0.18915	7.25231		0.18028	7.25231		1.04693	6.83337
0.1514	6.88702		0.14629	7.30773		0.23327	7.30773		0.1912	7.30773		0.20144	7.30773		1.0472	6.88702
0.14052	6.94054		0.14224	7.36534		0.22899	7.36534		0.19589	7.36534		0.18143	7.36534		1.04747	6.94054
0.1608	6.99351		0.14133	7.42269		0.22167	7.42269		0.20222	7.42269		0.19766	7.42269		1.04774	6.99351
0.14026	7.0476		0.14209	7.48108		0.24008	7.48108		0.21917	7.48108		0.20705	7.48108		1.04801	7.0476
0.17174	7.10227		0.14338	7.54005		0.23063	7.54005		0.21162	7.54005		0.18834	7.54005		1.04828	7.10227
0.1646	7.15738		0.14394	7.59923		0.23473	7.59923		0.22366	7.59923		0.19293	7.59923		1.04855	7.15738
0.14917	7.21289		0.15279	7.65845		0.22708	7.65845		0.21847	7.65845		0.18527	7.65845		1.04882	7.21289
0.1553	7.26885		0.13732	7.71796		0.2276	7.71796		0.21767	7.71796		0.18558	7.71796		1.04908	7.26885
0.15821	7.32522		0.15478	7.77836		0.224	7.77836		0.22548	7.77836		0.1981	7.77836		1.04935	7.32522
0.15655	7.38191		0.14511	7.83935		0.22459	7.83935		0.2248	7.83935		0.18082	7.83935		1.04962	7.38191
0.1575	7.43829		0.15285	7.9009		0.21503	7.9009		0.22538	7.9009		0.20563	7.9009		1.04988	7.43829
0.1578	7.49543		0.1395	7.96304		0.22396	7.96304		0.2216	7.96304		0.19806	7.96304		1.05014	7.49543
0.14785	7.55481		0.1457	8.02548		0.21236	8.02548		0.23073	8.02548		0.1762	8.02548		1.05041	7.55481
0.15936	7.61358		0.14191	8.08862		0.21717	8.08862		0.2203	8.08862		0.19348	8.08862		1.05068	7.61358
0.16062	7.67157		0.13489	8.15175		0.20729	8.15175		0.20794	8.15175		0.18751	8.15175		1.05094	7.67157
0.1903	7.73082		0.11528	8.21515		0.21535	8.21515		0.21036	8.21515		0.18335	8.21515		1.0512	7.73082
0.1801	7.79167		0.12248	8.27972		0.21121	8.27972		0.22046	8.27972		0.18826	8.27972		1.05147	7.79167
0.1783	7.85239		0.12413	8.34422		0.2069	8.34422		0.20962	8.34422		0.17906	8.34422		1.05173	7.85239
0.18246	7.91303		0.11898	8.40952		0.22095	8.40952		0.21602	8.40952		0.18279	8.40952		1.05199	7.91303
0.19761	7.97364		0.14122	8.47534		0.20935	8.47534		0.19572	8.47534		0.18419	8.47534		1.05225	7.97364
0.19197	8.03467		0.12879	8.54172		0.21781	8.54172		0.21954	8.54172		0.19029	8.54172		1.05251	8.03467
0.18871	8.09692		0.1356	8.60919		0.21542	8.60919		0.2217	8.60919		0.19251	8.60919		1.05277	8.09692
0.2114	8.16136		0.14068	8.67647		0.21699	8.67647		0.22742	8.67647		0.17994	8.67647		1.05303	8.16136
0.20867	8.22499		0.14753	8.74413		0.22802	8.74413		0.23095	8.74413		0.19671	8.74413		1.05329	8.22499
0.18744	8.2887		0.14425	8.81251		0.22751	8.81251		0.24291	8.81251		0.1909	8.81251		1.05355	8.2887
0.21594	8.35226		0.14834	8.88177		0.24328	8.88177		0.2419	8.88177		0.20711	8.88177		1.05381	8.35226
0.21929	8.41592		0.15759	8.95178		0.23165	8.95178		0.2423	8.95178		0.19538	8.95178		1.05406	8.41592
0.21014	8.48235		0.16805	9.02305		0.23041	9.02305		0.24158	9.02305		0.20579	9.02305		1.05432	8.48235
0.21335	8.54878		0.16991	9.09327		0.24258	9.09327		0.25106	9.09327		0.21215	9.09327		1.05458	8.54878
0.22092	8.61427		0.16748	9.16362		0.23681	9.16362		0.25255	9.16362		0.22494	9.16362		1.05484	8.61427
0.24274	8.68044		0.17018	9.23569		0.24307	9.23569		0.2583	9.23569		0.21239	9.23569		1.05509	8.68044
0.24052	8.74923		0.16425	9.30736		0.24304	9.30736		0.25372	9.30736		0.20704	9.30736		1.05535	8.74923
0.24263	8.81697		0.1727	9.38038		0.24739	9.38038		0.26633	9.38038		0.20725	9.38038		1.05561	8.81697
0.26329	8.88496		0.17617	9.45419		0.24252	9.45419		0.25762	9.45419		0.22333	9.45419		1.05586	8.88496
0.2596	8.95374		0.16009	9.52826		0.23616	9.52826		0.25118	9.52826		0.20145	9.52826		1.05612	8.95374
0.27471	9.02336		0.17892	9.60233		0.24497	9.60233		0.25195	9.60233		0.20937	9.60233		1.05637	9.02336
0.2773	9.09345		0.17304	9.6777		0.23488	9.6777		0.27365	9.6777		0.20679	9.6777		1.05663	9.09345
0.28758	9.16365		0.17201	9.75348		0.23759	9.75348		0.25619	9.75348		0.21518	9.75348		1.05688	9.16365
0.29122	9.23481		0.17471	9.83007		0.23818	9.83007		0.25502	9.83007		0.21548	9.83007		1.05713	9.23481
0.2727	9.306		0.17674	9.90737		0.23716	9.90737		0.24775	9.90737		0.2075	9.90737		1.05738	9.306
0.27454	9.37754		0.17552	9.9845		0.23088	9.9845		0.24972	9.9845		0.20168	9.9845		1.05763	9.37754
0.29076	9.45168		0.17379	10.0628		0.2369	10.0628		0.24112	10.0628		0.22024	10.0628		1.05789	9.45168
0.30676	9.52468		0.16816	10.142		0.22736	10.142		0.24095	10.142		0.20847	10.142		1.05814	9.52468
0.32192	9.59842		0.1647	10.2215		0.22876	10.2215		0.24117	10.2215		0.20712	10.2215		1.05839	9.59842
0.29962	9.67292		0.17417	10.3017		0.22976	10.3017		0.24807	10.3017		0.19431	10.3017		1.05864	9.67292
0.30787	9.74792		0.16359	10.3839		0.22416	10.3839		0.25532	10.3839		0.18946	10.3839		1.05889	9.74792
0.30464	9.82363		0.16053	10.4648		0.23185	10.4648		0.24462	10.4648		0.18622	10.4648		1.05915	9.82363
0.30053	9.89836		0.16196	10.5459		0.22582	10.5459		0.24966	10.5459		0.1869	10.5459		1.05939	9.89836
0.33368	9.97626		0.15646	10.6282		0.22896	10.6282		0.25527	10.6282		0.17907	10.6282		1.05964	9.97626
0.33347	10.0552		0.16587	10.712		0.24243	10.712		0.25585	10.712		0.19383	10.712		1.0599	10.0552
0.32601	10.1319		0.15653	10.7957		0.23113	10.7957		0.25183	10.7957		0.20161	10.7957		1.06014	10.1319
0.35608	10.211		0.16195	10.8803		0.22352	10.8803		0.25462	10.8803		0.18948	10.8803		1.06039	10.211
0.3572	10.2903		0.16728	10.9652		0.23138	10.9652		0.26433	10.9652		0.19131	10.9652		1.06064	10.2903
0.34383	10.3699		0.15136	11.051		0.23812	11.051		0.24498	11.051		0.18655	11.051		1.06089	10.3699
0.36158	10.4497		0.16641	11.1383		0.24051	11.1383		0.25768	11.1383		0.18615	11.1383		1.06114	10.4497
0.3708	10.53		0.17205	11.2256		0.24228	11.2256		0.26609	11.2256		0.19685	11.2256		1.06138	10.53
0.37197	10.6125		0.16966	11.3134		0.22908	11.3134		0.25649	11.3134		0.18845	11.3134		1.06163	10.6125
0.37643	10.6953		0.17109	11.4016		0.233	11.4016		0.26125	11.4016		0.20334	11.4016		1.06188	10.6953
0.3657	10.7783		0.16703	11.4906		0.23265	11.4906		0.25122	11.4906		0.18755	11.4906		1.06213	10.7783
0.39821	10.8618		0.16126	11.5813		0.22543	11.5813		0.26049	11.5813		0.20123	11.5813		1.06237	10.8618
0.40903	10.9464		0.16709	11.6724		0.23338	11.6724		0.26315	11.6724		0.19247	11.6724		1.06262	10.9464
0.37904	11.0315		0.16183	11.7637		0.23066	11.7637		0.25529	11.7637		0.19814	11.7637		1.06287	11.0315
0.39131	11.1166		0.16242	11.8566		0.22782	11.8566		0.26696	11.8566		0.19982	11.8566		1.06311	11.1166
0.41045	11.203		0.1732	11.9512		0.24582	11.9512		0.26213	11.9512		0.20806	11.9512		1.06336	11.203
0.42759	11.2911		0.16997	12.0432		0.24245	12.0432		0.26602	12.0432		0.21102	12.0432		1.06361	11.2911
0.42285	11.3773		0.18128	12.1364		0.23042	12.1364		0.26991	12.1364		0.2075	12.1364		1.06385	11.3773
0.42043	11.4657		0.1823	12.2316		0.22946	12.2316		0.26832	12.2316		0.21157	12.2316		1.0641	11.4657
0.44963	11.5552		0.19248	12.3279		0.23035	12.3279		0.26782	12.3279		0.20608	12.3279		1.06434	11.5552
0.48544	11.6441		0.19586	12.4239		0.2505	12.4239		0.2669	12.4239		0.20943	12.4239		1.06459	11.6441
0.47926	11.732		0.19107	12.5216		0.24213	12.5216		0.2718	12.5216		0.20956	12.5216		1.06482	11.732
0.5071	11.8256		0.19078	12.6194		0.25522	12.6194		0.26931	12.6194		0.21288	12.6194		1.06508	11.8256
0.51708	11.9176		0.20585	12.7183		0.25796	12.7183		0.27068	12.7183		0.20911	12.7183		1.06532	11.9176
0.51195	12.01		0.19808	12.8186		0.25323	12.8186		0.27353	12.8186		0.20089	12.8186		1.06557	12.01
0.53955	12.1034		0.19692	12.9201		0.24712	12.9201		0.26635	12.9201		0.19809	12.9201		1.06581	12.1034
0.55875	12.1968		0.20372	13.0204		0.24174	13.0204		0.2758	13.0204		0.20228	13.0204		1.06605	12.1968
0.56752	12.2927		0.20252	13.122		0.2363	13.122		0.27839	13.122		0.2066	13.122		1.0663	12.2927
0.58087	12.3879		0.19643	13.2252		0.24002	13.2252		0.27288	13.2252		0.21342	13.2252		1.06654	12.3879
0.59041	12.4833		0.21035	13.3293		0.25202	13.3293		0.27328	13.3293		0.20048	13.3293		1.06678	12.4833
0.60426	12.5798		0.22226	13.4331		0.2486	13.4331		0.26808	13.4331		0.20728	13.4331		1.06703	12.5798
0.61302	12.678		0.24045	13.5386		0.24547	13.5386		0.27362	13.5386		0.21118	13.5386		1.06727	12.678
0.61446	12.7758		0.2367	13.6445		0.25966	13.6445		0.26628	13.6445		0.21354	13.6445		1.06751	12.7758
0.60824	12.8749		0.24613	13.7512		0.26583	13.7512		0.27582	13.7512		0.21358	13.7512		1.06776	12.8749
0.63505	12.9754		0.2478	13.8593		0.26036	13.8593		0.27919	13.8593		0.2365	13.8593		1.068	12.9754
0.62167	13.0763		0.25133	13.9685		0.25876	13.9685		0.26904	13.9685		0.22118	13.9685		1.06825	13.0763
0.63094	13.1771		0.26314	14.0759		0.27177	14.0759		0.2888	14.0759		0.22521	14.0759		1.06849	13.1771
0.62964	13.2799		0.26489	14.1864		0.26708	14.1864		0.29641	14.1864		0.22269	14.1864		1.06873	13.2799
0.63616	13.3833		0.27144	14.2989		0.27931	14.2989		0.28875	14.2989		0.23176	14.2989		1.06897	13.3833
0.63128	13.4868		0.27679	14.4111		0.28893	14.4111		0.31254	14.4111		0.22777	14.4111		1.06922	13.4868
0.63997	13.591		0.27508	14.5245		0.28912	14.5245		0.30294	14.5245		0.21815	14.5245		1.06946	13.591
0.64166	13.6968		0.27609	14.6386		0.28587	14.6386		0.30037	14.6386		0.22926	14.6386		1.0697	13.6968
0.64381	13.8027		0.27451	14.7529		0.28524	14.7529		0.29867	14.7529		0.23589	14.7529		1.06994	13.8027
0.6348	13.9098		0.28435	14.8681		0.28859	14.8681		0.30812	14.8681		0.22739	14.8681		1.07019	13.9098
0.63791	14.018		0.28909	14.9851		0.30342	14.9851		0.30958	14.9851		0.21622	14.9851		1.07043	14.018
0.65222	14.1267		0.28656	15.1028		0.30113	15.1028		0.30716	15.1028		0.23871	15.1028		1.07067	14.1267
0.6452	14.2362		0.29012	15.2216		0.3007	15.2216		0.30284	15.2216		0.23871	15.2216		1.07091	14.2362
0.65273	14.3466		0.28899	15.3406		0.28301	15.3406		0.29864	15.3406		0.22342	15.3406		1.07116	14.3466
0.64866	14.4584		0.28857	15.4604		0.29702	15.4604		0.30413	15.4604		0.23665	15.4604		1.0714	14.4584
0.64482	14.5712		0.27919	15.5826		0.31995	15.5826		0.30216	15.5826		0.22654	15.5826		1.07164	14.5712
0.67187	14.6837		0.29399	15.7042		0.3024	15.7042		0.30539	15.7042		0.21494	15.7042		1.07188	14.6837
0.68902	14.7973		0.29855	15.8303		0.30032	15.8303		0.29829	15.8303		0.23029	15.8303		1.07213	14.7973
0.68831	14.9121		0.28773	15.955		0.31274	15.955		0.29414	15.955		0.22581	15.955		1.07237	14.9121
0.69667	15.0281		0.2937	16.0767		0.32164	16.0767		0.28782	16.0767		0.23044	16.0767		1.07261	15.0281
0.69056	15.145		0.28606	16.2042		0.32209	16.2042		0.29676	16.2042		0.23119	16.2042		1.07286	15.145
0.678	15.2627		0.29492	16.3302		0.3255	16.3302		0.30312	16.3302		0.2341	16.3302		1.0731	15.2627
0.7007	15.381		0.30345	16.4579		0.32532	16.4579		0.28721	16.4579		0.22575	16.4579		1.07334	15.381
0.69834	15.5008		0.2975	16.587		0.33282	16.587		0.29075	16.587		0.23826	16.587		1.07358	15.5008
0.7118	15.6214		0.2948	16.7168		0.32048	16.7168		0.28643	16.7168		0.22731	16.7168		1.07383	15.6214
0.71473	15.7415		0.30614	16.8488		0.31764	16.8488		0.29462	16.8488		0.22645	16.8488		1.07407	15.7415
0.71428	15.8615		0.30497	16.9799		0.33094	16.9799		0.29154	16.9799		0.22546	16.9799		1.07431	15.8615
0.74294	15.9874		0.31235	17.1126		0.33647	17.1126		0.2853	17.1126		0.23458	17.1126		1.07456	15.9874
0.71457	16.1122		0.31044	17.2474		0.32899	17.2474		0.29645	17.2474		0.23265	17.2474		1.0748	16.1122
0.74087	16.2356		0.30913	17.3831		0.34024	17.3831		0.29206	17.3831		0.237	17.3831		1.07504	16.2356
0.75603	16.3607		0.32342	17.5211		0.33374	17.5211		0.29199	17.5211		0.23771	17.5211		1.07528	16.3607
0.75243	16.4889		0.32813	17.6568		0.33717	17.6568		0.29039	17.6568		0.23404	17.6568		1.07553	16.4889
0.75409	16.6177		0.32577	17.7947		0.34896	17.7947		0.28121	17.7947		0.22968	17.7947		1.07578	16.6177
0.76219	16.7467		0.33877	17.9354		0.35917	17.9354		0.28823	17.9354		0.23323	17.9354		1.07602	16.7467
0.75379	16.8763		0.33403	18.0748		0.34221	18.0748		0.2944	18.0748		0.23949	18.0748		1.07626	16.8763
0.7608	17.0072		0.33236	18.2169		0.36556	18.2169		0.29479	18.2169		0.24129	18.2169		1.07651	17.0072
0.77564	17.1398		0.34043	18.3623		0.36709	18.3623		0.28939	18.3623		0.2438	18.3623		1.07675	17.1398
0.7571	17.2733		0.34508	18.5067		0.35885	18.5067		0.29104	18.5067		0.24461	18.5067		1.077	17.2733
0.76799	17.4061		0.33373	18.6488		0.36799	18.6488		0.29388	18.6488		0.24335	18.6488		1.07724	17.4061
0.76199	17.5392		0.34356	18.7943		0.36224	18.7943		0.2952	18.7943		0.24383	18.7943		1.07748	17.5392
0.78533	17.6783		0.35581	18.9446		0.36202	18.9446		0.29791	18.9446		0.24201	18.9446		1.07773	17.6783
0.78835	17.815		0.35507	19.0931		0.37074	19.0931		0.28953	19.0931		0.24505	19.0931		1.07798	17.815
0.7931	17.9535		0.35977	19.2408		0.37332	19.2408		0.29576	19.2408		0.24293	19.2408		1.07823	17.9535
0.79327	18.093		0.36197	19.391		0.39006	19.391		0.30164	19.391		0.25138	19.391		1.07847	18.093
0.78914	18.2328		0.36299	19.5394		0.39586	19.5394		0.29822	19.5394		0.26003	19.5394		1.07872	18.2328
0.79545	18.3747		0.37213	19.6964		0.39233	19.6964		0.29763	19.6964		0.24738	19.6964		1.07896	18.3747
0.80878	18.5184		0.38105	19.8525		0.39629	19.8525		0.29256	19.8525		0.24696	19.8525		1.07921	18.5184
0.79991	18.6618		0.38591	20.007		0.40188	20.007		0.30606	20.007		0.24628	20.007		1.07946	18.6618
0.7966	18.8058		0.3921	20.1648		0.40608	20.1648		0.30385	20.1648		0.24793	20.1648		1.07971	18.8058
0.80636	18.9518		0.39771	20.3216		0.41428	20.3216		0.29943	20.3216		0.25503	20.3216		1.07995	18.9518
0.80693	19.0976		0.40362	20.4835		0.41479	20.4835		0.29563	20.4835		0.34692	20.4835		1.0802	19.0976
0.81239	19.2475		0.40482	20.6446		0.42119	20.6446		0.27877	20.6446		0.34595	20.6446		1.08045	19.2475
0.80669	19.398		0.41311	20.8043		0.42065	20.8043		0.30393	20.8043		0.36757	20.8043		1.0807	19.398
0.81139	19.5481		0.42311	20.9683		0.41586	20.9683		0.28987	20.9683		0.35827	20.9683		1.08095	19.5481
0.8245	19.699		0.43055	21.1314		0.4225	21.1314		0.30061	21.1314		0.36926	21.1314		1.0812	19.699
0.82104	19.8492		0.43351	21.2983		0.43569	21.2983		0.29234	21.2983		0.3588	21.2983		1.08144	19.8492
0.83124	20.005		0.44785	21.4662		0.43041	21.4662		0.29526	21.4662		0.35871	21.4662		1.0817	20.005
0.82885	20.1625		0.45456	21.6332		0.43332	21.6332		0.29568	21.6332		0.36681	21.6332		1.08195	20.1625
0.82843	20.3187		0.46364	21.8027		0.44472	21.8027		0.30504	21.8027		0.36691	21.8027		1.0822	20.3187
0.83712	20.4746		0.47415	21.9735		0.44309	21.9735		0.30269	21.9735		0.37419	21.9735		1.08245	20.4746
0.83059	20.6344		0.47687	22.1469		0.44902	22.1469		0.31126	22.1469		0.36551	22.1469		1.0827	20.6344
0.8399	20.7957		0.49283	22.3213		0.4481	22.3213		0.31518	22.3213		0.36104	22.3213		1.08295	20.7957
0.83842	20.9581		0.49825	22.4955		0.46012	22.4955		0.30146	22.4955		0.37858	22.4955		1.08321	20.9581
0.85867	21.1204		0.5061	22.6717		0.45213	22.6717		0.31715	22.6717		0.37144	22.6717		1.08346	21.1204
0.84781	21.2802		0.50912	22.8495		0.45243	22.8495		0.31158	22.8495		0.38247	22.8495		1.08371	21.2802
0.86623	21.4478		0.50013	23.0285		0.45559	23.0285		0.29708	23.0285		0.37071	23.0285		1.08396	21.4478
0.8653	21.6157		0.51049	23.209		0.46949	23.209		0.30165	23.209		0.38033	23.209		1.08422	21.6157
0.8705	21.7837		0.52393	23.3912		0.46087	23.3912		0.30311	23.3912		0.38461	23.3912		1.08447	21.7837
0.86965	21.9536		0.53561	23.5707		0.47031	23.5707		0.30188	23.5707		0.38409	23.5707		1.08473	21.9536
0.87372	22.1241		0.54825	23.7601		0.46994	23.7601		0.31031	23.7601		0.38317	23.7601		1.08498	22.1241
0.8786	22.2954		0.55098	23.949		0.47029	23.949		0.30921	23.949		0.38721	23.949		1.08524	22.2954
0.89823	22.468		0.55812	24.1348		0.47947	24.1348		0.30149	24.1348		0.39455	24.1348		1.08549	22.468
0.89662	22.6427		0.56639	24.3237		0.48086	24.3237		0.30581	24.3237		0.39951	24.3237		1.08575	22.6427
0.89318	22.8201		0.56861	24.5154		0.48667	24.5154		0.31633	24.5154		0.38938	24.5154		1.08601	22.8201
0.9076	22.9929		0.56622	24.7064		0.48652	24.7064		0.31799	24.7064		0.38589	24.7064		1.08626	22.9929
0.90678	23.1731		0.57082	24.8995		0.4878	24.8995		0.31874	24.8995		0.39802	24.8995		1.08652	23.1731
0.91191	23.3564		0.57725	25.0957		0.47593	25.0957		0.32041	25.0957		0.40464	25.0957		1.08679	23.3564
0.91327	23.5385		0.5829	25.2911		0.48538	25.2911		0.31583	25.2911		0.39311	25.2911		1.08705	23.5385
0.91131	23.7176		0.5892	25.4909		0.49052	25.4909		0.31831	25.4909		0.39635	25.4909		1.0873	23.7176
0.92406	23.9021		0.59513	25.693		0.47922	25.693		0.30651	25.693		0.39012	25.693		1.08756	23.9021
0.91895	24.0879		0.60772	25.8948		0.4853	25.8948		0.3183	25.8948		0.39475	25.8948		1.08782	24.0879
0.92386	24.2751		0.59993	26.0956		0.48177	26.0956		0.31358	26.0956		0.40138	26.0956		1.08809	24.2751
0.91968	24.464		0.60699	26.2992		0.4959	26.2992		0.30413	26.2992		0.39388	26.2992		1.08835	24.464
0.92799	24.6533		0.60753	26.5073		0.49931	26.5073		0.30613	26.5073		0.38658	26.5073		1.08861	24.6533
0.93492	24.8461		0.60189	26.7149		0.49136	26.7149		0.31285	26.7149		0.39386	26.7149		1.08888	24.8461
0.93465	25.0397		0.62149	26.9231		0.49125	26.9231		0.30878	26.9231		0.39595	26.9231		1.08914	25.0397
0.94485	25.235		0.62698	27.1354		0.49946	27.1354		0.30945	27.1354		0.40055	27.1354		1.08941	25.235
0.9525	25.4326		0.64583	27.3474		0.49439	27.3474		0.30707	27.3474		0.39736	27.3474		1.08967	25.4326
0.93873	25.627		0.65131	27.5649		0.49914	27.5649		0.30726	27.5649		0.40094	27.5649		1.08994	25.627
0.95199	25.8208		0.65612	27.7815		0.50225	27.7815		0.30751	27.7815		0.39906	27.7815		1.0902	25.8208
0.95363	26.0217		0.67118	27.9978		0.51526	27.9978		0.3075	27.9978		0.40766	27.9978		1.09046	26.0217
0.95398	26.2276		0.67647	28.2224		0.52029	28.2224		0.31505	28.2224		0.41168	28.2224		1.09074	26.2276
0.96573	26.4318		0.6838	28.438		0.53447	28.438		0.30472	28.438		0.41709	28.438		1.09101	26.4318
0.96645	26.6368		0.69825	28.659		0.5505	28.659		0.3127	28.659		0.40001	28.659		1.09127	26.6368
0.95977	26.8437		0.71136	28.8847		0.55507	28.8847		0.30578	28.8847		0.40617	28.8847		1.09154	26.8437
0.97984	27.0526		0.7403	29.1122		0.56	29.1122		0.31479	29.1122		0.4128	29.1122		1.09182	27.0526
0.96418	27.2627		0.79663	29.3432		0.57309	29.3432		0.31546	29.3432		0.40085	29.3432		1.09209	27.2627
0.97084	27.473		0.81285	29.5713		0.5695	29.5713		0.32288	29.5713		0.41928	29.5713		1.09236	27.473
0.97538	27.6877		0.81479	29.8025		0.57213	29.8025		0.31053	29.8025		0.41242	29.8025		1.09263	27.6877
0.97717	27.9024		0.82767	30.0387		0.58117	30.0387		0.31612	30.0387		0.42684	30.0387		1.09291	27.9024
0.97045	28.1163		0.82668	30.2776		0.5826	30.2776		0.32497	30.2776		0.40992	30.2776		1.09318	28.1163
0.97971	28.332		0.84088	30.5102		0.59637	30.5102		0.32646	30.5102		0.4232	30.5102		1.09345	28.332
0.97345	28.5567		0.85375	30.7471		0.61364	30.7471		0.33256	30.7471		0.4313	30.7471		1.09373	28.5567
0.98241	28.7786		0.86069	30.9912		0.60798	30.9912		0.32846	30.9912		0.43984	30.9912		1.09401	28.7786
0.98083	29.0029		0.86686	31.2374		0.62309	31.2374		0.32759	31.2374		0.44259	31.2374		1.09429	29.0029
0.98235	29.2306		0.88095	31.478		0.62126	31.478		0.33334	31.478		0.44555	31.478		1.09457	29.2306
0.99795	29.4586		0.88297	31.7309		0.63368	31.7309		0.33108	31.7309		0.44061	31.7309		1.09485	29.4586
1.00422	29.6791		0.8965	31.9756		0.63733	31.9756		0.3297	31.9756		0.446	31.9756		1.09512	29.6791
1.00998	29.9127		0.9122	32.224		0.63554	32.224		0.3396	32.224		0.45426	32.224		1.09541	29.9127
1.0111	30.1468		0.91958	32.4801		0.64592	32.4801		0.33828	32.4801		0.4497	32.4801		1.09569	30.1468
1.01563	30.3804		0.93214	32.7325		0.65068	32.7325		0.3358	32.7325		0.45611	32.7325		1.09597	30.3804
1.02867	30.6172		0.94064	32.989		0.65945	32.989		0.3364	32.989		0.4653	32.989		1.09626	30.6172
1.02275	30.8546		0.94796	33.2484		0.67407	33.2484		0.3425	33.2484		0.46458	33.2484		1.09654	30.8546
1.03838	31.0939		0.95734	33.5097		0.68142	33.5097		0.35389	33.5097		0.46624	33.5097		1.09683	31.0939
1.04705	31.3371		0.9598	33.7724		0.68362	33.7724		0.33469	33.7724		0.47734	33.7724		1.09712	31.3371
1.0564	31.5822		0.96339	34.0397		0.69457	34.0397		0.33752	34.0397		0.48024	34.0397		1.09741	31.5822
1.05049	31.8253		0.96578	34.3059		0.70212	34.3059		0.34243	34.3059		0.47442	34.3059		1.09769	31.8253
1.07339	32.0724		0.97269	34.5764		0.70399	34.5764		0.3541	34.5764		0.47239	34.5764		1.09798	32.0724
1.06809	32.3216		0.97937	34.8486		0.71037	34.8486		0.37649	34.8486		0.4971	34.8486		1.09827	32.3216
1.07751	32.5726		0.98121	35.1192		0.72173	35.1192		0.37859	35.1192		0.48944	35.1192		1.09856	32.5726
1.08448	32.8256		0.98623	35.3934		0.72814	35.3934		0.37569	35.3934		0.49628	35.3934		1.09886	32.8256
1.08429	33.0806		0.99106	35.6727		0.74475	35.6727		0.3819	35.6727		0.50161	35.6727		1.09915	33.0806
1.09271	33.3374		0.99764	35.956		0.75098	35.956		0.37334	35.956		0.47921	35.956		1.09944	33.3374
1.09446	33.5964		1.00521	36.24		0.75988	36.24		0.37407	36.24		0.50251	36.24		1.09974	33.5964
1.09305	33.8596		1.01746	36.5206		0.77012	36.5206		0.38163	36.5206		0.51006	36.5206		1.10004	33.8596
1.09132	34.1249		1.03696	36.801		0.79037	36.801		0.38392	36.801		0.4913	36.801		1.10034	34.1249
1.09936	34.3797		1.04572	37.0922		0.80388	37.0922		0.3914	37.0922		0.52792	37.0922		1.10063	34.3797
1.10154	34.6516		1.04608	37.3852		0.81751	37.3852		0.38439	37.3852		0.51099	37.3852		1.10093	34.6516
1.09783	34.9237		1.04843	37.6768		0.82975	37.6768		0.37786	37.6768		0.51242	37.6768		1.10124	34.9237
1.09924	35.1918		1.04997	37.9738		0.84585	37.9738		0.39122	37.9738		0.5175	37.9738		1.10154	35.1918
1.09124	35.4597		1.05772	38.2717		0.84933	38.2717		0.3845	38.2717		0.51585	38.2717		1.10183	35.4597
1.10973	35.7415		1.05049	38.5733		0.86215	38.5733		0.38917	38.5733		0.52056	38.5733		1.10215	35.7415
1.09477	36.0192		1.04795	38.8757		0.87537	38.8757		0.38919	38.8757		0.52527	38.8757		1.10245	36.0192
1.10506	36.2993		1.04812	39.1791		0.88243	39.1791		0.39275	39.1791		0.51679	39.1791		1.10276	36.2993
1.10033	36.5826		1.05037	39.4907		0.88988	39.4907		0.39011	39.4907		0.53877	39.4907		1.10307	36.5826
1.10217	36.8641		1.06042	39.7974		0.90789	39.7974		0.39172	39.7974		0.52698	39.7974		1.10338	36.8641
1.10588	37.1491		1.05655	40.1094		0.92057	40.1094		0.529	40.1094		0.53339	40.1094		1.10369	37.1491
1.10191	37.4336		1.06238	40.425		0.93023	40.425		0.55398	40.425		0.53302	40.425		1.10399	37.4336
1.10082	37.7309		1.06221	40.7407		0.94583	40.7407		0.56296	40.7407		0.53875	40.7407		1.10431	37.7309
1.10347	38.0356		1.06406	41.0615		0.95517	41.0615		0.61246	41.0615		0.52611	41.0615		1.10464	38.0356
1.10452	38.3141		1.06397	41.3875		0.96252	41.3875		0.64923	41.3875		0.54226	41.3875		1.10494	38.3141
1.10364	38.6167		1.05652	41.7086		0.97327	41.7086		0.71208	41.7086		0.53785	41.7086		1.10526	38.6167
1.10062	38.9126		1.06769	42.0313		0.97672	42.0313		0.77052	42.0313		0.55535	42.0313		1.10557	38.9126
1.10151	39.2145		1.07131	42.367		0.98436	42.367		0.93181	42.367		0.55987	42.367		1.10589	39.2145
1.09962	39.5303		1.07621	42.6972		0.99632	42.6972		0.93313	42.6972		0.56938	42.6972		1.10623	39.5303
1.09743	39.8251		1.07438	43.0319		1.01916	43.0319		0.94068	43.0319		0.55671	43.0319		1.10654	39.8251
1.09647	40.1395		1.07191	43.3719		1.04169	43.3719		0.94274	43.3719		0.5665	43.3719		1.10687	40.1395
1.09234	40.4529		1.08053	43.7137		1.10016	43.7137		0.96027	43.7137		0.55834	43.7137		1.10719	40.4529
1.08606	40.7656		1.08673	44.0529		1.09837	44.0529		0.97139	44.0529		0.56937	44.0529		1.10752	40.7656
1.10353	41.085		1.08006	44.3969		1.10374	44.3969		0.96787	44.3969		0.57285	44.3969		1.10785	41.085
1.10156	41.4064		1.08593	44.7458		1.09833	44.7458		0.96157	44.7458		0.5714	44.7458		1.10818	41.4064
1.11823	41.7213		1.08297	45.0992		1.10183	45.0992		0.94508	45.0992		0.8109	45.0992		1.10851	41.7213
1.1073	42.0457		1.081	45.4555		1.1036	45.4555		0.97814	45.4555		0.85098	45.4555		1.10884	42.0457
1.10779	42.3779		1.08708	45.8113		1.10286	45.8113		0.97842	45.8113		0.86192	45.8113		1.10918	42.3779
1.10155	42.704		1.08696	46.1739		1.10117	46.1739		0.9816	46.1739		0.90933	46.1739		1.10951	42.704
1.10597	43.0349		1.084	46.5335		1.09868	46.5335		0.98873	46.5335		0.91396	46.5335		1.10985	43.0349
1.11643	43.3698		1.09868	46.8964		1.10574	46.8964		0.98275	46.8964		0.97501	46.8964		1.11019	43.3698
1.11064	43.7065		1.09754	47.2679		1.10596	47.2679		0.97918	47.2679		0.98014	47.2679		1.11053	43.7065
1.11675	44.0452		1.08916	47.6374		1.10885	47.6374		0.99092	47.6374		0.98682	47.6374		1.11087	44.0452
1.11445	44.3887		1.09512	48.0146		1.11095	48.0146		0.9923	48.0146		1.01097	48.0146		1.11121	44.3887
1.10018	44.7335		1.09749	48.3894		1.11917	48.3894		0.99091	48.3894		1.02397	48.3894		1.11156	44.7335
1.10785	45.0812		1.09131	48.7651		1.11095	48.7651		0.99162	48.7651		1.03591	48.7651		1.1119	45.0812
1.11315	45.4342		1.09555	49.1505		1.10865	49.1505		1.009	49.1505		1.0628	49.1505		1.11225	45.4342
1.1079	45.791		1.09541	49.5347		1.11357	49.5347		1.06849	49.5347		1.07013	49.5347		1.11261	45.791
1.10279	46.1415		1.09988	49.9237		1.11342	49.9237		1.07231	49.9237		1.09454	49.9237		1.11295	46.1415
1.10322	46.4984		1.09786	50.3171		1.11793	50.3171		1.08637	50.3171		1.09693	50.3171		1.1133	46.4984
1.10341	46.8595		1.093	50.7126		1.11883	50.7126		1.08551	50.7126		1.10347	50.7126		1.11366	46.8595
1.10872	47.2233		1.09673	51.1079		1.11483	51.1079		1.09263	51.1079		1.10707	51.1079		1.11402	47.2233
1.10042	47.5893		1.09879	51.5032		1.11856	51.5032		1.10357	51.5032		1.09992	51.5032		1.11437	47.5893
1.1135	47.9616		1.09728	51.9179		1.11622	51.9179		1.12021	51.9179		1.10281	51.9179		1.11474	47.9616
1.09626	48.3343		1.09895	52.3305		1.12081	52.3305		1.12261	52.3305		1.11269	52.3305		1.1151	48.3343
1.10698	48.711		1.10247	52.7359		1.11529	52.7359		1.1258	52.7359		1.10373	52.7359		1.11546	48.711
1.097	49.0899		1.1004	53.1638		1.12184	53.1638		1.13427	53.1638		1.09958	53.1638		1.11583	49.0899
1.10605	49.4671		1.10667	53.5659		1.11779	53.5659		1.13182	53.5659		1.10482	53.5659		1.11619	49.4671
1.11439	49.8515		1.0916	53.9813		1.1149	53.9813		1.12003	53.9813		1.10182	53.9813		1.11656	49.8515
1.10953	50.3052		1.09865	54.4088		1.11072	54.4088		1.132	54.4088		1.10948	54.4088		1.117	50.3052
1.10232	50.4431		1.09651	54.8418		1.11056	54.8418		1.12495	54.8418		1.10134	54.8418		1.11713	50.4431
1.09644	50.4627		1.09451	55.3137		1.10941	55.3137		1.12798	55.3137		1.10192	55.3137		1.11715	50.4627
1.1028	50.4819		1.08787	55.3492		1.11119	55.3492		1.12846	55.3492		1.10625	55.3492		1.11716	50.4819
1.10524	50.5007		1.08993	55.3709		1.11191	55.3709		1.12617	55.3709		1.09326	55.3709		1.11718	50.5007
1.08899	50.519		1.08773	55.3922		1.11048	55.3922		1.12189	55.3922		1.10307	55.3922		1.1172	50.519
1.10739	50.537		1.08928	55.413		1.11363	55.413		1.12106	55.413		1.09711	55.413		1.11722	50.537
1.10465	50.5545		1.09111	55.4333		1.11754	55.4333		1.12067	55.4333		1.1052	55.4333		1.11723	50.5545
1.10407	50.5717		1.09607	55.4532		1.11305	55.4532		1.12602	55.4532		1.09434	55.4532		1.11725	50.5717
1.12379	50.5885		1.09479	55.4727		1.10819	55.4727		1.12818	55.4727		1.10022	55.4727		1.11727	50.5885
1.10556	50.6049		1.09298	55.4916		1.11386	55.4916		1.12786	55.4916		1.10084	55.4916		1.11728	50.6049
1.10763	50.621		1.10042	55.5102		1.11314	55.5102		1.12867	55.5102		1.09481	55.5102		1.1173	50.621
1.11942	50.6366		1.09504	55.5284		1.11621	55.5284		1.1319	55.5284		1.09334	55.5284		1.11731	50.6366
			1.09716	55.5461		1.10926	55.5461		1.13479	55.5461		1.09784	55.5461
			1.09068	55.5634		1.10831	55.5634		1.13529	55.5634		1.09282	55.5634
