# Supplementary material for: The shelterin component TRF2 mediates columnar stacking of human telomeric chromatin
Source: EMBO J. 2023 Dec 14;43(1):87–111. doi: 10.1038/s44318-023-00002-3 (PMC10883271; doi:10.1038/s44318-023-00002-3)
Supplement: Supplementary file 8 — Expanded View Figures Source Data [file 44318_2023_2_MOESM8_ESM.zip › EMBOJ-2023-114491_Source data_Expanded View/Figure Expanded View 4/EV4D/Numerical Data_Figure EV4D_601-20 1nM TRF2-DN.xlsx]

## Sheet: Sheet1
curve 1 (bottom)			curve 2 (middle)			curve 3 (top)			DNA WLC	dashed line
Extension, mm	Force, pN		Extension, mm	Force, pN		Extension, mm	Force, pN		Extension, mm	Force, pN
0.10515	0.04038		0.12122	0.04038		0.22259	0.04032		0.31658	0.04035
0.09694	0.04038		0.13143	0.04038		0.22242	0.04032		0.31658	0.04035
0.10736	0.04032		0.12578	0.04032		0.23625	0.04025		0.31599	0.04028
0.09734	0.04001		0.11574	0.04001		0.22132	0.03993		0.31293	0.03997
0.10167	0.03916		0.13114	0.03916		0.21602	0.03909		0.30446	0.03913
0.0949	0.03789		0.12095	0.03789		0.21078	0.03784		0.29144	0.03788
0.08061	0.03646		0.11443	0.03646		0.21379	0.03641		0.27549	0.03643
0.08766	0.03624		0.11262	0.03624		0.21933	0.03624		0.27267	0.03619
0.0968	0.03621		0.11285	0.03621		0.24143	0.03621		0.2724	0.03616
0.09194	0.03619		0.11762	0.03619		0.23492	0.03619		0.27213	0.03614
0.09017	0.03617		0.1229	0.03617		0.23011	0.03616		0.27187	0.03612
0.09751	0.03614		0.12273	0.03614		0.23528	0.03614		0.27162	0.0361
0.09403	0.03612		0.11849	0.03612		0.24688	0.03612		0.27137	0.03607
0.09257	0.0361		0.11412	0.0361		0.22677	0.03609		0.27112	0.03605
0.08562	0.03607		0.11671	0.03607		0.21584	0.03607		0.27087	0.03603
0.08746	0.03605		0.11046	0.03605		0.21532	0.03605		0.27063	0.03601
0.08888	0.03603		0.11266	0.03603		0.22258	0.03603		0.27039	0.03599
0.10257	0.03601		0.11171	0.03601		0.22493	0.03601		0.27016	0.03597
0.09988	0.03599		0.10484	0.03599		0.21733	0.03599		0.26993	0.03595
0.08801	0.03597		0.1108	0.03597		0.1979	0.03596		0.2697	0.03593
0.08672	0.03595		0.11008	0.03595		0.21725	0.03594		0.26948	0.03591
0.09455	0.03593		0.10134	0.03593		0.2381	0.03592		0.26926	0.03589
0.08892	0.03591		0.11224	0.03591		0.21644	0.0359		0.26904	0.03587
0.08203	0.03589		0.11058	0.03589		0.22572	0.03588		0.26883	0.03586
0.09013	0.03587		0.12063	0.03587		0.22868	0.03587		0.26862	0.03584
0.09218	0.03585		0.10495	0.03585		0.24089	0.03585		0.26842	0.03582
0.0825	0.03583		0.10585	0.03583		0.22083	0.03583		0.26821	0.0358
0.10835	0.03581		0.11768	0.03581		0.23905	0.03581		0.26801	0.03578
0.08178	0.03579		0.10615	0.03579		0.2263	0.03579		0.26782	0.03577
0.08133	0.03578		0.1093	0.03578		0.21811	0.03578		0.26762	0.03575
0.09697	0.03576		0.11721	0.03576		0.2315	0.03576		0.26744	0.03574
0.08506	0.03574		0.11015	0.03574		0.22222	0.03574		0.26725	0.03572
0.08088	0.03573		0.10955	0.03573		0.23366	0.03573		0.26707	0.0357
0.0854	0.03571		0.11017	0.03571		0.2241	0.03571		0.26689	0.03569
0.09199	0.03569		0.11144	0.03569		0.26345	0.03569		0.26671	0.03567
0.08314	0.03568		0.11221	0.03568		0.257	0.03568		0.26654	0.03566
0.08912	0.03566		0.11838	0.03566		0.25224	0.03566		0.26637	0.03564
0.08996	0.03565		0.11196	0.03565		0.25639	0.03565		0.2662	0.03563
0.08854	0.03563		0.11024	0.03563		0.23861	0.03563		0.26603	0.03562
0.07146	0.03562		0.11456	0.03562		0.25392	0.03562		0.26587	0.0356
0.09633	0.0356		0.12	0.0356		0.245	0.0356		0.26572	0.03559
0.07852	0.03559		0.12407	0.03559		0.21842	0.03559		0.26556	0.03558
0.111	0.03558		0.11212	0.03558		0.25354	0.03558		0.26541	0.03556
0.09282	0.03556		0.1148	0.03556		0.24566	0.03556		0.26526	0.03555
0.09398	0.03555		0.11348	0.03555		0.23585	0.03555		0.26511	0.03554
0.09978	0.03554		0.11601	0.03554		0.22454	0.03554		0.26497	0.03553
0.09944	0.03552		0.11538	0.03552		0.22824	0.03552		0.26483	0.03551
0.10012	0.03551		0.10654	0.03551		0.22828	0.03551		0.26469	0.0355
0.09161	0.0355		0.11264	0.0355		0.22988	0.0355		0.26455	0.03549
0.08159	0.03549		0.11826	0.03549		0.21987	0.03549		0.26442	0.03548
0.10606	0.03548		0.11987	0.03548		0.24384	0.03548		0.26429	0.03547
0.09798	0.03546		0.11763	0.03546		0.23238	0.03547		0.26416	0.03546
0.10074	0.03545		0.12691	0.03545		0.21377	0.03545		0.26403	0.03545
0.0974	0.03544		0.11001	0.03544		0.23384	0.03544		0.26391	0.03544
0.10894	0.03543		0.11824	0.03543		0.22714	0.03543		0.26379	0.03543
0.09643	0.03542		0.12273	0.03542		0.22017	0.03542		0.26367	0.03542
0.10508	0.03541		0.1178	0.03541		0.22067	0.03541		0.26356	0.03541
0.10217	0.0354		0.11888	0.0354		0.23986	0.0354		0.26345	0.0354
0.11699	0.03539		0.1209	0.03539		0.24431	0.03539		0.26334	0.03539
0.09746	0.03538		0.12077	0.03538		0.22416	0.03538		0.26323	0.03538
0.09662	0.03537		0.13549	0.03537		0.20957	0.03537		0.26312	0.03537
0.09617	0.03536		0.13001	0.03536		0.22535	0.03537		0.26302	0.03536
0.0883	0.03536		0.12617	0.03536		0.23618	0.03536		0.26292	0.03535
0.09029	0.03535		0.10698	0.03535		0.22038	0.03535		0.26282	0.03534
0.0983	0.03534		0.11956	0.03534		0.21587	0.03534		0.26273	0.03534
0.09237	0.03533		0.12391	0.03533		0.22356	0.03533		0.26263	0.03533
0.10633	0.03532		0.12936	0.03532		0.21675	0.03532		0.26254	0.03532
0.09495	0.03531		0.11775	0.03531		0.2237	0.03532		0.26245	0.03531
0.10285	0.03531		0.12054	0.03531		0.22836	0.03531		0.26237	0.03531
0.09587	0.0353		0.11576	0.0353		0.23318	0.0353		0.26228	0.0353
0.0997	0.03529		0.1159	0.03529		0.24279	0.03529		0.2622	0.03529
0.08221	0.03529		0.11265	0.03529		0.22969	0.03529		0.26212	0.03528
0.09055	0.03528		0.12177	0.03528		0.23667	0.03528		0.26204	0.03528
0.09893	0.03527		0.11875	0.03527		0.23204	0.03527		0.26196	0.03527
0.09324	0.03527		0.12493	0.03527		0.24201	0.03527		0.26189	0.03527
0.09233	0.03526		0.11123	0.03526		0.22836	0.03526		0.26181	0.03526
0.08266	0.03525		0.12068	0.03525		0.24123	0.03525		0.26174	0.03525
0.10099	0.03525		0.11529	0.03525		0.25238	0.03525		0.26168	0.03525
0.08721	0.03524		0.11862	0.03524		0.25095	0.03524		0.26161	0.03524
0.11424	0.03524		0.11641	0.03524		0.25474	0.03524		0.26154	0.03524
0.10518	0.03523		0.11304	0.03523		0.26285	0.03523		0.26148	0.03523
0.08008	0.03523		0.11463	0.03523		0.25345	0.03523		0.26142	0.03523
0.0997	0.03522		0.12022	0.03522		0.23106	0.03522		0.26136	0.03522
0.08085	0.03522		0.1137	0.03522		0.2497	0.03522		0.2613	0.03522
0.08258	0.03521		0.12091	0.03521		0.26462	0.03521		0.26125	0.03521
0.08815	0.03521		0.11628	0.03521		0.24534	0.03521		0.26119	0.03521
0.09326	0.0352		0.11858	0.0352		0.27394	0.0352		0.26114	0.0352
0.09684	0.0352		0.12064	0.0352		0.24348	0.0352		0.26109	0.0352
0.09077	0.03519		0.11492	0.03519		0.21775	0.03519		0.26104	0.03519
0.10394	0.03519		0.1159	0.03519		0.2315	0.03519		0.26099	0.03519
0.09588	0.03518		0.11116	0.03518		0.23894	0.03519		0.26094	0.03519
0.08716	0.03518		0.11515	0.03518		0.23909	0.03518		0.2609	0.03518
0.09004	0.03518		0.12202	0.03518		0.2432	0.03518		0.26086	0.03518
0.08955	0.03517		0.11497	0.03517		0.23106	0.03518		0.26082	0.03518
0.10376	0.03517		0.12776	0.03517		0.23248	0.03517		0.26078	0.03517
0.07839	0.03517		0.12956	0.03517		0.23208	0.03517		0.26074	0.03517
0.08946	0.03516		0.11805	0.03516		0.21963	0.03517		0.2607	0.03517
0.08341	0.03516		0.12736	0.03516		0.24346	0.03516		0.26066	0.03516
0.09731	0.03516		0.12631	0.03516		0.23449	0.03516		0.26063	0.03516
0.09104	0.03516		0.11857	0.03516		0.26019	0.03516		0.2606	0.03516
0.08408	0.03515		0.11656	0.03515		0.24284	0.03516		0.26056	0.03515
0.0935	0.03515		0.12462	0.03515		0.2457	0.03515		0.26053	0.03515
0.08542	0.03515		0.13203	0.03515		0.22954	0.03515		0.2605	0.03515
0.08983	0.03515		0.11726	0.03515		0.25748	0.03515		0.26048	0.03515
0.08935	0.03514		0.12847	0.03514		0.23237	0.03515		0.26045	0.03514
0.09734	0.03514		0.12177	0.03514		0.19368	0.03514		0.26042	0.03514
0.09781	0.03514		0.12278	0.03514		0.23455	0.03514		0.2604	0.03514
0.10433	0.03514		0.12769	0.03514		0.24285	0.03514		0.26038	0.03514
0.09667	0.03514		0.12942	0.03514		0.22213	0.03514		0.26035	0.03514
0.10182	0.03513		0.1398	0.03513		0.2435	0.03514		0.26033	0.03514
0.09317	0.03513		0.12369	0.03513		0.26555	0.03513		0.26031	0.03513
0.10111	0.03513		0.12155	0.03513		0.26301	0.03513		0.26029	0.03513
0.12454	0.03513		0.12783	0.03513		0.24972	0.03513		0.26027	0.03513
0.09773	0.03513		0.11968	0.03513		0.24002	0.03513		0.26026	0.03513
0.09875	0.03513		0.12354	0.03513		0.24662	0.03513		0.26024	0.03513
0.10281	0.03513		0.12394	0.03513		0.23239	0.03513		0.26023	0.03513
0.09479	0.03512		0.13375	0.03512		0.21768	0.03513		0.26021	0.03512
0.08759	0.03512		0.12641	0.03512		0.1929	0.03513		0.2602	0.03512
0.10062	0.03512		0.11483	0.03512		0.22268	0.03512		0.26018	0.03512
0.08659	0.03512		0.12692	0.03512		0.24667	0.03512		0.26017	0.03512
0.07385	0.03512		0.11875	0.03512		0.23271	0.03512		0.26016	0.03512
0.07753	0.03512		0.12975	0.03512		0.2216	0.03512		0.26015	0.03512
0.08263	0.03512		0.11508	0.03512		0.21388	0.03512		0.26014	0.03512
0.0963	0.03512		0.1104	0.03512		0.22769	0.03512		0.26013	0.03512
0.09465	0.03512		0.12101	0.03512		0.20759	0.03512		0.26012	0.03512
0.11379	0.03512		0.11837	0.03512		0.22011	0.03512		0.26012	0.03512
0.09873	0.03512		0.12742	0.03512		0.22019	0.03512		0.26011	0.03512
0.10155	0.03512		0.12595	0.03512		0.19762	0.03512		0.2601	0.03512
0.09006	0.03512		0.12027	0.03512		0.22611	0.03512		0.2601	0.03512
0.09334	0.03512		0.12833	0.03512		0.21563	0.03512		0.26009	0.03512
0.09865	0.03511		0.12614	0.03511		0.22971	0.03512		0.26009	0.03511
0.09946	0.03511		0.11955	0.03511		0.24376	0.03512		0.26008	0.03511
0.08846	0.03511		0.12906	0.03511		0.24097	0.03512		0.26008	0.03511
0.10333	0.03511		0.12599	0.03511		0.21308	0.03512		0.26008	0.03511
0.10611	0.03511		0.12357	0.03511		0.22811	0.03512		0.26007	0.03511
0.10037	0.03511		0.12457	0.03511		0.23224	0.03512		0.26007	0.03511
0.1069	0.03511		0.12045	0.03511		0.21688	0.03512		0.26007	0.03511
0.09639	0.03511		0.12202	0.03511		0.21444	0.03512		0.26007	0.03511
0.09946	0.03511		0.12076	0.03511		0.20798	0.03512		0.26006	0.03511
0.09184	0.03511		0.13595	0.03511		0.22892	0.03512		0.26006	0.03511
0.09695	0.03511		0.11814	0.03511		0.22583	0.03512		0.26006	0.03511
0.08734	0.03511		0.11339	0.03511		0.22533	0.03512		0.26006	0.03511
0.09495	0.03511		0.12452	0.03511		0.23524	0.03512		0.26006	0.03511
0.0924	0.03511		0.11843	0.03511		0.21372	0.03512		0.26006	0.03511
0.08337	0.03517		0.12709	0.03517		0.22588	0.03518		0.26006	0.03511
0.10608	0.03528		0.12017	0.03528		0.22664	0.03529		0.26006	0.03511
0.08879	0.03541		0.11808	0.03541		0.21792	0.03541		0.26023	0.03513
0.09189	0.03553		0.12295	0.03553		0.22834	0.03553		0.26123	0.03521
0.09337	0.03565		0.11953	0.03565		0.20652	0.03565		0.26266	0.03533
0.08847	0.03577		0.1208	0.03577		0.2214	0.03577		0.26408	0.03545
0.09647	0.0359		0.12707	0.0359		0.21679	0.0359		0.26552	0.03557
0.08693	0.03602		0.12378	0.03602		0.21791	0.03603		0.26696	0.03569
0.08949	0.03615		0.11582	0.03615		0.22991	0.03615		0.26839	0.03582
0.08164	0.03627		0.12201	0.03627		0.23739	0.03628		0.26984	0.03594
0.09207	0.0364		0.12628	0.0364		0.23771	0.03641		0.27129	0.03607
0.10052	0.03653		0.13714	0.03653		0.23555	0.03654		0.27273	0.03619
0.09267	0.03666		0.1204	0.03666		0.24941	0.03666		0.27418	0.03632
0.09773	0.03679		0.12143	0.03679		0.22543	0.0368		0.27567	0.03645
0.10725	0.03692		0.12917	0.03692		0.22145	0.03693		0.27711	0.03658
0.10006	0.03705		0.12854	0.03705		0.22392	0.03706		0.27858	0.03671
0.09617	0.03719		0.13104	0.03719		0.24566	0.0372		0.28004	0.03684
0.10087	0.03733		0.13631	0.03733		0.22627	0.03733		0.2815	0.03697
0.10499	0.03746		0.13763	0.03746		0.23253	0.03747		0.28298	0.0371
0.10116	0.0376		0.1306	0.0376		0.21877	0.0376		0.28445	0.03724
0.09864	0.03773		0.13784	0.03773		0.21864	0.03774		0.28595	0.03737
0.09005	0.03787		0.13081	0.03787		0.21072	0.03788		0.28744	0.03751
0.08751	0.03801		0.12376	0.03801		0.21602	0.03802		0.28891	0.03765
0.09406	0.03816		0.13146	0.03816		0.21336	0.03816		0.29042	0.03779
0.09499	0.0383		0.13636	0.0383		0.21459	0.03831		0.29191	0.03793
0.08443	0.03844		0.13502	0.03844		0.2205	0.03845		0.29339	0.03806
0.10629	0.03859		0.15055	0.03859		0.21108	0.0386		0.29488	0.03821
0.09869	0.03873		0.13593	0.03873		0.21528	0.03874		0.29641	0.03835
0.08847	0.03888		0.13047	0.03888		0.21869	0.03889		0.29793	0.0385
0.10617	0.03903		0.12723	0.03903		0.22694	0.03904		0.29944	0.03864
0.10359	0.03918		0.13614	0.03918		0.20364	0.03919		0.30095	0.03879
0.10217	0.03933		0.11905	0.03933		0.21239	0.03934		0.30247	0.03893
0.10912	0.03948		0.13206	0.03948		0.22509	0.03949		0.30399	0.03908
0.10459	0.03963		0.1359	0.03963		0.21577	0.03964		0.30553	0.03923
0.08055	0.03979		0.11816	0.03979		0.21047	0.03979		0.30705	0.03938
0.0984	0.03994		0.13213	0.03994		0.22559	0.03995		0.30859	0.03954
0.09923	0.0401		0.12297	0.0401		0.21863	0.04011		0.31012	0.03969
0.08818	0.04026		0.12974	0.04026		0.22295	0.04026		0.31165	0.03984
0.08795	0.04042		0.13566	0.04042		0.22462	0.04042		0.31321	0.04
0.08376	0.04057		0.12203	0.04057		0.21262	0.04058		0.31476	0.04016
0.09689	0.04074		0.14679	0.04074		0.20712	0.04075		0.31631	0.04032
0.07491	0.0409		0.14181	0.0409		0.22566	0.04091		0.31786	0.04048
0.08551	0.04106		0.13078	0.04106		0.22513	0.04107		0.31939	0.04064
0.0855	0.04123		0.12977	0.04123		0.20768	0.04124		0.32095	0.0408
0.09357	0.04139		0.11993	0.04139		0.22494	0.0414		0.32251	0.04096
0.07486	0.04156		0.11614	0.04156		0.21413	0.04157		0.32406	0.04112
0.08651	0.04173		0.12354	0.04173		0.21221	0.04174		0.32561	0.04129
0.09506	0.0419		0.12058	0.0419		0.21292	0.04191		0.3272	0.04146
0.08857	0.04208		0.12018	0.04208		0.20998	0.04209		0.32878	0.04163
0.09883	0.04225		0.12622	0.04225		0.21841	0.04226		0.33035	0.0418
0.08384	0.04242		0.1273	0.04242		0.22584	0.04243		0.33191	0.04197
0.092	0.0426		0.11904	0.0426		0.22245	0.04261		0.33347	0.04214
0.09382	0.04278		0.11388	0.04278		0.23243	0.04279		0.33505	0.04231
0.09557	0.04296		0.12251	0.04296		0.23947	0.04296		0.33667	0.04249
0.0929	0.04314		0.12648	0.04314		0.22572	0.04315		0.33826	0.04267
0.10383	0.04332		0.12153	0.04332		0.22049	0.04333		0.33984	0.04284
0.09827	0.0435		0.12048	0.0435		0.22182	0.04351		0.34144	0.04302
0.08667	0.04369		0.12158	0.04369		0.21972	0.0437		0.34302	0.0432
0.09546	0.04387		0.1212	0.04387		0.22481	0.04388		0.34463	0.04339
0.09549	0.04406		0.12441	0.04406		0.23183	0.04407		0.34623	0.04357
0.09252	0.04425		0.12291	0.04425		0.26017	0.04426		0.34783	0.04376
0.07735	0.04444		0.13165	0.04444		0.27069	0.04445		0.34943	0.04394
0.09439	0.04463		0.12099	0.04463		0.25434	0.04464		0.35103	0.04413
0.085	0.04482		0.1229	0.04482		0.2595	0.04483		0.35269	0.04432
0.08869	0.04502		0.12307	0.04502		0.26129	0.04503		0.3543	0.04452
0.09562	0.04521		0.12268	0.04521		0.26218	0.04523		0.35585	0.0447
0.08562	0.04541		0.12439	0.04541		0.25416	0.04542		0.35748	0.0449
0.09166	0.04561		0.11865	0.04561		0.28532	0.04562		0.35909	0.04509
0.08993	0.04581		0.1242	0.04581		0.26208	0.04582		0.36071	0.04529
0.09319	0.04601		0.11585	0.04601		0.24874	0.04602		0.36235	0.04549
0.09729	0.04622		0.14505	0.04622		0.25761	0.04623		0.36399	0.04569
0.103	0.04642		0.13436	0.04642		0.25838	0.04644		0.36559	0.04589
0.09125	0.04663		0.13059	0.04663		0.28103	0.04664		0.3672	0.04609
0.09003	0.04684		0.13055	0.04684		0.26511	0.04685		0.36883	0.0463
0.1011	0.04705		0.12482	0.04705		0.25838	0.04706		0.37047	0.0465
0.09202	0.04727		0.12594	0.04727		0.23203	0.04728		0.3721	0.04671
0.1012	0.04747		0.14612	0.04747		0.22551	0.04749		0.37374	0.04692
0.10482	0.04769		0.14484	0.04769		0.22177	0.04771		0.37537	0.04713
0.0932	0.04791		0.13587	0.04791		0.2072	0.04792		0.377	0.04735
0.08939	0.04813		0.13634	0.04813		0.23108	0.04814		0.37864	0.04756
0.10126	0.04835		0.12985	0.04835		0.23245	0.04837		0.38028	0.04778
0.09362	0.04857		0.12979	0.04857		0.24812	0.04859		0.38189	0.04799
0.10448	0.0488		0.14332	0.0488		0.2319	0.04881		0.38355	0.04821
0.09619	0.04902		0.14075	0.04902		0.22076	0.04904		0.38521	0.04844
0.09658	0.04925		0.15017	0.04925		0.23102	0.04927		0.38687	0.04866
0.10211	0.04948		0.14019	0.04948		0.24009	0.04949		0.38852	0.04889
0.10228	0.04971		0.1254	0.04971		0.23205	0.04973		0.39016	0.04911
0.09444	0.04994		0.13864	0.04994		0.22568	0.04996		0.39181	0.04934
0.10591	0.05018		0.1324	0.05018		0.22747	0.05019		0.39346	0.04957
0.09658	0.05042		0.12298	0.05042		0.23524	0.05043		0.39513	0.0498
0.08878	0.05066		0.12712	0.05066		0.23321	0.05067		0.39678	0.05004
0.08903	0.0509		0.1364	0.0509		0.22815	0.05092		0.39843	0.05027
0.08938	0.05114		0.13612	0.05114		0.22529	0.05116		0.40008	0.05051
0.09388	0.05139		0.13892	0.05139		0.22978	0.0514		0.40174	0.05075
0.08591	0.05164		0.13742	0.05164		0.22076	0.05164		0.4034	0.05099
0.09452	0.05188		0.13443	0.05188		0.23092	0.05189		0.40506	0.05123
0.09094	0.05213		0.14224	0.05213		0.25382	0.05215		0.40671	0.05148
0.09498	0.05238		0.14077	0.05238		0.26392	0.0524		0.40838	0.05172
0.09382	0.05264		0.14417	0.05264		0.23228	0.05265		0.41008	0.05198
0.09452	0.0529		0.13144	0.0529		0.25243	0.05291		0.41174	0.05223
0.09682	0.05315		0.15093	0.05315		0.22577	0.05317		0.41339	0.05248
0.09286	0.05341		0.14833	0.05341		0.23475	0.05343		0.41507	0.05274
0.1041	0.05367		0.13589	0.05367		0.23385	0.05369		0.41674	0.05299
0.09466	0.05394		0.14803	0.05394		0.22847	0.05395		0.41841	0.05325
0.09527	0.05421		0.15294	0.05421		0.23429	0.05422		0.42008	0.05351
0.10634	0.05447		0.14555	0.05447		0.24489	0.05449		0.42176	0.05378
0.09688	0.05474		0.15113	0.05474		0.2395	0.05476		0.42343	0.05404
0.09525	0.05501		0.14446	0.05501		0.24801	0.05503		0.42509	0.05431
0.10131	0.05529		0.15531	0.05529		0.24443	0.05531		0.42675	0.05458
0.09902	0.05557		0.15207	0.05557		0.22123	0.05559		0.42844	0.05485
0.09079	0.05585		0.13217	0.05585		0.2126	0.05586		0.43012	0.05512
0.10282	0.05613		0.13533	0.05613		0.22736	0.05615		0.43178	0.0554
0.09689	0.05641		0.13485	0.05641		0.21889	0.05643		0.43344	0.05567
0.09307	0.0567		0.14821	0.0567		0.22925	0.05672		0.43513	0.05596
0.08872	0.05699		0.14062	0.05699		0.24276	0.057		0.43681	0.05624
0.08888	0.05728		0.13622	0.05728		0.22065	0.05729		0.4385	0.05652
0.09608	0.05757		0.15591	0.05757		0.22919	0.05759		0.44017	0.05681
0.09912	0.05787		0.15839	0.05787		0.24769	0.05788		0.44184	0.0571
0.09196	0.05817		0.14993	0.05817		0.26748	0.05818		0.44353	0.05739
0.07414	0.05846		0.13462	0.05846		0.23613	0.05848		0.4452	0.05768
0.07188	0.05876		0.148	0.05876		0.24087	0.05878		0.44688	0.05798
0.08307	0.05907		0.14074	0.05907		0.23398	0.05908		0.44856	0.05828
0.08465	0.05938		0.13425	0.05938		0.23206	0.05939		0.45024	0.05858
0.08855	0.05969		0.1553	0.05969		0.23712	0.05971		0.45193	0.05888
0.08695	0.06		0.148	0.06		0.23646	0.06002		0.4536	0.05919
0.10735	0.06031		0.14202	0.06031		0.21508	0.06033		0.45528	0.05949
0.09107	0.06063		0.14522	0.06063		0.21956	0.06064		0.45695	0.0598
0.09083	0.06095		0.15256	0.06095		0.22836	0.06097		0.45863	0.06011
0.09246	0.06127		0.14615	0.06127		0.22142	0.06128		0.46032	0.06043
0.09111	0.06159		0.1513	0.06159		0.22433	0.06161		0.46201	0.06075
0.08691	0.06192		0.15056	0.06192		0.2211	0.06194		0.46369	0.06107
0.07911	0.06225		0.14845	0.06225		0.2259	0.06226		0.46536	0.06139
0.08606	0.06258		0.13236	0.06258		0.22542	0.06259		0.46703	0.06172
0.0894	0.06291		0.14962	0.06291		0.23016	0.06293		0.46872	0.06204
0.08765	0.06325		0.13952	0.06325		0.24295	0.06326		0.47039	0.06237
0.09731	0.06359		0.14511	0.06359		0.24612	0.06361		0.47207	0.06271
0.09867	0.06394		0.14422	0.06394		0.24057	0.06395		0.47375	0.06304
0.08742	0.06428		0.13478	0.06428		0.23362	0.0643		0.47543	0.06338
0.09036	0.06463		0.15277	0.06463		0.23353	0.06464		0.4771	0.06372
0.08829	0.06498		0.15626	0.06498		0.25086	0.06499		0.47879	0.06406
0.08715	0.06533		0.13854	0.06533		0.25	0.06535		0.48047	0.06441
0.08631	0.06568		0.12884	0.06568		0.24645	0.0657		0.48214	0.06476
0.08461	0.06604		0.14719	0.06604		0.24751	0.06606		0.48381	0.06511
0.10063	0.06641		0.13975	0.06641		0.25166	0.06643		0.48549	0.06546
0.08463	0.06677		0.15332	0.06677		0.24816	0.06679		0.48716	0.06582
0.09971	0.06714		0.14654	0.06714		0.24338	0.06715		0.48884	0.06618
0.10072	0.0675		0.1489	0.0675		0.23224	0.06753		0.49051	0.06654
0.09868	0.06787		0.15376	0.06787		0.2339	0.0679		0.49216	0.0669
0.09545	0.06826		0.14359	0.06826		0.239	0.06827		0.49388	0.06728
0.07979	0.06864		0.14113	0.06864		0.23659	0.06865		0.49555	0.06765
0.09077	0.06902		0.14009	0.06902		0.23228	0.06904		0.4972	0.06802
0.09091	0.0694		0.15132	0.0694		0.24426	0.06942		0.49887	0.0684
0.08712	0.06978		0.1541	0.06978		0.26875	0.06981		0.50052	0.06877
0.10054	0.07018		0.17192	0.07018		0.25846	0.07021		0.50218	0.06915
0.10062	0.07058		0.1707	0.07058		0.25624	0.0706		0.50386	0.06954
0.10514	0.07097		0.15841	0.07097		0.24419	0.07099		0.50555	0.06994
0.11626	0.07137		0.16299	0.07137		0.24538	0.07139		0.50722	0.07033
0.10013	0.07178		0.16215	0.07178		0.27228	0.07179		0.50888	0.07072
0.09336	0.07218		0.14245	0.07218		0.26137	0.07219		0.51054	0.07112
0.10331	0.07259		0.15681	0.07259		0.25647	0.07261		0.51221	0.07152
0.0891	0.073		0.15767	0.073		0.23306	0.07303		0.51389	0.07193
0.10182	0.07342		0.15626	0.07342		0.22717	0.07344		0.51554	0.07234
0.10442	0.07384		0.16289	0.07384		0.23638	0.07386		0.5172	0.07275
0.09251	0.07426		0.17063	0.07426		0.22578	0.07429		0.51885	0.07316
0.09191	0.07469		0.16381	0.07469		0.23593	0.07472		0.5205	0.07358
0.10742	0.07512		0.15521	0.07512		0.24413	0.07514		0.52216	0.074
0.09459	0.07555		0.15998	0.07555		0.21546	0.07557		0.52379	0.07442
0.1142	0.07598		0.16516	0.07598		0.23982	0.07601		0.52546	0.07485
0.09072	0.07643		0.16427	0.07643		0.23276	0.07645		0.52713	0.07528
0.09927	0.07687		0.16363	0.07687		0.24955	0.07689		0.52878	0.07572
0.09076	0.07731		0.1626	0.07731		0.23906	0.07734		0.53042	0.07615
0.10293	0.07777		0.16526	0.07777		0.23604	0.07779		0.53207	0.07659
0.10271	0.07821		0.16495	0.07821		0.239	0.07824		0.53374	0.07704
0.10321	0.07867		0.15511	0.07867		0.21524	0.0787		0.53536	0.07748
0.10957	0.07914		0.15984	0.07914		0.2496	0.07916		0.53699	0.07793
0.10003	0.0796		0.16203	0.0796		0.23519	0.07963		0.53866	0.07839
0.10158	0.08007		0.16291	0.08007		0.2317	0.08009		0.54029	0.07885
0.0989	0.08054		0.15804	0.08054		0.2349	0.08057		0.54196	0.07932
0.09744	0.08102		0.16989	0.08102		0.22339	0.08105		0.54361	0.07979
0.10431	0.0815		0.16494	0.0815		0.21978	0.08152		0.54524	0.08025
0.11055	0.08198		0.16947	0.08198		0.23318	0.082		0.54686	0.08072
0.09645	0.08247		0.15852	0.08247		0.2332	0.0825		0.54849	0.0812
0.09383	0.08295		0.16654	0.08295		0.22957	0.08298		0.55012	0.08168
0.0947	0.08345		0.16987	0.08345		0.2338	0.08346		0.55176	0.08217
0.09501	0.08395		0.17303	0.08395		0.21611	0.08396		0.55339	0.08265
0.10082	0.08445		0.15862	0.08445		0.22829	0.08448		0.55499	0.08314
0.10711	0.08496		0.17296	0.08496		0.22939	0.08498		0.55664	0.08364
0.09179	0.08546		0.16144	0.08546		0.22644	0.0855		0.55826	0.08414
0.11063	0.08598		0.15599	0.08598		0.21293	0.08601		0.55988	0.08464
0.11438	0.08649		0.1718	0.08649		0.2248	0.08652		0.56149	0.08515
0.10419	0.087		0.15463	0.087		0.24226	0.08704		0.56311	0.08566
0.10474	0.08755		0.17186	0.08755		0.22218	0.08757		0.56473	0.08618
0.09812	0.08808		0.16157	0.08808		0.2208	0.0881		0.56633	0.08669
0.09394	0.08861		0.15408	0.08861		0.23548	0.08864		0.56795	0.08722
0.10579	0.08915		0.15501	0.08915		0.24659	0.08918		0.56957	0.08775
0.10529	0.08969		0.16318	0.08969		0.22044	0.08973		0.57116	0.08828
0.09907	0.09025		0.15413	0.09025		0.228	0.09027		0.57276	0.08881
0.09701	0.0908		0.17328	0.0908		0.23773	0.09082		0.57435	0.08935
0.09722	0.09135		0.1648	0.09135		0.2295	0.09137		0.57595	0.08989
0.10074	0.09191		0.16414	0.09191		0.22537	0.09194		0.57757	0.09045
0.09665	0.09247		0.17587	0.09247		0.23202	0.0925		0.57917	0.091
0.09936	0.09304		0.15568	0.09304		0.21833	0.09307		0.58077	0.09156
0.09925	0.09361		0.16581	0.09361		0.22654	0.09364		0.58235	0.09212
0.09926	0.09419		0.16731	0.09419		0.21867	0.09423		0.58394	0.09268
0.09939	0.09477		0.17297	0.09477		0.21724	0.09481		0.58557	0.09327
0.10632	0.09536		0.16994	0.09536		0.23221	0.09539		0.58713	0.09383
0.1087	0.09595		0.17357	0.09595		0.21544	0.09599		0.58873	0.09442
0.10657	0.09655		0.16743	0.09655		0.22546	0.09659		0.59031	0.095
0.09595	0.09715		0.16704	0.09715		0.24892	0.09718		0.59187	0.09558
0.09445	0.09776		0.16171	0.09776		0.25956	0.09779		0.59346	0.09618
0.11044	0.09836		0.16902	0.09836		0.22199	0.0984		0.59503	0.09678
0.09829	0.09898		0.17257	0.09898		0.22725	0.09901		0.5966	0.09738
0.10131	0.0996		0.164	0.0996		0.2222	0.09964		0.59815	0.09798
0.10115	0.10022		0.15835	0.10022		0.21649	0.10028		0.5997	0.09858
0.08978	0.10085		0.16656	0.10085		0.22306	0.10089		0.6013	0.09921
0.09268	0.10149		0.16037	0.10149		0.22355	0.10152		0.60287	0.09984
0.09551	0.10213		0.16969	0.10213		0.21532	0.10217		0.60443	0.10047
0.10057	0.10278		0.16552	0.10278		0.21795	0.10282		0.60599	0.10109
0.09667	0.10342		0.1573	0.10342		0.22704	0.10346		0.60752	0.10172
0.09847	0.10409		0.17075	0.10409		0.22728	0.10412		0.60909	0.10237
0.09237	0.10474		0.16316	0.10474		0.2173	0.10477		0.61064	0.10302
0.09577	0.10541		0.17108	0.10541		0.23121	0.10544		0.6122	0.10367
0.09369	0.10608		0.17047	0.10608		0.22259	0.10611		0.61374	0.10433
0.09042	0.10675		0.15479	0.10675		0.23674	0.1068		0.61528	0.10499
0.07732	0.10744		0.16991	0.10744		0.23386	0.10747		0.61683	0.10566
0.10274	0.10812		0.15938	0.10812		0.22219	0.10817		0.61835	0.10632
0.09618	0.10881		0.16606	0.10881		0.23478	0.10887		0.61988	0.107
0.11018	0.10951		0.18081	0.10951		0.22516	0.10956		0.62143	0.10769
0.11403	0.11022		0.17269	0.11022		0.21415	0.11025		0.62295	0.10837
0.09314	0.11092		0.17544	0.11092		0.22295	0.11094		0.6245	0.10908
0.0973	0.11163		0.17271	0.11163		0.23046	0.11166		0.62603	0.10978
0.11468	0.11236		0.16716	0.11236		0.21457	0.11239		0.62755	0.11048
0.10612	0.11308		0.16923	0.11308		0.22661	0.11312		0.62906	0.11119
0.09968	0.11381		0.16778	0.11381		0.21399	0.11385		0.63059	0.11191
0.10047	0.11455		0.17192	0.11455		0.22309	0.11458		0.6321	0.11263
0.11125	0.11529		0.17246	0.11529		0.22078	0.11532		0.6336	0.11335
0.10687	0.11603		0.18231	0.11603		0.20939	0.11608		0.6351	0.11408
0.09383	0.11679		0.17407	0.11679		0.21308	0.11683		0.63662	0.11483
0.09984	0.11755		0.18056	0.11755		0.21433	0.11759		0.63817	0.11559
0.1093	0.11831		0.16914	0.11831		0.19799	0.11836		0.63964	0.11633
0.10858	0.11908		0.179	0.11908		0.19655	0.11913		0.64113	0.11708
0.09545	0.11986		0.17504	0.11986		0.1962	0.1199		0.64263	0.11785
0.09865	0.12065		0.17046	0.12065		0.21304	0.12069		0.64411	0.11861
0.10695	0.12144		0.18277	0.12144		0.20524	0.12148		0.64562	0.11939
0.11054	0.12223		0.16837	0.12223		0.20543	0.1223		0.64712	0.12018
0.10591	0.12303		0.1742	0.12303		0.19825	0.1231		0.64858	0.12096
0.09903	0.12385		0.17483	0.12385		0.19634	0.12389		0.65003	0.12174
0.10489	0.12467		0.16703	0.12467		0.19777	0.12471		0.65152	0.12254
0.10028	0.1255		0.16789	0.1255		0.19758	0.12553		0.653	0.12335
0.10031	0.12632		0.16542	0.12632		0.19768	0.12636		0.65447	0.12416
0.10652	0.12715		0.16695	0.12715		0.20393	0.12719		0.65594	0.12498
0.09849	0.12799		0.16174	0.12799		0.20343	0.12804		0.6574	0.12579
0.09917	0.12883		0.17137	0.12883		0.20315	0.12888		0.65886	0.12663
0.09146	0.1297		0.15945	0.1297		0.20446	0.12974		0.66033	0.12747
0.09094	0.13056		0.15952	0.13056		0.20486	0.1306		0.66179	0.12832
0.08977	0.13142		0.17005	0.13142		0.21586	0.13147		0.66324	0.12917
0.10007	0.13229		0.15629	0.13229		0.19838	0.13234		0.66468	0.13001
0.08848	0.13319		0.16954	0.13319		0.19613	0.13323		0.66615	0.13089
0.08696	0.13407		0.15872	0.13407		0.2168	0.13411		0.66758	0.13176
0.08983	0.13495		0.16235	0.13495		0.21177	0.13501		0.66901	0.13263
0.08295	0.13585		0.16275	0.13585		0.21392	0.13591		0.67046	0.13351
0.09057	0.13677		0.16752	0.13677		0.23413	0.1368		0.67191	0.13442
0.08267	0.13769		0.16517	0.13769		0.20958	0.13773		0.67333	0.13531
0.09343	0.13862		0.16851	0.13862		0.21344	0.13866		0.67476	0.13621
0.09197	0.13955		0.16186	0.13955		0.22665	0.13959		0.67618	0.13712
0.09324	0.14048		0.17286	0.14048		0.20501	0.14053		0.67759	0.13804
0.08896	0.14143		0.16	0.14143		0.2227	0.14148		0.67901	0.13896
0.08859	0.14241		0.1583	0.14241		0.22543	0.14243		0.68045	0.13991
0.09812	0.14335		0.16938	0.14335		0.21795	0.1434		0.68185	0.14085
0.09233	0.14431		0.16598	0.14431		0.20756	0.14437		0.68325	0.14179
0.09109	0.14528		0.16078	0.14528		0.22206	0.14534		0.68466	0.14274
0.10285	0.14627		0.16916	0.14627		0.21299	0.14632		0.68607	0.14371
0.08535	0.14726		0.15984	0.14726		0.22352	0.14731		0.68747	0.14469
0.08497	0.14828		0.16767	0.14828		0.22531	0.14831		0.68887	0.14567
0.09512	0.14929		0.17304	0.14929		0.20725	0.14932		0.69027	0.14665
0.08528	0.15029		0.16938	0.15029		0.21151	0.15034		0.69165	0.14764
0.08471	0.1513		0.15738	0.1513		0.22414	0.15137		0.69301	0.14862
0.09101	0.15234		0.1583	0.15234		0.21582	0.15239		0.69441	0.14964
0.0942	0.15338		0.16614	0.15338		0.22538	0.15343		0.69582	0.15068
0.09639	0.15443		0.16147	0.15443		0.20574	0.15449		0.6972	0.15171
0.09191	0.15548		0.16203	0.15548		0.22945	0.15554		0.69856	0.15273
0.08132	0.15654		0.16344	0.15654		0.23857	0.1566		0.69992	0.15377
0.09141	0.15762		0.16886	0.15762		0.23083	0.15767		0.70129	0.15482
0.09257	0.1587		0.16266	0.1587		0.21465	0.15875		0.70267	0.15589
0.10082	0.15979		0.16232	0.15979		0.20359	0.15984		0.70403	0.15696
0.0921	0.16088		0.16638	0.16088		0.21983	0.16096		0.70539	0.15803
0.08741	0.16198		0.16004	0.16198		0.21851	0.16205		0.70673	0.1591
0.09244	0.1631		0.16707	0.1631		0.20215	0.16317		0.70812	0.16023
0.09551	0.16423		0.16832	0.16423		0.20241	0.1643		0.70947	0.16132
0.07809	0.16536		0.15912	0.16536		0.19672	0.16542		0.71077	0.1624
0.08386	0.1665		0.17055	0.1665		0.19851	0.16656		0.71212	0.16352
0.07798	0.16765		0.16087	0.16765		0.19878	0.16771		0.71346	0.16465
0.09213	0.16881		0.1646	0.16881		0.22202	0.16887		0.7148	0.16579
0.10601	0.16998		0.17096	0.16998		0.2005	0.17004		0.71613	0.16694
0.08941	0.17116		0.16067	0.17116		0.20744	0.17123		0.71746	0.16809
0.08469	0.17238		0.17421	0.17238		0.21038	0.17241		0.71875	0.16923
0.09128	0.17354		0.16624	0.17354		0.21406	0.1736		0.7201	0.17042
0.09789	0.17475		0.16148	0.17475		0.21434	0.1748		0.72144	0.17162
0.07914	0.17597		0.1708	0.17597		0.20629	0.17602		0.72276	0.17281
0.08944	0.17719		0.16463	0.17719		0.2024	0.17727		0.72406	0.174
0.09113	0.17841		0.16274	0.17841		0.20415	0.17849		0.72537	0.17521
0.08703	0.17965		0.16431	0.17965		0.21095	0.17972		0.72667	0.17643
0.08926	0.18091		0.16841	0.18091		0.21586	0.18099		0.72797	0.17765
0.07894	0.18218		0.16699	0.18218		0.21785	0.18227		0.72927	0.1789
0.0832	0.18345		0.16846	0.18345		0.22073	0.18352		0.73059	0.18017
0.09117	0.18471		0.15642	0.18471		0.20981	0.18482		0.73186	0.1814
0.08465	0.18602		0.169	0.18602		0.20631	0.18611		0.73314	0.18266
0.08973	0.18733		0.17515	0.18733		0.20427	0.1874		0.73443	0.18394
0.08144	0.18865		0.16349	0.18865		0.22214	0.18871		0.73571	0.18523
0.09532	0.18995		0.17477	0.18995		0.20579	0.19004		0.73699	0.18652
0.0867	0.19131		0.17249	0.19131		0.20998	0.19138		0.73827	0.18783
0.09696	0.19265		0.16486	0.19265		0.21369	0.19272		0.73953	0.18914
0.10085	0.194		0.17169	0.194		0.21302	0.19408		0.7408	0.19047
0.08474	0.19538		0.16568	0.19538		0.22008	0.19546		0.74208	0.19182
0.09071	0.19676		0.16714	0.19676		0.23246	0.19683		0.74333	0.19316
0.0918	0.19814		0.16118	0.19814		0.1995	0.19821		0.74458	0.19452
0.08414	0.19953		0.16469	0.19953		0.21221	0.19961		0.74584	0.19589
0.08315	0.20094		0.15844	0.20094		0.20402	0.20102		0.74709	0.19727
0.08948	0.20237		0.1742	0.20237		0.20231	0.20243		0.74834	0.19866
0.08133	0.2038		0.16514	0.2038		0.21966	0.2039		0.74958	0.20006
0.09238	0.20524		0.16284	0.20524		0.21407	0.20532		0.75083	0.20148
0.08983	0.20669		0.16613	0.20669		0.21223	0.20676		0.75206	0.20291
0.09258	0.20816		0.1733	0.20816		0.21044	0.20823		0.7533	0.20435
0.09905	0.20964		0.1726	0.20964		0.19314	0.20971		0.75455	0.20581
0.08303	0.21112		0.16399	0.21112		0.1925	0.21121		0.75576	0.20726
0.08856	0.21262		0.1725	0.21262		0.20195	0.21271		0.75696	0.2087
0.0896	0.21414		0.16105	0.21414		0.19922	0.21422		0.75818	0.21018
0.09114	0.21566		0.1709	0.21566		0.19497	0.21574		0.75942	0.21169
0.08931	0.2172		0.17093	0.2172		0.19649	0.21728		0.76063	0.2132
0.09109	0.21874		0.16985	0.21874		0.19734	0.21883		0.76187	0.21475
0.09185	0.22033		0.16405	0.22033		0.19104	0.2204		0.76305	0.21624
0.09454	0.22189		0.17137	0.22189		0.19654	0.22199		0.76424	0.21776
0.09474	0.22346		0.17659	0.22346		0.20296	0.22355		0.76545	0.21934
0.08787	0.22507		0.16707	0.22507		0.19974	0.22511		0.76665	0.22091
0.0937	0.22667		0.17044	0.22667		0.21474	0.22674		0.76784	0.22248
0.09355	0.2283		0.17138	0.2283		0.20155	0.22838		0.76904	0.22407
0.08776	0.22995		0.16447	0.22995		0.1935	0.23002		0.77023	0.22568
0.09353	0.23159		0.17134	0.23159		0.19196	0.23167		0.7714	0.22728
0.09356	0.23324		0.17616	0.23324		0.18469	0.23334		0.7726	0.22893
0.08772	0.23493		0.16383	0.23493		0.20067	0.23501		0.77376	0.23055
0.09114	0.23661		0.17651	0.23661		0.17792	0.23669		0.77494	0.23222
0.08376	0.2383		0.17389	0.2383		0.19528	0.23839		0.77612	0.23389
0.09037	0.24002		0.16888	0.24002		0.18574	0.24012		0.77727	0.23555
0.08875	0.24175		0.17473	0.24175		0.19301	0.24184		0.77844	0.23726
0.09002	0.24349		0.172	0.24349		0.19356	0.24359		0.77961	0.23897
0.09341	0.24524		0.17725	0.24524		0.19156	0.24535		0.78076	0.24068
0.09155	0.247		0.17331	0.247		0.18112	0.2471		0.78191	0.24241
0.08929	0.24878		0.17486	0.24878		0.17159	0.24888		0.78305	0.24415
0.09801	0.2506		0.17352	0.2506		0.19164	0.25067		0.78421	0.24592
0.08716	0.25239		0.17609	0.25239		0.17658	0.25249		0.78534	0.24768
0.09621	0.25424		0.17642	0.25424		0.1822	0.25433		0.78648	0.24947
0.09105	0.2561		0.17617	0.2561		0.2038	0.25619		0.78763	0.25129
0.08477	0.25791		0.17066	0.25791		0.19521	0.25801		0.78875	0.25309
0.09543	0.25978		0.17308	0.25978		0.19192	0.25989		0.78988	0.25491
0.09141	0.26166		0.16462	0.26166		0.19366	0.26177		0.79101	0.25676
0.10048	0.26358		0.16855	0.26358		0.19368	0.26366		0.79214	0.25863
0.09308	0.26552		0.17985	0.26552		0.2152	0.26559		0.79326	0.26051
0.08999	0.26741		0.17411	0.26741		0.19749	0.26751		0.79436	0.26238
0.09005	0.26935		0.17123	0.26935		0.1992	0.26946		0.79548	0.26429
0.0856	0.2713		0.17996	0.2713		0.20863	0.27142		0.79659	0.26621
0.08258	0.27325		0.16723	0.27325		0.20801	0.27338		0.7977	0.26814
0.09366	0.27523		0.16751	0.27523		0.20023	0.27538		0.7988	0.27009
0.10884	0.27728		0.18142	0.27728		0.19823	0.27738		0.79989	0.27204
0.08822	0.2793		0.1669	0.2793		0.19035	0.2794		0.80099	0.27403
0.10116	0.28133		0.17291	0.28133		0.19981	0.28144		0.80209	0.27602
0.09769	0.28338		0.19082	0.28338		0.19726	0.28349		0.80317	0.27802
0.08256	0.28544		0.18099	0.28544		0.19943	0.28554		0.80426	0.28006
0.09048	0.2875		0.17139	0.2875		0.19039	0.28763		0.80534	0.28209
0.09603	0.28964		0.17914	0.28964		0.1978	0.28975		0.80642	0.28416
0.09215	0.29176		0.16927	0.29176		0.17262	0.29189		0.8075	0.28624
0.09239	0.29388		0.17364	0.29388		0.1967	0.29402		0.80857	0.28832
0.09213	0.29602		0.17775	0.29602		0.18799	0.29614		0.80962	0.29039
0.10075	0.29818		0.17789	0.29818		0.17842	0.29833		0.8107	0.29253
0.09235	0.30039		0.17507	0.30039		0.17577	0.30051		0.81177	0.29469
0.09652	0.30259		0.18088	0.30259		0.1976	0.3027		0.81283	0.29685
0.09204	0.30478		0.1686	0.30478		0.18861	0.30493		0.81389	0.29903
0.10141	0.30698		0.18088	0.30698		0.18305	0.3072		0.81496	0.30125
0.08434	0.30929		0.1746	0.30929		0.17054	0.30948		0.81599	0.30342
0.09627	0.31156		0.18854	0.31156		0.18018	0.31173		0.81703	0.30563
0.10129	0.31384		0.1746	0.31384		0.17743	0.31396		0.81808	0.30789
0.08474	0.31615		0.17696	0.31615		0.20004	0.31627		0.81913	0.31017
0.0973	0.3185		0.16637	0.3185		0.20097	0.31857		0.82013	0.31238
0.08769	0.32084		0.17972	0.32084		0.17086	0.32089		0.82118	0.3147
0.09041	0.3232		0.16355	0.3232		0.16447	0.32327		0.82222	0.31704
0.09034	0.32558		0.18044	0.32558		0.17115	0.3257		0.82324	0.31937
0.09071	0.32797		0.16906	0.32797		0.15568	0.32811		0.82427	0.32171
0.10427	0.33035		0.17921	0.33035		0.16641	0.33048		0.82529	0.32409
0.09398	0.33284		0.17416	0.33284		0.16684	0.33293		0.8263	0.32647
0.08965	0.3353		0.17443	0.3353		0.16976	0.33543		0.82733	0.32889
0.09135	0.33776		0.17393	0.33776		0.15817	0.33793		0.82834	0.33133
0.08672	0.34027		0.17855	0.34027		0.18554	0.34038		0.82934	0.33374
0.09139	0.34277		0.17671	0.34277		0.19857	0.34288		0.83035	0.33623
0.0988	0.34532		0.18288	0.34532		0.19399	0.34542		0.83135	0.33871
0.09378	0.34787		0.185	0.34787		0.18509	0.34797		0.83235	0.3412
0.09092	0.35043		0.17403	0.35043		0.17844	0.35057		0.83334	0.34372
0.09925	0.35303		0.17797	0.35303		0.16653	0.35318		0.83433	0.34626
0.08592	0.35562		0.17127	0.35562		0.16716	0.35576		0.8353	0.34878
0.09838	0.35825		0.16335	0.35825		0.16805	0.35838		0.83629	0.35138
0.10569	0.36092		0.16529	0.36092		0.17559	0.36104		0.83728	0.354
0.10017	0.3636		0.17155	0.3636		0.17666	0.36368		0.83827	0.35664
0.10516	0.36629		0.16762	0.36629		0.17773	0.36641		0.83927	0.35936
0.10579	0.36901		0.15627	0.36901		0.1706	0.36921		0.84023	0.36197
0.10105	0.37175		0.18181	0.37175		0.18941	0.37197		0.84118	0.36462
0.10602	0.37451		0.17134	0.37451		0.1698	0.37467		0.84215	0.36732
0.10093	0.37729		0.16804	0.37729		0.17005	0.37744		0.84311	0.37005
0.10765	0.3801		0.17447	0.3801		0.18312	0.38026		0.84408	0.37282
0.11482	0.38291		0.16592	0.38291		0.18132	0.38307		0.84504	0.37561
0.09978	0.38578		0.16916	0.38578		0.17852	0.38591		0.84599	0.37838
0.10135	0.38867		0.17253	0.38867		0.20163	0.38885		0.84693	0.38117
0.10721	0.39156		0.17033	0.39156		0.20055	0.39171		0.84788	0.38402
0.10487	0.39446		0.17781	0.39446		0.2117	0.39461		0.84882	0.38686
0.11174	0.39736		0.17198	0.39736		0.21601	0.39757		0.84976	0.38974
0.10113	0.40035		0.1701	0.40035		0.20988	0.40055		0.8507	0.39264
0.10392	0.40338		0.16911	0.40338		0.1747	0.4035		0.85164	0.39557
0.10586	0.40639		0.16806	0.40639		0.17625	0.40652		0.85257	0.39853
0.09835	0.40941		0.17318	0.40941		0.19156	0.40957		0.8535	0.40149
0.0926	0.41245		0.16966	0.41245		0.17326	0.41262		0.85443	0.40449
0.10652	0.4155		0.1623	0.4155		0.19647	0.41568		0.85535	0.40751
0.09701	0.41859		0.16863	0.41859		0.18068	0.41874		0.85627	0.41055
0.08763	0.42178		0.17238	0.42178		0.15687	0.42192		0.85719	0.41364
0.08518	0.42494		0.17476	0.42494		0.18427	0.42511		0.8581	0.41672
0.09609	0.42815		0.16739	0.42815		0.17228	0.42828		0.85902	0.41985
0.09782	0.43134		0.16933	0.43134		0.17285	0.43146		0.85993	0.42299
0.08821	0.43453		0.17124	0.43453		0.18592	0.4347		0.86082	0.42611
0.09693	0.43783		0.16845	0.43783		0.18929	0.43797		0.86174	0.42936
0.09888	0.44111		0.17408	0.44111		0.19354	0.44126		0.86263	0.43254
0.09555	0.44439		0.16787	0.44439		0.20519	0.44454		0.86352	0.43576
0.09479	0.44767		0.17282	0.44767		0.22036	0.44782		0.86441	0.43903
0.09197	0.45098		0.17402	0.45098		0.20194	0.45123		0.8653	0.44231
0.09324	0.45444		0.17154	0.45444		0.20731	0.45466		0.8662	0.44566
0.10712	0.45785		0.17155	0.45785		0.20717	0.45807		0.86709	0.44902
0.08265	0.46129		0.17016	0.46129		0.21566	0.46146		0.86797	0.45239
0.08523	0.46479		0.16562	0.46479		0.21744	0.46491		0.86884	0.45576
0.09774	0.46833		0.18022	0.46833		0.21001	0.46848		0.86971	0.45915
0.09797	0.47181		0.1713	0.47181		0.21523	0.47198		0.87059	0.46264
0.08083	0.47532		0.1641	0.47532		0.1965	0.4755		0.87145	0.4661
0.08507	0.4789		0.1725	0.4789		0.20439	0.4791		0.87231	0.46956
0.09623	0.48253		0.16731	0.48253		0.18877	0.4827		0.87317	0.47306
0.09832	0.48614		0.16578	0.48614		0.20064	0.48632		0.87404	0.47666
0.0868	0.48981		0.17803	0.48981		0.18882	0.48997		0.87491	0.48033
0.09074	0.49351		0.16699	0.49351		0.19232	0.49367		0.87576	0.48392
0.09535	0.49722		0.17251	0.49722		0.18331	0.49741		0.8766	0.48751
0.09278	0.50094		0.16943	0.50094		0.20902	0.50113		0.87745	0.49117
0.09645	0.50473		0.16553	0.50473		0.21099	0.50493		0.8783	0.49487
0.10323	0.50853		0.17058	0.50853		0.21713	0.50876		0.87914	0.49863
0.08804	0.51238		0.16885	0.51238		0.18351	0.5126		0.87999	0.5024
0.08748	0.51622		0.17326	0.51622		0.18713	0.51645		0.88082	0.50618
0.09434	0.52005		0.17597	0.52005		0.19703	0.52032		0.88166	0.50999
0.08635	0.52405		0.16389	0.52405		0.18683	0.52425		0.88248	0.51381
0.09755	0.52802		0.17256	0.52802		0.19101	0.52821		0.88331	0.5177
0.10041	0.53202		0.18611	0.53202		0.21075	0.53223		0.88414	0.52163
0.08634	0.53603		0.17567	0.53603		0.19816	0.53629		0.88497	0.52557
0.10883	0.54006		0.16901	0.54006		0.18597	0.54032		0.88578	0.52951
0.11011	0.54421		0.17836	0.54421		0.18639	0.54436		0.8866	0.53351
0.10312	0.54827		0.16916	0.54827		0.20295	0.54851		0.88742	0.53755
0.09898	0.5524		0.18511	0.5524		0.20851	0.55272		0.88823	0.54163
0.08855	0.5566		0.17342	0.5566		0.20658	0.55681		0.88905	0.54575
0.09626	0.56084		0.16802	0.56084		0.19061	0.56105		0.88985	0.54987
0.10215	0.56509		0.17973	0.56509		0.18339	0.56529		0.89065	0.554
0.08588	0.56936		0.16558	0.56936		0.18409	0.56955		0.89145	0.55819
0.0963	0.57365		0.17073	0.57365		0.18013	0.57385		0.89225	0.56241
0.10059	0.57797		0.16869	0.57797		0.20939	0.57822		0.89304	0.56667
0.09503	0.58233		0.16639	0.58233		0.18295	0.58261		0.89384	0.571
0.09757	0.5868		0.16222	0.5868		0.19273	0.58702		0.89463	0.57532
0.09578	0.59126		0.18022	0.59126		0.19579	0.59148		0.89541	0.57966
0.08142	0.59574		0.17137	0.59574		0.19743	0.59601		0.8962	0.58406
0.09158	0.60025		0.17731	0.60025		0.19686	0.6005		0.89698	0.58849
0.09664	0.60482		0.16879	0.60482		0.1806	0.60503		0.89775	0.59292
0.08993	0.60942		0.16785	0.60942		0.19022	0.60964		0.89853	0.59744
0.09622	0.61403		0.1733	0.61403		0.19715	0.61428		0.89931	0.60199
0.09487	0.6187		0.16893	0.6187		0.18617	0.61891		0.90008	0.60654
0.08526	0.62341		0.15811	0.62341		0.20377	0.62371		0.90084	0.61112
0.09656	0.62812		0.16892	0.62812		0.19733	0.62839		0.90162	0.61582
0.09432	0.63288		0.16787	0.63288		0.20944	0.63314		0.90238	0.62046
0.10264	0.63771		0.16588	0.63771		0.21223	0.63799		0.90313	0.62517
0.08852	0.64258		0.17037	0.64258		0.19025	0.64281		0.9039	0.62995
0.09082	0.64746		0.17294	0.64746		0.2048	0.64767		0.90465	0.63473
0.09535	0.65235		0.17114	0.65235		0.19714	0.65263		0.90539	0.63947
0.09237	0.6574		0.1623	0.6574		0.2058	0.65761		0.90614	0.64435
0.10356	0.66239		0.16856	0.66239		0.21364	0.6626		0.9069	0.6493
0.09611	0.66736		0.16615	0.66736		0.22175	0.66774		0.90764	0.65424
0.09347	0.67247		0.16331	0.67247		0.21421	0.67275		0.90839	0.65923
0.08966	0.67756		0.17065	0.67756		0.24343	0.67786		0.90914	0.66433
0.08371	0.68276		0.16654	0.68276		0.2318	0.68305		0.90987	0.66936
0.10011	0.68798		0.17854	0.68798		0.22701	0.68827		0.91059	0.6744
0.09321	0.6932		0.1654	0.6932		0.22219	0.69346		0.91133	0.67955
0.094	0.69848		0.16692	0.69848		0.24417	0.69874		0.91206	0.68476
0.08763	0.70375		0.17122	0.70375		0.21885	0.70411		0.91279	0.69003
0.09468	0.70917		0.16737	0.70917		0.22449	0.70949		0.91352	0.69526
0.08361	0.71461		0.16922	0.71461		0.22771	0.71487		0.91423	0.70051
0.0865	0.72003		0.16184	0.72003		0.21652	0.72042		0.91495	0.70586
0.08491	0.72557		0.17485	0.72557		0.22383	0.72588		0.91567	0.71126
0.08585	0.73109		0.17839	0.73109		0.23013	0.73131		0.91638	0.71665
0.08985	0.73667		0.17616	0.73667		0.22963	0.73685		0.91709	0.72214
0.09732	0.74229		0.18858	0.74229		0.23509	0.74262		0.91781	0.72771
0.08452	0.74794		0.17767	0.74794		0.22747	0.74824		0.9185	0.73319
0.0925	0.7537		0.17436	0.7537		0.24393	0.75398		0.9192	0.73877
0.07283	0.75943		0.18148	0.75943		0.22866	0.75975		0.91991	0.74446
0.08423	0.76522		0.17956	0.76522		0.2225	0.76552		0.92061	0.75016
0.07787	0.77108		0.18515	0.77108		0.22869	0.77138		0.9213	0.75584
0.09605	0.77701		0.17808	0.77701		0.225	0.77736		0.922	0.76167
0.09064	0.78298		0.18084	0.78298		0.20526	0.78334		0.9227	0.76751
0.08352	0.78892		0.17768	0.78892		0.21169	0.7893		0.92339	0.7734
0.08635	0.79495		0.17284	0.79495		0.21499	0.79528		0.92407	0.7793
0.08755	0.80106		0.17797	0.80106		0.21542	0.80134		0.92475	0.78517
0.10555	0.80715		0.18537	0.80715		0.21515	0.80747		0.92542	0.79111
0.08042	0.81324		0.17919	0.81324		0.21936	0.81369		0.92612	0.79732
0.08738	0.81956		0.18084	0.81956		0.21393	0.81997		0.9268	0.80346
0.08402	0.82585		0.17454	0.82585		0.23252	0.82627		0.92747	0.80957
0.08345	0.83207		0.17249	0.83207		0.23606	0.83258		0.92814	0.81577
0.09358	0.83859		0.18482	0.83859		0.2161	0.83889		0.92881	0.82199
0.09631	0.84499		0.17821	0.84499		0.19595	0.84535		0.92947	0.82825
0.08612	0.85141		0.16561	0.85141		0.20478	0.85188		0.93013	0.83455
0.09412	0.85793		0.17072	0.85793		0.22202	0.85834		0.9308	0.84095
0.08989	0.86459		0.17301	0.86459		0.22395	0.86493		0.93147	0.84752
0.0872	0.87134		0.17423	0.87134		0.21842	0.87154		0.93213	0.854
0.08629	0.87799		0.17251	0.87799		0.22312	0.87825		0.93278	0.8605
0.0861	0.88464		0.16431	0.88464		0.22961	0.88503		0.93343	0.86707
0.08746	0.8914		0.1796	0.8914		0.24637	0.89175		0.93408	0.87371
0.08461	0.89829		0.18578	0.89829		0.22726	0.89858		0.93473	0.88042
0.07198	0.90519		0.17353	0.90519		0.21392	0.90558		0.93538	0.88727
0.08255	0.9121		0.17454	0.9121		0.2317	0.91257		0.93603	0.89407
0.09279	0.91905		0.17662	0.91905		0.22804	0.9195		0.93667	0.90091
0.07308	0.92608		0.17805	0.92608		0.22558	0.92656		0.93731	0.90782
0.09384	0.93326		0.1804	0.93326		0.23037	0.93364		0.93794	0.91472
0.09006	0.94047		0.17572	0.94047		0.2325	0.94079		0.93858	0.92181
0.08833	0.94759		0.16602	0.94759		0.20815	0.94805		0.93921	0.92888
0.08628	0.95484		0.17074	0.95484		0.23748	0.95539		0.93984	0.93597
0.08656	0.96229		0.17646	0.96229		0.22827	0.96268		0.94047	0.94318
0.0924	0.96967		0.18004	0.96967		0.21446	0.97017		0.94109	0.95044
0.09874	0.97713		0.17667	0.97713		0.22177	0.97759		0.94172	0.95772
0.09004	0.98466		0.17846	0.98466		0.2155	0.98504		0.94234	0.9651
0.10248	0.99219		0.18267	0.99219		0.22291	0.99267		0.94296	0.97253
0.09749	0.99973		0.17487	0.99973		0.20229	1.00031		0.94357	0.97992
0.08076	1.00757		0.1749	1.00757		0.23508	1.00795		0.94419	0.98754
0.09387	1.01537		0.18161	1.01537		0.22201	1.0158		0.94481	0.9952
0.08001	1.02315		0.16935	1.02315		0.23212	1.02372		0.94542	1.00283
0.10169	1.03101		0.17978	1.03101		0.21211	1.03142		0.94602	1.01046
0.09308	1.039		0.1725	1.039		0.22914	1.03937		0.94662	1.01821
0.09113	1.04702		0.17743	1.04702		0.23508	1.04741		0.94723	1.02612
0.0984	1.05502		0.1803	1.05502		0.23879	1.05546		0.94784	1.03404
0.09955	1.06314		0.17091	1.06314		0.23055	1.06355		0.94844	1.04199
0.07953	1.07135		0.18042	1.07135		0.21333	1.0718		0.94903	1.05
0.094	1.07956		0.18458	1.07956		0.23557	1.08001		0.94963	1.05808
0.08237	1.08793		0.1798	1.08793		0.2501	1.0884		0.95022	1.06621
0.07777	1.09628		0.18156	1.09628		0.22914	1.09673		0.95081	1.07444
0.08241	1.10475		0.1767	1.10475		0.21684	1.105		0.9514	1.08276
0.08234	1.1133		0.16398	1.1133		0.21773	1.11374		0.95199	1.0911
0.07282	1.1217		0.18282	1.1217		0.22679	1.12237		0.95256	1.09934
0.07875	1.13043		0.18065	1.13043		0.22079	1.13096		0.95315	1.10788
0.07686	1.13917		0.16692	1.13917		0.19717	1.13963		0.95374	1.1165
0.07778	1.14799		0.17968	1.14799		0.21153	1.14842		0.95432	1.12517
0.08202	1.15691		0.18314	1.15691		0.23176	1.15731		0.9549	1.13388
0.06769	1.16575		0.17134	1.16575		0.21799	1.16621		0.95547	1.14253
0.07514	1.17476		0.18846	1.17476		0.21802	1.17535		0.95604	1.15128
0.06938	1.18384		0.1749	1.18384		0.21777	1.18453		0.95661	1.16018
0.07864	1.19299		0.16997	1.19299		0.21374	1.19344		0.95718	1.16919
0.0724	1.20225		0.18013	1.20225		0.24062	1.20276		0.95775	1.17824
0.07204	1.2115		0.17293	1.2115		0.20986	1.21197		0.95831	1.18724
0.05979	1.22088		0.17472	1.22088		0.20963	1.22127		0.95887	1.19643
0.08701	1.23027		0.17863	1.23027		0.20607	1.23081		0.95944	1.20576
0.07628	1.23971		0.17488	1.23971		0.22106	1.24062		0.96	1.21512
0.07337	1.24932		0.1745	1.24932		0.21114	1.25001		0.96055	1.22437
0.07587	1.25901		0.17865	1.25901		0.23921	1.25953		0.9611	1.23382
0.07505	1.26875		0.17666	1.26875		0.21327	1.26921		0.96165	1.24332
0.08274	1.27851		0.17325	1.27851		0.21874	1.27899		0.96221	1.25295
0.07642	1.28836		0.17575	1.28836		0.23177	1.28887		0.96276	1.26271
0.08225	1.29838		0.18556	1.29838		0.22799	1.29893		0.9633	1.27244
0.09453	1.30837		0.18578	1.30837		0.22453	1.30899		0.96385	1.28223
0.09476	1.31851		0.17619	1.31851		0.23431	1.31908		0.96439	1.29221
0.10026	1.32871		0.18953	1.32871		0.21601	1.32928		0.96494	1.30228
0.09952	1.33894		0.18354	1.33894		0.21001	1.33969		0.96548	1.31233
0.08808	1.34939		0.17505	1.34939		0.22516	1.35011		0.96601	1.32239
0.085	1.35975		0.16768	1.35975		0.22229	1.36046		0.96654	1.33257
0.10538	1.37025		0.17405	1.37025		0.22587	1.37085		0.96707	1.34285
0.09041	1.38086		0.17379	1.38086		0.20219	1.38142		0.9676	1.35323
0.08091	1.39153		0.17415	1.39153		0.1998	1.39208		0.96814	1.36372
0.0799	1.40234		0.17103	1.40234		0.23783	1.40294		0.96866	1.37429
0.07711	1.41337		0.18013	1.41337		0.21303	1.41379		0.96918	1.38478
0.06934	1.42432		0.17308	1.42432		0.21254	1.42471		0.96971	1.39553
0.06252	1.4352		0.17416	1.4352		0.21692	1.43602		0.97024	1.40652
0.08283	1.44623		0.17371	1.44623		0.22351	1.44687		0.97075	1.41731
0.09475	1.45763		0.17625	1.45763		0.22971	1.45808		0.97127	1.42827
0.08546	1.46886		0.18655	1.46886		0.24589	1.46947		0.97179	1.43942
0.10387	1.48018		0.18453	1.48018		0.23557	1.48084		0.97231	1.45057
0.10387	1.49165		0.17938	1.49165		0.24695	1.49246		0.97281	1.46167
0.09884	1.50315		0.17678	1.50315		0.23749	1.504		0.97332	1.47289
0.0977	1.5149		0.18793	1.5149		0.2292	1.51553		0.97383	1.4844
0.09075	1.52659		0.18757	1.52659		0.22335	1.52722		0.97434	1.49588
0.09498	1.53845		0.179	1.53845		0.24264	1.53918		0.97485	1.5075
0.10143	1.55038		0.17881	1.55038		0.22256	1.55103		0.97536	1.51938
0.10791	1.56196		0.17957	1.56196		0.233	1.56291		0.97586	1.53107
0.10469	1.5745		0.18549	1.5745		0.22262	1.57508		0.97636	1.54291
0.10353	1.58674		0.18585	1.58674		0.24595	1.58738		0.97685	1.55481
0.09146	1.59896		0.17651	1.59896		0.24175	1.59951		0.97735	1.56685
0.08931	1.61144		0.17679	1.61144		0.25371	1.612		0.97785	1.57913
0.08986	1.62377		0.18448	1.62377		0.26401	1.62444		0.97834	1.59127
0.10413	1.63638		0.16507	1.63638		0.25926	1.63703		0.97884	1.604
0.09723	1.64915		0.17325	1.64915		0.25634	1.6498		0.97933	1.61638
0.09042	1.66195		0.16869	1.66195		0.24552	1.66257		0.9798	1.62847
0.08711	1.67472		0.17844	1.67472		0.23903	1.6754		0.98029	1.64112
0.09345	1.68769		0.16868	1.68769		0.25999	1.68837		0.98078	1.65391
0.10268	1.70097		0.17323	1.70097		0.25954	1.70153		0.98126	1.66672
0.09827	1.71414		0.17393	1.71414		0.26321	1.71485		0.98174	1.67966
0.08757	1.72728		0.17636	1.72728		0.24577	1.72823		0.98222	1.69277
0.08979	1.74069		0.16993	1.74069		0.24294	1.74145		0.9827	1.70588
0.09078	1.7542		0.18158	1.7542		0.24475	1.75491		0.98317	1.71903
0.08233	1.76791		0.17785	1.76791		0.24734	1.76854		0.98365	1.73242
0.08185	1.78164		0.16651	1.78164		0.25848	1.78229		0.98412	1.74586
0.09082	1.79535		0.1816	1.79535		0.27655	1.79632		0.98458	1.75925
0.08975	1.80917		0.17053	1.80917		0.27539	1.81035		0.98506	1.773
0.07404	1.82332		0.16962	1.82332		0.26886	1.82425		0.98553	1.78696
0.08992	1.83758		0.16628	1.83758		0.26897	1.83827		0.986	1.8008
0.0844	1.85189		0.16625	1.85189		0.25382	1.85263		0.98645	1.8146
0.09268	1.86629		0.17698	1.86629		0.26365	1.86672		0.98691	1.82862
0.08853	1.88097		0.16897	1.88097		0.25855	1.88115		0.98739	1.84316
0.07885	1.89539		0.17536	1.89539		0.28601	1.89587		0.98784	1.85744
0.08787	1.91006		0.17091	1.91006		0.26678	1.91084		0.9883	1.87178
0.06295	1.92494		0.17255	1.92494		0.25829	1.92601		0.98875	1.88626
0.06361	1.93989		0.17264	1.93989		0.27382	1.94064		0.98921	1.90085
0.0608	1.95501		0.176	1.95501		0.2619	1.95565		0.98966	1.91569
0.06351	1.97014		0.17185	1.97014		0.27652	1.97082		0.99011	1.93057
0.06029	1.98544		0.17534	1.98544		0.26158	1.98607		0.99056	1.94559
0.06983	2.00092		0.17901	2.00092		0.26845	2.00174		0.99101	1.96072
0.06497	2.0165		0.16906	2.0165		0.26775	2.01748		0.99145	1.97586
0.06846	2.03206		0.17772	2.03206		0.27327	2.03302		0.9919	1.9912
0.06631	2.04779		0.18523	2.04779		0.2564	2.04863		0.99234	2.00666
0.05967	2.0639		0.17879	2.0639		0.25367	2.06456		0.99279	2.02235
0.06544	2.08015		0.17317	2.08015		0.24589	2.08076		0.99323	2.03822
0.0612	2.09602		0.17214	2.09602		0.25111	2.09697		0.99367	2.05395
0.06377	2.11229		0.17913	2.11229		0.25655	2.11301		0.99411	2.06997
0.06436	2.1287		0.17762	2.1287		0.24991	2.12927		0.99454	2.08598
0.05881	2.14528		0.16962	2.14528		0.27299	2.14622		0.99497	2.10214
0.06647	2.16203		0.17749	2.16203		0.28514	2.16323		0.99541	2.11861
0.06624	2.17884		0.18274	2.17884		0.28078	2.17986		0.99584	2.13506
0.06583	2.19582		0.18166	2.19582		0.30099	2.19666		0.99627	2.15159
0.06179	2.21285		0.19299	2.21285		0.28007	2.21378		0.99669	2.16831
0.05404	2.23002		0.18322	2.23002		0.2772	2.23098		0.99712	2.18518
0.06426	2.24742		0.18112	2.24742		0.27258	2.24829		0.99755	2.20216
0.06868	2.26501		0.18195	2.26501		0.24939	2.2659		0.99797	2.21938
0.06516	2.28262		0.17819	2.28262		0.26794	2.28359		0.9984	2.23671
0.05975	2.30028		0.18221	2.30028		0.28737	2.30124		0.99882	2.25406
0.0623	2.31814		0.17656	2.31814		0.28718	2.31904		0.99924	2.27159
0.07075	2.33632		0.17983	2.33632		0.26598	2.33733		0.99966	2.28952
0.07236	2.35463		0.17826	2.35463		0.28922	2.35543		1.00007	2.30705
0.07429	2.37252		0.1956	2.37252		0.31162	2.37364		1.00048	2.325
0.06753	2.3909		0.19645	2.3909		0.29752	2.39219		1.0009	2.34311
0.07294	2.40983		0.19735	2.40983		0.30595	2.41032		1.00131	2.36127
0.0756	2.42874		0.1913	2.42874		0.30481	2.42977		1.00172	2.37981
0.06809	2.44764		0.18854	2.44764		0.27941	2.44854		1.00213	2.39822
0.06634	2.46657		0.1937	2.46657		0.2946	2.46711		1.00254	2.41685
0.07262	2.48568		0.19508	2.48568		0.29257	2.48676		1.00294	2.43565
0.07029	2.50509		0.19883	2.50509		0.30493	2.50604		1.00335	2.45468
0.06857	2.52483		0.20469	2.52483		0.28597	2.52587		1.00377	2.47435
0.07297	2.54431		0.20056	2.54431		0.27699	2.54555		1.00416	2.49325
0.06189	2.56406		0.2039	2.56406		0.29523	2.56512		1.00456	2.51257
0.07159	2.58403		0.19575	2.58403		0.32718	2.58519		1.00496	2.53218
0.05846	2.60421		0.19562	2.60421		0.29783	2.60525		1.00536	2.55172
0.0675	2.62491		0.1928	2.62491		0.30888	2.62563		1.00576	2.57197
0.07222	2.64516		0.20132	2.64516		0.30215	2.64613		1.00616	2.59211
0.05179	2.66568		0.20534	2.66568		0.3213	2.66668		1.00655	2.61211
0.07989	2.68641		0.20033	2.68641		0.30274	2.68745		1.00694	2.6322
0.08529	2.70718		0.20303	2.70718		0.30573	2.70846		1.00733	2.65268
0.06598	2.72832		0.20684	2.72832		0.30739	2.72959		1.00772	2.67336
0.07306	2.74976		0.20495	2.74976		0.303	2.75095		1.00811	2.69422
0.07363	2.77126		0.20976	2.77126		0.27739	2.77257		1.0085	2.7154
0.0736	2.79275		0.20183	2.79275		0.30287	2.79392		1.00889	2.7367
0.07403	2.81437		0.20407	2.81437		0.29525	2.81551		1.00927	2.75767
0.07181	2.83645		0.20313	2.83645		0.3041	2.8375		1.00965	2.7793
0.06661	2.85847		0.20215	2.85847		0.30575	2.85971		1.01004	2.80092
0.07566	2.88078		0.2046	2.88078		0.28313	2.88185		1.01042	2.82274
0.06404	2.9034		0.20865	2.9034		0.29405	2.90444		1.0108	2.84483
0.06746	2.92598		0.20155	2.92598		0.29774	2.92704		1.01118	2.86682
0.06187	2.94871		0.19678	2.94871		0.28793	2.94983		1.01156	2.88949
0.06238	2.97176		0.19824	2.97176		0.3009	2.97292		1.01193	2.91192
0.06813	2.99492		0.21091	2.99492		0.29187	2.99625		1.0123	2.93438
0.05836	3.01816		0.20236	3.01816		0.29152	3.01956		1.01268	2.9573
0.06198	3.04181		0.2083	3.04181		0.28499	3.04306		1.01305	2.98047
0.05862	3.06581		0.20838	3.06581		0.2937	3.06683		1.01342	3.00365
0.06113	3.08964		0.20683	3.08964		0.30505	3.0908		1.01379	3.02702
0.06668	3.1135		0.20297	3.1135		0.29002	3.11483		1.01416	3.05072
0.07204	3.13769		0.19971	3.13769		0.29864	3.13901		1.01453	3.07473
0.072	3.16211		0.20162	3.16211		0.29581	3.16347		1.0149	3.0986
0.07837	3.18742		0.19865	3.18742		0.29673	3.18821		1.01527	3.1228
0.06354	3.21214		0.20169	3.21214		0.29477	3.21318		1.01563	3.14716
0.05935	3.23675		0.20308	3.23675		0.30554	3.23845		1.01599	3.17166
0.06886	3.26223		0.20284	3.26223		0.30215	3.26371		1.01635	3.19641
0.06618	3.28761		0.20517	3.28761		0.28872	3.28897		1.01671	3.22122
0.05578	3.3132		0.20484	3.3132		0.28173	3.31445		1.01707	3.24631
0.05755	3.33903		0.20085	3.33903		0.28141	3.34037		1.01743	3.27179
0.06122	3.36497		0.20818	3.36497		0.27957	3.36659		1.01779	3.29753
0.06881	3.39092		0.21192	3.39092		0.29708	3.39301		1.01815	3.32319
0.06884	3.41794		0.20186	3.41794		0.29033	3.41935		1.0185	3.34902
0.07472	3.44493		0.18973	3.44493		0.27987	3.44599		1.01886	3.37521
0.07089	3.47167		0.19974	3.47167		0.27882	3.47346		1.01921	3.40152
0.07014	3.49838		0.19063	3.49838		0.27241	3.50014		1.01956	3.42785
0.07085	3.52564		0.19577	3.52564		0.28371	3.527		1.01991	3.45482
0.06829	3.55339		0.19848	3.55339		0.27661	3.55447		1.02026	3.48167
0.06515	3.58129		0.19728	3.58129		0.28337	3.58249		1.02061	3.50898
0.08346	3.6092		0.17994	3.6092		0.28948	3.61055		1.02096	3.53648
0.07603	3.6372		0.17694	3.6372		0.29539	3.63868		1.0213	3.56378
0.07817	3.66558		0.18092	3.66558		0.26596	3.66718		1.02164	3.59156
0.07253	3.69372		0.18006	3.69372		0.27528	3.69585		1.02199	3.61962
0.06669	3.7228		0.17763	3.7228		0.27005	3.72459		1.02233	3.64803
0.0698	3.75246		0.18241	3.75246		0.27854	3.75367		1.02267	3.67664
0.07324	3.78189		0.17883	3.78189		0.29893	3.78304		1.02301	3.70524
0.08422	3.81111		0.17549	3.81111		0.27994	3.81293		1.02335	3.73428
0.08317	3.84066		0.17846	3.84066		0.28363	3.84277		1.02369	3.76324
0.08843	3.8708		0.18209	3.8708		0.28954	3.87228		1.02403	3.79268
0.08	3.9013		0.18224	3.9013		0.29158	3.90284		1.02437	3.82264
0.07934	3.93169		0.18686	3.93169		0.28485	3.9332		1.0247	3.85245
0.0928	3.9621		0.17822	3.9621		0.29162	3.96391		1.02503	3.88181
0.08731	3.99344		0.1782	3.99344		0.29201	3.99473		1.02536	3.91218
0.06947	4.02467		0.18163	4.02467		0.29543	4.02529		1.0257	3.94301
0.06896	4.05567		0.18817	4.05567		0.29937	4.05732		1.02603	3.97383
0.0776	4.08736		0.1904	4.08736		0.30381	4.08925		1.02636	4.00514
0.08803	4.11915		0.18934	4.11915		0.2791	4.1213		1.02669	4.03665
0.08773	4.15152		0.17815	4.15152		0.30142	4.15349		1.02702	4.06794
0.10166	4.18433		0.18484	4.18433		0.27635	4.18562		1.02734	4.0995
0.08706	4.21718		0.17448	4.21718		0.2806	4.21856		1.02767	4.13179
0.09163	4.24957		0.17802	4.24957		0.30207	4.2516		1.028	4.16381
0.09678	4.28254		0.17898	4.28254		0.28599	4.28482		1.02832	4.19587
0.07848	4.31623		0.18417	4.31623		0.26776	4.3181		1.02864	4.22842
0.08245	4.35024		0.1657	4.35024		0.27469	4.35091		1.02896	4.2615
0.09202	4.38426		0.17237	4.38426		0.28546	4.38588		1.02928	4.29494
0.08652	4.41875		0.17971	4.41875		0.31057	4.42062		1.02961	4.32898
0.09866	4.45294		0.16366	4.45294		0.28377	4.45499		1.02993	4.36284
0.07276	4.48763		0.17447	4.48763		0.29394	4.48934		1.03025	4.39686
0.08181	4.5229		0.17137	4.5229		0.29361	4.5236		1.03056	4.43135
0.09146	4.55846		0.17855	4.55846		0.29127	4.55968		1.03088	4.46633
0.09659	4.59429		0.17253	4.59429		0.3045	4.59571		1.03119	4.50029
0.10167	4.63002		0.17232	4.63002		0.29352	4.63156		1.03151	4.53593
0.10692	4.66586		0.17793	4.66586		0.31676	4.66779		1.03183	4.57177
0.10249	4.70214		0.17712	4.70214		0.3034	4.70412		1.03214	4.60723
0.11492	4.73914		0.18541	4.73914		0.2873	4.74113		1.03246	4.64424
0.10687	4.77603		0.16633	4.77603		0.31064	4.77825		1.03276	4.67978
0.12865	4.81332		0.17252	4.81332		0.31667	4.81548		1.03307	4.71601
0.11201	4.85113		0.18086	4.85113		0.30755	4.85338		1.03338	4.75293
0.11851	4.88925		0.1792	4.88925		0.30096	4.89168		1.03369	4.79009
0.10651	4.92713		0.18949	4.92713		0.31377	4.92952		1.034	4.82762
0.11147	4.96564		0.19905	4.96564		0.30526	4.96772		1.03431	4.86568
0.11908	5.00431		0.20244	5.00431		0.31952	5.00679		1.03461	4.90388
0.12022	5.04352		0.196	5.04352		0.31943	5.04634		1.03492	4.94204
0.12396	5.08339		0.19124	5.08339		0.34117	5.08523		1.03522	4.98031
0.13851	5.12308		0.18869	5.12308		0.33055	5.12515		1.03553	5.01958
0.1789	5.16298		0.18523	5.16298		0.34401	5.16553		1.03583	5.05885
0.54587	5.20293		0.18496	5.20293		0.32359	5.20566		1.03613	5.09837
0.59664	5.24352		0.17574	5.24352		0.32557	5.24637		1.03643	5.13819
0.67442	5.28524		0.17235	5.28524		0.33522	5.28719		1.03673	5.17812
0.65021	5.32673		0.16849	5.32673		0.3174	5.32862		1.03703	5.21914
0.68849	5.36818		0.18384	5.36818		0.32547	5.37041		1.03733	5.25991
0.66764	5.40999		0.17852	5.40999		0.34173	5.41223		1.03763	5.30071
0.71373	5.45232		0.17064	5.45232		0.3176	5.45482		1.03792	5.34201
0.69682	5.49512		0.17229	5.49512		0.33698	5.4973		1.03822	5.38406
0.71517	5.53823		0.18178	5.53823		0.33939	5.54046		1.03852	5.42617
0.71434	5.58152		0.16419	5.58152		0.33801	5.58403		1.03881	5.46851
0.71469	5.62524		0.17328	5.62524		0.33688	5.62716		1.0391	5.51094
0.69192	5.66928		0.17392	5.66928		0.33733	5.6715		1.03939	5.55361
0.72338	5.71316		0.17216	5.71316		0.32182	5.71568		1.03969	5.59762
0.69632	5.75806		0.16724	5.75806		0.33647	5.76033		1.03998	5.64218
0.71469	5.80388		0.15811	5.80388		0.34679	5.80575		1.04027	5.68626
0.72849	5.84929		0.16953	5.84929		0.34877	5.85151		1.04056	5.73044
0.71857	5.89418		0.17027	5.89418		0.31332	5.89722		1.04085	5.77563
0.72909	5.94108		0.16843	5.94108		0.33329	5.94365		1.04114	5.82022
0.69555	5.98701		0.16634	5.98701		0.33703	5.99023		1.04143	5.86566
0.68604	6.03293		0.16434	6.03293		0.32582	6.03652		1.04172	5.91199
0.70079	6.08028		0.17223	6.08028		0.34569	6.08374		1.04201	5.95869
0.70702	6.12949		0.16695	6.12949		0.35278	6.13126		1.04229	6.00509
0.72254	6.17718		0.17265	6.17718		0.34578	6.17893		1.04257	6.05198
0.70411	6.22512		0.16738	6.22512		0.3315	6.22742		1.04286	6.09913
0.71923	6.27355		0.17259	6.27355		0.32544	6.27748		1.04314	6.14679
0.69996	6.32243		0.16881	6.32243		0.34786	6.32586		1.04342	6.19506
0.72105	6.37157		0.17395	6.37157		0.3359	6.37472		1.04371	6.24377
0.75072	6.42096		0.17042	6.42096		0.35674	6.42448		1.04399	6.29214
0.73471	6.47205		0.17446	6.47205		0.36223	6.47506		1.04427	6.34142
0.73636	6.52318		0.18103	6.52318		0.34425	6.52598		1.04455	6.39124
0.76048	6.57399		0.17642	6.57399		0.36046	6.57689		1.04483	6.44116
0.75995	6.62523		0.16961	6.62523		0.3629	6.62854		1.04511	6.49132
0.7382	6.6774		0.17926	6.6774		0.35084	6.68024		1.04539	6.54247
0.75889	6.72985		0.17142	6.72985		0.33929	6.73227		1.04566	6.59379
0.76713	6.78255		0.18547	6.78255		0.35361	6.78725		1.04594	6.64518
0.75685	6.8355		0.17476	6.8355		0.36173	6.8387		1.04621	6.69684
0.76966	6.8887		0.18338	6.8887		0.35214	6.8908		1.04649	6.74889
0.77805	6.94253		0.1723	6.94253		0.34977	6.94468		1.04677	6.8022
0.75148	6.99709		0.18888	6.99709		0.33921	6.99999		1.04704	6.85603
0.769	7.05202		0.18021	7.05202		0.34426	7.05539		1.04732	6.9101
0.75165	7.1071		0.188	7.1071		0.34568	7.11029		1.04759	6.96435
0.76739	7.16265		0.1862	7.16265		0.34063	7.16568		1.04786	7.01742
0.77119	7.21828		0.17991	7.21828		0.34657	7.2215		1.04813	7.07236
0.77707	7.27519		0.18651	7.27519		0.34532	7.27739		1.04841	7.12805
0.78027	7.33284		0.18464	7.33284		0.37098	7.33573		1.04868	7.18383
0.77832	7.39002		0.18513	7.39002		0.34751	7.39305		1.04895	7.24012
0.7766	7.44665		0.18953	7.44665		0.34547	7.45063		1.04922	7.29711
0.77029	7.50557		0.17203	7.50557		0.34737	7.50913		1.04949	7.35402
0.75888	7.56523		0.18479	7.56523		0.34953	7.56825		1.04976	7.41165
0.78049	7.62459		0.17605	7.62459		0.3476	7.62795		1.05003	7.47024
0.77811	7.68353		0.17254	7.68353		0.35774	7.68729		1.05029	7.52799
0.78724	7.74281		0.17786	7.74281		0.34313	7.74709		1.05056	7.58782
0.782	7.80415		0.17091	7.80415		0.35766	7.80781		1.05083	7.64732
0.79722	7.86501		0.17277	7.86501		0.36619	7.8685		1.05109	7.70669
0.83905	7.9255		0.17546	7.9255		0.33767	7.93084		1.05136	7.76696
0.8313	7.98941		0.18296	7.98941		0.32849	7.99278		1.05162	7.82794
0.82173	8.0517		0.18566	8.0517		0.35254	8.05445		1.05189	7.88884
0.82441	8.11486		0.17194	8.11486		0.35103	8.1169		1.05215	7.9505
0.81914	8.1787		0.1746	8.1787		0.34995	8.18155		1.05242	8.01319
0.81681	8.24281		0.17769	8.24281		0.34092	8.24605		1.05268	8.07648
0.83084	8.30752		0.17835	8.30752		0.35463	8.31063		1.05294	8.13893
0.83458	8.37129		0.17855	8.37129		0.36775	8.37549		1.0532	8.2016
0.83187	8.43679		0.18268	8.43679		0.35875	8.44086		1.05346	8.26582
0.84373	8.50363		0.16886	8.50363		0.34783	8.50764		1.05373	8.33162
0.83176	8.5706		0.22516	8.5706		0.33756	8.57429		1.05399	8.39761
0.83062	8.63853		0.39941	8.63853		0.3438	8.64122		1.05425	8.46317
0.82411	8.70537		0.48854	8.70537		0.36218	8.70885		1.05451	8.52985
0.82625	8.773		0.48598	8.773		0.35706	8.77734		1.05477	8.59655
0.82991	8.84177		0.48744	8.84177		0.34095	8.84552		1.05502	8.66291
0.82546	8.91103		0.49246	8.91103		0.36671	8.91503		1.05528	8.73078
0.84399	8.98087		0.50919	8.98087		0.36468	8.98516		1.05554	8.80006
0.83096	9.05213		0.52304	9.05213		0.35102	9.05531		1.05581	8.8698
0.83794	9.12332		0.53395	9.12332		0.35322	9.12582		1.05606	8.93923
0.84301	9.19422		0.51594	9.19422		0.35988	9.19884		1.05632	9.00832
0.83239	9.26612		0.53997	9.26612		0.35514	9.27078		1.05657	9.07864
0.83588	9.33842		0.54625	9.33842		0.34722	9.34226		1.05683	9.14985
0.82888	9.41064		0.52335	9.41064		0.35835	9.41487		1.05708	9.22126
0.83644	9.4844		0.52106	9.4844		0.36383	9.48949		1.05734	9.2932
0.82989	9.56003		0.51445	9.56003		0.35347	9.56352		1.05759	9.36632
0.85192	9.63492		0.52765	9.63492		0.35119	9.63851		1.05785	9.44002
0.83254	9.71078		0.54587	9.71078		0.33923	9.71428		1.0581	9.51358
0.84155	9.78639		0.53322	9.78639		0.35517	9.78981		1.05836	9.58788
0.82969	9.86264		0.54099	9.86264		0.34573	9.8662		1.05861	9.66307
0.83309	9.94034		0.52138	9.94034		0.36021	9.94365		1.05886	9.73866
0.83437	10.0181		0.52879	10.0181		0.36567	10.0225		1.05912	9.81559
0.84985	10.0967		0.53623	10.0967		0.35535	10.102		1.05937	9.89254
0.84098	10.1757		0.54125	10.1757		0.35511	10.1803		1.05962	9.97004
0.84894	10.2551		0.54004	10.2551		0.36381	10.2593		1.05988	10.0482
0.83838	10.3354		0.53966	10.3354		0.35984	10.3399		1.06013	10.1262
0.8488	10.4169		0.53839	10.4169		0.33144	10.4215		1.06038	10.206
0.84084	10.5008		0.53345	10.5008		0.36022	10.5037		1.06063	10.2863
0.85278	10.5826		0.56454	10.5826		0.35312	10.5871		1.06088	10.3666
0.83686	10.6632		0.55558	10.6632		0.34912	10.6694		1.06113	10.4474
0.83068	10.7483		0.54356	10.7483		0.35841	10.7518		1.06138	10.5297
0.88475	10.8313		0.56027	10.8313		0.35811	10.8354		1.06163	10.6118
0.87576	10.9162		0.57928	10.9162		0.36819	10.921		1.06188	10.6951
0.87838	11.0013		0.56466	11.0013		0.35283	11.0075		1.06213	10.7795
0.88073	11.0863		0.55953	11.0863		0.35624	11.0949		1.06238	10.8643
0.86632	11.1748		0.57014	11.1748		0.34891	11.1808		1.06263	10.9483
0.87886	11.2628		0.57561	11.2628		0.36551	11.267		1.06288	11.0352
0.8869	11.3507		0.58874	11.3507		0.35572	11.3559		1.06313	11.1216
0.86994	11.439		0.57557	11.439		0.36183	11.4447		1.06337	11.208
0.8745	11.528		0.58117	11.528		0.36056	11.5347		1.06363	11.2975
0.88031	11.6203		0.57448	11.6203		0.35827	11.6246		1.06387	11.385
0.87521	11.7107		0.60284	11.7107		0.34917	11.7152		1.06412	11.4738
0.8892	11.8025		0.60787	11.8025		0.37483	11.8078		1.06437	11.5637
0.89326	11.8955		0.60325	11.8955		0.38655	11.8996		1.06461	11.6542
0.89597	11.988		0.61456	11.988		0.37456	11.9934		1.06486	11.7453
0.88939	12.0822		0.6226	12.0822		0.37872	12.0864		1.06511	11.8378
0.89713	12.1771		0.62645	12.1771		0.38331	12.1795		1.06536	11.9306
0.90712	12.273		0.63925	12.273		0.39005	12.2785		1.0656	12.024
0.92278	12.3692		0.6515	12.3692		0.39923	12.375		1.06585	12.1183
0.91403	12.4644		0.63348	12.4644		0.41547	12.471		1.06609	12.2128
0.91711	12.5628		0.61667	12.5628		0.41556	12.5682		1.06634	12.3086
0.91331	12.6618		0.63236	12.6618		0.41968	12.6672		1.06659	12.405
0.91827	12.7614		0.63987	12.7614		0.40496	12.7662		1.06683	12.5022
0.94139	12.8614		0.62978	12.8614		0.41484	12.8686		1.06708	12.6001
0.94259	12.9615		0.61979	12.9615		0.42275	12.9689		1.06732	12.6972
0.94127	13.063		0.63548	13.063		0.42459	13.0686		1.06757	12.7985
0.9353	13.1655		0.63121	13.1655		0.42716	13.1709		1.06782	12.8994
0.93429	13.2691		0.63807	13.2691		0.4222	13.2749		1.06806	13.0003
0.93897	13.3738		0.64889	13.3738		0.41878	13.3793		1.06831	13.1035
0.94304	13.4775		0.65894	13.4775		0.4195	13.4836		1.06855	13.2036
0.94809	13.5853		0.67082	13.5853		0.41768	13.589		1.0688	13.3074
0.95238	13.6912		0.67486	13.6912		0.41282	13.6973		1.06904	13.4126
0.95949	13.7972		0.65689	13.7972		0.42162	13.8044		1.06929	13.518
0.94924	13.9063		0.66663	13.9063		0.42015	13.9124		1.06953	13.6237
0.95325	14.0127		0.66937	14.0127		0.43034	14.0199		1.06979	13.7341
0.94848	14.1245		0.66693	14.1245		0.43865	14.1278		1.07003	13.8409
0.94346	14.2361		0.67795	14.2361		0.42195	14.2404		1.07027	13.9474
0.94571	14.3471		0.67169	14.3471		0.43346	14.3532		1.07051	14.0565
0.94368	14.4599		0.67315	14.4599		0.43088	14.4653		1.07076	14.167
0.95622	14.5697		0.69043	14.5697		0.42681	14.5785		1.071	14.2773
0.95736	14.686		0.68262	14.686		0.43169	14.6937		1.07125	14.3894
0.94961	14.8026		0.68519	14.8026		0.43512	14.8077		1.0715	14.5028
0.93572	14.9178		0.69399	14.9178		0.4319	14.925		1.07174	14.6163
0.96023	15.0369		0.69546	15.0369		0.42809	15.0422		1.07198	14.7302
0.95968	15.1542		0.68279	15.1542		0.44024	15.1592		1.07223	14.8456
0.96922	15.2718		0.70034	15.2718		0.44227	15.2776		1.07247	14.962
0.97736	15.3912		0.70122	15.3912		0.43055	15.3982		1.07272	15.0793
0.98335	15.5126		0.68902	15.5126		0.43537	15.5184		1.07296	15.1974
0.97279	15.6346		0.69698	15.6346		0.42726	15.6417		1.07321	15.3167
0.97755	15.7562		0.69829	15.7562		0.43954	15.7661		1.07346	15.4383
0.96769	15.8794		0.71132	15.8794		0.45564	15.8871		1.0737	15.5598
0.97221	16.004		0.69751	16.004		0.46961	16.0106		1.07395	15.6807
0.97035	16.1296		0.69731	16.1296		0.46681	16.1365		1.07419	15.8028
0.98057	16.2567		0.71086	16.2567		0.45034	16.2637		1.07444	15.9272
0.97352	16.3837		0.69423	16.3837		0.46789	16.3913		1.07468	16.0505
0.97782	16.5136		0.71193	16.5136		0.45368	16.5188		1.07493	16.1758
1.02454	16.6446		0.71189	16.6446		0.46373	16.6492		1.07518	16.3045
1.02314	16.7731		0.7264	16.7731		0.47215	16.7803		1.07542	16.4335
1.02857	16.904		0.72249	16.904		0.46086	16.9108		1.07567	16.5615
1.02108	17.0375		0.72116	17.0375		0.47258	17.0416		1.07591	16.6897
1.02159	17.1712		0.74534	17.1712		0.4854	17.178		1.07616	16.8205
1.02343	17.3052		0.75138	17.3052		0.48054	17.3125		1.07641	16.9547
1.06107	17.4417		0.75707	17.4417		0.4828	17.4484		1.07666	17.0888
1.05262	17.5781		0.75708	17.5781		0.48145	17.5853		1.07691	17.2217
1.05731	17.715		0.7493	17.715		0.48798	17.7218		1.07715	17.3559
1.08095	17.8537		0.76408	17.8537		0.48543	17.8618		1.0774	17.4919
1.0811	17.9944		0.75274	17.9944		0.48868	18.0016		1.07765	17.6296
1.08103	18.1347		0.76411	18.1347		0.50688	18.141		1.0779	17.7688
1.07858	18.2775		0.77145	18.2775		0.48887	18.2817		1.07815	17.9083
1.07539	18.4213		0.76663	18.4213		0.49911	18.4262		1.07839	18.0478
1.08247	18.5654		0.76938	18.5654		0.50034	18.572		1.07864	18.1883
1.08291	18.7102		0.76079	18.7102		0.5094	18.7193		1.07889	18.331
1.08914	18.8567		0.75816	18.8567		0.49417	18.8662		1.07914	18.4757
1.0801	19.0071		0.76586	19.0071		0.5034	19.0131		1.07939	18.6203
1.07953	19.1558		0.76489	19.1558		0.48404	19.1642		1.07964	18.765
1.08342	19.3041		0.75315	19.3041		0.50445	19.3138		1.07989	18.9115
1.08236	19.4556		0.76762	19.4556		0.49893	19.4648		1.08014	19.0628
1.08182	19.6081		0.78137	19.6081		0.50774	19.6174		1.08039	19.2111
1.08899	19.7626		0.78527	19.7626		0.50405	19.7709		1.08064	19.3621
1.08278	19.9176		0.80948	19.9176		0.51738	19.9236		1.08089	19.5134
1.08408	20.073		0.80734	20.073		0.50993	20.0809		1.08114	19.6645
1.08818	20.2304		0.8098	20.2304		0.51126	20.2396		1.0814	19.8205
1.07927	20.3892		0.80296	20.3892		0.53969	20.3991		1.08165	19.9768
1.08271	20.5495		0.82501	20.5495		0.53592	20.5592		1.0819	20.1333
1.08887	20.7124		0.81106	20.7124		0.54044	20.7183		1.08215	20.2903
1.07985	20.8764		0.8059	20.8764		0.52675	20.8821		1.08241	20.4488
1.08446	21.0379		0.82014	21.0379		0.53748	21.0466		1.08266	20.6114
1.08067	21.2027		0.81258	21.2027		0.53497	21.2114		1.08292	20.773
1.09145	21.3696		0.83052	21.3696		0.53317	21.3793		1.08317	20.9359
1.08305	21.5361		0.828	21.5361		0.54503	21.545		1.08343	21.1001
1.08707	21.7026		0.83429	21.7026		0.54224	21.7112		1.08368	21.2649
1.0928	21.8778		0.82361	21.8778		0.57985	21.8813		1.08394	21.4326
1.09042	22.0473		0.82909	22.0473		0.587	22.0557		1.0842	21.6003
1.08804	22.2195		0.82725	22.2195		0.56704	22.2303		1.08446	21.7718
1.0861	22.3948		0.84183	22.3948		0.56737	22.4038		1.08472	21.9444
1.08741	22.5705		0.85023	22.5705		0.55437	22.5794		1.08497	22.1118
1.09347	22.7464		0.85196	22.7464		0.56159	22.7564		1.08523	22.2868
1.09585	22.9243		0.87291	22.9243		0.58106	22.934		1.08548	22.4607
1.09648	23.1048		0.88771	23.1048		0.55614	23.1141		1.08574	22.6363
1.08406	23.287		0.88809	23.287		0.58076	23.2947		1.086	22.8152
1.09757	23.4696		0.90288	23.4696		0.58163	23.4782		1.08627	22.9945
1.08545	23.6532		0.90761	23.6532		0.59296	23.6642		1.08653	23.1749
1.08636	23.838		0.90784	23.838		0.59211	23.8506		1.08679	23.3554
1.08912	24.0252		0.93329	24.0252		0.58142	24.0367		1.08705	23.538
1.09618	24.2151		0.93003	24.2151		0.5879	24.223		1.08731	23.7237
1.09048	24.4072		0.92887	24.4072		0.58251	24.4127		1.08757	23.9087
1.09507	24.5962		0.9336	24.5962		0.59389	24.6045		1.08784	24.0984
1.09013	24.7878		0.93956	24.7878		0.6084	24.7955		1.0881	24.2876
1.09193	24.9826		0.93681	24.9826		0.61761	24.9948		1.08837	24.4764
1.09668	25.1797		0.93939	25.1797		0.63281	25.1927		1.08863	24.6679
1.09119	25.3778		0.94025	25.3778		0.64458	25.3894		1.0889	24.8645
1.09434	25.5763		0.94713	25.5763		0.64245	25.5865		1.08917	25.0583
1.09473	25.7767		0.94552	25.7767		0.63464	25.7858		1.08943	25.2539
1.09345	25.9799		0.95549	25.9799		0.65607	25.9919		1.0897	25.4524
1.09698	26.1848		0.95415	26.1848		0.64643	26.1948		1.08997	25.6523
1.09945	26.3842		0.95074	26.3842		0.66367	26.3998		1.09024	25.8522
1.10171	26.5899		0.9612	26.5899		0.66809	26.6082		1.09051	26.0556
1.09132	26.8005		0.95961	26.8005		0.6634	26.8098		1.09078	26.2606
1.10941	27.0134		0.96109	27.0134		0.67009	27.0243		1.09105	26.466
1.11494	27.2264		0.95191	27.2264		0.67763	27.2386		1.09132	26.6729
1.1057	27.4397		0.96887	27.4397		0.68521	27.4513		1.09161	26.89
1.11585	27.654		0.96844	27.654		0.68395	27.6649		1.09188	27.0981
1.11083	27.8702		0.97454	27.8702		0.69329	27.8819		1.09214	27.3058
1.11437	28.0894		0.98405	28.0894		0.69748	28.1008		1.09242	27.521
1.11217	28.3121		0.99098	28.3121		0.70499	28.3233		1.0927	27.7372
1.11384	28.5326		0.99176	28.5326		0.69197	28.5481		1.09297	27.9547
1.10357	28.7556		0.98758	28.7556		0.701	28.7722		1.09325	28.1732
1.11284	28.981		1.0142	28.981		0.71177	28.9951		1.09353	28.3935
1.11517	29.2087		1.01571	29.2087		0.71734	29.2226		1.09381	28.6164
1.10787	29.4397		1.01659	29.4397		0.73431	29.4518		1.09409	28.8421
1.11061	29.6688		1.0228	29.6688		0.7284	29.6816		1.09437	29.068
1.10916	29.904		1.01651	29.904		0.73778	29.9137		1.09465	29.2962
1.11273	30.1401		1.02546	30.1401		0.73637	30.1502		1.09493	29.5268
1.1179	30.3725		1.0215	30.3725		0.76161	30.3874		1.09522	29.7587
1.11092	30.6113		1.02396	30.6113		0.7517	30.6257		1.0955	29.9917
1.12116	30.8477		1.02586	30.8477		0.75909	30.8659		1.09578	30.2235
1.11432	31.0913		1.03262	31.0913		0.77195	31.1081		1.09607	30.4615
1.12045	31.3391		1.0336	31.3391		0.77946	31.3501		1.09636	30.7044
1.11752	31.5834		1.03943	31.5834		0.7589	31.5961		1.09665	30.9424
1.12961	31.8336		1.03672	31.8336		0.77506	31.8453		1.09694	31.1865
1.10637	32.0832		1.04448	32.0832		0.79532	32.0964		1.09723	31.4303
1.12341	32.3346		1.04702	32.3346		0.78699	32.3498		1.09752	31.678
1.11581	32.5881		1.04748	32.5881		0.78939	32.6026		1.09781	31.9295
1.11881	32.8416		1.05351	32.8416		0.80972	32.8545		1.0981	32.1758
1.11714	33.0996		1.05599	33.0996		0.85081	33.1101		1.0984	32.4292
1.11734	33.3607		1.05402	33.3607		0.82599	33.3734		1.09869	32.6832
1.11604	33.6224		1.04897	33.6224		0.85755	33.6348		1.09899	32.9412
1.11547	33.8846		1.0489	33.8846		0.87079	33.8983		1.09929	33.2049
1.11341	34.1501		1.04688	34.1501		0.8692	34.1644		1.09959	33.4624
1.11349	34.4208		1.05274	34.4208		0.88829	34.4344		1.09988	33.7229
1.11449	34.6899		1.04543	34.6899		0.86476	34.7087		1.10018	33.987
1.11235	34.9607		1.05751	34.9607		0.88426	34.9726		1.10049	34.2535
1.11574	35.236		1.06371	35.236		0.8914	35.2473		1.10079	34.5204
1.11443	35.5113		1.06082	35.5113		0.90795	35.5279		1.10109	34.7911
1.11954	35.7937		1.06009	35.7937		0.90929	35.8083		1.1014	35.0696
1.11654	36.0737		1.05663	36.0737		0.91837	36.0881		1.10171	35.3447
1.11559	36.3542		1.06362	36.3542		0.90759	36.369		1.10201	35.6167
1.11848	36.6409		1.0631	36.6409		0.91558	36.657		1.10232	35.8977
1.11169	36.9272		1.06761	36.9272		0.92273	36.9468		1.10263	36.1795
1.12429	37.2165		1.06487	37.2165		0.9419	37.2341		1.10294	36.4629
1.11255	37.5097		1.06743	37.5097		0.93961	37.5275		1.10325	36.7493
1.11087	37.8055		1.06008	37.8055		0.95014	37.8222		1.10357	37.0388
1.10665	38.1014		1.05865	38.1014		0.95355	38.1166		1.10388	37.3288
1.11927	38.3985		1.06576	38.3985		0.97774	38.4141		1.1042	37.6216
1.10711	38.7007		1.06182	38.7007		1.0661	38.7179		1.10451	37.9169
1.12272	39.0061		1.06742	39.0061		1.0828	39.0205		1.10483	38.2138
1.11407	39.311		1.07043	39.311		1.08415	39.3276		1.10515	38.5124
1.11012	39.6122		1.07352	39.6122		1.08381	39.6355		1.10547	38.8162
1.11661	39.9269		1.06632	39.9269		1.09062	39.9455		1.10579	39.1191
1.11312	40.2431		1.07679	40.2431		1.08958	40.2621		1.10612	39.4284
1.11478	40.5622		1.07152	40.5622		1.0808	40.5785		1.10645	39.7401
1.1239	40.8853		1.09005	40.8853		1.09124	40.8946		1.10677	40.0478
1.1204	41.2029		1.07874	41.2029		1.1059	41.2136		1.1071	40.3657
1.12216	41.5208		1.08325	41.5208		1.07874	41.5376		1.10743	40.68
1.11588	41.8506		1.09104	41.8506		1.09874	41.8655		1.10776	40.9987
1.11517	42.1827		1.08662	42.1827		1.09747	42.1973		1.10809	41.321
1.11467	42.5054		1.09106	42.5054		1.1011	42.5284		1.10842	41.6397
1.11768	42.8398		1.08973	42.8398		1.09836	42.8593		1.10876	41.9715
1.1166	43.1753		1.08161	43.1753		1.10709	43.193		1.1091	42.3004
1.12262	43.5142		1.10275	43.5142		1.10301	43.5342		1.10944	42.633
1.12037	43.8565		1.11482	43.8565		1.11229	43.8762		1.10978	42.9705
1.11999	44.2005		1.11031	44.2005		1.11443	44.2188		1.11012	43.3033
1.1276	44.5487		1.11136	44.5487		1.10567	44.5662		1.11047	43.6469
1.11189	44.897		1.10449	44.897		1.11344	44.9215		1.11081	43.9896
1.11649	45.2484		1.10583	45.2484		1.11365	45.2718		1.11115	44.3326
1.12855	45.6047		1.10257	45.6047		1.1181	45.625		1.1115	44.6797
1.11282	45.9646		1.11854	45.9646		1.12564	45.9844		1.11185	45.0314
1.12153	46.3245		1.10853	46.3245		1.11645	46.3464		1.1122	45.3851
1.12418	46.6865		1.11261	46.6865		1.11949	46.7046		1.11256	45.7398
1.11952	47.0545		1.11989	47.0545		1.11356	47.0725		1.11291	46.0994
1.1204	47.428		1.11434	47.428		1.12892	47.441		1.11327	46.466
1.11704	47.7972		1.11648	47.7972		1.12775	47.8158		1.11363	46.8253
1.11722	48.1637		1.11532	48.1637		1.11488	48.1951		1.11399	47.1938
1.12587	48.5439		1.1124	48.5439		1.11625	48.5672		1.11435	47.5637
1.12916	48.9309		1.12115	48.9309		1.12144	48.9425		1.11471	47.9353
1.13126	49.3141		1.11704	49.3141		1.10606	49.3308		1.11508	48.3137
1.12159	49.7027		1.12394	49.7027		1.12484	49.7221		1.11544	48.6914
1.12322	50.095		1.11421	50.095		1.11679	50.1097		1.11581	49.07
1.12854	50.4851		1.11844	50.4851		1.12202	50.5048		1.11618	49.4552
1.12287	50.8786		1.11836	50.8786		1.10891	50.9001		1.11656	49.8478
1.12616	51.2838		1.12531	51.2838		1.11425	51.2981		1.11693	50.2417
1.12592	51.6829		1.11374	51.6829		1.11546	51.7024		1.1173	50.6285
1.12908	52.0863		1.11539	52.0863		1.10867	52.1135		1.11768	51.0284
1.12693	52.4943		1.1233	52.4943		1.12178	52.5196		1.11807	51.432
1.12588	52.9067		1.12641	52.9067		1.11	52.9305		1.11845	51.8329
1.13338	53.3237		1.12604	53.3237		1.10651	53.3482		1.11884	52.2426
1.13292	53.7403		1.12451	53.7403		1.11271	53.7678		1.11922	52.6499
1.13141	54.1647		1.12433	54.1647		1.11658	54.1838		1.11961	53.0681
1.12925	54.5902		1.12368	54.5902		1.10878	54.6141		1.12001	53.4874
1.1334	55.0239		1.1203	55.0239		1.10783	55.117		1.12039	53.8992
1.14217	55.4827		1.12691	55.4827		1.11429	55.2704		1.12079	54.3248
1.13921	55.5077		1.12207	55.5077		1.10378	55.2904		1.12119	54.7521
1.13584	55.5271		1.12608	55.5271		1.11238	55.31		1.12164	55.2418
1.13852	55.5461		1.12392	55.5461		1.10234	55.3291		1.12187	55.4927
1.13437	55.5647		1.12813	55.5647		1.09691	55.3479		1.12189	55.5128
1.12884	55.5829		1.11668	55.5829		1.10737	55.3662		1.12191	55.5325
1.13801	55.6007		1.12382	55.6007		1.10541	55.384		1.12193	55.5517
