# Supplementary material for: The shelterin component TRF2 mediates columnar stacking of human telomeric chromatin
Source: EMBO J. 2023 Dec 14;43(1):87–111. doi: 10.1038/s44318-023-00002-3 (PMC10883271; doi:10.1038/s44318-023-00002-3)
Supplement: Supplementary file 8 — Expanded View Figures Source Data [file 44318_2023_2_MOESM8_ESM.zip › EMBOJ-2023-114491_Source data_Expanded View/Figure Expanded View 4/EV4E/Numerical Data_Figure EV4E_601-20 10nM TRF2-DN.xlsx]

## Sheet: Sheet1
curve 1 (bottom)		curve 2 (middle)			curve 3 (top)			DNA WLC	dashed line
Extension, mm	Force, pN	Extension, mm	Force, pN		Extension, mm	Force, pN		Extension, mm	Force, pN
0.11969	0.04037	0.56522	0.04037		0.19749	0.04037		0.31658	0.04035
0.11519	0.04037	0.56709	0.04037		0.19189	0.04037		0.31658	0.04035
0.11992	0.04031	0.54927	0.04031		0.19178	0.04031		0.31599	0.04028
0.12744	0.03999	0.54662	0.03999		0.19134	0.03999		0.31293	0.03997
0.13282	0.03913	0.54895	0.03913		0.20085	0.03913		0.30446	0.03913
0.1302	0.0379	0.54774	0.0379		0.19707	0.0379		0.29144	0.03788
0.12431	0.03643	0.54964	0.03643		0.19291	0.03643		0.27549	0.03643
0.13126	0.03623	0.54541	0.03623		0.19754	0.03623		0.27267	0.03619
0.15325	0.03621	0.53681	0.03621		0.18581	0.03621		0.2724	0.03616
0.14194	0.03618	0.55751	0.03618		0.20151	0.03618		0.27213	0.03614
0.13589	0.03616	0.5364	0.03616		0.20536	0.03616		0.27187	0.03612
0.1274	0.03614	0.55352	0.03614		0.19972	0.03614		0.27162	0.0361
0.13472	0.03611	0.57103	0.03611		0.1953	0.03611		0.27137	0.03607
0.12524	0.03609	0.55232	0.03609		0.19639	0.03609		0.27112	0.03605
0.11675	0.03607	0.5638	0.03607		0.19536	0.03607		0.27087	0.03603
0.12045	0.03604	0.54254	0.03604		0.20835	0.03604		0.27063	0.03601
0.10657	0.03602	0.54629	0.03602		0.20415	0.03602		0.27039	0.03599
0.12451	0.036	0.55245	0.036		0.21019	0.036		0.27016	0.03597
0.12127	0.03598	0.55736	0.03598		0.19916	0.03598		0.26993	0.03595
0.14741	0.03596	0.53923	0.03596		0.20132	0.03596		0.2697	0.03593
0.13433	0.03594	0.52616	0.03594		0.18706	0.03594		0.26948	0.03591
0.13397	0.03592	0.52159	0.03592		0.18777	0.03592		0.26926	0.03589
0.14035	0.0359	0.54343	0.0359		0.19468	0.0359		0.26904	0.03587
0.15462	0.03588	0.54882	0.03588		0.20267	0.03588		0.26883	0.03586
0.14039	0.03586	0.5418	0.03586		0.19575	0.03586		0.26862	0.03584
0.14734	0.03584	0.5313	0.03584		0.18932	0.03584		0.26842	0.03582
0.14565	0.03583	0.54487	0.03583		0.19538	0.03583		0.26821	0.0358
0.14921	0.03581	0.5435	0.03581		0.19837	0.03581		0.26801	0.03578
0.13937	0.03579	0.53242	0.03579		0.18878	0.03579		0.26782	0.03577
0.12635	0.03577	0.52394	0.03577		0.1975	0.03577		0.26762	0.03575
0.10618	0.03576	0.52657	0.03576		0.19328	0.03576		0.26744	0.03574
0.12753	0.03574	0.51813	0.03574		0.18242	0.03574		0.26725	0.03572
0.11953	0.03572	0.53101	0.03572		0.18946	0.03572		0.26707	0.0357
0.12534	0.03571	0.53183	0.03571		0.18508	0.03571		0.26689	0.03569
0.13112	0.03569	0.52807	0.03569		0.19886	0.03569		0.26671	0.03567
0.14934	0.03567	0.54571	0.03567		0.18576	0.03567		0.26654	0.03566
0.14006	0.03566	0.51145	0.03566		0.1854	0.03566		0.26637	0.03564
0.13667	0.03564	0.52626	0.03564		0.1933	0.03564		0.2662	0.03563
0.15734	0.03563	0.50407	0.03563		0.18185	0.03563		0.26603	0.03562
0.16605	0.03562	0.51767	0.03562		0.18648	0.03562		0.26587	0.0356
0.14997	0.0356	0.51303	0.0356		0.19104	0.0356		0.26572	0.03559
0.15185	0.03559	0.54414	0.03559		0.18687	0.03559		0.26556	0.03558
0.14783	0.03557	0.53503	0.03557		0.19238	0.03557		0.26541	0.03556
0.16504	0.03556	0.54221	0.03556		0.18597	0.03556		0.26526	0.03555
0.16383	0.03555	0.53954	0.03555		0.19885	0.03555		0.26511	0.03554
0.15927	0.03553	0.5522	0.03553		0.17243	0.03553		0.26497	0.03553
0.1556	0.03552	0.52804	0.03552		0.17721	0.03552		0.26483	0.03551
0.14511	0.03551	0.53716	0.03551		0.18205	0.03551		0.26469	0.0355
0.13028	0.0355	0.53986	0.0355		0.18163	0.0355		0.26455	0.03549
0.14105	0.03549	0.54779	0.03549		0.17975	0.03549		0.26442	0.03548
0.1262	0.03547	0.52617	0.03547		0.17684	0.03547		0.26429	0.03547
0.13608	0.03546	0.53161	0.03546		0.18499	0.03546		0.26416	0.03546
0.13413	0.03545	0.53445	0.03545		0.19566	0.03545		0.26403	0.03545
0.12969	0.03544	0.53028	0.03544		0.19886	0.03544		0.26391	0.03544
0.14948	0.03543	0.54178	0.03543		0.19931	0.03543		0.26379	0.03543
0.16684	0.03542	0.53653	0.03542		0.19686	0.03542		0.26367	0.03542
0.1599	0.03541	0.54519	0.03541		0.2064	0.03541		0.26356	0.03541
0.17323	0.0354	0.55309	0.0354		0.20206	0.0354		0.26345	0.0354
0.16654	0.03539	0.5569	0.03539		0.20224	0.03539		0.26334	0.03539
0.16287	0.03538	0.55043	0.03538		0.2082	0.03538		0.26323	0.03538
0.15982	0.03537	0.52822	0.03537		0.1899	0.03537		0.26312	0.03537
0.15311	0.03536	0.52177	0.03536		0.18224	0.03536		0.26302	0.03536
0.14188	0.03536	0.5249	0.03536		0.19602	0.03536		0.26292	0.03535
0.13822	0.03535	0.51412	0.03535		0.19397	0.03535		0.26282	0.03534
0.13892	0.03534	0.5275	0.03534		0.20156	0.03534		0.26273	0.03534
0.13861	0.03533	0.53388	0.03533		0.19471	0.03533		0.26263	0.03533
0.147	0.03532	0.53031	0.03532		0.18797	0.03532		0.26254	0.03532
0.14104	0.03531	0.51157	0.03531		0.18877	0.03531		0.26245	0.03531
0.12499	0.03531	0.52522	0.03531		0.19486	0.03531		0.26237	0.03531
0.13731	0.0353	0.5339	0.0353		0.18463	0.0353		0.26228	0.0353
0.13729	0.03529	0.52216	0.03529		0.18179	0.03529		0.2622	0.03529
0.16576	0.03529	0.52254	0.03529		0.18955	0.03529		0.26212	0.03528
0.16356	0.03528	0.52204	0.03528		0.1906	0.03528		0.26204	0.03528
0.15916	0.03527	0.52887	0.03527		0.20239	0.03527		0.26196	0.03527
0.15913	0.03527	0.51355	0.03527		0.19624	0.03527		0.26189	0.03527
0.15765	0.03526	0.53052	0.03526		0.1917	0.03526		0.26181	0.03526
0.15657	0.03525	0.51003	0.03525		0.18627	0.03525		0.26174	0.03525
0.15755	0.03525	0.53308	0.03525		0.18801	0.03525		0.26168	0.03525
0.15672	0.03524	0.52799	0.03524		0.18185	0.03524		0.26161	0.03524
0.16416	0.03524	0.52373	0.03524		0.19841	0.03524		0.26154	0.03524
0.14507	0.03523	0.52787	0.03523		0.18883	0.03523		0.26148	0.03523
0.14836	0.03523	0.52119	0.03523		0.19828	0.03523		0.26142	0.03523
0.17012	0.03522	0.53197	0.03522		0.19121	0.03522		0.26136	0.03522
0.16962	0.03522	0.53507	0.03522		0.19703	0.03522		0.2613	0.03522
0.13294	0.03521	0.53427	0.03521		0.19616	0.03521		0.26125	0.03521
0.15339	0.03521	0.52032	0.03521		0.19113	0.03521		0.26119	0.03521
0.13615	0.0352	0.54343	0.0352		0.19435	0.0352		0.26114	0.0352
0.12722	0.0352	0.54946	0.0352		0.18441	0.0352		0.26109	0.0352
0.13712	0.03519	0.53373	0.03519		0.19062	0.03519		0.26104	0.03519
0.15092	0.03519	0.53049	0.03519		0.18736	0.03519		0.26099	0.03519
0.15289	0.03519	0.52646	0.03519		0.18793	0.03519		0.26094	0.03519
0.13284	0.03518	0.53023	0.03518		0.18506	0.03518		0.2609	0.03518
0.12301	0.03518	0.52736	0.03518		0.17874	0.03518		0.26086	0.03518
0.14155	0.03518	0.53619	0.03518		0.19089	0.03518		0.26082	0.03518
0.13278	0.03517	0.52504	0.03517		0.18223	0.03517		0.26078	0.03517
0.13969	0.03517	0.50696	0.03517		0.1927	0.03517		0.26074	0.03517
0.15315	0.03517	0.52594	0.03517		0.17842	0.03517		0.2607	0.03517
0.14187	0.03516	0.53874	0.03516		0.1796	0.03516		0.26066	0.03516
0.13943	0.03516	0.52387	0.03516		0.17774	0.03516		0.26063	0.03516
0.14892	0.03516	0.50429	0.03516		0.18779	0.03516		0.2606	0.03516
0.14012	0.03515	0.52486	0.03515		0.18596	0.03515		0.26056	0.03515
0.15969	0.03515	0.51889	0.03515		0.19717	0.03515		0.26053	0.03515
0.17021	0.03515	0.54182	0.03515		0.19738	0.03515		0.2605	0.03515
0.16416	0.03515	0.54696	0.03515		0.18681	0.03515		0.26048	0.03515
0.15911	0.03515	0.53219	0.03515		0.19325	0.03515		0.26045	0.03514
0.14112	0.03514	0.54075	0.03514		0.18652	0.03514		0.26042	0.03514
0.16538	0.03514	0.5426	0.03514		0.19387	0.03514		0.2604	0.03514
0.16725	0.03514	0.54339	0.03514		0.1961	0.03514		0.26038	0.03514
0.17643	0.03514	0.55355	0.03514		0.20198	0.03514		0.26035	0.03514
0.15349	0.03514	0.54457	0.03514		0.20192	0.03514		0.26033	0.03514
0.15134	0.03513	0.52965	0.03513		0.19597	0.03513		0.26031	0.03513
0.1481	0.03513	0.54051	0.03513		0.20094	0.03513		0.26029	0.03513
0.1441	0.03513	0.52107	0.03513		0.19955	0.03513		0.26027	0.03513
0.14986	0.03513	0.53496	0.03513		0.19604	0.03513		0.26026	0.03513
0.15577	0.03513	0.54844	0.03513		0.181	0.03513		0.26024	0.03513
0.15844	0.03513	0.52876	0.03513		0.19685	0.03513		0.26023	0.03513
0.16016	0.03513	0.52561	0.03513		0.1792	0.03513		0.26021	0.03512
0.16395	0.03512	0.53403	0.03512		0.18758	0.03512		0.2602	0.03512
0.13071	0.03512	0.52393	0.03512		0.1973	0.03512		0.26018	0.03512
0.1286	0.03512	0.54239	0.03512		0.19208	0.03512		0.26017	0.03512
0.13617	0.03512	0.54153	0.03512		0.19265	0.03512		0.26016	0.03512
0.15932	0.03512	0.52705	0.03512		0.19219	0.03512		0.26015	0.03512
0.13502	0.03512	0.54225	0.03512		0.18867	0.03512		0.26014	0.03512
0.15047	0.03512	0.54063	0.03512		0.19321	0.03512		0.26013	0.03512
0.13323	0.03512	0.53944	0.03512		0.1863	0.03512		0.26012	0.03512
0.13022	0.03512	0.52308	0.03512		0.18805	0.03512		0.26012	0.03512
0.12623	0.03512	0.52257	0.03512		0.1962	0.03512		0.26011	0.03512
0.12075	0.03512	0.51598	0.03512		0.18327	0.03512		0.2601	0.03512
0.12229	0.03512	0.50999	0.03512		0.17767	0.03512		0.2601	0.03512
0.12007	0.03512	0.51138	0.03512		0.18447	0.03512		0.26009	0.03512
0.12393	0.03512	0.5099	0.03512		0.17553	0.03512		0.26009	0.03511
0.10976	0.03512	0.52005	0.03512		0.18349	0.03512		0.26008	0.03511
0.1256	0.03512	0.52991	0.03512		0.18793	0.03512		0.26008	0.03511
0.12683	0.03512	0.52396	0.03512		0.1963	0.03512		0.26008	0.03511
0.12897	0.03512	0.52737	0.03512		0.18923	0.03512		0.26007	0.03511
0.13166	0.03512	0.52229	0.03512		0.19595	0.03512		0.26007	0.03511
0.12999	0.03512	0.53879	0.03512		0.19708	0.03512		0.26007	0.03511
0.13105	0.03512	0.5288	0.03512		0.19345	0.03512		0.26007	0.03511
0.12421	0.03512	0.52579	0.03512		0.19854	0.03512		0.26006	0.03511
0.12233	0.03512	0.53406	0.03512		0.19419	0.03512		0.26006	0.03511
0.1261	0.03512	0.53899	0.03512		0.18992	0.03512		0.26006	0.03511
0.13131	0.03512	0.52131	0.03512		0.20723	0.03512		0.26006	0.03511
0.11781	0.03512	0.51881	0.03512		0.17865	0.03512		0.26006	0.03511
0.14051	0.03512	0.53652	0.03512		0.19291	0.03512		0.26006	0.03511
0.11902	0.03518	0.52908	0.03518		0.18651	0.03518		0.26006	0.03511
0.13293	0.03529	0.53841	0.03529		0.19179	0.03529		0.26006	0.03511
0.12523	0.03541	0.53315	0.03541		0.18728	0.03541		0.26023	0.03513
0.13772	0.03553	0.53107	0.03553		0.19711	0.03553		0.26123	0.03521
0.14019	0.03565	0.54146	0.03565		0.19335	0.03565		0.26266	0.03533
0.14093	0.03578	0.53664	0.03578		0.18554	0.03578		0.26408	0.03545
0.13019	0.0359	0.55072	0.0359		0.18827	0.0359		0.26552	0.03557
0.12501	0.03603	0.53206	0.03603		0.19372	0.03603		0.26696	0.03569
0.1255	0.03615	0.53252	0.03615		0.19143	0.03615		0.26839	0.03582
0.1347	0.03628	0.55591	0.03628		0.2027	0.03628		0.26984	0.03594
0.11583	0.03641	0.53599	0.03641		0.18592	0.03641		0.27129	0.03607
0.11548	0.03654	0.5353	0.03654		0.18783	0.03654		0.27273	0.03619
0.12276	0.03667	0.52339	0.03667		0.18881	0.03667		0.27418	0.03632
0.12612	0.0368	0.51434	0.0368		0.19845	0.0368		0.27567	0.03645
0.13039	0.03693	0.5213	0.03693		0.19338	0.03693		0.27711	0.03658
0.13274	0.03706	0.5205	0.03706		0.19135	0.03706		0.27858	0.03671
0.13879	0.0372	0.53642	0.0372		0.198	0.0372		0.28004	0.03684
0.12863	0.03733	0.53792	0.03733		0.19467	0.03733		0.2815	0.03697
0.12981	0.03746	0.52793	0.03746		0.18649	0.03746		0.28298	0.0371
0.1279	0.0376	0.52991	0.0376		0.19946	0.0376		0.28445	0.03724
0.14026	0.03774	0.54559	0.03774		0.197	0.03774		0.28595	0.03737
0.13567	0.03788	0.54003	0.03788		0.20152	0.03788		0.28744	0.03751
0.16254	0.03802	0.56751	0.03802		0.19736	0.03802		0.28891	0.03765
0.15792	0.03816	0.57788	0.03816		0.19932	0.03816		0.29042	0.03779
0.14844	0.0383	0.55158	0.0383		0.19949	0.0383		0.29191	0.03793
0.15056	0.03845	0.5609	0.03845		0.20542	0.03845		0.29339	0.03806
0.14703	0.03859	0.55659	0.03859		0.20207	0.03859		0.29488	0.03821
0.13501	0.03874	0.55452	0.03874		0.20181	0.03874		0.29641	0.03835
0.12485	0.03889	0.54215	0.03889		0.1987	0.03889		0.29793	0.0385
0.11402	0.03903	0.5482	0.03903		0.19372	0.03903		0.29944	0.03864
0.15148	0.03918	0.57311	0.03918		0.19578	0.03918		0.30095	0.03879
0.16772	0.03933	0.55234	0.03933		0.19552	0.03933		0.30247	0.03893
0.16089	0.03949	0.55242	0.03949		0.1955	0.03949		0.30399	0.03908
0.16589	0.03964	0.55508	0.03964		0.2057	0.03964		0.30553	0.03923
0.17528	0.03979	0.56788	0.03979		0.20151	0.03979		0.30705	0.03938
0.16664	0.03995	0.54758	0.03995		0.19425	0.03995		0.30859	0.03954
0.1649	0.04011	0.54866	0.04011		0.20161	0.04011		0.31012	0.03969
0.16616	0.04026	0.54	0.04026		0.19583	0.04026		0.31165	0.03984
0.16683	0.04042	0.5476	0.04042		0.19652	0.04042		0.31321	0.04
0.15532	0.04058	0.53109	0.04058		0.20336	0.04058		0.31476	0.04016
0.15493	0.04075	0.52995	0.04075		0.19174	0.04075		0.31631	0.04032
0.14259	0.04091	0.53963	0.04091		0.19701	0.04091		0.31786	0.04048
0.14376	0.04107	0.53396	0.04107		0.19175	0.04107		0.31939	0.04064
0.14988	0.04124	0.5403	0.04124		0.19221	0.04124		0.32095	0.0408
0.15879	0.04141	0.53936	0.04141		0.20364	0.04141		0.32251	0.04096
0.16035	0.04157	0.53515	0.04157		0.20319	0.04157		0.32406	0.04112
0.17288	0.04174	0.55612	0.04174		0.19172	0.04174		0.32561	0.04129
0.18061	0.04191	0.55886	0.04191		0.19608	0.04191		0.3272	0.04146
0.17166	0.04208	0.55705	0.04208		0.19474	0.04208		0.32878	0.04163
0.17385	0.04226	0.56389	0.04226		0.19044	0.04226		0.33035	0.0418
0.17475	0.04243	0.55551	0.04243		0.21033	0.04243		0.33191	0.04197
0.17573	0.04261	0.55993	0.04261		0.18488	0.04261		0.33347	0.04214
0.16869	0.04279	0.56238	0.04279		0.19516	0.04279		0.33505	0.04231
0.17814	0.04297	0.55721	0.04297		0.19024	0.04297		0.33667	0.04249
0.16221	0.04315	0.56605	0.04315		0.18886	0.04315		0.33826	0.04267
0.1756	0.04333	0.56297	0.04333		0.19589	0.04333		0.33984	0.04284
0.15912	0.04351	0.56242	0.04351		0.19011	0.04351		0.34144	0.04302
0.16178	0.0437	0.56012	0.0437		0.17521	0.0437		0.34302	0.0432
0.16485	0.04388	0.56379	0.04388		0.19174	0.04388		0.34463	0.04339
0.16684	0.04406	0.55534	0.04406		0.18686	0.04406		0.34623	0.04357
0.1614	0.04426	0.56347	0.04426		0.17107	0.04426		0.34783	0.04376
0.15796	0.04445	0.55471	0.04445		0.17363	0.04445		0.34943	0.04394
0.14279	0.04464	0.5458	0.04464		0.17948	0.04464		0.35103	0.04413
0.15799	0.04484	0.55626	0.04484		0.1841	0.04484		0.35269	0.04432
0.15579	0.04503	0.55329	0.04503		0.18429	0.04503		0.3543	0.04452
0.16019	0.04522	0.55006	0.04522		0.18279	0.04522		0.35585	0.0447
0.16423	0.04542	0.5637	0.04542		0.18343	0.04542		0.35748	0.0449
0.15302	0.04562	0.54464	0.04562		0.17718	0.04562		0.35909	0.04509
0.15469	0.04582	0.54844	0.04582		0.18167	0.04582		0.36071	0.04529
0.14597	0.04602	0.54943	0.04602		0.17388	0.04602		0.36235	0.04549
0.16328	0.04623	0.5407	0.04623		0.16564	0.04623		0.36399	0.04569
0.15845	0.04644	0.5479	0.04644		0.16997	0.04644		0.36559	0.04589
0.16388	0.04664	0.56476	0.04664		0.16808	0.04664		0.3672	0.04609
0.15473	0.04686	0.54611	0.04686		0.17959	0.04686		0.36883	0.0463
0.14007	0.04707	0.55478	0.04707		0.17984	0.04707		0.37047	0.0465
0.15233	0.04728	0.548	0.04728		0.18143	0.04728		0.3721	0.04671
0.13524	0.04749	0.54002	0.04749		0.17894	0.04749		0.37374	0.04692
0.16359	0.04771	0.55399	0.04771		0.19198	0.04771		0.37537	0.04713
0.16977	0.04793	0.56645	0.04793		0.18796	0.04793		0.377	0.04735
0.17013	0.04814	0.56233	0.04814		0.18844	0.04814		0.37864	0.04756
0.16269	0.04836	0.55753	0.04836		0.20241	0.04836		0.38028	0.04778
0.16336	0.04859	0.54454	0.04859		0.18586	0.04859		0.38189	0.04799
0.16645	0.04881	0.54882	0.04881		0.18862	0.04881		0.38355	0.04821
0.16296	0.04904	0.54843	0.04904		0.19081	0.04904		0.38521	0.04844
0.15603	0.04926	0.53757	0.04926		0.1912	0.04926		0.38687	0.04866
0.15996	0.04949	0.56589	0.04949		0.1941	0.04949		0.38852	0.04889
0.16234	0.04973	0.57537	0.04973		0.20273	0.04973		0.39016	0.04911
0.16798	0.04996	0.57447	0.04996		0.19323	0.04996		0.39181	0.04934
0.16181	0.05019	0.56764	0.05019		0.19078	0.05019		0.39346	0.04957
0.15716	0.05043	0.56502	0.05043		0.19878	0.05043		0.39513	0.0498
0.144	0.05067	0.55238	0.05067		0.20113	0.05067		0.39678	0.05004
0.14625	0.05091	0.54669	0.05091		0.20833	0.05091		0.39843	0.05027
0.13478	0.05116	0.54818	0.05116		0.19871	0.05116		0.40008	0.05051
0.13025	0.0514	0.53599	0.0514		0.19728	0.0514		0.40174	0.05075
0.14195	0.05164	0.54657	0.05164		0.19891	0.05164		0.4034	0.05099
0.12971	0.05189	0.54624	0.05189		0.19125	0.05189		0.40506	0.05123
0.15074	0.05214	0.56883	0.05214		0.19111	0.05214		0.40671	0.05148
0.14551	0.05239	0.56063	0.05239		0.19873	0.05239		0.40838	0.05172
0.14544	0.05265	0.56283	0.05265		0.19489	0.05265		0.41008	0.05198
0.13177	0.05291	0.55195	0.05291		0.19706	0.05291		0.41174	0.05223
0.12279	0.05316	0.56194	0.05316		0.2072	0.05316		0.41339	0.05248
0.1168	0.05342	0.54785	0.05342		0.19349	0.05342		0.41507	0.05274
0.11635	0.05369	0.55645	0.05369		0.20035	0.05369		0.41674	0.05299
0.12613	0.05395	0.54592	0.05395		0.1971	0.05395		0.41841	0.05325
0.13273	0.05422	0.54383	0.05422		0.19502	0.05422		0.42008	0.05351
0.13717	0.05449	0.54446	0.05449		0.19415	0.05449		0.42176	0.05378
0.12117	0.05476	0.54768	0.05476		0.18349	0.05476		0.42343	0.05404
0.12231	0.05503	0.55517	0.05503		0.18422	0.05503		0.42509	0.05431
0.13893	0.05531	0.54118	0.05531		0.19048	0.05531		0.42675	0.05458
0.16651	0.05558	0.55911	0.05558		0.18939	0.05558		0.42844	0.05485
0.17045	0.05586	0.55617	0.05586		0.18721	0.05586		0.43012	0.05512
0.16627	0.05615	0.55166	0.05615		0.179	0.05615		0.43178	0.0554
0.17275	0.05643	0.56709	0.05643		0.18871	0.05643		0.43344	0.05567
0.17181	0.05671	0.5625	0.05671		0.18898	0.05671		0.43513	0.05596
0.1817	0.05701	0.56505	0.05701		0.18878	0.05701		0.43681	0.05624
0.18578	0.05729	0.57087	0.05729		0.18669	0.05729		0.4385	0.05652
0.17776	0.05759	0.56567	0.05759		0.18161	0.05759		0.44017	0.05681
0.15488	0.05788	0.54821	0.05788		0.19251	0.05788		0.44184	0.0571
0.17138	0.05818	0.56394	0.05818		0.20015	0.05818		0.44353	0.05739
0.16461	0.05847	0.57075	0.05847		0.19829	0.05847		0.4452	0.05768
0.16613	0.05878	0.5702	0.05878		0.19091	0.05878		0.44688	0.05798
0.16868	0.05909	0.56665	0.05909		0.18638	0.05909		0.44856	0.05828
0.17564	0.05939	0.56607	0.05939		0.17584	0.05939		0.45024	0.05858
0.15787	0.0597	0.54696	0.0597		0.18292	0.0597		0.45193	0.05888
0.17004	0.06001	0.56606	0.06001		0.1945	0.06001		0.4536	0.05919
0.16288	0.06033	0.56385	0.06033		0.18961	0.06033		0.45528	0.05949
0.17401	0.06064	0.56383	0.06064		0.17799	0.06064		0.45695	0.0598
0.16333	0.06096	0.56716	0.06096		0.186	0.06096		0.45863	0.06011
0.16978	0.06128	0.56467	0.06128		0.17367	0.06128		0.46032	0.06043
0.15422	0.06161	0.54636	0.06161		0.18123	0.06161		0.46201	0.06075
0.16162	0.06194	0.5472	0.06194		0.1871	0.06194		0.46369	0.06107
0.16108	0.06226	0.53591	0.06226		0.18939	0.06226		0.46536	0.06139
0.12967	0.06259	0.56871	0.06259		0.18456	0.06259		0.46703	0.06172
0.1497	0.06293	0.54719	0.06293		0.18461	0.06293		0.46872	0.06204
0.15664	0.06326	0.54609	0.06326		0.18492	0.06326		0.47039	0.06237
0.13347	0.06361	0.55559	0.06361		0.18493	0.06361		0.47207	0.06271
0.1363	0.06395	0.52595	0.06395		0.19154	0.06395		0.47375	0.06304
0.14697	0.0643	0.54034	0.0643		0.18743	0.0643		0.47543	0.06338
0.1699	0.06463	0.52989	0.06463		0.19442	0.06463		0.4771	0.06372
0.1562	0.065	0.5573	0.065		0.1887	0.065		0.47879	0.06406
0.17123	0.06535	0.53975	0.06535		0.1903	0.06535		0.48047	0.06441
0.16243	0.0657	0.54595	0.0657		0.19482	0.0657		0.48214	0.06476
0.11559	0.06606	0.55198	0.06606		0.18543	0.06606		0.48381	0.06511
0.12971	0.06642	0.55757	0.06642		0.19409	0.06642		0.48549	0.06546
0.13348	0.06679	0.54999	0.06679		0.18357	0.06679		0.48716	0.06582
0.12458	0.06716	0.54456	0.06716		0.18936	0.06716		0.48884	0.06618
0.12923	0.06753	0.54208	0.06753		0.19064	0.06753		0.49051	0.06654
0.12021	0.0679	0.54314	0.0679		0.19233	0.0679		0.49216	0.0669
0.1326	0.06828	0.52151	0.06828		0.19869	0.06828		0.49388	0.06728
0.12772	0.06865	0.56021	0.06865		0.19804	0.06865		0.49555	0.06765
0.14068	0.06904	0.55725	0.06904		0.19553	0.06904		0.4972	0.06802
0.1187	0.06943	0.5659	0.06943		0.19938	0.06943		0.49887	0.0684
0.11974	0.06981	0.55943	0.06981		0.19513	0.06981		0.50052	0.06877
0.12069	0.0702	0.54764	0.0702		0.18802	0.0702		0.50218	0.06915
0.12082	0.07059	0.5617	0.07059		0.19921	0.07059		0.50386	0.06954
0.13115	0.07099	0.56243	0.07099		0.20343	0.07099		0.50555	0.06994
0.12185	0.0714	0.56059	0.0714		0.20162	0.0714		0.50722	0.07033
0.1262	0.07181	0.56171	0.07181		0.20598	0.07181		0.50888	0.07072
0.1058	0.07221	0.552	0.07221		0.19631	0.07221		0.51054	0.07112
0.12866	0.07261	0.56703	0.07261		0.20028	0.07261		0.51221	0.07152
0.13384	0.07303	0.57281	0.07303		0.19695	0.07303		0.51389	0.07193
0.12747	0.07344	0.56562	0.07344		0.1885	0.07344		0.51554	0.07234
0.1162	0.07386	0.5587	0.07386		0.19794	0.07386		0.5172	0.07275
0.13068	0.07428	0.56036	0.07428		0.19731	0.07428		0.51885	0.07316
0.1214	0.0747	0.54943	0.0747		0.19239	0.0747		0.5205	0.07358
0.12994	0.07514	0.56018	0.07514		0.19284	0.07514		0.52216	0.074
0.12326	0.07557	0.55563	0.07557		0.19103	0.07557		0.52379	0.07442
0.1222	0.07601	0.56213	0.07601		0.18993	0.07601		0.52546	0.07485
0.11141	0.07645	0.55567	0.07645		0.19192	0.07645		0.52713	0.07528
0.12622	0.07689	0.5626	0.07689		0.19386	0.07689		0.52878	0.07572
0.14119	0.07733	0.57216	0.07733		0.18727	0.07733		0.53042	0.07615
0.12317	0.07779	0.56015	0.07779		0.18974	0.07779		0.53207	0.07659
0.11931	0.07824	0.55799	0.07824		0.19204	0.07824		0.53374	0.07704
0.11558	0.0787	0.56035	0.0787		0.18508	0.0787		0.53536	0.07748
0.12345	0.07916	0.56546	0.07916		0.18741	0.07916		0.53699	0.07793
0.12503	0.07962	0.5593	0.07962		0.18319	0.07962		0.53866	0.07839
0.13198	0.0801	0.56737	0.0801		0.18942	0.0801		0.54029	0.07885
0.11112	0.08057	0.55683	0.08057		0.19203	0.08057		0.54196	0.07932
0.12294	0.08104	0.55761	0.08104		0.19303	0.08104		0.54361	0.07979
0.11601	0.08152	0.56411	0.08152		0.19315	0.08152		0.54524	0.08025
0.12794	0.08201	0.57138	0.08201		0.18574	0.08201		0.54686	0.08072
0.13822	0.08249	0.56227	0.08249		0.19034	0.08249		0.54849	0.0812
0.13662	0.08298	0.56735	0.08298		0.19956	0.08298		0.55012	0.08168
0.13304	0.08347	0.58197	0.08347		0.19092	0.08347		0.55176	0.08217
0.13854	0.08397	0.55956	0.08397		0.19156	0.08397		0.55339	0.08265
0.1238	0.08448	0.56678	0.08448		0.19306	0.08448		0.55499	0.08314
0.13143	0.08497	0.57295	0.08497		0.18877	0.08497		0.55664	0.08364
0.13659	0.08548	0.56133	0.08548		0.18723	0.08548		0.55826	0.08414
0.15175	0.086	0.56486	0.086		0.19683	0.086		0.55988	0.08464
0.12986	0.08652	0.56558	0.08652		0.20029	0.08652		0.56149	0.08515
0.14624	0.08705	0.56139	0.08705		0.19022	0.08705		0.56311	0.08566
0.13964	0.08757	0.55847	0.08757		0.19677	0.08757		0.56473	0.08618
0.16209	0.0881	0.55126	0.0881		0.19016	0.0881		0.56633	0.08669
0.13555	0.08864	0.56195	0.08864		0.18591	0.08864		0.56795	0.08722
0.1496	0.08918	0.56653	0.08918		0.19195	0.08918		0.56957	0.08775
0.14103	0.08972	0.58	0.08972		0.1885	0.08972		0.57116	0.08828
0.14957	0.09027	0.5532	0.09027		0.19093	0.09027		0.57276	0.08881
0.13814	0.09082	0.56026	0.09082		0.18627	0.09082		0.57435	0.08935
0.12915	0.09137	0.5601	0.09137		0.19538	0.09137		0.57595	0.08989
0.13997	0.09193	0.55313	0.09193		0.18771	0.09193		0.57757	0.09045
0.13095	0.09249	0.56432	0.09249		0.19155	0.09249		0.57917	0.091
0.13169	0.09306	0.56845	0.09306		0.19135	0.09306		0.58077	0.09156
0.12353	0.09364	0.56173	0.09364		0.18728	0.09364		0.58235	0.09212
0.12152	0.09422	0.56199	0.09422		0.19755	0.09422		0.58394	0.09268
0.12595	0.0948	0.56816	0.0948		0.19889	0.0948		0.58557	0.09327
0.12735	0.09539	0.57583	0.09539		0.18774	0.09539		0.58713	0.09383
0.13275	0.09598	0.57224	0.09598		0.19724	0.09598		0.58873	0.09442
0.12602	0.09658	0.57217	0.09658		0.19447	0.09658		0.59031	0.095
0.11733	0.09718	0.5701	0.09718		0.20112	0.09718		0.59187	0.09558
0.132	0.09779	0.55034	0.09779		0.19022	0.09779		0.59346	0.09618
0.12487	0.09839	0.56309	0.09839		0.18597	0.09839		0.59503	0.09678
0.13097	0.09901	0.56983	0.09901		0.17788	0.09901		0.5966	0.09738
0.12087	0.09964	0.55713	0.09964		0.18767	0.09964		0.59815	0.09798
0.13252	0.10026	0.55506	0.10026		0.18611	0.10026		0.5997	0.09858
0.15201	0.10087	0.56695	0.10087		0.17225	0.10087		0.6013	0.09921
0.13712	0.10152	0.56377	0.10152		0.168	0.10152		0.60287	0.09984
0.13293	0.10217	0.55703	0.10217		0.18653	0.10217		0.60443	0.10047
0.13182	0.10281	0.56375	0.10281		0.18604	0.10281		0.60599	0.10109
0.14528	0.10346	0.57034	0.10346		0.18072	0.10346		0.60752	0.10172
0.13211	0.10412	0.57	0.10412		0.18329	0.10412		0.60909	0.10237
0.14769	0.10478	0.56685	0.10478		0.18762	0.10478		0.61064	0.10302
0.1251	0.10544	0.56442	0.10544		0.17679	0.10544		0.6122	0.10367
0.1206	0.10611	0.57359	0.10611		0.18085	0.10611		0.61374	0.10433
0.11783	0.1068	0.55537	0.1068		0.17868	0.1068		0.61528	0.10499
0.15002	0.10748	0.568	0.10748		0.17784	0.10748		0.61683	0.10566
0.1658	0.10815	0.56588	0.10815		0.1829	0.10815		0.61835	0.10632
0.15152	0.10884	0.56187	0.10884		0.18907	0.10884		0.61988	0.107
0.14207	0.10954	0.56446	0.10954		0.17769	0.10954		0.62143	0.10769
0.14206	0.11023	0.57273	0.11023		0.17479	0.11023		0.62295	0.10837
0.12999	0.11095	0.56321	0.11095		0.18279	0.11095		0.6245	0.10908
0.12167	0.11167	0.55731	0.11167		0.17977	0.11167		0.62603	0.10978
0.12397	0.1124	0.57135	0.1124		0.18939	0.1124		0.62755	0.11048
0.12622	0.11313	0.56477	0.11313		0.17822	0.11313		0.62906	0.11119
0.12313	0.11384	0.56812	0.11384		0.17826	0.11384		0.63059	0.11191
0.12444	0.11457	0.57154	0.11457		0.185	0.11457		0.6321	0.11263
0.12444	0.11531	0.56981	0.11531		0.19129	0.11531		0.6336	0.11335
0.13514	0.11607	0.57908	0.11607		0.17545	0.11607		0.6351	0.11408
0.13288	0.11683	0.56387	0.11683		0.17287	0.11683		0.63662	0.11483
0.13275	0.11759	0.56572	0.11759		0.17955	0.11759		0.63817	0.11559
0.15226	0.11836	0.57906	0.11836		0.18028	0.11836		0.63964	0.11633
0.14792	0.11912	0.56931	0.11912		0.17946	0.11912		0.64113	0.11708
0.14988	0.11989	0.56098	0.11989		0.19174	0.11989		0.64263	0.11785
0.14195	0.12069	0.58092	0.12069		0.18317	0.12069		0.64411	0.11861
0.12911	0.12148	0.56952	0.12148		0.18816	0.12148		0.64562	0.11939
0.14113	0.12228	0.57384	0.12228		0.18762	0.12228		0.64712	0.12018
0.15524	0.12308	0.56267	0.12308		0.193	0.12308		0.64858	0.12096
0.14132	0.12388	0.56425	0.12388		0.19539	0.12388		0.65003	0.12174
0.15154	0.1247	0.57146	0.1247		0.19648	0.1247		0.65152	0.12254
0.13768	0.12554	0.55776	0.12554		0.19115	0.12554		0.653	0.12335
0.14181	0.12636	0.56902	0.12636		0.18421	0.12636		0.65447	0.12416
0.15265	0.12719	0.56072	0.12719		0.18992	0.12719		0.65594	0.12498
0.144	0.12803	0.56341	0.12803		0.18945	0.12803		0.6574	0.12579
0.15452	0.12888	0.56252	0.12888		0.19162	0.12888		0.65886	0.12663
0.16898	0.12973	0.57173	0.12973		0.19691	0.12973		0.66033	0.12747
0.16194	0.13061	0.56328	0.13061		0.1887	0.13061		0.66179	0.12832
0.1627	0.13148	0.57041	0.13148		0.20258	0.13148		0.66324	0.12917
0.15589	0.13233	0.56159	0.13233		0.19853	0.13233		0.66468	0.13001
0.14388	0.13322	0.56612	0.13322		0.18922	0.13322		0.66615	0.13089
0.14908	0.13411	0.56591	0.13411		0.19501	0.13411		0.66758	0.13176
0.15312	0.135	0.56483	0.135		0.20777	0.135		0.66901	0.13263
0.13184	0.13591	0.57775	0.13591		0.19607	0.13591		0.67046	0.13351
0.13974	0.13682	0.57766	0.13682		0.19548	0.13682		0.67191	0.13442
0.1403	0.13771	0.56676	0.13771		0.1898	0.13771		0.67333	0.13531
0.14935	0.13865	0.56924	0.13865		0.19515	0.13865		0.67476	0.13621
0.16799	0.13958	0.57832	0.13958		0.19412	0.13958		0.67618	0.13712
0.14757	0.14051	0.57617	0.14051		0.1949	0.14051		0.67759	0.13804
0.15311	0.14148	0.56988	0.14148		0.19177	0.14148		0.67901	0.13896
0.13517	0.14243	0.55898	0.14243		0.19199	0.14243		0.68045	0.13991
0.12358	0.14339	0.56594	0.14339		0.18599	0.14339		0.68185	0.14085
0.14025	0.14436	0.54935	0.14436		0.19383	0.14436		0.68325	0.14179
0.12408	0.14534	0.56988	0.14534		0.19262	0.14534		0.68466	0.14274
0.12479	0.14633	0.56224	0.14633		0.19573	0.14633		0.68607	0.14371
0.14109	0.14732	0.56183	0.14732		0.19259	0.14732		0.68747	0.14469
0.1367	0.14831	0.57087	0.14831		0.18024	0.14831		0.68887	0.14567
0.15295	0.14932	0.56726	0.14932		0.20044	0.14932		0.69027	0.14665
0.12417	0.15034	0.57097	0.15034		0.19043	0.15034		0.69165	0.14764
0.13766	0.15136	0.56306	0.15136		0.18875	0.15136		0.69301	0.14862
0.15004	0.15238	0.56022	0.15238		0.1865	0.15238		0.69441	0.14964
0.15565	0.15342	0.56688	0.15342		0.18981	0.15342		0.69582	0.15068
0.1591	0.15447	0.56204	0.15447		0.18982	0.15447		0.6972	0.15171
0.16372	0.15553	0.56074	0.15553		0.18022	0.15553		0.69856	0.15273
0.15075	0.15659	0.56159	0.15659		0.18904	0.15659		0.69992	0.15377
0.15318	0.15767	0.55283	0.15767		0.19303	0.15767		0.70129	0.15482
0.14809	0.15875	0.56348	0.15875		0.19039	0.15875		0.70267	0.15589
0.15106	0.15983	0.55457	0.15983		0.18952	0.15983		0.70403	0.15696
0.13377	0.16093	0.55792	0.16093		0.19204	0.16093		0.70539	0.15803
0.13626	0.16205	0.55204	0.16205		0.19157	0.16205		0.70673	0.1591
0.11756	0.16316	0.54686	0.16316		0.18992	0.16316		0.70812	0.16023
0.11364	0.16428	0.54873	0.16428		0.20047	0.16428		0.70947	0.16132
0.11381	0.1654	0.54812	0.1654		0.19708	0.1654		0.71077	0.1624
0.12901	0.16653	0.54898	0.16653		0.191	0.16653		0.71212	0.16352
0.13326	0.16771	0.56125	0.16771		0.18808	0.16771		0.71346	0.16465
0.12877	0.16887	0.55087	0.16887		0.1883	0.16887		0.7148	0.16579
0.13502	0.17004	0.54855	0.17004		0.19809	0.17004		0.71613	0.16694
0.15944	0.17121	0.55325	0.17121		0.19324	0.17121		0.71746	0.16809
0.15606	0.17241	0.55371	0.17241		0.19318	0.17241		0.71875	0.16923
0.14477	0.1736	0.55723	0.1736		0.19438	0.1736		0.7201	0.17042
0.16236	0.17481	0.56199	0.17481		0.20104	0.17481		0.72144	0.17162
0.14397	0.17602	0.55841	0.17602		0.19827	0.17602		0.72276	0.17281
0.13749	0.17724	0.56663	0.17724		0.20578	0.17724		0.72406	0.174
0.12326	0.17848	0.55886	0.17848		0.21044	0.17848		0.72537	0.17521
0.11379	0.17973	0.56547	0.17973		0.20462	0.17973		0.72667	0.17643
0.11932	0.18097	0.56581	0.18097		0.20326	0.18097		0.72797	0.17765
0.12167	0.18223	0.57197	0.18223		0.20459	0.18223		0.72927	0.1789
0.12034	0.18351	0.56933	0.18351		0.19288	0.18351		0.73059	0.18017
0.11998	0.1848	0.57437	0.1848		0.20476	0.1848		0.73186	0.1814
0.13181	0.18609	0.5727	0.18609		0.20613	0.18609		0.73314	0.18266
0.14813	0.1874	0.56898	0.1874		0.20921	0.1874		0.73443	0.18394
0.13371	0.18872	0.5687	0.18872		0.21107	0.18872		0.73571	0.18523
0.11383	0.19003	0.5575	0.19003		0.19433	0.19003		0.73699	0.18652
0.11549	0.19137	0.56858	0.19137		0.20214	0.19137		0.73827	0.18783
0.11682	0.19271	0.56705	0.19271		0.20281	0.19271		0.73953	0.18914
0.0999	0.19408	0.56999	0.19408		0.20109	0.19408		0.7408	0.19047
0.11144	0.19545	0.56494	0.19545		0.20613	0.19545		0.74208	0.19182
0.12032	0.19681	0.56581	0.19681		0.20334	0.19681		0.74333	0.19316
0.13018	0.19819	0.56178	0.19819		0.19457	0.19819		0.74458	0.19452
0.11901	0.1996	0.56951	0.1996		0.19562	0.1996		0.74584	0.19589
0.11796	0.20103	0.56474	0.20103		0.20709	0.20103		0.74709	0.19727
0.10942	0.20244	0.56215	0.20244		0.20672	0.20244		0.74834	0.19866
0.11868	0.20386	0.56872	0.20386		0.21127	0.20386		0.74958	0.20006
0.12018	0.20531	0.56382	0.20531		0.19993	0.20531		0.75083	0.20148
0.121	0.20677	0.56275	0.20677		0.20468	0.20677		0.75206	0.20291
0.12958	0.20823	0.56344	0.20823		0.19491	0.20823		0.7533	0.20435
0.13611	0.2097	0.56776	0.2097		0.19469	0.2097		0.75455	0.20581
0.14293	0.21119	0.56302	0.21119		0.20272	0.21119		0.75576	0.20726
0.14348	0.21271	0.56058	0.21271		0.19035	0.21271		0.75696	0.2087
0.143	0.21422	0.5606	0.21422		0.1967	0.21422		0.75818	0.21018
0.11553	0.21574	0.57038	0.21574		0.19892	0.21574		0.75942	0.21169
0.11598	0.21728	0.54794	0.21728		0.19374	0.21728		0.76063	0.2132
0.11598	0.21881	0.55987	0.21881		0.19467	0.21881		0.76187	0.21475
0.12389	0.22042	0.56635	0.22042		0.20983	0.22042		0.76305	0.21624
0.13852	0.22198	0.55022	0.22198		0.19846	0.22198		0.76424	0.21776
0.1097	0.22354	0.55763	0.22354		0.19617	0.22354		0.76545	0.21934
0.12659	0.22516	0.55695	0.22516		0.19247	0.22516		0.76665	0.22091
0.15782	0.22675	0.55511	0.22675		0.1941	0.22675		0.76784	0.22248
0.14381	0.22837	0.56228	0.22837		0.19158	0.22837		0.76904	0.22407
0.15363	0.23001	0.55575	0.23001		0.19487	0.23001		0.77023	0.22568
0.1474	0.23167	0.55211	0.23167		0.20527	0.23167		0.7714	0.22728
0.1357	0.23333	0.55542	0.23333		0.20044	0.23333		0.7726	0.22893
0.13637	0.23499	0.55489	0.23499		0.19564	0.23499		0.77376	0.23055
0.13825	0.23666	0.56234	0.23666		0.19608	0.23666		0.77494	0.23222
0.14738	0.23837	0.55363	0.23837		0.19033	0.23837		0.77612	0.23389
0.14711	0.24011	0.53988	0.24011		0.19561	0.24011		0.77727	0.23555
0.14992	0.24184	0.55606	0.24184		0.19068	0.24184		0.77844	0.23726
0.1567	0.24357	0.54124	0.24357		0.1887	0.24357		0.77961	0.23897
0.14728	0.24534	0.54489	0.24534		0.17745	0.24534		0.78076	0.24068
0.16031	0.24712	0.55013	0.24712		0.18968	0.24712		0.78191	0.24241
0.1585	0.24888	0.54336	0.24888		0.18817	0.24888		0.78305	0.24415
0.1528	0.25068	0.53691	0.25068		0.18879	0.25068		0.78421	0.24592
0.15577	0.25249	0.54623	0.25249		0.18781	0.25249		0.78534	0.24768
0.14458	0.25431	0.53712	0.25431		0.19421	0.25431		0.78648	0.24947
0.12543	0.25616	0.54006	0.25616		0.19276	0.25616		0.78763	0.25129
0.12496	0.25803	0.55182	0.25803		0.19948	0.25803		0.78875	0.25309
0.13955	0.25987	0.52927	0.25987		0.18197	0.25987		0.78988	0.25491
0.12645	0.26174	0.54879	0.26174		0.1832	0.26174		0.79101	0.25676
0.12248	0.26367	0.54315	0.26367		0.18916	0.26367		0.79214	0.25863
0.09933	0.26559	0.53856	0.26559		0.18615	0.26559		0.79326	0.26051
0.1006	0.26749	0.53886	0.26749		0.19067	0.26749		0.79436	0.26238
0.10085	0.26943	0.54764	0.26943		0.18486	0.26943		0.79548	0.26429
0.10715	0.27139	0.54599	0.27139		0.18051	0.27139		0.79659	0.26621
0.09601	0.27338	0.53241	0.27338		0.17798	0.27338		0.7977	0.26814
0.09507	0.27539	0.54873	0.27539		0.17004	0.27539		0.7988	0.27009
0.09442	0.27741	0.54323	0.27741		0.17585	0.27741		0.79989	0.27204
0.12659	0.2794	0.54191	0.2794		0.1707	0.2794		0.80099	0.27403
0.10458	0.28142	0.53969	0.28142		0.16691	0.28142		0.80209	0.27602
0.12843	0.28347	0.53916	0.28347		0.17886	0.28347		0.80317	0.27802
0.14296	0.28554	0.53794	0.28554		0.16658	0.28554		0.80426	0.28006
0.14224	0.28763	0.53116	0.28763		0.17073	0.28763		0.80534	0.28209
0.14268	0.28975	0.53783	0.28975		0.16345	0.28975		0.80642	0.28416
0.14543	0.29185	0.5357	0.29185		0.17372	0.29185		0.8075	0.28624
0.14867	0.294	0.53591	0.294		0.17928	0.294		0.80857	0.28832
0.15631	0.29623	0.54476	0.29623		0.17565	0.29623		0.80962	0.29039
0.14988	0.2983	0.5419	0.2983		0.18903	0.2983		0.8107	0.29253
0.14085	0.30052	0.54587	0.30052		0.18453	0.30052		0.81177	0.29469
0.12856	0.30269	0.54083	0.30269		0.18899	0.30269		0.81283	0.29685
0.11428	0.30487	0.54855	0.30487		0.18984	0.30487		0.81389	0.29903
0.11023	0.30717	0.54828	0.30717		0.18313	0.30717		0.81496	0.30125
0.10839	0.30941	0.55225	0.30941		0.17923	0.30941		0.81599	0.30342
0.10846	0.31167	0.54554	0.31167		0.17995	0.31167		0.81703	0.30563
0.12858	0.31396	0.55396	0.31396		0.18377	0.31396		0.81808	0.30789
0.14197	0.31626	0.53458	0.31626		0.18772	0.31626		0.81913	0.31017
0.13527	0.31861	0.55154	0.31861		0.19385	0.31861		0.82013	0.31238
0.15996	0.32093	0.54297	0.32093		0.19756	0.32093		0.82118	0.3147
0.14232	0.3233	0.54857	0.3233		0.18991	0.3233		0.82222	0.31704
0.15221	0.32569	0.53953	0.32569		0.19005	0.32569		0.82324	0.31937
0.1502	0.32807	0.54409	0.32807		0.19093	0.32807		0.82427	0.32171
0.14401	0.33049	0.55508	0.33049		0.18446	0.33049		0.82529	0.32409
0.14561	0.3329	0.54181	0.3329		0.18343	0.3329		0.8263	0.32647
0.14293	0.33538	0.54464	0.33538		0.17582	0.33538		0.82733	0.32889
0.13888	0.33788	0.55497	0.33788		0.17793	0.33788		0.82834	0.33133
0.14753	0.34036	0.54003	0.34036		0.17881	0.34036		0.82934	0.33374
0.1507	0.34286	0.5379	0.34286		0.16134	0.34286		0.83035	0.33623
0.14664	0.34541	0.53386	0.34541		0.17414	0.34541		0.83135	0.33871
0.15812	0.34798	0.54056	0.34798		0.17158	0.34798		0.83235	0.3412
0.12852	0.35056	0.53847	0.35056		0.16485	0.35056		0.83334	0.34372
0.12708	0.35314	0.53402	0.35314		0.17668	0.35314		0.83433	0.34626
0.11707	0.35583	0.5342	0.35583		0.17693	0.35583		0.8353	0.34878
0.12064	0.35841	0.53213	0.35841		0.17581	0.35841		0.83629	0.35138
0.14042	0.36104	0.53166	0.36104		0.18272	0.36104		0.83728	0.354
0.13825	0.36375	0.53562	0.36375		0.18448	0.36375		0.83827	0.35664
0.12725	0.36642	0.52169	0.36642		0.17404	0.36642		0.83927	0.35936
0.14151	0.36918	0.53227	0.36918		0.17713	0.36918		0.84023	0.36197
0.13744	0.37192	0.52947	0.37192		0.18127	0.37192		0.84118	0.36462
0.13903	0.37467	0.52953	0.37467		0.17734	0.37467		0.84215	0.36732
0.14242	0.37746	0.52916	0.37746		0.18351	0.37746		0.84311	0.37005
0.13694	0.38023	0.5294	0.38023		0.17898	0.38023		0.84408	0.37282
0.13686	0.38308	0.50881	0.38308		0.16974	0.38308		0.84504	0.37561
0.14027	0.38592	0.52617	0.38592		0.16382	0.38592		0.84599	0.37838
0.12476	0.3888	0.52884	0.3888		0.17183	0.3888		0.84693	0.38117
0.14699	0.39174	0.52164	0.39174		0.16791	0.39174		0.84788	0.38402
0.13656	0.39461	0.5259	0.39461		0.16084	0.39461		0.84882	0.38686
0.14098	0.39754	0.51904	0.39754		0.1736	0.39754		0.84976	0.38974
0.12749	0.40054	0.53318	0.40054		0.17813	0.40054		0.8507	0.39264
0.10872	0.40356	0.51861	0.40356		0.17024	0.40356		0.85164	0.39557
0.11533	0.40653	0.52636	0.40653		0.17573	0.40653		0.85257	0.39853
0.11215	0.40954	0.53181	0.40954		0.17507	0.40954		0.8535	0.40149
0.10037	0.41261	0.5156	0.41261		0.17235	0.41261		0.85443	0.40449
0.09803	0.41571	0.52784	0.41571		0.17003	0.41571		0.85535	0.40751
0.09854	0.41881	0.51939	0.41881		0.16726	0.41881		0.85627	0.41055
0.08645	0.42194	0.51419	0.42194		0.17223	0.42194		0.85719	0.41364
0.07778	0.42507	0.52639	0.42507		0.17324	0.42507		0.8581	0.41672
0.09616	0.42826	0.52645	0.42826		0.17352	0.42826		0.85902	0.41985
0.09702	0.43146	0.51911	0.43146		0.17139	0.43146		0.85993	0.42299
0.12502	0.43466	0.53251	0.43466		0.17087	0.43466		0.86082	0.42611
0.11284	0.43794	0.52713	0.43794		0.17781	0.43794		0.86174	0.42936
0.10761	0.44123	0.52636	0.44123		0.17342	0.44123		0.86263	0.43254
0.11758	0.44456	0.52372	0.44456		0.17683	0.44456		0.86352	0.43576
0.10802	0.44791	0.52119	0.44791		0.16652	0.44791		0.86441	0.43903
0.10598	0.45125	0.52476	0.45125		0.17704	0.45125		0.8653	0.44231
0.10474	0.45466	0.52106	0.45466		0.1727	0.45466		0.8662	0.44566
0.10317	0.45802	0.5223	0.45802		0.15933	0.45802		0.86709	0.44902
0.11058	0.46155	0.52462	0.46155		0.15129	0.46155		0.86797	0.45239
0.10682	0.46509	0.53775	0.46509		0.15896	0.46509		0.86884	0.45576
0.09565	0.46842	0.52728	0.46842		0.16369	0.46842		0.86971	0.45915
0.09572	0.47196	0.52861	0.47196		0.16358	0.47196		0.87059	0.46264
0.11492	0.4755	0.52945	0.4755		0.16779	0.4755		0.87145	0.4661
0.11468	0.47906	0.53475	0.47906		0.16277	0.47906		0.87231	0.46956
0.14068	0.48269	0.5284	0.48269		0.16953	0.48269		0.87317	0.47306
0.1279	0.48639	0.53142	0.48639		0.16015	0.48639		0.87404	0.47666
0.13874	0.49	0.54105	0.49		0.16721	0.49		0.87491	0.48033
0.13261	0.49366	0.54614	0.49366		0.16896	0.49366		0.87576	0.48392
0.1451	0.49739	0.53497	0.49739		0.16509	0.49739		0.8766	0.48751
0.14748	0.50117	0.53618	0.50117		0.16663	0.50117		0.87745	0.49117
0.13567	0.50495	0.54109	0.50495		0.17	0.50495		0.8783	0.49487
0.15115	0.50874	0.54323	0.50874		0.18309	0.50874		0.87914	0.49863
0.14492	0.51255	0.54612	0.51255		0.18517	0.51255		0.87999	0.5024
0.14242	0.51641	0.53982	0.51641		0.18937	0.51641		0.88082	0.50618
0.11803	0.52035	0.5424	0.52035		0.17747	0.52035		0.88166	0.50999
0.13711	0.52424	0.55583	0.52424		0.19339	0.52424		0.88248	0.51381
0.12883	0.52819	0.54333	0.52819		0.18797	0.52819		0.88331	0.5177
0.12508	0.53222	0.54398	0.53222		0.18529	0.53222		0.88414	0.52163
0.12213	0.53628	0.54565	0.53628		0.18651	0.53628		0.88497	0.52557
0.1479	0.54028	0.54845	0.54028		0.18155	0.54028		0.88578	0.52951
0.13627	0.54442	0.54976	0.54442		0.19102	0.54442		0.8866	0.53351
0.13159	0.54849	0.54421	0.54849		0.18292	0.54849		0.88742	0.53755
0.12582	0.55259	0.54444	0.55259		0.17382	0.55259		0.88823	0.54163
0.12616	0.55679	0.54698	0.55679		0.18489	0.55679		0.88905	0.54575
0.12063	0.56107	0.55319	0.56107		0.18556	0.56107		0.88985	0.54987
0.12548	0.56526	0.55143	0.56526		0.18137	0.56526		0.89065	0.554
0.12005	0.56956	0.53849	0.56956		0.19673	0.56956		0.89145	0.55819
0.12427	0.5739	0.53882	0.5739		0.19304	0.5739		0.89225	0.56241
0.12557	0.5782	0.54518	0.5782		0.18216	0.5782		0.89304	0.56667
0.13877	0.58259	0.53987	0.58259		0.19168	0.58259		0.89384	0.571
0.12401	0.58698	0.54654	0.58698		0.19127	0.58698		0.89463	0.57532
0.13078	0.5914	0.5376	0.5914		0.19135	0.5914		0.89541	0.57966
0.13663	0.59589	0.54797	0.59589		0.18917	0.59589		0.8962	0.58406
0.1426	0.60048	0.53814	0.60048		0.18208	0.60048		0.89698	0.58849
0.1463	0.60503	0.54447	0.60503		0.18374	0.60503		0.89775	0.59292
0.14077	0.60959	0.54953	0.60959		0.18241	0.60959		0.89853	0.59744
0.1159	0.61422	0.54749	0.61422		0.18093	0.61422		0.89931	0.60199
0.14623	0.61892	0.546	0.61892		0.18509	0.61892		0.90008	0.60654
0.13695	0.6236	0.53903	0.6236		0.19135	0.6236		0.90084	0.61112
0.13697	0.62838	0.53578	0.62838		0.18324	0.62838		0.90162	0.61582
0.14681	0.63313	0.53984	0.63313		0.18123	0.63313		0.90238	0.62046
0.13959	0.63794	0.52956	0.63794		0.1737	0.63794		0.90313	0.62517
0.13811	0.64282	0.53976	0.64282		0.17973	0.64282		0.9039	0.62995
0.12305	0.64767	0.5439	0.64767		0.1805	0.64767		0.90465	0.63473
0.1233	0.65261	0.53495	0.65261		0.18111	0.65261		0.90539	0.63947
0.1134	0.65757	0.53585	0.65757		0.17623	0.65757		0.90614	0.64435
0.12368	0.66258	0.54415	0.66258		0.17315	0.66258		0.9069	0.6493
0.13059	0.66764	0.54184	0.66764		0.16057	0.66764		0.90764	0.65424
0.12841	0.67274	0.5356	0.67274		0.17262	0.67274		0.90839	0.65923
0.1131	0.67788	0.53535	0.67788		0.16589	0.67788		0.90914	0.66433
0.12086	0.68303	0.54588	0.68303		0.17738	0.68303		0.90987	0.66936
0.11758	0.68821	0.5354	0.68821		0.17112	0.68821		0.91059	0.6744
0.10325	0.69344	0.53535	0.69344		0.17091	0.69344		0.91133	0.67955
0.10863	0.69886	0.5334	0.69886		0.17226	0.69886		0.91206	0.68476
0.12538	0.70411	0.54383	0.70411		0.17421	0.70411		0.91279	0.69003
0.12051	0.70942	0.53105	0.70942		0.17448	0.70942		0.91352	0.69526
0.1231	0.71485	0.55077	0.71485		0.17559	0.71485		0.91423	0.70051
0.11727	0.72034	0.53649	0.72034		0.17913	0.72034		0.91495	0.70586
0.12644	0.72584	0.54078	0.72584		0.18551	0.72584		0.91567	0.71126
0.13561	0.73135	0.54224	0.73135		0.18313	0.73135		0.91638	0.71665
0.11496	0.73694	0.53389	0.73694		0.17242	0.73694		0.91709	0.72214
0.12988	0.74259	0.53408	0.74259		0.17755	0.74259		0.91781	0.72771
0.13669	0.74825	0.54379	0.74825		0.18137	0.74825		0.9185	0.73319
0.13872	0.75393	0.53249	0.75393		0.17589	0.75393		0.9192	0.73877
0.14523	0.75973	0.53983	0.75973		0.18268	0.75973		0.91991	0.74446
0.13904	0.76555	0.54615	0.76555		0.16946	0.76555		0.92061	0.75016
0.13721	0.77136	0.54463	0.77136		0.18244	0.77136		0.9213	0.75584
0.13447	0.77732	0.53204	0.77732		0.18445	0.77732		0.922	0.76167
0.14709	0.78322	0.54654	0.78322		0.18766	0.78322		0.9227	0.76751
0.12261	0.7892	0.52991	0.7892		0.18907	0.7892		0.92339	0.7734
0.16144	0.79525	0.53908	0.79525		0.18226	0.79525		0.92407	0.7793
0.1417	0.80133	0.53451	0.80133		0.17811	0.80133		0.92475	0.78517
0.15137	0.80758	0.52602	0.80758		0.17865	0.80758		0.92542	0.79111
0.14391	0.8136	0.54368	0.8136		0.17894	0.8136		0.92612	0.79732
0.13453	0.81983	0.53539	0.81983		0.18533	0.81983		0.9268	0.80346
0.13406	0.82622	0.53702	0.82622		0.19527	0.82622		0.92747	0.80957
0.11718	0.83247	0.53624	0.83247		0.18157	0.83247		0.92814	0.81577
0.11502	0.83885	0.53503	0.83885		0.18242	0.83885		0.92881	0.82199
0.13291	0.84538	0.53845	0.84538		0.18581	0.84538		0.92947	0.82825
0.11773	0.85186	0.53748	0.85186		0.18432	0.85186		0.93013	0.83455
0.12322	0.8583	0.5272	0.8583		0.18796	0.8583		0.9308	0.84095
0.12475	0.8649	0.5395	0.8649		0.18831	0.8649		0.93147	0.84752
0.11944	0.87155	0.54138	0.87155		0.19661	0.87155		0.93213	0.854
0.12692	0.87828	0.52498	0.87828		0.19193	0.87828		0.93278	0.8605
0.12996	0.88501	0.53983	0.88501		0.18444	0.88501		0.93343	0.86707
0.12215	0.89173	0.5396	0.89173		0.19018	0.89173		0.93408	0.87371
0.14295	0.89862	0.54054	0.89862		0.18602	0.89862		0.93473	0.88042
0.13909	0.90552	0.53571	0.90552		0.18856	0.90552		0.93538	0.88727
0.14579	0.91244	0.54117	0.91244		0.18543	0.91244		0.93603	0.89407
0.13543	0.91945	0.54099	0.91945		0.18951	0.91945		0.93667	0.90091
0.14577	0.92658	0.55447	0.92658		0.19483	0.92658		0.93731	0.90782
0.12798	0.93361	0.53185	0.93361		0.18742	0.93361		0.93794	0.91472
0.14437	0.94068	0.54031	0.94068		0.18616	0.94068		0.93858	0.92181
0.1316	0.94793	0.53587	0.94793		0.18917	0.94793		0.93921	0.92888
0.12368	0.95531	0.53239	0.95531		0.20228	0.95531		0.93984	0.93597
0.14884	0.96265	0.53615	0.96265		0.18927	0.96265		0.94047	0.94318
0.14127	0.97004	0.54303	0.97004		0.18837	0.97004		0.94109	0.95044
0.11298	0.97751	0.54358	0.97751		0.18697	0.97751		0.94172	0.95772
0.11767	0.98497	0.54141	0.98497		0.18766	0.98497		0.94234	0.9651
0.11	0.99251	0.53636	0.99251		0.18309	0.99251		0.94296	0.97253
0.10443	1.00028	0.5336	1.00028		0.17858	1.00028		0.94357	0.97992
0.12328	1.00803	0.5391	1.00803		0.18432	1.00803		0.94419	0.98754
0.13086	1.01573	0.52395	1.01573		0.17904	1.01573		0.94481	0.9952
0.13839	1.02352	0.5368	1.02352		0.17753	1.02352		0.94542	1.00283
0.14967	1.03144	0.52088	1.03144		0.17354	1.03144		0.94602	1.01046
0.14592	1.03933	0.52737	1.03933		0.18657	1.03933		0.94662	1.01821
0.14929	1.04731	0.53696	1.04731		0.1807	1.04731		0.94723	1.02612
0.13708	1.05543	0.52469	1.05543		0.18493	1.05543		0.94784	1.03404
0.13191	1.06361	0.53109	1.06361		0.19193	1.06361		0.94844	1.04199
0.13317	1.07177	0.51653	1.07177		0.17523	1.07177		0.94903	1.05
0.13513	1.07996	0.52754	1.07996		0.17926	1.07996		0.94963	1.05808
0.12612	1.08831	0.5267	1.08831		0.17994	1.08831		0.95022	1.06621
0.10986	1.09678	0.52236	1.09678		0.17916	1.09678		0.95081	1.07444
0.11154	1.10526	0.52245	1.10526		0.18168	1.10526		0.9514	1.08276
0.11668	1.11364	0.52744	1.11364		0.18182	1.11364		0.95199	1.0911
0.11413	1.12233	0.51933	1.12233		0.18371	1.12233		0.95256	1.09934
0.13524	1.13092	0.51387	1.13092		0.17417	1.13092		0.95315	1.10788
0.14185	1.13963	0.51777	1.13963		0.17135	1.13963		0.95374	1.1165
0.11674	1.14847	0.50755	1.14847		0.17892	1.14847		0.95432	1.12517
0.1203	1.15726	0.5205	1.15726		0.18315	1.15726		0.9549	1.13388
0.12404	1.16625	0.52052	1.16625		0.17127	1.16625		0.95547	1.14253
0.12129	1.17527	0.52803	1.17527		0.17054	1.17527		0.95604	1.15128
0.11475	1.18431	0.51297	1.18431		0.17071	1.18431		0.95661	1.16018
0.11063	1.1934	0.51536	1.1934		0.17679	1.1934		0.95718	1.16919
0.10869	1.2026	0.522	1.2026		0.18794	1.2026		0.95775	1.17824
0.11585	1.21203	0.51645	1.21203		0.18038	1.21203		0.95831	1.18724
0.12048	1.22132	0.51239	1.22132		0.17745	1.22132		0.95887	1.19643
0.12453	1.23074	0.5203	1.23074		0.17715	1.23074		0.95944	1.20576
0.12577	1.24041	0.50343	1.24041		0.17759	1.24041		0.96	1.21512
0.11925	1.24978	0.51415	1.24978		0.17813	1.24978		0.96055	1.22437
0.1248	1.2595	0.51469	1.2595		0.18087	1.2595		0.9611	1.23382
0.12628	1.2693	0.51385	1.2693		0.17745	1.2693		0.96165	1.24332
0.12192	1.27904	0.51327	1.27904		0.17239	1.27904		0.96221	1.25295
0.12306	1.28874	0.52561	1.28874		0.18019	1.28874		0.96276	1.26271
0.13151	1.29887	0.51268	1.29887		0.17405	1.29887		0.9633	1.27244
0.12937	1.30889	0.52111	1.30889		0.18264	1.30889		0.96385	1.28223
0.1327	1.31902	0.50712	1.31902		0.17672	1.31902		0.96439	1.29221
0.12828	1.32928	0.51113	1.32928		0.17743	1.32928		0.96494	1.30228
0.13568	1.33952	0.51945	1.33952		0.17223	1.33952		0.96548	1.31233
0.12276	1.3498	0.51349	1.3498		0.18	1.3498		0.96601	1.32239
0.11382	1.36034	0.50783	1.36034		0.17846	1.36034		0.96654	1.33257
0.12642	1.37087	0.50731	1.37087		0.17101	1.37087		0.96707	1.34285
0.14154	1.38138	0.52437	1.38138		0.17207	1.38138		0.9676	1.35323
0.12993	1.39217	0.52285	1.39217		0.18063	1.39217		0.96814	1.36372
0.13481	1.40285	0.5162	1.40285		0.17734	1.40285		0.96866	1.37429
0.13598	1.41375	0.51288	1.41375		0.17995	1.41375		0.96918	1.38478
0.14523	1.42474	0.5149	1.42474		0.17003	1.42474		0.96971	1.39553
0.14362	1.43572	0.50818	1.43572		0.18588	1.43572		0.97024	1.40652
0.14592	1.44678	0.51704	1.44678		0.18553	1.44678		0.97075	1.41731
0.15918	1.45797	0.52267	1.45797		0.18346	1.45797		0.97127	1.42827
0.15544	1.46932	0.51988	1.46932		0.18142	1.46932		0.97179	1.43942
0.16059	1.48072	0.52307	1.48072		0.17964	1.48072		0.97231	1.45057
0.15393	1.49211	0.52351	1.49211		0.18611	1.49211		0.97281	1.46167
0.15129	1.50368	0.5183	1.50368		0.18531	1.50368		0.97332	1.47289
0.13869	1.51531	0.50874	1.51531		0.18374	1.51531		0.97383	1.4844
0.14235	1.52707	0.5233	1.52707		0.17418	1.52707		0.97434	1.49588
0.14498	1.53901	0.52551	1.53901		0.17831	1.53901		0.97485	1.5075
0.14097	1.55108	0.52145	1.55108		0.18116	1.55108		0.97536	1.51938
0.1527	1.56295	0.52503	1.56295		0.17358	1.56295		0.97586	1.53107
0.14188	1.57495	0.51233	1.57495		0.18045	1.57495		0.97636	1.54291
0.13061	1.58725	0.52492	1.58725		0.18293	1.58725		0.97685	1.55481
0.13693	1.5997	0.51386	1.5997		0.17422	1.5997		0.97735	1.56685
0.14004	1.61195	0.52552	1.61195		0.1837	1.61195		0.97785	1.57913
0.151	1.62446	0.52993	1.62446		0.17844	1.62446		0.97834	1.59127
0.12443	1.63698	0.53107	1.63698		0.17332	1.63698		0.97884	1.604
0.12428	1.64971	0.52991	1.64971		0.186	1.64971		0.97933	1.61638
0.1456	1.66264	0.52797	1.66264		0.16933	1.66264		0.9798	1.62847
0.14603	1.67534	0.53277	1.67534		0.17258	1.67534		0.98029	1.64112
0.15036	1.68851	0.5287	1.68851		0.16939	1.68851		0.98078	1.65391
0.13758	1.70155	0.53233	1.70155		0.18217	1.70155		0.98126	1.66672
0.14369	1.71466	0.52784	1.71466		0.1937	1.71466		0.98174	1.67966
0.15025	1.72807	0.53489	1.72807		0.18597	1.72807		0.98222	1.69277
0.1329	1.74144	0.5293	1.74144		0.17693	1.74144		0.9827	1.70588
0.14026	1.75491	0.51945	1.75491		0.19609	1.75491		0.98317	1.71903
0.15174	1.76849	0.53432	1.76849		0.18522	1.76849		0.98365	1.73242
0.1635	1.78223	0.53701	1.78223		0.18824	1.78223		0.98412	1.74586
0.12527	1.79615	0.53012	1.79615		0.17587	1.79615		0.98458	1.75925
0.13188	1.81004	0.52468	1.81004		0.17119	1.81004		0.98506	1.773
0.14557	1.82406	0.53121	1.82406		0.17859	1.82406		0.98553	1.78696
0.13521	1.83821	0.53308	1.83821		0.19197	1.83821		0.986	1.8008
0.14327	1.85248	0.53767	1.85248		0.19492	1.85248		0.98645	1.8146
0.14658	1.86689	0.53252	1.86689		0.21327	1.86689		0.98691	1.82862
0.16653	1.8814	0.53137	1.8814		0.18322	1.8814		0.98739	1.84316
0.14933	1.89612	0.53188	1.89612		0.19569	1.89612		0.98784	1.85744
0.14879	1.91085	0.53389	1.91085		0.17892	1.91085		0.9883	1.87178
0.16146	1.92554	0.53362	1.92554		0.19769	1.92554		0.98875	1.88626
0.16196	1.94044	0.54051	1.94044		0.16868	1.94044		0.98921	1.90085
0.16672	1.95559	0.53712	1.95559		0.19922	1.95559		0.98966	1.91569
0.15862	1.97089	0.53358	1.97089		0.18407	1.97089		0.99011	1.93057
0.1517	1.98621	0.53511	1.98621		0.18237	1.98621		0.99056	1.94559
0.15558	2.00156	0.52966	2.00156		0.17959	2.00156		0.99101	1.96072
0.16071	2.01733	0.54119	2.01733		0.19912	2.01733		0.99145	1.97586
0.16859	2.03285	0.53569	2.03285		0.20033	2.03285		0.9919	1.9912
0.16246	2.04867	0.53258	2.04867		0.19671	2.04867		0.99234	2.00666
0.1674	2.06466	0.53959	2.06466		0.18699	2.06466		0.99279	2.02235
0.16223	2.08058	0.53715	2.08058		0.18901	2.08058		0.99323	2.03822
0.15161	2.09687	0.53154	2.09687		0.17593	2.09687		0.99367	2.05395
0.15322	2.11317	0.54175	2.11317		0.17872	2.11317		0.99411	2.06997
0.15413	2.12954	0.53492	2.12954		0.17077	2.12954		0.99454	2.08598
0.13895	2.14604	0.53385	2.14604		0.18117	2.14604		0.99497	2.10214
0.1328	2.16276	0.53927	2.16276		0.18265	2.16276		0.99541	2.11861
0.14481	2.17997	0.53322	2.17997		0.19722	2.17997		0.99584	2.13506
0.14265	2.19672	0.52918	2.19672		0.21553	2.19672		0.99627	2.15159
0.14116	2.21359	0.53408	2.21359		0.19659	2.21359		0.99669	2.16831
0.14735	2.23083	0.53486	2.23083		0.21616	2.23083		0.99712	2.18518
0.15262	2.24819	0.53365	2.24819		0.20104	2.24819		0.99755	2.20216
0.13755	2.26589	0.53362	2.26589		0.23097	2.26589		0.99797	2.21938
0.14637	2.28367	0.53593	2.28367		0.20228	2.28367		0.9984	2.23671
0.14704	2.30141	0.53499	2.30141		0.19924	2.30141		0.99882	2.25406
0.15274	2.31911	0.53665	2.31911		0.18513	2.31911		0.99924	2.27159
0.14961	2.33707	0.52709	2.33707		0.20214	2.33707		0.99966	2.28952
0.13869	2.35509	0.53315	2.35509		0.22309	2.35509		1.00007	2.30705
0.14903	2.3735	0.52738	2.3735		0.23089	2.3735		1.00048	2.325
0.13515	2.39227	0.53613	2.39227		0.20221	2.39227		1.0009	2.34311
0.14481	2.41107	0.53536	2.41107		0.22188	2.41107		1.00131	2.36127
0.15202	2.42948	0.52391	2.42948		0.23927	2.42948		1.00172	2.37981
0.14725	2.44846	0.53329	2.44846		0.22252	2.44846		1.00213	2.39822
0.12369	2.46754	0.5305	2.46754		0.20957	2.46754		1.00254	2.41685
0.13402	2.4867	0.53558	2.4867		0.2078	2.4867		1.00294	2.43565
0.15489	2.50627	0.53395	2.50627		0.2053	2.50627		1.00335	2.45468
0.13848	2.52515	0.51871	2.52515		0.19635	2.52515		1.00377	2.47435
0.14817	2.54508	0.53214	2.54508		0.20305	2.54508		1.00416	2.49325
0.1219	2.56524	0.53695	2.56524		0.20071	2.56524		1.00456	2.51257
0.13206	2.58513	0.53179	2.58513		0.21398	2.58513		1.00496	2.53218
0.12483	2.60517	0.53845	2.60517		0.18866	2.60517		1.00536	2.55172
0.1299	2.62543	0.52905	2.62543		0.19639	2.62543		1.00576	2.57197
0.13916	2.64605	0.52016	2.64605		0.19826	2.64605		1.00616	2.59211
0.13418	2.66671	0.52782	2.66671		0.22045	2.66671		1.00655	2.61211
0.1228	2.68731	0.53093	2.68731		0.21311	2.68731		1.00694	2.6322
0.12923	2.70841	0.53288	2.70841		0.22076	2.70841		1.00733	2.65268
0.13454	2.72943	0.53771	2.72943		0.22144	2.72943		1.00772	2.67336
0.1412	2.75062	0.5328	2.75062		0.19341	2.75062		1.00811	2.69422
0.15254	2.77212	0.53981	2.77212		0.19763	2.77212		1.0085	2.7154
0.14762	2.79393	0.52907	2.79393		0.20107	2.79393		1.00889	2.7367
0.14771	2.81576	0.53337	2.81576		0.22552	2.81576		1.00927	2.75767
0.14787	2.83759	0.53207	2.83759		0.24807	2.83759		1.00965	2.7793
0.1538	2.85959	0.52393	2.85959		0.22846	2.85959		1.01004	2.80092
0.14602	2.88188	0.52545	2.88188		0.2228	2.88188		1.01042	2.82274
0.12772	2.9045	0.51867	2.9045		0.2071	2.9045		1.0108	2.84483
0.13941	2.92708	0.51716	2.92708		0.20505	2.92708		1.01118	2.86682
0.14007	2.94986	0.51924	2.94986		0.20609	2.94986		1.01156	2.88949
0.13448	2.97291	0.52304	2.97291		0.19579	2.97291		1.01193	2.91192
0.13174	2.99613	0.52933	2.99613		0.22211	2.99613		1.0123	2.93438
0.13061	3.01928	0.53232	3.01928		0.22579	3.01928		1.01268	2.9573
0.13251	3.04309	0.53312	3.04309		0.20827	3.04309		1.01305	2.98047
0.13167	3.06679	0.53038	3.06679		0.20147	3.06679		1.01342	3.00365
0.13604	3.09048	0.53428	3.09048		0.23942	3.09048		1.01379	3.02702
0.14106	3.11464	0.5278	3.11464		0.2158	3.11464		1.01416	3.05072
0.13936	3.13973	0.52756	3.13973		0.21012	3.13973		1.01453	3.07473
0.1417	3.1637	0.53845	3.1637		0.21256	3.1637		1.0149	3.0986
0.13013	3.18805	0.52558	3.18805		0.20137	3.18805		1.01527	3.1228
0.13761	3.21307	0.52591	3.21307		0.19883	3.21307		1.01563	3.14716
0.13317	3.23826	0.528	3.23826		0.20452	3.23826		1.01599	3.17166
0.12788	3.26346	0.52337	3.26346		0.20921	3.26346		1.01635	3.19641
0.14332	3.28877	0.5257	3.28877		0.21866	3.28877		1.01671	3.22122
0.13681	3.31467	0.53407	3.31467		0.21087	3.31467		1.01707	3.24631
0.13927	3.34086	0.52311	3.34086		0.20174	3.34086		1.01743	3.27179
0.13689	3.3664	0.53431	3.3664		0.22295	3.3664		1.01779	3.29753
0.13655	3.39285	0.52302	3.39285		0.22392	3.39285		1.01815	3.32319
0.12998	3.41936	0.53208	3.41936		0.22086	3.41936		1.0185	3.34902
0.12371	3.4459	0.52026	3.4459		0.22113	3.4459		1.01886	3.37521
0.11889	3.47268	0.52296	3.47268		0.21656	3.47268		1.01921	3.40152
0.12413	3.50003	0.52197	3.50003		0.20756	3.50003		1.01956	3.42785
0.11932	3.52737	0.52536	3.52737		0.212	3.52737		1.01991	3.45482
0.12958	3.55491	0.52464	3.55491		0.20535	3.55491		1.02026	3.48167
0.1341	3.58255	0.53029	3.58255		0.23079	3.58255		1.02061	3.50898
0.12312	3.61032	0.53054	3.61032		0.23262	3.61032		1.02096	3.53648
0.11714	3.63875	0.52956	3.63875		0.21446	3.63875		1.0213	3.56378
0.1302	3.66695	0.51673	3.66695		0.19252	3.66695		1.02164	3.59156
0.129	3.6959	0.52973	3.6959		0.22061	3.6959		1.02199	3.61962
0.12366	3.72505	0.523	3.72505		0.22739	3.72505		1.02233	3.64803
0.11989	3.75353	0.51828	3.75353		0.2119	3.75353		1.02267	3.67664
0.1191	3.78302	0.52529	3.78302		0.20023	3.78302		1.02301	3.70524
0.12545	3.81263	0.5287	3.81263		0.21125	3.81263		1.02335	3.73428
0.11818	3.8423	0.52404	3.8423		0.21823	3.8423		1.02369	3.76324
0.1135	3.87215	0.5272	3.87215		0.22419	3.87215		1.02403	3.79268
0.12256	3.90239	0.52239	3.90239		0.20899	3.90239		1.02437	3.82264
0.12198	3.93304	0.52424	3.93304		0.21188	3.93304		1.0247	3.85245
0.11168	3.96367	0.5154	3.96367		0.20537	3.96367		1.02503	3.88181
0.11105	3.99454	0.51119	3.99454		0.20077	3.99454		1.02536	3.91218
0.11819	4.02579	0.52358	4.02579		0.20272	4.02579		1.0257	3.94301
0.11536	4.05722	0.51364	4.05722		0.21248	4.05722		1.02603	3.97383
0.1157	4.08889	0.51704	4.08889		0.22299	4.08889		1.02636	4.00514
0.13018	4.12111	0.52407	4.12111		0.22419	4.12111		1.02669	4.03665
0.12635	4.15349	0.5213	4.15349		0.22362	4.15349		1.02702	4.06794
0.11955	4.18571	0.51632	4.18571		0.25003	4.18571		1.02734	4.0995
0.12074	4.21821	0.51659	4.21821		0.21929	4.21821		1.02767	4.13179
0.11187	4.25136	0.52784	4.25136		0.23935	4.25136		1.028	4.16381
0.11427	4.28467	0.5201	4.28467		0.22428	4.28467		1.02832	4.19587
0.11165	4.31817	0.51859	4.31817		0.25116	4.31817		1.02864	4.22842
0.11549	4.35198	0.51784	4.35198		0.25417	4.35198		1.02896	4.2615
0.11661	4.38562	0.51926	4.38562		0.2636	4.38562		1.02928	4.29494
0.11897	4.42009	0.51832	4.42009		0.26067	4.42009		1.02961	4.32898
0.11497	4.45459	0.51842	4.45459		0.28464	4.45459		1.02993	4.36284
0.11632	4.48934	0.51796	4.48934		0.27238	4.48934		1.03025	4.39686
0.12834	4.52505	0.50973	4.52505		0.26505	4.52505		1.03056	4.43135
0.12752	4.55982	0.51741	4.55982		0.27616	4.55982		1.03088	4.46633
0.12123	4.59549	0.51245	4.59549		0.27849	4.59549		1.03119	4.50029
0.13025	4.63157	0.51857	4.63157		0.26832	4.63157		1.03151	4.53593
0.12799	4.6677	0.51716	4.6677		0.25219	4.6677		1.03183	4.57177
0.11924	4.70399	0.51938	4.70399		0.24962	4.70399		1.03214	4.60723
0.13104	4.7407	0.51588	4.7407		0.27682	4.7407		1.03246	4.64424
0.12611	4.77806	0.52374	4.77806		0.36001	4.77806		1.03276	4.67978
0.13887	4.81558	0.51986	4.81558		0.47976	4.81558		1.03307	4.71601
0.1306	4.85299	0.51308	4.85299		0.79778	4.85299		1.03338	4.75293
0.13131	4.89078	0.51966	4.89078		0.73087	4.89078		1.03369	4.79009
0.13535	4.9294	0.5143	4.9294		0.68027	4.9294		1.034	4.82762
0.13374	4.96791	0.51718	4.96791		0.70887	4.96791		1.03431	4.86568
0.14274	5.00648	0.50945	5.00648		0.70976	5.00648		1.03461	4.90388
0.14234	5.04563	0.49954	5.04563		0.74325	5.04563		1.03492	4.94204
0.14874	5.0856	0.51259	5.0856		0.75539	5.0856		1.03522	4.98031
0.14105	5.12497	0.51539	5.12497		0.73709	5.12497		1.03553	5.01958
0.14933	5.16498	0.5277	5.16498		0.73399	5.16498		1.03583	5.05885
0.14856	5.2056	0.52208	5.2056		0.70068	5.2056		1.03613	5.09837
0.14617	5.24616	0.52451	5.24616		0.6911	5.24616		1.03643	5.13819
0.14805	5.28725	0.51786	5.28725		0.77498	5.28725		1.03673	5.17812
0.14607	5.32844	0.52997	5.32844		0.7215	5.32844		1.03703	5.21914
0.14909	5.37004	0.53201	5.37004		0.72431	5.37004		1.03733	5.25991
0.14955	5.41208	0.5286	5.41208		0.7384	5.41208		1.03763	5.30071
0.15238	5.45433	0.53436	5.45433		0.7467	5.45433		1.03792	5.34201
0.15684	5.49694	0.52427	5.49694		0.77593	5.49694		1.03822	5.38406
0.15258	5.54036	0.52683	5.54036		0.73011	5.54036		1.03852	5.42617
0.15527	5.58396	0.52748	5.58396		0.74473	5.58396		1.03881	5.46851
0.16594	5.62744	0.52184	5.62744		0.78578	5.62744		1.0391	5.51094
0.15818	5.67133	0.53069	5.67133		0.75784	5.67133		1.03939	5.55361
0.14665	5.71546	0.52206	5.71546		0.75299	5.71546		1.03969	5.59762
0.15521	5.76007	0.51822	5.76007		0.76829	5.76007		1.03998	5.64218
0.14143	5.8053	0.5246	5.8053		0.7655	5.8053		1.04027	5.68626
0.15694	5.85102	0.51471	5.85102		0.73842	5.85102		1.04056	5.73044
0.15672	5.89643	0.52298	5.89643		0.75732	5.89643		1.04085	5.77563
0.15606	5.94295	0.5182	5.94295		0.75132	5.94295		1.04114	5.82022
0.15346	5.98937	0.52223	5.98937		0.74218	5.98937		1.04143	5.86566
0.14453	6.03591	0.50897	6.03591		0.7666	6.03591		1.04172	5.91199
0.14038	6.08361	0.51333	6.08361		0.74316	6.08361		1.04201	5.95869
0.14614	6.1314	0.5176	6.1314		0.79287	6.1314		1.04229	6.00509
0.15383	6.17916	0.51363	6.17916		0.78642	6.17916		1.04257	6.05198
0.14874	6.22743	0.51637	6.22743		0.76104	6.22743		1.04286	6.09913
0.14645	6.27624	0.51885	6.27624		0.79768	6.27624		1.04314	6.14679
0.14101	6.32493	0.51689	6.32493		0.76669	6.32493		1.04342	6.19506
0.13433	6.37474	0.51945	6.37474		0.7686	6.37474		1.04371	6.24377
0.14788	6.42474	0.52565	6.42474		0.75517	6.42474		1.04399	6.29214
0.14436	6.47534	0.52535	6.47534		0.78954	6.47534		1.04427	6.34142
0.14343	6.52655	0.52721	6.52655		0.78686	6.52655		1.04455	6.39124
0.14403	6.57666	0.51402	6.57666		0.79138	6.57666		1.04483	6.44116
0.15385	6.6278	0.52695	6.6278		0.76158	6.6278		1.04511	6.49132
0.14954	6.67983	0.52824	6.67983		0.79486	6.67983		1.04539	6.54247
0.15648	6.73233	0.51842	6.73233		0.70673	6.73233		1.04566	6.59379
0.15086	6.78496	0.52972	6.78496		0.72478	6.78496		1.04594	6.64518
0.13909	6.8382	0.52725	6.8382		0.77132	6.8382		1.04621	6.69684
0.15744	6.89147	0.53046	6.89147		0.76317	6.89147		1.04649	6.74889
0.14254	6.94522	0.51724	6.94522		0.71189	6.94522		1.04677	6.8022
0.15235	6.99962	0.5229	6.99962		0.75605	6.99962		1.04704	6.85603
0.15171	7.05453	0.5275	7.05453		0.73302	7.05453		1.04732	6.9101
0.14667	7.10964	0.52416	7.10964		0.75416	7.10964		1.04759	6.96435
0.1478	7.16563	0.5192	7.16563		0.71916	7.16563		1.04786	7.01742
0.14785	7.22198	0.52615	7.22198		0.72971	7.22198		1.04813	7.07236
0.14737	7.2784	0.53709	7.2784		0.72718	7.2784		1.04841	7.12805
0.15212	7.33498	0.53191	7.33498		0.7391	7.33498		1.04868	7.18383
0.16419	7.39317	0.53057	7.39317		0.74185	7.39317		1.04895	7.24012
0.15449	7.45104	0.53412	7.45104		0.78359	7.45104		1.04922	7.29711
0.1615	7.50892	0.5448	7.50892		0.79827	7.50892		1.04949	7.35402
0.16883	7.56769	0.53445	7.56769		0.75903	7.56769		1.04976	7.41165
0.16264	7.62827	0.53957	7.62827		0.82793	7.62827		1.05003	7.47024
0.16084	7.68703	0.53893	7.68703		0.82124	7.68703		1.05029	7.52799
0.17005	7.74706	0.53907	7.74706		0.82768	7.74706		1.05056	7.58782
0.16557	7.80757	0.54418	7.80757		0.79839	7.80757		1.05083	7.64732
0.16379	7.86723	0.53753	7.86723		0.81218	7.86723		1.05109	7.70669
0.17239	7.93022	0.53561	7.93022		0.80994	7.93022		1.05136	7.76696
0.16868	7.99237	0.53359	7.99237		0.82604	7.99237		1.05162	7.82794
0.16076	8.05475	0.53084	8.05475		0.80429	8.05475		1.05189	7.88884
0.15149	8.11755	0.52999	8.11755		0.80194	8.11755		1.05215	7.9505
0.16632	8.18046	0.54092	8.18046		0.81569	8.18046		1.05242	8.01319
0.1686	8.24557	0.53348	8.24557		0.82166	8.24557		1.05268	8.07648
0.17205	8.31041	0.53343	8.31041		0.81078	8.31041		1.05294	8.13893
0.15789	8.37529	0.52942	8.37529		0.85417	8.37529		1.0532	8.2016
0.16628	8.44065	0.5265	8.44065		0.8369	8.44065		1.05346	8.26582
0.16243	8.50673	0.53623	8.50673		0.8349	8.50673		1.05373	8.33162
0.16087	8.57357	0.52809	8.57357		0.85161	8.57357		1.05399	8.39761
0.16169	8.64081	0.5284	8.64081		0.85775	8.64081		1.05425	8.46317
0.16211	8.70861	0.53546	8.70861		0.85462	8.70861		1.05451	8.52985
0.16834	8.77706	0.54581	8.77706		0.85895	8.77706		1.05477	8.59655
0.16352	8.84587	0.53953	8.84587		0.84091	8.84587		1.05502	8.66291
0.16401	8.91461	0.53425	8.91461		0.84141	8.91461		1.05528	8.73078
0.16915	8.98456	0.54389	8.98456		0.85512	8.98456		1.05554	8.80006
0.1706	9.05536	0.53628	9.05536		0.8613	9.05536		1.05581	8.8698
0.16256	9.12623	0.53721	9.12623		0.8353	9.12623		1.05606	8.93923
0.17939	9.19719	0.5416	9.19719		0.8609	9.19719		1.05632	9.00832
0.16631	9.27024	0.53466	9.27024		0.85048	9.27024		1.05657	9.07864
0.17294	9.34308	0.54605	9.34308		0.8355	9.34308		1.05683	9.14985
0.16921	9.4158	0.53716	9.4158		0.84479	9.4158		1.05708	9.22126
0.16562	9.49001	0.5362	9.49001		0.82009	9.49001		1.05734	9.2932
0.16364	9.56388	0.54939	9.56388		0.84917	9.56388		1.05759	9.36632
0.17168	9.63858	0.53901	9.63858		0.83899	9.63858		1.05785	9.44002
0.16125	9.71411	0.54085	9.71411		0.84553	9.71411		1.0581	9.51358
0.1715	9.79021	0.54464	9.79021		0.82278	9.79021		1.05836	9.58788
0.16616	9.86654	0.53531	9.86654		0.83811	9.86654		1.05861	9.66307
0.15797	9.94262	0.53419	9.94262		0.83742	9.94262		1.05886	9.73866
0.16811	10.0212	0.56116	10.0212		0.84716	10.0212		1.05912	9.81559
0.16442	10.1006	0.54428	10.1006		0.83996	10.1006		1.05937	9.89254
0.17079	10.1796	0.54695	10.1796		0.8495	10.1796		1.05962	9.97004
0.17812	10.2597	0.55821	10.2597		0.81884	10.2597		1.05988	10.0482
0.16802	10.3395	0.54784	10.3395		0.82301	10.3395		1.06013	10.1262
0.16646	10.4206	0.55067	10.4206		0.84538	10.4206		1.06038	10.206
0.50291	10.5024	0.53226	10.5024		0.85256	10.5024		1.06063	10.2863
0.65245	10.5846	0.53653	10.5846		0.83049	10.5846		1.06088	10.3666
0.66044	10.6715	0.54986	10.6715		0.84078	10.6715		1.06113	10.4474
0.63701	10.7514	0.55098	10.7514		0.82339	10.7514		1.06138	10.5297
0.66157	10.834	0.57239	10.834		0.82679	10.834		1.06163	10.6118
0.65512	10.9205	0.56546	10.9205		0.82738	10.9205		1.06188	10.6951
0.66493	11.0063	0.58766	11.0063		0.83699	11.0063		1.06213	10.7795
0.67294	11.0905	0.55635	11.0905		0.83336	11.0905		1.06238	10.8643
0.6704	11.1779	0.57525	11.1779		0.86029	11.1779		1.06263	10.9483
0.6824	11.2671	0.55997	11.2671		0.82781	11.2671		1.06288	11.0352
0.70536	11.3562	0.57907	11.3562		0.83558	11.3562		1.06313	11.1216
0.74104	11.4438	0.57049	11.4438		0.82024	11.4438		1.06337	11.208
0.73301	11.5344	0.57195	11.5344		0.83311	11.5344		1.06363	11.2975
0.74467	11.6249	0.5751	11.6249		0.83484	11.6249		1.06387	11.385
0.75698	11.7154	0.58224	11.7154		0.83447	11.7154		1.06412	11.4738
0.76892	11.8069	0.58838	11.8069		0.82943	11.8069		1.06437	11.5637
0.76142	11.8998	0.57055	11.8998		0.83539	11.8998		1.06461	11.6542
0.76196	11.9928	0.58511	11.9928		0.8398	11.9928		1.06486	11.7453
0.76757	12.0861	0.60771	12.0861		0.8211	12.0861		1.06511	11.8378
0.774	12.1806	0.60841	12.1806		0.81379	12.1806		1.06536	11.9306
0.78838	12.2768	0.59162	12.2768		0.84037	12.2768		1.0656	12.024
0.79211	12.3736	0.63079	12.3736		0.83061	12.3736		1.06585	12.1183
0.78292	12.4702	0.61587	12.4702		0.83726	12.4702		1.06609	12.2128
0.79688	12.5677	0.6202	12.5677		0.82852	12.5677		1.06634	12.3086
0.82852	12.6663	0.63029	12.6663		0.81953	12.6663		1.06659	12.405
0.81866	12.7657	0.62709	12.7657		0.817	12.7657		1.06683	12.5022
0.84502	12.8658	0.63212	12.8658		0.83577	12.8658		1.06708	12.6001
0.85375	12.9661	0.64115	12.9661		0.82193	12.9661		1.06732	12.6972
0.84293	13.068	0.63755	13.068		0.80819	13.068		1.06757	12.7985
0.85543	13.1711	0.63249	13.1711		0.83548	13.1711		1.06782	12.8994
0.86708	13.2737	0.62553	13.2737		0.82293	13.2737		1.06806	13.0003
0.87956	13.3804	0.64213	13.3804		0.82196	13.3804		1.06831	13.1035
0.87579	13.4844	0.67136	13.4844		0.83186	13.4844		1.06855	13.2036
0.91746	13.5885	0.68101	13.5885		0.83762	13.5885		1.0688	13.3074
0.91262	13.6952	0.67896	13.6952		0.82689	13.6952		1.06904	13.4126
0.91021	13.8045	0.68035	13.8045		0.84371	13.8045		1.06929	13.518
0.92444	13.9112	0.70026	13.9112		0.82975	13.9112		1.06953	13.6237
0.91426	14.0189	0.67998	14.0189		0.82646	14.0189		1.06979	13.7341
0.94772	14.129	0.6734	14.129		0.83526	14.129		1.07003	13.8409
0.94146	14.2411	0.67149	14.2411		0.82862	14.2411		1.07027	13.9474
0.96758	14.3519	0.68194	14.3519		0.8375	14.3519		1.07051	14.0565
0.96893	14.4648	0.71688	14.4648		0.84125	14.4648		1.07076	14.167
0.96889	14.5781	0.69741	14.5781		0.85006	14.5781		1.071	14.2773
0.97002	14.6923	0.72462	14.6923		0.85019	14.6923		1.07125	14.3894
0.95082	14.8081	0.70969	14.8081		0.84652	14.8081		1.0715	14.5028
0.96648	14.9233	0.72908	14.9233		0.85759	14.9233		1.07174	14.6163
0.95995	15.0414	0.72745	15.0414		0.85846	15.0414		1.07198	14.7302
0.97546	15.1593	0.72642	15.1593		0.85704	15.1593		1.07223	14.8456
0.96415	15.2771	0.74989	15.2771		0.86789	15.2771		1.07247	14.962
0.97782	15.3971	0.75711	15.3971		0.87649	15.3971		1.07272	15.0793
0.95842	15.5176	0.7798	15.5176		0.86186	15.5176		1.07296	15.1974
0.97245	15.6406	0.76865	15.6406		0.85603	15.6406		1.07321	15.3167
0.98143	15.7636	0.76977	15.7636		0.85663	15.7636		1.07346	15.4383
0.98292	15.8863	0.78024	15.8863		0.84925	15.8863		1.0737	15.5598
0.97254	16.011	0.76737	16.011		0.86351	16.011		1.07395	15.6807
0.98196	16.1358	0.77427	16.1358		0.8512	16.1358		1.07419	15.8028
0.96839	16.2626	0.77111	16.2626		0.85801	16.2626		1.07444	15.9272
0.97475	16.3904	0.79268	16.3904		0.85995	16.3904		1.07468	16.0505
0.99051	16.5187	0.7859	16.5187		0.87791	16.5187		1.07493	16.1758
0.99095	16.6493	0.77418	16.6493		0.87937	16.6493		1.07518	16.3045
0.98992	16.7787	0.80163	16.7787		0.88566	16.7787		1.07542	16.4335
0.98457	16.9099	0.81528	16.9099		0.87649	16.9099		1.07567	16.5615
0.9839	17.0432	0.81553	17.0432		0.86284	17.0432		1.07591	16.6897
0.99594	17.1777	0.81665	17.1777		0.88097	17.1777		1.07616	16.8205
0.98913	17.3118	0.80034	17.3118		0.86638	17.3118		1.07641	16.9547
0.99922	17.4469	0.82879	17.4469		0.89513	17.4469		1.07666	17.0888
0.99493	17.5841	0.81592	17.5841		0.88092	17.5841		1.07691	17.2217
0.98745	17.7224	0.83153	17.7224		0.88967	17.7224		1.07715	17.3559
0.99308	17.8605	0.81294	17.8605		0.89533	17.8605		1.0774	17.4919
0.99363	18.0014	0.82777	18.0014		0.88428	18.0014		1.07765	17.6296
0.98466	18.1419	0.8176	18.1419		0.89191	18.1419		1.0779	17.7688
1.00979	18.2842	0.82072	18.2842		0.88801	18.2842		1.07815	17.9083
0.99409	18.4284	0.83846	18.4284		0.89492	18.4284		1.07839	18.0478
1.00233	18.5718	0.83301	18.5718		0.89099	18.5718		1.07864	18.1883
1.02911	18.7175	0.83068	18.7175		0.88225	18.7175		1.07889	18.331
1.02026	18.8641	0.82852	18.8641		0.8934	18.8641		1.07914	18.4757
1.02561	19.013	0.84201	19.013		0.89416	19.013		1.07939	18.6203
1.00934	19.1638	0.8361	19.1638		0.87832	19.1638		1.07964	18.765
1.01665	19.3127	0.84098	19.3127		0.89627	19.3127		1.07989	18.9115
1.02459	19.4645	0.8325	19.4645		0.89159	19.4645		1.08014	19.0628
1.01519	19.6161	0.84296	19.6161		0.89413	19.6161		1.08039	19.2111
1.01715	19.7708	0.83423	19.7708		0.88186	19.7708		1.08064	19.3621
1.01666	19.929	0.83844	19.929		0.89212	19.929		1.08089	19.5134
1.01639	20.081	0.82726	20.081		0.86964	20.081		1.08114	19.6645
1.02219	20.2428	0.84565	20.2428		0.86343	20.2428		1.0814	19.8205
1.04234	20.4003	0.85029	20.4003		0.87153	20.4003		1.08165	19.9768
1.03974	20.5566	0.83838	20.5566		0.86769	20.5566		1.0819	20.1333
1.03402	20.7187	0.84264	20.7187		0.87247	20.7187		1.08215	20.2903
1.03038	20.8831	0.84922	20.8831		0.85581	20.8831		1.08241	20.4488
1.03359	21.0435	0.84684	21.0435		0.86513	21.0435		1.08266	20.6114
1.03859	21.2077	0.84726	21.2077		0.87772	21.2077		1.08292	20.773
1.03367	21.3764	0.84359	21.3764		0.87911	21.3764		1.08317	20.9359
1.02316	21.545	0.84079	21.545		0.87738	21.545		1.08343	21.1001
1.02332	21.7132	0.84807	21.7132		0.87706	21.7132		1.08368	21.2649
1.02599	21.8856	0.8404	21.8856		0.87878	21.8856		1.08394	21.4326
1.0233	22.057	0.84244	22.057		0.88666	22.057		1.0842	21.6003
1.026	22.2281	0.84687	22.2281		0.87136	22.2281		1.08446	21.7718
1.01839	22.4078	0.83503	22.4078		0.87602	22.4078		1.08472	21.9444
1.02799	22.5794	0.8367	22.5794		0.87496	22.5794		1.08497	22.1118
1.02134	22.7547	0.84447	22.7547		0.88014	22.7547		1.08523	22.2868
1.02118	22.9332	0.84689	22.9332		0.87289	22.9332		1.08548	22.4607
1.01863	23.1135	0.85348	23.1135		0.87557	23.1135		1.08574	22.6363
1.0182	23.2977	0.84197	23.2977		0.86869	23.2977		1.086	22.8152
1.0189	23.4812	0.84487	23.4812		0.87251	23.4812		1.08627	22.9945
1.02319	23.6615	0.85255	23.6615		0.87602	23.6615		1.08653	23.1749
1.01553	23.8442	0.845	23.8442		0.86873	23.8442		1.08679	23.3554
1.02342	24.0345	0.85536	24.0345		0.87583	24.0345		1.08705	23.538
1.02043	24.2243	0.84003	24.2243		0.86713	24.2243		1.08731	23.7237
1.0219	24.4143	0.85417	24.4143		0.86679	24.4143		1.08757	23.9087
1.02499	24.6069	0.85421	24.6069		0.86651	24.6069		1.08784	24.0984
1.02521	24.8003	0.85083	24.8003		0.86084	24.8003		1.0881	24.2876
1.02564	24.9915	0.84853	24.9915		0.87895	24.9915		1.08837	24.4764
1.01803	25.1905	0.85955	25.1905		0.88581	25.1905		1.08863	24.6679
1.02984	25.3885	0.85496	25.3885		0.87677	25.3885		1.0889	24.8645
1.03	25.5869	0.85022	25.5869		0.87476	25.5869		1.08917	25.0583
1.02815	25.7867	0.85196	25.7867		0.86878	25.7867		1.08943	25.2539
1.02734	25.9879	0.85915	25.9879		0.86623	25.9879		1.0897	25.4524
1.0308	26.1928	0.86409	26.1928		0.88332	26.1928		1.08997	25.6523
1.0293	26.3987	0.87067	26.3987		0.87352	26.3987		1.09024	25.8522
1.02784	26.6058	0.85557	26.6058		0.85711	26.6058		1.09051	26.0556
1.03565	26.8142	0.87136	26.8142		0.90038	26.8142		1.09078	26.2606
1.03266	27.0234	0.86545	27.0234		0.89047	27.0234		1.09105	26.466
1.04003	27.237	0.87125	27.237		0.90102	27.237		1.09132	26.6729
1.03333	27.451	0.86653	27.451		0.88641	27.451		1.09161	26.89
1.03839	27.6653	0.87083	27.6653		0.88921	27.6653		1.09188	27.0981
1.032	27.8811	0.86962	27.8811		0.89983	27.8811		1.09214	27.3058
1.03817	28.0996	0.87692	28.0996		0.90154	28.0996		1.09242	27.521
1.04186	28.3223	0.88516	28.3223		0.8864	28.3223		1.0927	27.7372
1.04133	28.5441	0.89927	28.5441		0.88542	28.5441		1.09297	27.9547
1.04188	28.7673	0.89264	28.7673		0.89804	28.7673		1.09325	28.1732
1.03756	28.9957	0.88946	28.9957		0.87934	28.9957		1.09353	28.3935
1.03452	29.2201	0.89707	29.2201		0.8992	29.2201		1.09381	28.6164
1.03697	29.4499	0.91638	29.4499		0.90621	29.4499		1.09409	28.8421
1.03695	29.6818	0.90424	29.6818		0.91897	29.6818		1.09437	29.068
1.03764	29.9145	0.9512	29.9145		0.91231	29.9145		1.09465	29.2962
1.03779	30.1492	0.9313	30.1492		0.91468	30.1492		1.09493	29.5268
1.03032	30.3843	0.96898	30.3843		0.9028	30.3843		1.09522	29.7587
1.03515	30.6225	0.96536	30.6225		0.91466	30.6225		1.0955	29.9917
1.03049	30.8629	0.97522	30.8629		0.8953	30.8629		1.09578	30.2235
1.04629	31.1054	0.96939	31.1054		0.90764	31.1054		1.09607	30.4615
1.03981	31.3507	0.97809	31.3507		0.91495	31.3507		1.09636	30.7044
1.03897	31.5972	0.97314	31.5972		0.90642	31.5972		1.09665	30.9424
1.03573	31.8455	0.99787	31.8455		0.92468	31.8455		1.09694	31.1865
1.03381	32.0953	0.99639	32.0953		0.91607	32.0953		1.09723	31.4303
1.03744	32.3467	1.00485	32.3467		0.91808	32.3467		1.09752	31.678
1.0345	32.6009	1.00903	32.6009		0.91094	32.6009		1.09781	31.9295
1.02815	32.8548	1.0092	32.8548		0.9093	32.8548		1.0981	32.1758
1.03618	33.1129	1.00034	33.1129		0.92295	33.1129		1.0984	32.4292
1.03954	33.3744	1.00695	33.3744		0.93144	33.3744		1.09869	32.6832
1.041	33.6363	1.0214	33.6363		0.91948	33.6363		1.09899	32.9412
1.04252	33.8975	1.01123	33.8975		0.91932	33.8975		1.09929	33.2049
1.03351	34.1649	1.02383	34.1649		0.91408	34.1649		1.09959	33.4624
1.03816	34.435	1.03183	34.435		0.91266	34.435		1.09988	33.7229
1.04473	34.705	1.04389	34.705		0.93092	34.705		1.10018	33.987
1.03888	34.974	1.05337	34.974		0.9353	34.974		1.10049	34.2535
1.03614	35.2449	1.04972	35.2449		0.93971	35.2449		1.10079	34.5204
1.03866	35.5231	1.05067	35.5231		0.93703	35.5231		1.10109	34.7911
1.04	35.8062	1.04991	35.8062		0.93678	35.8062		1.1014	35.0696
1.04035	36.0898	1.06137	36.0898		0.93231	36.0898		1.10171	35.3447
1.03931	36.3702	1.06461	36.3702		0.93575	36.3702		1.10201	35.6167
1.02993	36.6567	1.05547	36.6567		0.92811	36.6567		1.10232	35.8977
1.03947	36.9429	1.06441	36.9429		0.93315	36.9429		1.10263	36.1795
1.03055	37.2315	1.06173	37.2315		0.93142	37.2315		1.10294	36.4629
1.03858	37.5242	1.06266	37.5242		0.93209	37.5242		1.10325	36.7493
1.03599	37.8173	1.07617	37.8173		0.96381	37.8173		1.10357	37.0388
1.03442	38.1182	1.07261	38.1182		0.97247	38.1182		1.10388	37.3288
1.03782	38.4165	1.07319	38.4165		0.96432	38.4165		1.1042	37.6216
1.04071	38.7151	1.0712	38.7151		0.97285	38.7151		1.10451	37.9169
1.03763	39.02	1.06708	39.02		0.98017	39.02		1.10483	38.2138
1.03481	39.3266	1.07293	39.3266		0.95648	39.3266		1.10515	38.5124
1.04781	39.637	1.07273	39.637		0.97583	39.637		1.10547	38.8162
1.02899	39.9483	1.07064	39.9483		0.95537	39.9483		1.10579	39.1191
1.03952	40.2604	1.07139	40.2604		0.96432	40.2604		1.10612	39.4284
1.04477	40.575	1.07431	40.575		0.97274	40.575		1.10645	39.7401
1.04978	40.8945	1.07506	40.8945		0.96501	40.8945		1.10677	40.0478
1.05142	41.216	1.08049	41.216		0.96232	41.216		1.1071	40.3657
1.04676	41.5389	1.08013	41.5389		0.99716	41.5389		1.10743	40.68
1.04573	41.8642	1.07753	41.8642		0.98764	41.8642		1.10776	40.9987
1.06503	42.1938	1.08293	42.1938		0.9939	42.1938		1.10809	41.321
1.06059	42.5224	1.08517	42.5224		0.98619	42.5224		1.10842	41.6397
1.06538	42.8579	1.08809	42.8579		0.99667	42.8579		1.10876	41.9715
1.05459	43.1948	1.08785	43.1948		1.01461	43.1948		1.1091	42.3004
1.06703	43.5308	1.09254	43.5308		1.01462	43.5308		1.10944	42.633
1.07433	43.8758	1.0901	43.8758		1.01138	43.8758		1.10978	42.9705
1.07431	44.2226	1.08475	44.2226		1.03488	44.2226		1.11012	43.3033
1.07709	44.5632	1.08877	44.5632		1.04653	44.5632		1.11047	43.6469
1.07402	44.9074	1.09304	44.9074		1.05075	44.9074		1.11081	43.9896
1.08203	45.2662	1.08989	45.2662		1.05759	45.2662		1.11115	44.3326
1.0805	45.6216	1.08836	45.6216		1.06709	45.6216		1.1115	44.6797
1.08689	45.981	1.10174	45.981		1.06464	45.981		1.11185	45.0314
1.08103	46.3441	1.09324	46.3441		1.0613	46.3441		1.1122	45.3851
1.07883	46.7081	1.09801	46.7081		1.06637	46.7081		1.11256	45.7398
1.09229	47.0709	1.09597	47.0709		1.06765	47.0709		1.11291	46.0994
1.0929	47.4431	1.10352	47.4431		1.06364	47.4431		1.11327	46.466
1.09447	47.8135	1.096	47.8135		1.06125	47.8135		1.11363	46.8253
1.09664	48.188	1.09734	48.188		1.07932	48.188		1.11399	47.1938
1.1028	48.569	1.09992	48.569		1.06351	48.569		1.11435	47.5637
1.09819	48.9523	1.1016	48.9523		1.06673	48.9523		1.11471	47.9353
1.10481	49.3335	1.11314	49.3335		1.0725	49.3335		1.11508	48.3137
1.10248	49.7231	1.10665	49.7231		1.08258	49.7231		1.11544	48.6914
1.10168	50.1107	1.10601	50.1107		1.07785	50.1107		1.11581	49.07
1.09972	50.4953	1.10599	50.4953		1.09465	50.4953		1.11618	49.4552
1.10122	50.9012	1.10443	50.9012		1.08895	50.9012		1.11656	49.8478
1.10443	51.3017	1.10934	51.3017		1.09065	51.3017		1.11693	50.2417
1.09998	51.7023	1.11088	51.7023		1.10826	51.7023		1.1173	50.6285
1.09502	52.1074	1.11129	52.1074		1.10006	52.1074		1.11768	51.0284
1.10328	52.518	1.11064	52.518		1.09679	52.518		1.11807	51.432
1.10111	52.926	1.10779	52.926		1.09653	52.926		1.11845	51.8329
1.09069	53.3419	1.11614	53.3419		1.0993	53.3419		1.11884	52.2426
1.0968	53.7626	1.1012	53.7626		1.1037	53.7626		1.11922	52.6499
1.09605	54.1868	1.10411	54.1868		1.10633	54.1868		1.11961	53.0681
1.09193	54.6143	1.09979	54.6143		1.10011	54.6143		1.12001	53.4874
1.09598	55.1045	1.10543	55.1045		1.09737	55.1045		1.12039	53.8992
1.1	55.1621	1.1038	55.1621		1.0935	55.1621		1.12079	54.3248
1.09699	55.1819	1.10597	55.1819		1.10069	55.1819		1.12119	54.7521
1.0996	55.2013	1.10233	55.2013		1.09289	55.2013		1.12164	55.2418
1.09524	55.2202	1.10071	55.2202		1.08677	55.2202		1.12187	55.4927
1.09545	55.2388	1.09847	55.2388		1.10177	55.2388		1.12189	55.5128
1.10411	55.2569	1.09611	55.2569		1.1022	55.2569		1.12191	55.5325
1.10487	55.2746	1.09896	55.2746		1.10303	55.2746		1.12193	55.5517
