# Supplementary material for: The shelterin component TRF2 mediates columnar stacking of human telomeric chromatin
Source: EMBO J. 2023 Dec 14;43(1):87–111. doi: 10.1038/s44318-023-00002-3 (PMC10883271; doi:10.1038/s44318-023-00002-3)
Supplement: Supplementary file 8 — Expanded View Figures Source Data [file 44318_2023_2_MOESM8_ESM.zip › EMBOJ-2023-114491_Source data_Expanded View/Figure Expanded View 4/EV4F/Numerical Data_Figure EV4F_601-20 100nM TRF2-DN.xlsx]

## Sheet: Sheet1
curve 1 (bottom)			curve 2 (middle)			curve 3 (top)			DNA WLC	dashed line
Extension, mm	Force, pN		Extension, mm	Force, pN		Extension, mm	Force, pN		Extension, mm	Force, pN
0.30341	0.04034		0.29485	0.10671		0.20137	0.04037		0.31658	0.04035
0.30589	0.04034		0.29982	0.10738		0.19537	0.04037		0.31658	0.04035
0.28829	0.04028		0.30802	0.10808		0.19828	0.04031		0.31599	0.04028
0.29774	0.03996		0.31525	0.10877		0.19079	0.03999		0.31293	0.03997
0.28903	0.0391		0.30653	0.10946		0.19048	0.03914		0.30446	0.03913
0.29011	0.03787		0.29298	0.11017		0.20203	0.0379		0.29144	0.03788
0.29216	0.03642		0.3273	0.11088		0.19223	0.03645		0.27549	0.03643
0.30061	0.03623		0.29222	0.11159		0.19687	0.03625		0.27267	0.03619
0.29808	0.0362		0.30773	0.11231		0.19577	0.03623		0.2724	0.03616
0.30804	0.03618		0.2794	0.11303		0.20115	0.0362		0.27213	0.03614
0.29913	0.03615		0.30915	0.11376		0.19881	0.03618		0.27187	0.03612
0.30684	0.03613		0.3146	0.11449		0.18496	0.03615		0.27162	0.0361
0.30566	0.03611		0.32244	0.11523		0.194	0.03613		0.27137	0.03607
0.28951	0.03608		0.32016	0.11599		0.19206	0.03611		0.27112	0.03605
0.29368	0.03606		0.32141	0.11674		0.19214	0.03608		0.27087	0.03603
0.25196	0.03604		0.29359	0.1175		0.19238	0.03606		0.27063	0.03601
0.21995	0.03602		0.29671	0.11826		0.193	0.03604		0.27039	0.03599
0.22514	0.036		0.3059	0.11904		0.19147	0.03602		0.27016	0.03597
0.26581	0.03598		0.29829	0.11982		0.19247	0.036		0.26993	0.03595
0.26245	0.03596		0.33818	0.12059		0.18654	0.03598		0.2697	0.03593
0.26444	0.03594		0.32837	0.12139		0.19136	0.03596		0.26948	0.03591
0.27227	0.03592		0.33136	0.12219		0.19371	0.03593		0.26926	0.03589
0.28001	0.0359		0.32666	0.123		0.19236	0.03592		0.26904	0.03587
0.28016	0.03588		0.33583	0.12381		0.18866	0.0359		0.26883	0.03586
0.27691	0.03586		0.31605	0.1246		0.19108	0.03588		0.26862	0.03584
0.27681	0.03584		0.32457	0.12544		0.18993	0.03586		0.26842	0.03582
0.25051	0.03582		0.3226	0.12627		0.19401	0.03584		0.26821	0.0358
0.24907	0.0358		0.33731	0.1271		0.19482	0.03582		0.26801	0.03578
0.2275	0.03579		0.32718	0.12793		0.19764	0.0358		0.26782	0.03577
0.24516	0.03577		0.33075	0.12879		0.18629	0.03578		0.26762	0.03575
0.22963	0.03575		0.33172	0.12964		0.18958	0.03577		0.26744	0.03574
0.2331	0.03574		0.31651	0.13048		0.18332	0.03575		0.26725	0.03572
0.2293	0.03572		0.31213	0.13135		0.18697	0.03573		0.26707	0.0357
0.27048	0.0357		0.31811	0.13225		0.18624	0.03572		0.26689	0.03569
0.30835	0.03569		0.33012	0.13312		0.1848	0.0357		0.26671	0.03567
0.23835	0.03567		0.31001	0.13401		0.18184	0.03569		0.26654	0.03566
0.29494	0.03566		0.28054	0.13489		0.18527	0.03567		0.26637	0.03564
0.27639	0.03564		0.28365	0.1358		0.18803	0.03565		0.2662	0.03563
0.28311	0.03563		0.32153	0.13673		0.18681	0.03564		0.26603	0.03562
0.26936	0.03561		0.31756	0.13764		0.19453	0.03563		0.26587	0.0356
0.25934	0.0356		0.31978	0.13856		0.18841	0.03561		0.26572	0.03559
0.26994	0.03558		0.34092	0.13949		0.19438	0.0356		0.26556	0.03558
0.27318	0.03557		0.3323	0.14042		0.18355	0.03558		0.26541	0.03556
0.27411	0.03556		0.3133	0.14137		0.19535	0.03557		0.26526	0.03555
0.28849	0.03554		0.3248	0.14233		0.19242	0.03556		0.26511	0.03554
0.27004	0.03553		0.33432	0.14328		0.18868	0.03554		0.26497	0.03553
0.27404	0.03552		0.32761	0.14425		0.18131	0.03553		0.26483	0.03551
0.2779	0.03551		0.31588	0.14523		0.17973	0.03552		0.26469	0.0355
0.29377	0.0355		0.32151	0.14621		0.18028	0.03551		0.26455	0.03549
0.22449	0.03548		0.31482	0.1472		0.17804	0.03549		0.26442	0.03548
0.21358	0.03547		0.32839	0.1482		0.18264	0.03548		0.26429	0.03547
0.23673	0.03546		0.31627	0.14921		0.18561	0.03547		0.26416	0.03546
0.24748	0.03545		0.3179	0.15023		0.18631	0.03546		0.26403	0.03545
0.25569	0.03544		0.34122	0.15124		0.18535	0.03545		0.26391	0.03544
0.2689	0.03543		0.29818	0.15228		0.18463	0.03544		0.26379	0.03543
0.28243	0.03542		0.32516	0.15332		0.17646	0.03543		0.26367	0.03542
0.25975	0.03541		0.30552	0.15436		0.18585	0.03542		0.26356	0.03541
0.27989	0.0354		0.28645	0.15541		0.1825	0.03541		0.26345	0.0354
0.28254	0.03539		0.32879	0.15648		0.17258	0.0354		0.26334	0.03539
0.2797	0.03538		0.33462	0.15755		0.18071	0.03539		0.26323	0.03538
0.24835	0.03537		0.30804	0.15863		0.18608	0.03538		0.26312	0.03537
0.27583	0.03536		0.33176	0.15971		0.18678	0.03537		0.26302	0.03536
0.21521	0.03535		0.32934	0.16079		0.18608	0.03536		0.26292	0.03535
0.21437	0.03534		0.32794	0.16192		0.18592	0.03535		0.26282	0.03534
0.22795	0.03534		0.32629	0.16303		0.18135	0.03534		0.26273	0.03534
0.23951	0.03533		0.31648	0.16415		0.18311	0.03534		0.26263	0.03533
0.25564	0.03532		0.30683	0.16529		0.18518	0.03533		0.26254	0.03532
0.28183	0.03531		0.3181	0.16642		0.17756	0.03532		0.26245	0.03531
0.26234	0.03531		0.3176	0.16759		0.18239	0.03531		0.26237	0.03531
0.29479	0.0353		0.32877	0.16874		0.1862	0.0353		0.26228	0.0353
0.29568	0.03529		0.31287	0.1699		0.18865	0.0353		0.2622	0.03529
0.29402	0.03528		0.30583	0.17109		0.18793	0.03529		0.26212	0.03528
0.3036	0.03528		0.32089	0.17226		0.19083	0.03528		0.26204	0.03528
0.29984	0.03527		0.32713	0.17346		0.18564	0.03528		0.26196	0.03527
0.27844	0.03526		0.31855	0.17468		0.18731	0.03527		0.26189	0.03527
0.28698	0.03526		0.32315	0.1759		0.18244	0.03526		0.26181	0.03526
0.26844	0.03525		0.32264	0.17711		0.18888	0.03526		0.26174	0.03525
0.29905	0.03525		0.30239	0.17834		0.18218	0.03525		0.26168	0.03525
0.28802	0.03524		0.28533	0.17958		0.18463	0.03525		0.26161	0.03524
0.26695	0.03524		0.27161	0.18086		0.19414	0.03524		0.26154	0.03524
0.28767	0.03523		0.29727	0.18214		0.19137	0.03523		0.26148	0.03523
0.29516	0.03522		0.28696	0.18337		0.1917	0.03523		0.26142	0.03523
0.28808	0.03522		0.29905	0.18463		0.19335	0.03522		0.26136	0.03522
0.27953	0.03521		0.31744	0.18594		0.18471	0.03522		0.2613	0.03522
0.27123	0.03521		0.29503	0.18725		0.19038	0.03521		0.26125	0.03521
0.26049	0.03521		0.29772	0.18856		0.19154	0.03521		0.26119	0.03521
0.27144	0.0352		0.30374	0.18989		0.18777	0.03521		0.26114	0.0352
0.30457	0.0352		0.31023	0.1912		0.19431	0.0352		0.26109	0.0352
0.30578	0.03519		0.27804	0.19256		0.18248	0.0352		0.26104	0.03519
0.29986	0.03519		0.29188	0.19393		0.18847	0.03519		0.26099	0.03519
0.2847	0.03518		0.31955	0.19529		0.19722	0.03519		0.26094	0.03519
0.29322	0.03518		0.3446	0.19667		0.19828	0.03518		0.2609	0.03518
0.28832	0.03518		0.30257	0.19804		0.19745	0.03518		0.26086	0.03518
0.28276	0.03517		0.29209	0.19944		0.19432	0.03518		0.26082	0.03518
0.28065	0.03517		0.30632	0.20085		0.19899	0.03517		0.26078	0.03517
0.27234	0.03517		0.31049	0.20228		0.20221	0.03517		0.26074	0.03517
0.24834	0.03516		0.30964	0.20372		0.19663	0.03517		0.2607	0.03517
0.28191	0.03516		0.33088	0.20515		0.19466	0.03516		0.26066	0.03516
0.26696	0.03516		0.3188	0.20659		0.1998	0.03516		0.26063	0.03516
0.28458	0.03516		0.31581	0.20806		0.19938	0.03516		0.2606	0.03516
0.28629	0.03515		0.31842	0.20956		0.20528	0.03516		0.26056	0.03515
0.29731	0.03515		0.30425	0.21105		0.20006	0.03515		0.26053	0.03515
0.29857	0.03515		0.27346	0.21251		0.20478	0.03515		0.2605	0.03515
0.27946	0.03515		0.30248	0.21402		0.20076	0.03515		0.26048	0.03515
0.28825	0.03514		0.28773	0.21557		0.20396	0.03515		0.26045	0.03514
0.27679	0.03514		0.26528	0.21711		0.20203	0.03514		0.26042	0.03514
0.27996	0.03514		0.29851	0.21864		0.19675	0.03514		0.2604	0.03514
0.25667	0.03514		0.28914	0.22024		0.204	0.03514		0.26038	0.03514
0.27269	0.03514		0.30612	0.22183		0.20343	0.03514		0.26035	0.03514
0.28053	0.03513		0.32437	0.22339		0.20216	0.03514		0.26033	0.03514
0.28769	0.03513		0.282	0.22497		0.20237	0.03514		0.26031	0.03513
0.29237	0.03513		0.30674	0.22657		0.20729	0.03513		0.26029	0.03513
0.2663	0.03513		0.34526	0.2282		0.20538	0.03513		0.26027	0.03513
0.26013	0.03513		0.33209	0.22984		0.20216	0.03513		0.26026	0.03513
0.29028	0.03513		0.31984	0.23148		0.20648	0.03513		0.26024	0.03513
0.27727	0.03513		0.32005	0.23313		0.19726	0.03513		0.26023	0.03513
0.27925	0.03512		0.31479	0.23481		0.19616	0.03513		0.26021	0.03512
0.29378	0.03512		0.30909	0.2365		0.20299	0.03513		0.2602	0.03512
0.27755	0.03512		0.31157	0.23819		0.20567	0.03513		0.26018	0.03512
0.28454	0.03512		0.31553	0.23991		0.20664	0.03512		0.26017	0.03512
0.24535	0.03512		0.30489	0.24163		0.2018	0.03512		0.26016	0.03512
0.23588	0.03512		0.30972	0.24338		0.20643	0.03512		0.26015	0.03512
0.27049	0.03512		0.31192	0.24514		0.20095	0.03512		0.26014	0.03512
0.27513	0.03512		0.30912	0.24691		0.20171	0.03512		0.26013	0.03512
0.28508	0.03512		0.314	0.24867		0.19727	0.03512		0.26012	0.03512
0.30102	0.03512		0.29337	0.25046		0.20315	0.03512		0.26012	0.03512
0.29946	0.03512		0.31038	0.25229		0.19432	0.03512		0.26011	0.03512
0.28075	0.03512		0.30494	0.25412		0.20437	0.03512		0.2601	0.03512
0.30292	0.03512		0.3211	0.25595		0.2036	0.03512		0.2601	0.03512
0.29322	0.03512		0.28404	0.25781		0.19732	0.03512		0.26009	0.03512
0.30396	0.03512		0.3059	0.25966		0.19779	0.03512		0.26009	0.03511
0.29584	0.03512		0.30887	0.26154		0.1919	0.03512		0.26008	0.03511
0.30283	0.03512		0.3291	0.26344		0.18822	0.03512		0.26008	0.03511
0.31059	0.03511		0.32128	0.26535		0.18792	0.03512		0.26008	0.03511
0.3031	0.03511		0.30362	0.26729		0.19243	0.03512		0.26007	0.03511
0.30214	0.03511		0.29338	0.26923		0.18643	0.03512		0.26007	0.03511
0.28054	0.03511		0.28467	0.27118		0.19126	0.03512		0.26007	0.03511
0.30558	0.03511		0.31976	0.27316		0.19366	0.03512		0.26007	0.03511
0.28566	0.03511		0.31545	0.27514		0.19522	0.03512		0.26006	0.03511
0.26337	0.03511		0.30528	0.27715		0.19199	0.03512		0.26006	0.03511
0.30099	0.03511		0.31747	0.27915		0.19064	0.03512		0.26006	0.03511
0.29227	0.03511		0.30435	0.28119		0.19658	0.03512		0.26006	0.03511
0.26138	0.03511		0.31819	0.28325		0.19177	0.03512		0.26006	0.03511
0.25778	0.03511		0.31731	0.2853		0.18689	0.03512		0.26006	0.03511
0.26628	0.03517		0.31593	0.28741		0.18683	0.03517		0.26006	0.03511
0.26976	0.03527		0.31517	0.28953		0.18265	0.03528		0.26006	0.03511
0.26253	0.0354		0.31143	0.29164		0.19303	0.0354		0.26023	0.03513
0.27927	0.03552		0.30067	0.29374		0.19588	0.03552		0.26123	0.03521
0.27608	0.03564		0.29033	0.29586		0.19074	0.03565		0.26266	0.03533
0.26463	0.03576		0.29508	0.29804		0.19753	0.03577		0.26408	0.03545
0.28802	0.03589		0.29275	0.30024		0.1952	0.03589		0.26552	0.03557
0.29741	0.03601		0.31526	0.30244		0.19073	0.03602		0.26696	0.03569
0.32414	0.03614		0.30864	0.30467		0.18491	0.03614		0.26839	0.03582
0.32015	0.03627		0.29154	0.30688		0.19057	0.03627		0.26984	0.03594
0.30666	0.03639		0.31338	0.30917		0.18953	0.0364		0.27129	0.03607
0.29249	0.03652		0.30572	0.31143		0.18679	0.03653		0.27273	0.03619
0.3078	0.03665		0.29395	0.31369		0.19513	0.03666		0.27418	0.03632
0.27604	0.03678		0.31479	0.316		0.18941	0.03679		0.27567	0.03645
0.2616	0.03691		0.29923	0.31834		0.19038	0.03692		0.27711	0.03658
0.2533	0.03705		0.30111	0.32069		0.19702	0.03705		0.27858	0.03671
0.26406	0.03718		0.31081	0.32305		0.20166	0.03719		0.28004	0.03684
0.24467	0.03731		0.30013	0.32543		0.19982	0.03732		0.2815	0.03697
0.25925	0.03745		0.31773	0.32782		0.19987	0.03745		0.28298	0.0371
0.23926	0.03759		0.32651	0.33024		0.20152	0.03759		0.28445	0.03724
0.27749	0.03773		0.29564	0.33267		0.19985	0.03773		0.28595	0.03737
0.28837	0.03786		0.31316	0.33512		0.20974	0.03787		0.28744	0.03751
0.25159	0.038		0.30324	0.33759		0.20422	0.03801		0.28891	0.03765
0.27541	0.03815		0.29375	0.3401		0.20289	0.03815		0.29042	0.03779
0.27347	0.03829		0.29063	0.34259		0.19805	0.03829		0.29191	0.03793
0.3042	0.03843		0.29838	0.34513		0.19784	0.03844		0.29339	0.03806
0.32375	0.03858		0.28199	0.3477		0.1993	0.03858		0.29488	0.03821
0.30954	0.03872		0.30144	0.35029		0.19961	0.03873		0.29641	0.03835
0.31171	0.03887		0.27773	0.35289		0.19279	0.03888		0.29793	0.0385
0.30985	0.03902		0.28037	0.35544		0.19511	0.03902		0.29944	0.03864
0.32087	0.03916		0.28875	0.35806		0.20286	0.03917		0.30095	0.03879
0.28123	0.03931		0.27092	0.36075		0.19706	0.03932		0.30247	0.03893
0.29059	0.03947		0.28883	0.36346		0.20499	0.03947		0.30399	0.03908
0.33194	0.03962		0.29021	0.36614		0.20253	0.03963		0.30553	0.03923
0.32679	0.03978		0.29968	0.36884		0.20843	0.03978		0.30705	0.03938
0.32249	0.03993		0.29686	0.3716		0.20461	0.03994		0.30859	0.03954
0.30973	0.04009		0.29695	0.37439		0.20689	0.0401		0.31012	0.03969
0.32004	0.04024		0.28601	0.37711		0.20749	0.04025		0.31165	0.03984
0.32398	0.0404		0.30658	0.37992		0.20469	0.04041		0.31321	0.04
0.29967	0.04056		0.29223	0.38272		0.20275	0.04057		0.31476	0.04016
0.3116	0.04073		0.3088	0.38557		0.21382	0.04073		0.31631	0.04032
0.30839	0.04089		0.30398	0.38848		0.20615	0.0409		0.31786	0.04048
0.31496	0.04105		0.28825	0.39138		0.21207	0.04106		0.31939	0.04064
0.31103	0.04122		0.29215	0.39435		0.20996	0.04122		0.32095	0.0408
0.32061	0.04139		0.30386	0.39722		0.21103	0.04139		0.32251	0.04096
0.32217	0.04155		0.2905	0.40014		0.20887	0.04156		0.32406	0.04112
0.31056	0.04172		0.27596	0.40319		0.22161	0.04173		0.32561	0.04129
0.3122	0.04189		0.28125	0.40617		0.20386	0.0419		0.3272	0.04146
0.31778	0.04206		0.28275	0.40917		0.20199	0.04207		0.32878	0.04163
0.32586	0.04224		0.29817	0.41223		0.21092	0.04225		0.33035	0.0418
0.28374	0.04242		0.31273	0.41534		0.21155	0.04242		0.33191	0.04197
0.31312	0.04259		0.31559	0.41845		0.21271	0.04259		0.33347	0.04214
0.31662	0.04276		0.29015	0.42156		0.20478	0.04277		0.33505	0.04231
0.30519	0.04294		0.29614	0.42473		0.21221	0.04295		0.33667	0.04249
0.29767	0.04313		0.29636	0.42793		0.21842	0.04313		0.33826	0.04267
0.32131	0.04331		0.29907	0.43112		0.21481	0.04331		0.33984	0.04284
0.315	0.04349		0.27819	0.43432		0.22064	0.0435		0.34144	0.04302
0.30577	0.04368		0.28735	0.43757		0.21106	0.04368		0.34302	0.0432
0.33067	0.04386		0.28605	0.44089		0.21524	0.04387		0.34463	0.04339
0.30297	0.04404		0.29564	0.4442		0.21713	0.04406		0.34623	0.04357
0.31048	0.04423		0.29278	0.44749		0.21726	0.04424		0.34783	0.04376
0.33303	0.04443		0.28952	0.45078		0.21757	0.04443		0.34943	0.04394
0.30655	0.04462		0.27958	0.45421		0.22024	0.04462		0.35103	0.04413
0.30492	0.04481		0.29663	0.45764		0.218	0.04482		0.35269	0.04432
0.31295	0.045		0.29219	0.46109		0.21087	0.04501		0.3543	0.04452
0.31435	0.0452		0.28186	0.46459		0.20918	0.04521		0.35585	0.0447
0.29721	0.0454		0.28267	0.46807		0.20741	0.04541		0.35748	0.0449
0.31622	0.0456		0.29116	0.47157		0.20759	0.04561		0.35909	0.04509
0.29105	0.0458		0.28472	0.4751		0.20944	0.04581		0.36071	0.04529
0.318	0.046		0.2876	0.47867		0.21388	0.04601		0.36235	0.04549
0.30418	0.04621		0.28612	0.4823		0.21933	0.04621		0.36399	0.04569
0.31929	0.04641		0.29219	0.48596		0.21226	0.04642		0.36559	0.04589
0.31802	0.04662		0.29926	0.48957		0.21294	0.04663		0.3672	0.04609
0.3015	0.04683		0.29004	0.49324		0.21708	0.04684		0.36883	0.0463
0.33166	0.04704		0.28853	0.49696		0.2166	0.04705		0.37047	0.0465
0.31173	0.04725		0.2861	0.50069		0.21843	0.04726		0.3721	0.04671
0.2548	0.04747		0.28938	0.50449		0.22248	0.04748		0.37374	0.04692
0.29648	0.04768		0.28169	0.50828		0.22107	0.04769		0.37537	0.04713
0.3031	0.0479		0.29891	0.51211		0.21785	0.04791		0.377	0.04735
0.29772	0.04812		0.28867	0.51598		0.21715	0.04813		0.37864	0.04756
0.29703	0.04834		0.2814	0.51986		0.21683	0.04835		0.38028	0.04778
0.28226	0.04856		0.28702	0.52383		0.21686	0.04857		0.38189	0.04799
0.2918	0.04879		0.27996	0.52777		0.21798	0.04879		0.38355	0.04821
0.30101	0.04901		0.28429	0.53174		0.22029	0.04902		0.38521	0.04844
0.27722	0.04924		0.28506	0.53577		0.22462	0.04925		0.38687	0.04866
0.28717	0.04946		0.28193	0.53974		0.22097	0.04948		0.38852	0.04889
0.32	0.0497		0.27363	0.5439		0.21424	0.04971		0.39016	0.04911
0.3229	0.04994		0.28649	0.54796		0.21718	0.04995		0.39181	0.04934
0.31834	0.05017		0.28737	0.55208		0.21085	0.05018		0.39346	0.04957
0.32562	0.05041		0.29775	0.55636		0.21072	0.05041		0.39513	0.0498
0.32038	0.05064		0.29613	0.56055		0.20856	0.05065		0.39678	0.05004
0.32686	0.05089		0.27583	0.56481		0.21159	0.05089		0.39843	0.05027
0.34119	0.05113		0.30124	0.56907		0.2056	0.05113		0.40008	0.05051
0.32372	0.05137		0.28282	0.57336		0.21058	0.05138		0.40174	0.05075
0.31548	0.05162		0.28244	0.57772		0.20992	0.05163		0.4034	0.05099
0.34439	0.05187		0.27192	0.58211		0.21075	0.05187		0.40506	0.05123
0.31836	0.05211		0.29791	0.58653		0.20917	0.05212		0.40671	0.05148
0.3144	0.05237		0.29122	0.59096		0.20938	0.05238		0.40838	0.05172
0.30736	0.05263		0.28731	0.59542		0.20714	0.05263		0.41008	0.05198
0.31608	0.05288		0.28987	0.59996		0.20248	0.05289		0.41174	0.05223
0.34839	0.05314		0.27521	0.60449		0.21306	0.05315		0.41339	0.05248
0.31466	0.0534		0.2768	0.6091		0.20957	0.0534		0.41507	0.05274
0.31381	0.05366		0.28112	0.61373		0.2061	0.05367		0.41674	0.05299
0.31329	0.05392		0.27391	0.61837		0.20944	0.05393		0.41841	0.05325
0.31785	0.05419		0.2642	0.62311		0.20391	0.0542		0.42008	0.05351
0.27415	0.05445		0.27643	0.62781		0.2065	0.05447		0.42176	0.05378
0.27935	0.05472		0.2665	0.63257		0.1972	0.05474		0.42343	0.05404
0.29988	0.055		0.27597	0.63739		0.20072	0.05501		0.42509	0.05431
0.29956	0.05528		0.28846	0.64223		0.20778	0.05529		0.42675	0.05458
0.32517	0.05555		0.27317	0.64715		0.20648	0.05556		0.42844	0.05485
0.30332	0.05583		0.28021	0.65207		0.20715	0.05584		0.43012	0.05512
0.28827	0.05611		0.27941	0.65705		0.2047	0.05613		0.43178	0.0554
0.29382	0.0564		0.27626	0.66202		0.21091	0.05641		0.43344	0.05567
0.31146	0.05668		0.26764	0.66696		0.20871	0.05669		0.43513	0.05596
0.31955	0.05697		0.29771	0.67211		0.2108	0.05698		0.43681	0.05624
0.30066	0.05726		0.26492	0.6773		0.20883	0.05727		0.4385	0.05652
0.30104	0.05755		0.26336	0.68248		0.20399	0.05756		0.44017	0.05681
0.31924	0.05785		0.26707	0.68766		0.20952	0.05786		0.44184	0.0571
0.32146	0.05814		0.27212	0.69285		0.20559	0.05816		0.44353	0.05739
0.31892	0.05845		0.26562	0.69816		0.2028	0.05846		0.4452	0.05768
0.30812	0.05875		0.27011	0.70349		0.20588	0.05876		0.44688	0.05798
0.32617	0.05905		0.27741	0.70888		0.20418	0.05906		0.44856	0.05828
0.32385	0.05936		0.2617	0.7143		0.2043	0.05937		0.45024	0.05858
0.31592	0.05967		0.26309	0.71968		0.19814	0.05968		0.45193	0.05888
0.31374	0.05998		0.27901	0.72527		0.20744	0.05999		0.4536	0.05919
0.29294	0.06029		0.2686	0.73077		0.2019	0.06031		0.45528	0.05949
0.32377	0.06061		0.27917	0.73631		0.20227	0.06062		0.45695	0.0598
0.31899	0.06093		0.27294	0.742		0.19592	0.06094		0.45863	0.06011
0.32494	0.06124		0.2775	0.74758		0.19789	0.06126		0.46032	0.06043
0.33438	0.06157		0.27377	0.75329		0.1947	0.06159		0.46201	0.06075
0.32999	0.0619		0.28458	0.75915		0.19363	0.06191		0.46369	0.06107
0.33521	0.06223		0.26619	0.76503		0.19534	0.06224		0.46536	0.06139
0.32985	0.06256		0.27685	0.77082		0.1982	0.06257		0.46703	0.06172
0.33596	0.06289		0.27674	0.77665		0.19431	0.06291		0.46872	0.06204
0.31434	0.06323		0.27953	0.78264		0.20011	0.06324		0.47039	0.06237
0.3372	0.06357		0.27248	0.78861		0.18888	0.06358		0.47207	0.06271
0.35136	0.06392		0.2762	0.7946		0.19044	0.06393		0.47375	0.06304
0.32058	0.06426		0.27141	0.8007		0.19381	0.06427		0.47543	0.06338
0.32019	0.0646		0.26524	0.80678		0.18836	0.06462		0.4771	0.06372
0.34114	0.06495		0.27841	0.81296		0.19273	0.06497		0.47879	0.06406
0.27514	0.06531		0.26663	0.81921		0.1918	0.06532		0.48047	0.06441
0.27451	0.06567		0.2663	0.82545		0.20267	0.06568		0.48214	0.06476
0.29933	0.06602		0.27889	0.83165		0.19533	0.06603		0.48381	0.06511
0.29144	0.06638		0.2945	0.83811		0.18853	0.0664		0.48549	0.06546
0.31189	0.06674		0.27068	0.84457		0.18073	0.06676		0.48716	0.06582
0.33168	0.06711		0.27561	0.85108		0.19026	0.06713		0.48884	0.06618
0.33858	0.06748		0.27238	0.85763		0.19537	0.0675		0.49051	0.06654
0.30645	0.06786		0.2573	0.86404		0.19489	0.06787		0.49216	0.0669
0.33964	0.06824		0.26663	0.87074		0.19747	0.06825		0.49388	0.06728
0.32395	0.06862		0.27279	0.87751		0.19459	0.06863		0.49555	0.06765
0.32673	0.06899		0.28725	0.88425		0.19862	0.06901		0.4972	0.06802
0.32779	0.06938		0.27773	0.89096		0.19543	0.06939		0.49887	0.0684
0.33925	0.06977		0.27815	0.89785		0.19581	0.06978		0.50052	0.06877
0.34108	0.07016		0.26183	0.9047		0.19516	0.07017		0.50218	0.06915
0.32811	0.07055		0.26705	0.91166		0.1975	0.07057		0.50386	0.06954
0.34211	0.07095		0.27316	0.91868		0.1966	0.07096		0.50555	0.06994
0.31085	0.07135		0.27109	0.9257		0.19613	0.07136		0.50722	0.07033
0.33218	0.07175		0.27249	0.933		0.19843	0.07176		0.50888	0.07072
0.34442	0.07216		0.26905	0.94012		0.20743	0.07217		0.51054	0.07112
0.32684	0.07257		0.26539	0.94729		0.20448	0.07258		0.51221	0.07152
0.33985	0.07298		0.27217	0.95458		0.19929	0.07299		0.51389	0.07193
0.3315	0.0734		0.26219	0.96186		0.20246	0.07341		0.51554	0.07234
0.3419	0.07381		0.27643	0.96924		0.20098	0.07383		0.5172	0.07275
0.33086	0.07424		0.26839	0.97669		0.20549	0.07425		0.51885	0.07316
0.32548	0.07467		0.26481	0.98419		0.20265	0.07468		0.5205	0.07358
0.33066	0.07509		0.26759	0.99175		0.20382	0.07511		0.52216	0.074
0.32875	0.07552		0.28308	0.99936		0.20555	0.07555		0.52379	0.07442
0.33465	0.07596		0.27956	1.0071		0.21239	0.07598		0.52546	0.07485
0.34525	0.0764		0.25492	1.01487		0.20635	0.07642		0.52713	0.07528
0.34051	0.07684		0.25298	1.02265		0.21102	0.07686		0.52878	0.07572
0.32891	0.07729		0.24501	1.03049		0.20812	0.0773		0.53042	0.07615
0.34778	0.07774		0.25324	1.03849		0.20864	0.07776		0.53207	0.07659
0.33303	0.07819		0.25367	1.04649		0.21238	0.07821		0.53374	0.07704
0.33446	0.07864		0.24835	1.05451		0.21181	0.07867		0.53536	0.07748
0.32961	0.07911		0.2486	1.06261		0.21031	0.07913		0.53699	0.07793
0.33405	0.07957		0.25354	1.07084		0.21352	0.07959		0.53866	0.07839
0.33772	0.08004		0.28612	1.07889		0.20762	0.08006		0.54029	0.07885
0.32832	0.08051		0.27291	1.08733		0.21594	0.08053		0.54196	0.07932
0.33038	0.08099		0.25734	1.09579		0.21242	0.08101		0.54361	0.07979
0.33091	0.08147		0.2616	1.10419		0.21203	0.08149		0.54524	0.08025
0.3367	0.08195		0.27816	1.11282		0.20955	0.08196		0.54686	0.08072
0.33316	0.08244		0.2598	1.1213		0.21309	0.08247		0.54849	0.0812
0.33383	0.08292		0.26281	1.1299		0.21248	0.08295		0.55012	0.08168
0.31687	0.08341		0.26665	1.13862		0.21331	0.08344		0.55176	0.08217
0.31934	0.08391		0.26176	1.14741		0.21414	0.08394		0.55339	0.08265
0.32689	0.08442		0.26631	1.15628		0.21423	0.08444		0.55499	0.08314
0.34281	0.08493		0.25146	1.16532		0.2141	0.08495		0.55664	0.08364
0.34326	0.08544		0.26591	1.17431		0.21333	0.08546		0.55826	0.08414
0.33006	0.08595		0.27426	1.18331		0.21237	0.08597		0.55988	0.08464
0.33331	0.08646		0.26826	1.19245		0.20881	0.08648		0.56149	0.08515
0.33881	0.08699		0.25196	1.20166		0.21589	0.087		0.56311	0.08566
0.33102	0.0875		0.27177	1.21091		0.21902	0.08753		0.56473	0.08618
0.3345	0.08804		0.27228	1.22023		0.21959	0.08806		0.56633	0.08669
0.34644	0.08858		0.26714	1.22968		0.21398	0.0886		0.56795	0.08722
0.30853	0.08911		0.29116	1.23929		0.2135	0.08914		0.56957	0.08775
0.30209	0.08966		0.26656	1.24884		0.21677	0.08968		0.57116	0.08828
0.3272	0.09021		0.27117	1.25851		0.21579	0.09023		0.57276	0.08881
0.34033	0.09076		0.2831	1.26823		0.22292	0.09078		0.57435	0.08935
0.33213	0.09131		0.26291	1.27795		0.22089	0.09134		0.57595	0.08989
0.32746	0.09186		0.268	1.28773		0.22524	0.0919		0.57757	0.09045
0.32128	0.09243		0.26274	1.29774		0.21339	0.09246		0.57917	0.091
0.3246	0.093		0.26377	1.30779		0.21277	0.09302		0.58077	0.09156
0.32228	0.09358		0.26472	1.31791		0.21665	0.0936		0.58235	0.09212
0.2995	0.09417		0.24907	1.32809		0.21772	0.09419		0.58394	0.09268
0.30711	0.09473		0.27152	1.33828		0.22403	0.09476		0.58557	0.09327
0.30196	0.09532		0.27538	1.34871		0.21661	0.09534		0.58713	0.09383
0.31334	0.09592		0.28535	1.35913		0.22217	0.09595		0.58873	0.09442
0.3033	0.09651		0.2724	1.36959		0.21887	0.09655		0.59031	0.095
0.29939	0.09711		0.27693	1.38017		0.21964	0.09713		0.59187	0.09558
0.30678	0.0977		0.27303	1.39086		0.22253	0.09774		0.59346	0.09618
0.31084	0.09833		0.26547	1.40165		0.23273	0.09834		0.59503	0.09678
0.29762	0.09895		0.29074	1.41268		0.22176	0.09897		0.5966	0.09738
0.28967	0.09957		0.29166	1.42372		0.21693	0.0996		0.59815	0.09798
0.29607	0.10019		0.27303	1.43456		0.2214	0.10022		0.5997	0.09858
0.31006	0.10082		0.28167	1.44558		0.22387	0.10084		0.6013	0.09921
0.30863	0.10146		0.29524	1.45679		0.22503	0.10147		0.60287	0.09984
0.30168	0.10209		0.27329	1.46808		0.22471	0.10212		0.60443	0.10047
0.29801	0.10274		0.27696	1.47941		0.21976	0.10276		0.60599	0.10109
0.29076	0.10338		0.26979	1.49083		0.21707	0.10341		0.60752	0.10172
0.29752	0.10404		0.27694	1.50252		0.21897	0.10407		0.60909	0.10237
0.31173	0.1047		0.2724	1.5141		0.21869	0.10472		0.61064	0.10302
0.31366	0.10536		0.27128	1.52575		0.2157	0.10539		0.6122	0.10367
0.30457	0.10603		0.27853	1.53761		0.22035	0.10606		0.61374	0.10433
0.29485	0.10671		0.28485	1.54957		0.21172	0.10674		0.61528	0.10499
0.29982	0.10738		0.274	1.5615		0.22096	0.10742		0.61683	0.10566
0.30802	0.10808		0.27632	1.57361		0.21785	0.1081		0.61835	0.10632
0.31525	0.10877		0.28107	1.58587		0.21238	0.10879		0.61988	0.107
0.30653	0.10946		0.28452	1.59821		0.21543	0.10949		0.62143	0.10769
0.29298	0.11017		0.28533	1.61067		0.21535	0.1102		0.62295	0.10837
0.3273	0.11088		0.27513	1.62301		0.22762	0.11091		0.6245	0.10908
0.29222	0.11159		0.27456	1.63557		0.22523	0.11162		0.62603	0.10978
0.30773	0.11231		0.26829	1.64829		0.21844	0.11234		0.62755	0.11048
0.2794	0.11303		0.27178	1.66103		0.22121	0.11308		0.62906	0.11119
0.30915	0.11376		0.26643	1.67394		0.22012	0.11379		0.63059	0.11191
0.3146	0.11449		0.2769	1.68688		0.22331	0.11453		0.6321	0.11263
0.32244	0.11523		0.26096	1.70004		0.22721	0.11527		0.6336	0.11335
0.32016	0.11599		0.24713	1.71333		0.22592	0.11602		0.6351	0.11408
0.32141	0.11674		0.26713	1.72649		0.22626	0.11678		0.63662	0.11483
0.29359	0.1175		0.23985	1.73997		0.22194	0.11752		0.63817	0.11559
0.29671	0.11826		0.24671	1.75341		0.21611	0.11829		0.63964	0.11633
0.3059	0.11904		0.24534	1.767		0.21724	0.11907		0.64113	0.11708
0.29829	0.11982		0.24841	1.78077		0.22748	0.11985		0.64263	0.11785
0.33818	0.12059		0.23642	1.79449		0.22592	0.12064		0.64411	0.11861
0.32837	0.12139		0.23566	1.80876		0.22199	0.12142		0.64562	0.11939
0.33136	0.12219		0.24426	1.82268		0.22177	0.12222		0.64712	0.12018
0.32666	0.123		0.24207	1.83669		0.21898	0.12302		0.64858	0.12096
0.33583	0.12381		0.23819	1.85115		0.22056	0.12383		0.65003	0.12174
0.31605	0.1246		0.25695	1.86557		0.22057	0.12466		0.65152	0.12254
0.32457	0.12544		0.24792	1.87992		0.2247	0.12547		0.653	0.12335
0.3226	0.12627		0.24071	1.89439		0.22123	0.12629		0.65447	0.12416
0.33731	0.1271		0.23096	1.9091		0.21673	0.12714		0.65594	0.12498
0.32718	0.12793		0.24978	1.92405		0.21135	0.12799		0.6574	0.12579
0.33075	0.12879		0.24905	1.93893		0.21317	0.12882		0.65886	0.12663
0.33172	0.12964		0.26141	1.954		0.21935	0.12968		0.66033	0.12747
0.31651	0.13048		0.23432	1.96915		0.22281	0.13053		0.66179	0.12832
0.31213	0.13135		0.24405	1.98442		0.21414	0.13139		0.66324	0.12917
0.31811	0.13225		0.26506	1.99995		0.20919	0.13227		0.66468	0.13001
0.33012	0.13312		0.25095	2.01539		0.21774	0.13316		0.66615	0.13089
0.31001	0.13401		0.24377	2.03104		0.22284	0.13405		0.66758	0.13176
0.28054	0.13489		0.24323	2.04682		0.21284	0.13494		0.66901	0.13263
0.28365	0.1358		0.26089	2.06277		0.21396	0.13585		0.67046	0.13351
0.32153	0.13673		0.26559	2.07906		0.2135	0.13675		0.67191	0.13442
0.31756	0.13764		0.27034	2.09526		0.22008	0.1377		0.67333	0.13531
0.31978	0.13856		0.27835	2.11116		0.21688	0.13861		0.67476	0.13621
0.34092	0.13949		0.25939	2.12738		0.21761	0.13952		0.67618	0.13712
0.3323	0.14042		0.26102	2.14421		0.22465	0.14046		0.67759	0.13804
0.3133	0.14137		0.26709	2.16109		0.21486	0.1414		0.67901	0.13896
0.3248	0.14233		0.27441	2.17771		0.21939	0.14236		0.68045	0.13991
0.33432	0.14328		0.26031	2.19485		0.22479	0.14333		0.68185	0.14085
0.32761	0.14425		0.26239	2.21207		0.2161	0.1443		0.68325	0.14179
0.31588	0.14523		0.26976	2.22892		0.20692	0.14527		0.68466	0.14274
0.32151	0.14621		0.27137	2.24628		0.2134	0.14625		0.68607	0.14371
0.31482	0.1472		0.2658	2.26382		0.21301	0.14725		0.68747	0.14469
0.32839	0.1482		0.26052	2.28149		0.21101	0.14823		0.68887	0.14567
0.31627	0.14921		0.24538	2.29923		0.21868	0.14923		0.69027	0.14665
0.3179	0.15023		0.2534	2.317		0.21892	0.15027		0.69165	0.14764
0.34122	0.15124		0.26236	2.33503		0.2112	0.15126		0.69301	0.14862
0.29818	0.15228		0.25048	2.35319		0.21588	0.15231		0.69441	0.14964
0.32516	0.15332		0.2762	2.37163		0.21675	0.15335		0.69582	0.15068
0.30552	0.15436		0.26788	2.39023		0.22277	0.15439		0.6972	0.15171
0.28645	0.15541		0.28561	2.40858		0.22745	0.15546		0.69856	0.15273
0.32879	0.15648		0.30045	2.42747		0.22065	0.15652		0.69992	0.15377
0.33462	0.15755		0.28748	2.44632		0.219	0.15759		0.70129	0.15482
0.30804	0.15863		0.27576	2.46529		0.2232	0.15867		0.70267	0.15589
0.33176	0.15971		0.2747	2.48451		0.21582	0.15976		0.70403	0.15696
0.32934	0.16079		0.27925	2.50383		0.21649	0.16086		0.70539	0.15803
0.32794	0.16192		0.28897	2.52349		0.21997	0.16196		0.70673	0.1591
0.32629	0.16303		0.2712	2.54315		0.22295	0.16309		0.70812	0.16023
0.31648	0.16415		0.26678	2.56289		0.2183	0.16422		0.70947	0.16132
0.30683	0.16529		0.2616	2.58283		0.21984	0.16533		0.71077	0.1624
0.3181	0.16642		0.27746	2.60285		0.22786	0.16647		0.71212	0.16352
0.3176	0.16759		0.26462	2.62341		0.22575	0.16762		0.71346	0.16465
0.32877	0.16874		0.25652	2.64384		0.22594	0.16878		0.7148	0.16579
0.31287	0.1699		0.27244	2.6641		0.22087	0.16995		0.71613	0.16694
0.30583	0.17109		0.26581	2.68462		0.22559	0.17115		0.71746	0.16809
0.32089	0.17226		0.27045	2.70588		0.22697	0.17233		0.71875	0.16923
0.32713	0.17346		0.26523	2.72713		0.22705	0.17352		0.7201	0.17042
0.31855	0.17468		0.27456	2.74843		0.2203	0.17472		0.72144	0.17162
0.32315	0.1759		0.25791	2.76992		0.22285	0.17594		0.72276	0.17281
0.32264	0.17711		0.27617	2.7917		0.22364	0.17716		0.72406	0.174
0.30239	0.17834		0.26932	2.81306		0.22086	0.17839		0.72537	0.17521
0.28533	0.17958		0.26531	2.83493		0.21939	0.17966		0.72667	0.17643
0.27161	0.18086		0.27006	2.85706		0.21668	0.18091		0.72797	0.17765
0.29727	0.18214		0.26405	2.87932		0.20899	0.18214		0.72927	0.1789
0.28696	0.18337		0.29293	2.90201		0.21578	0.1834		0.73059	0.18017
0.29905	0.18463		0.26751	2.92439		0.21403	0.1847		0.73186	0.1814
0.31744	0.18594		0.28267	2.94728		0.21261	0.186		0.73314	0.18266
0.29503	0.18725		0.286	2.97036		0.21188	0.1873		0.73443	0.18394
0.29772	0.18856		0.27645	2.99331		0.21502	0.18862		0.73571	0.18523
0.30374	0.18989		0.29357	3.0167		0.21804	0.18993		0.73699	0.18652
0.31023	0.1912		0.28329	3.04017		0.21955	0.1913		0.73827	0.18783
0.27804	0.19256		0.29188	3.064		0.20394	0.19264		0.73953	0.18914
0.29188	0.19393		0.30175	3.08802		0.20987	0.19397		0.7408	0.19047
0.31955	0.19529		0.29672	3.11202		0.20958	0.19535		0.74208	0.19182
0.3446	0.19667		0.29974	3.13635		0.20766	0.19671		0.74333	0.19316
0.30257	0.19804		0.29741	3.16065		0.2119	0.1981		0.74458	0.19452
0.29209	0.19944		0.30268	3.18532		0.20705	0.1995		0.74584	0.19589
0.30632	0.20085		0.32579	3.21029		0.20181	0.20091		0.74709	0.19727
0.31049	0.20228		0.30231	3.23517		0.21067	0.20234		0.74834	0.19866
0.30964	0.20372		0.28991	3.2604		0.21426	0.20377		0.74958	0.20006
0.33088	0.20515		0.31741	3.28582		0.21758	0.20522		0.75083	0.20148
0.3188	0.20659		0.30399	3.31159		0.21163	0.20667		0.75206	0.20291
0.31581	0.20806		0.30747	3.33763		0.21656	0.20813		0.7533	0.20435
0.31842	0.20956		0.30441	3.36356		0.21863	0.20961		0.75455	0.20581
0.30425	0.21105		0.30527	3.38984		0.22594	0.2111		0.75576	0.20726
0.27346	0.21251		0.3102	3.41622		0.21905	0.21259		0.75696	0.2087
0.30248	0.21402		0.31645	3.44291		0.21398	0.21411		0.75818	0.21018
0.28773	0.21557		0.30795	3.46997		0.21357	0.21563		0.75942	0.21169
0.26528	0.21711		0.31555	3.49674		0.22038	0.21716		0.76063	0.2132
0.29851	0.21864		0.30692	3.52392		0.22055	0.21871		0.76187	0.21475
0.28914	0.22024		0.32099	3.55143		0.22197	0.22028		0.76305	0.21624
0.30612	0.22183		0.31785	3.57928		0.22792	0.22185		0.76424	0.21776
0.32437	0.22339		0.32711	3.60741		0.21652	0.22344		0.76545	0.21934
0.282	0.22497		0.31263	3.63538		0.21283	0.22499		0.76665	0.22091
0.30674	0.22657		0.34176	3.66374		0.21129	0.22662		0.76784	0.22248
0.34526	0.2282		0.32754	3.69234		0.20296	0.22824		0.76904	0.22407
0.33209	0.22984		0.33245	3.72128		0.20663	0.22986		0.77023	0.22568
0.31984	0.23148		0.3547	3.75073		0.21227	0.23155		0.7714	0.22728
0.32005	0.23313		0.36233	3.77985		0.20751	0.23322		0.7726	0.22893
0.31479	0.23481		0.35008	3.80936		0.21247	0.23488		0.77376	0.23055
0.30909	0.2365		0.37241	3.83897		0.21036	0.23656		0.77494	0.23222
0.31157	0.23819		0.38399	3.86877		0.20967	0.23826		0.77612	0.23389
0.31553	0.23991		0.38017	3.89933		0.21632	0.23997		0.77727	0.23555
0.30489	0.24163		0.37063	3.92951		0.20316	0.24172		0.77844	0.23726
0.30972	0.24338		0.38126	3.96035		0.20764	0.24345		0.77961	0.23897
0.31192	0.24514		0.39013	3.99134		0.21129	0.24518		0.78076	0.24068
0.30912	0.24691		0.38137	4.02222		0.20761	0.24697		0.78191	0.24241
0.314	0.24867		0.37186	4.05367		0.20738	0.24875		0.78305	0.24415
0.29337	0.25046		0.40567	4.08563		0.20947	0.25055		0.78421	0.24592
0.31038	0.25229		0.35856	4.11766		0.19953	0.25235		0.78534	0.24768
0.30494	0.25412		0.36639	4.1497		0.20436	0.25418		0.78648	0.24947
0.3211	0.25595		0.40418	4.18192		0.20383	0.25605		0.78763	0.25129
0.28404	0.25781		0.42052	4.2148		0.19984	0.25788		0.78875	0.25309
0.3059	0.25966		0.39172	4.24769		0.21038	0.25976		0.78988	0.25491
0.30887	0.26154		0.3765	4.28086		0.21313	0.26162		0.79101	0.25676
0.3291	0.26344		0.39986	4.31433		0.20856	0.2635		0.79214	0.25863
0.32128	0.26535		0.38036	4.348		0.20468	0.26546		0.79326	0.26051
0.30362	0.26729		0.4001	4.38209		0.20352	0.26735		0.79436	0.26238
0.29338	0.26923		0.39959	4.41616		0.20287	0.2693		0.79548	0.26429
0.28467	0.27118		0.45834	4.45053		0.20289	0.27126		0.79659	0.26621
0.31976	0.27316		0.48051	4.48534		0.20819	0.27322		0.7977	0.26814
0.31545	0.27514		0.43829	4.52042		0.2065	0.27523		0.7988	0.27009
0.30528	0.27715		0.42199	4.55574		0.20426	0.27722		0.79989	0.27204
0.31747	0.27915		0.47835	4.59142		0.19722	0.27923		0.80099	0.27403
0.30435	0.28119		0.48251	4.62753		0.20557	0.28127		0.80209	0.27602
0.31819	0.28325		0.49054	4.66386		0.20239	0.28332		0.80317	0.27802
0.31731	0.2853		0.49541	4.69995		0.19621	0.28539		0.80426	0.28006
0.31593	0.28741		0.5407	4.7372		0.20598	0.28749		0.80534	0.28209
0.31517	0.28953		0.51794	4.77409		0.20496	0.2896		0.80642	0.28416
0.31143	0.29164		0.48314	4.81119		0.20669	0.2917		0.8075	0.28624
0.30067	0.29374		0.47975	4.849		0.21317	0.29383		0.80857	0.28832
0.29033	0.29586		0.49751	4.88651		0.20292	0.29597		0.80962	0.29039
0.29508	0.29804		0.52882	4.92466		0.20391	0.29814		0.8107	0.29253
0.29275	0.30024		0.46648	4.96339		0.20653	0.30032		0.81177	0.29469
0.31526	0.30244		0.47829	5.00255		0.20212	0.30254		0.81283	0.29685
0.30864	0.30467		0.53448	5.04189		0.2078	0.3048		0.81389	0.29903
0.29154	0.30688		0.52462	5.08072		0.20778	0.307		0.81496	0.30125
0.31338	0.30917		0.52018	5.12064		0.19754	0.30925		0.81599	0.30342
0.30572	0.31143		0.53169	5.1608		0.20227	0.31152		0.81703	0.30563
0.29395	0.31369		0.56704	5.20088		0.19984	0.3138		0.81808	0.30789
0.31479	0.316		0.57959	5.24113		0.20166	0.31612		0.81913	0.31017
0.29923	0.31834		0.56873	5.2824		0.19872	0.31844		0.82013	0.31238
0.30111	0.32069		0.61179	5.32386		0.20584	0.32077		0.82118	0.3147
0.31081	0.32305		0.57283	5.36556		0.20782	0.32313		0.82222	0.31704
0.30013	0.32543		0.59472	5.40749		0.20802	0.32552		0.82324	0.31937
0.31773	0.32782		0.62441	5.44955		0.21348	0.3279		0.82427	0.32171
0.32651	0.33024		0.60523	5.49249		0.2078	0.33033		0.82529	0.32409
0.29564	0.33267		0.6312	5.53572		0.2059	0.33276		0.8263	0.32647
0.31316	0.33512		0.63821	5.57888		0.20842	0.33522		0.82733	0.32889
0.30324	0.33759		0.65803	5.62202		0.2046	0.33772		0.82834	0.33133
0.29375	0.3401		0.63383	5.66578		0.21409	0.34018		0.82934	0.33374
0.29063	0.34259		0.6316	5.7103		0.21014	0.34269		0.83035	0.33623
0.29838	0.34513		0.68005	5.75528		0.21306	0.34523		0.83135	0.33871
0.28199	0.3477		0.61623	5.80045		0.20618	0.34779		0.83235	0.3412
0.30144	0.35029		0.65869	5.8458		0.21569	0.35038		0.83334	0.34372
0.27773	0.35289		0.66496	5.89196		0.21114	0.35297		0.83433	0.34626
0.28037	0.35544		0.7044	5.93756		0.20442	0.35559		0.8353	0.34878
0.28875	0.35806		0.70108	5.98371		0.20563	0.35821		0.83629	0.35138
0.27092	0.36075		0.71021	6.0306		0.20658	0.36086		0.83728	0.354
0.28883	0.36346		0.68184	6.07777		0.20282	0.36357		0.83827	0.35664
0.29021	0.36614		0.65396	6.12465		0.20585	0.36623		0.83927	0.35936
0.29968	0.36884		0.68174	6.17316		0.20649	0.36899		0.84023	0.36197
0.29686	0.3716		0.6991	6.222		0.20675	0.37173		0.84118	0.36462
0.29695	0.37439		0.69863	6.27058		0.21493	0.37445		0.84215	0.36732
0.28601	0.37711		0.72211	6.31938		0.20662	0.37727		0.84311	0.37005
0.30658	0.37992		0.7848	6.36869		0.20524	0.38006		0.84408	0.37282
0.29223	0.38272		0.75253	6.41875		0.20405	0.38289		0.84504	0.37561
0.3088	0.38557		0.75458	6.46928		0.20527	0.38573		0.84599	0.37838
0.30398	0.38848		0.77232	6.52001		0.20446	0.38858		0.84693	0.38117
0.28825	0.39138		0.75683	6.57084		0.20515	0.39149		0.84788	0.38402
0.29215	0.39435		0.79951	6.62207		0.19874	0.39439		0.84882	0.38686
0.30386	0.39722		0.77163	6.67402		0.20475	0.39735		0.84976	0.38974
0.2905	0.40014		0.81113	6.72653		0.20038	0.40033		0.8507	0.39264
0.27596	0.40319		0.8002	6.77928		0.2039	0.40328		0.85164	0.39557
0.28125	0.40617		0.79629	6.83194		0.21001	0.40632		0.85257	0.39853
0.28275	0.40917		0.80235	6.88571		0.20804	0.40933		0.8535	0.40149
0.29817	0.41223		0.81232	6.93947		0.21741	0.41238		0.85443	0.40449
0.31273	0.41534		0.7984	6.99352		0.21202	0.41546		0.85535	0.40751
0.31559	0.41845		0.80098	7.04872		0.21128	0.41857		0.85627	0.41055
0.29015	0.42156		0.80874	7.10373		0.21077	0.42172		0.85719	0.41364
0.29614	0.42473		0.80302	7.15982		0.204	0.42487		0.8581	0.41672
0.29636	0.42793		0.79951	7.2157		0.20446	0.42804		0.85902	0.41985
0.29907	0.43112		0.82153	7.27146		0.20677	0.43125		0.85993	0.42299
0.27819	0.43432		0.8173	7.3285		0.20412	0.43445		0.86082	0.42611
0.28735	0.43757		0.80197	7.38596		0.20027	0.43776		0.86174	0.42936
0.28605	0.44089		0.79737	7.44313		0.20391	0.44101		0.86263	0.43254
0.29564	0.4442		0.80895	7.50131		0.20282	0.44433		0.86352	0.43576
0.29278	0.44749		0.81481	7.56091		0.20127	0.4477		0.86441	0.43903
0.28952	0.45078		0.81677	7.62044		0.20586	0.45099		0.8653	0.44231
0.27958	0.45421		0.83732	7.67978		0.20549	0.45441		0.8662	0.44566
0.29663	0.45764		0.8388	7.73953		0.20431	0.45783		0.86709	0.44902
0.29219	0.46109		0.83341	7.8003		0.20703	0.46126		0.86797	0.45239
0.28186	0.46459		0.84376	7.86209		0.21391	0.4647		0.86884	0.45576
0.28267	0.46807		0.81626	7.9234		0.21005	0.46817		0.86971	0.45915
0.29116	0.47157		0.81303	7.98583		0.20892	0.4717		0.87059	0.46264
0.28472	0.4751		0.83081	8.04813		0.21787	0.47525		0.87145	0.4661
0.2876	0.47867		0.81077	8.11073		0.21168	0.47882		0.87231	0.46956
0.28612	0.4823		0.83043	8.17457		0.21302	0.48245		0.87317	0.47306
0.29219	0.48596		0.82044	8.23875		0.20302	0.48612		0.87404	0.47666
0.29926	0.48957		0.82859	8.30296		0.20069	0.48974		0.87491	0.48033
0.29004	0.49324		0.82548	8.36756		0.20041	0.49335		0.87576	0.48392
0.28853	0.49696		0.81632	8.43298		0.20608	0.49702		0.8766	0.48751
0.2861	0.50069		0.83104	8.49947		0.20262	0.50085		0.87745	0.49117
0.28938	0.50449		0.82579	8.56589		0.20112	0.50463		0.8783	0.49487
0.28169	0.50828		0.84927	8.633		0.20741	0.50845		0.87914	0.49863
0.29891	0.51211		0.8713	8.70095		0.20327	0.51229		0.87999	0.5024
0.28867	0.51598		0.84514	8.76949		0.21343	0.51614		0.88082	0.50618
0.2814	0.51986		0.85751	8.83795		0.2153	0.52006		0.88166	0.50999
0.28702	0.52383		0.83587	8.90681		0.20929	0.52395		0.88248	0.51381
0.27996	0.52777		0.84806	8.97679		0.21341	0.52803		0.88331	0.5177
0.28429	0.53174		0.85888	9.04677		0.2082	0.53205		0.88414	0.52163
0.28506	0.53577		0.84775	9.11658		0.21061	0.53591		0.88497	0.52557
0.28193	0.53974		0.85355	9.18896		0.20913	0.53997		0.88578	0.52951
0.27363	0.5439		0.84858	9.26155		0.20868	0.54405		0.8866	0.53351
0.28649	0.54796		0.84491	9.33385		0.20612	0.54817		0.88742	0.53755
0.28737	0.55208		0.85981	9.40709		0.21331	0.5523		0.88823	0.54163
0.29775	0.55636		0.8517	9.48209		0.20438	0.55648		0.88905	0.54575
0.29613	0.56055		0.8684	9.55538		0.20619	0.56076		0.88985	0.54987
0.27583	0.56481		0.86271	9.62986		0.21055	0.56497		0.89065	0.554
0.30124	0.56907		0.84532	9.70549		0.20799	0.56923		0.89145	0.55819
0.28282	0.57336		0.86018	9.78168		0.21157	0.57356		0.89225	0.56241
0.28244	0.57772		0.87137	9.85782		0.20939	0.57791		0.89304	0.56667
0.27192	0.58211		0.8479	9.93541		0.20408	0.5822		0.89384	0.571
0.29791	0.58653		0.87583	10.0134		0.20722	0.58667		0.89463	0.57532
0.29122	0.59096		0.87967	10.0916		0.20763	0.59118		0.89541	0.57966
0.28731	0.59542		0.8863	10.1703		0.20418	0.59566		0.8962	0.58406
0.28987	0.59996		0.86345	10.2501		0.20838	0.60013		0.89698	0.58849
0.27521	0.60449		0.88517	10.3303		0.20704	0.60468		0.89775	0.59292
0.2768	0.6091		0.87222	10.4112		0.20711	0.60927		0.89853	0.59744
0.28112	0.61373		0.88557	10.4929		0.21033	0.61393		0.89931	0.60199
0.27391	0.61837		0.89633	10.575		0.20782	0.61865		0.90008	0.60654
0.2642	0.62311		0.87651	10.657		0.21063	0.62332		0.90084	0.61112
0.27643	0.62781		0.89978	10.7417		0.20715	0.62808		0.90162	0.61582
0.2665	0.63257		0.85513	10.8262		0.20336	0.6328		0.90238	0.62046
0.27597	0.63739		0.88183	10.9108		0.20728	0.63763		0.90313	0.62517
0.28846	0.64223		0.88376	10.9964		0.20623	0.64262		0.9039	0.62995
0.27317	0.64715		0.88922	11.0812		0.20435	0.64733		0.90465	0.63473
0.28021	0.65207		0.88501	11.1685		0.20242	0.65225		0.90539	0.63947
0.27941	0.65705		0.90222	11.2568		0.20554	0.65722		0.90614	0.64435
0.27626	0.66202		0.8895	11.3452		0.20799	0.66221		0.9069	0.6493
0.26764	0.66696		0.89083	11.4338		0.21146	0.66726		0.90764	0.65424
0.29771	0.67211		0.90002	11.5245		0.20844	0.67244		0.90839	0.65923
0.26492	0.6773		0.90725	11.6129		0.20602	0.67746		0.90914	0.66433
0.26336	0.68248		0.91742	11.7035		0.19483	0.68261		0.90987	0.66936
0.26707	0.68766		0.89063	11.797		0.19895	0.68789		0.91059	0.6744
0.27212	0.69285		0.88679	11.89		0.21521	0.69309		0.91133	0.67955
0.26562	0.69816		0.92754	11.9826		0.20665	0.69835		0.91206	0.68476
0.27011	0.70349		0.92057	12.077		0.20699	0.70373		0.91279	0.69003
0.27741	0.70888		0.92209	12.1719		0.21092	0.70912		0.91352	0.69526
0.2617	0.7143		0.9167	12.2668		0.20539	0.71448		0.91423	0.70051
0.26309	0.71968		0.92908	12.3623		0.2035	0.71992		0.91495	0.70586
0.27901	0.72527		0.92488	12.4591		0.2091	0.72541		0.91567	0.71126
0.2686	0.73077		0.92927	12.5566		0.20259	0.73094		0.91638	0.71665
0.27917	0.73631		0.92472	12.6551		0.20866	0.73652		0.91709	0.72214
0.27294	0.742		0.92755	12.7547		0.20455	0.74214		0.91781	0.72771
0.2775	0.74758		0.92716	12.8543		0.20574	0.74785		0.9185	0.73319
0.27377	0.75329		0.92166	12.9567		0.20196	0.75357		0.9192	0.73877
0.28458	0.75915		0.92984	13.0585		0.19857	0.75929		0.91991	0.74446
0.26619	0.76503		0.93999	13.1597		0.21099	0.76506		0.92061	0.75016
0.27685	0.77082		0.92605	13.2622		0.20815	0.77094		0.9213	0.75584
0.27674	0.77665		0.93666	13.3676		0.2093	0.7769		0.922	0.76167
0.27953	0.78264		0.93257	13.4705		0.20471	0.78279		0.9227	0.76751
0.27248	0.78861		0.92551	13.5755		0.20934	0.78886		0.92339	0.7734
0.2762	0.7946		0.93633	13.6831		0.20419	0.795		0.92407	0.7793
0.27141	0.8007		0.93717	13.7908		0.20738	0.80098		0.92475	0.78517
0.26524	0.80678		0.95197	13.8985		0.20505	0.80703		0.92542	0.79111
0.27841	0.81296		0.95052	14.0072		0.20413	0.8132		0.92612	0.79732
0.26663	0.81921		0.94567	14.1179		0.20764	0.81948		0.9268	0.80346
0.2663	0.82545		0.93707	14.2299		0.20193	0.82581		0.92747	0.80957
0.27889	0.83165		0.94628	14.3401		0.20689	0.83208		0.92814	0.81577
0.2945	0.83811		0.94116	14.4524		0.21192	0.83845		0.92881	0.82199
0.27068	0.84457		0.95044	14.5654		0.21045	0.84485		0.92947	0.82825
0.27561	0.85108		0.95191	14.6795		0.20731	0.85135		0.93013	0.83455
0.27238	0.85763		0.94336	14.795		0.2075	0.85792		0.9308	0.84095
0.2573	0.86404		0.95535	14.911		0.20833	0.86446		0.93147	0.84752
0.26663	0.87074		0.94255	15.03		0.21003	0.87108		0.93213	0.854
0.27279	0.87751		0.95572	15.147		0.20723	0.87792		0.93278	0.8605
0.28725	0.88425		0.95487	15.2638		0.20822	0.88469		0.93343	0.86707
0.27773	0.89096		0.93989	15.3835		0.2165	0.89123		0.93408	0.87371
0.27815	0.89785		0.9513	15.5043		0.21022	0.89807		0.93473	0.88042
0.26183	0.9047		0.93851	15.6259		0.21257	0.90504		0.93538	0.88727
0.26705	0.91166		0.94748	15.7476		0.21547	0.912		0.93603	0.89407
0.27316	0.91868		0.95382	15.8712		0.21622	0.91893		0.93667	0.90091
0.27109	0.9257		0.95194	15.9982		0.21456	0.92589		0.93731	0.90782
0.27249	0.933		0.95385	16.122		0.2129	0.93307		0.93794	0.91472
0.26905	0.94012		0.96128	16.2488		0.2104	0.94032		0.93858	0.92181
0.26539	0.94729		0.95651	16.3757		0.21744	0.94754		0.93921	0.92888
0.27217	0.95458		0.95778	16.5026		0.21177	0.95477		0.93984	0.93597
0.26219	0.96186		0.96538	16.6333		0.21499	0.96211		0.94047	0.94318
0.27643	0.96924		0.9665	16.7646		0.21591	0.96959		0.94109	0.95044
0.26839	0.97669		0.97269	16.8954		0.21576	0.977		0.94172	0.95772
0.26481	0.98419		0.96481	17.0286		0.22139	0.98448		0.94234	0.9651
0.26759	0.99175		0.99182	17.1643		0.2213	0.99207		0.94296	0.97253
0.28308	0.99936		1.03866	17.2979		0.21423	0.99961		0.94357	0.97992
0.27956	1.0071		1.03144	17.4324		0.21924	1.00735		0.94419	0.98754
0.25492	1.01487		1.02434	17.5695		0.21886	1.01514		0.94481	0.9952
0.25298	1.02265		1.02918	17.7073		0.21947	1.02296		0.94542	1.00283
0.24501	1.03049		1.02757	17.8447		0.2183	1.03081		0.94602	1.01046
0.25324	1.03849		1.03215	17.9857		0.21849	1.03865		0.94662	1.01821
0.25367	1.04649		1.028	18.127		0.21923	1.0466		0.94723	1.02612
0.24835	1.05451		1.02804	18.2696		0.21988	1.05479		0.94784	1.03404
0.2486	1.06261		1.02504	18.4127		0.2217	1.06304		0.94844	1.04199
0.25354	1.07084		1.0309	18.5557		0.22092	1.07117		0.94903	1.05
0.28612	1.07889		1.03962	18.7015		0.2236	1.07939		0.94963	1.05808
0.27291	1.08733		1.02817	18.8478		0.22367	1.08775		0.95022	1.06621
0.25734	1.09579		1.03588	18.9963		0.22454	1.09614		0.95081	1.07444
0.2616	1.10419		1.03174	19.1466		0.22375	1.10455		0.9514	1.08276
0.27816	1.11282		1.03757	19.2966		0.22405	1.11303		0.95199	1.0911
0.2598	1.1213		1.03868	19.447		0.22728	1.12166		0.95256	1.09934
0.26281	1.1299		1.03352	19.5987		0.22924	1.13029		0.95315	1.10788
0.26665	1.13862		1.03985	19.7526		0.22439	1.13898		0.95374	1.1165
0.26176	1.14741		1.0328	19.9082		0.22838	1.14778		0.95432	1.12517
0.26631	1.15628		1.03889	20.0634		0.22404	1.15663		0.9549	1.13388
0.25146	1.16532		1.04375	20.2237		0.22192	1.16543		0.95547	1.14253
0.26591	1.17431		1.03699	20.3819		0.22869	1.17454		0.95604	1.15128
0.27426	1.18331		1.04332	20.5398		0.22731	1.1837		0.95661	1.16018
0.26826	1.19245		1.04118	20.7002		0.22628	1.19275		0.95718	1.16919
0.25196	1.20166		1.04817	20.8613		0.22351	1.20201		0.95775	1.17824
0.27177	1.21091		1.03894	21.0266		0.22194	1.21113		0.95831	1.18724
0.27228	1.22023		1.03591	21.1924		0.22461	1.22049		0.95887	1.19643
0.26714	1.22968		1.04028	21.3585		0.22397	1.23003		0.95944	1.20576
0.29116	1.23929		1.04959	21.526		0.22224	1.23958		0.96	1.21512
0.26656	1.24884		1.04527	21.6938		0.22494	1.2491		0.96055	1.22437
0.27117	1.25851		1.03359	21.8651		0.22936	1.25869		0.9611	1.23382
0.2831	1.26823		1.03718	22.0363		0.22416	1.26848		0.96165	1.24332
0.26291	1.27795		1.05734	22.2082		0.22779	1.27837		0.96221	1.25295
0.268	1.28773		1.04575	22.3835		0.22113	1.28822		0.96276	1.26271
0.26274	1.29774		1.04196	22.5582		0.23024	1.29821		0.9633	1.27244
0.26377	1.30779		1.0477	22.7352		0.22987	1.30817		0.96385	1.28223
0.26472	1.31791		1.03972	22.9134		0.22758	1.31828		0.96439	1.29221
0.24907	1.32809		1.05542	23.0934		0.22629	1.32854		0.96494	1.30228
0.27152	1.33828		1.05498	23.2773		0.2239	1.33878		0.96548	1.31233
0.27538	1.34871		1.04089	23.4553		0.22784	1.34907		0.96601	1.32239
0.28535	1.35913		1.04001	23.6414		0.23198	1.35957		0.96654	1.33257
0.2724	1.36959		1.04212	23.8286		0.22533	1.37011		0.96707	1.34285
0.27693	1.38017		1.0421	24.013		0.22362	1.38061		0.9676	1.35323
0.27303	1.39086		1.04541	24.2034		0.22127	1.39134		0.96814	1.36372
0.26547	1.40165		1.03965	24.3915		0.22145	1.40215		0.96866	1.37429
0.29074	1.41268		1.04509	24.5848		0.21889	1.41297		0.96918	1.38478
0.29166	1.42372		1.04135	24.7793		0.22653	1.42386		0.96971	1.39553
0.27303	1.43456		1.04922	24.9709		0.2222	1.43488		0.97024	1.40652
0.28167	1.44558		1.03965	25.1674		0.22268	1.44597		0.97075	1.41731
0.29524	1.45679		1.03869	25.365		0.21846	1.45739		0.97127	1.42827
0.27329	1.46808		1.03947	25.5646		0.21908	1.46863		0.97179	1.43942
0.27696	1.47941		1.03575	25.7651		0.21071	1.47975		0.97231	1.45057
0.26979	1.49083		1.03297	25.9655		0.21616	1.49112		0.97281	1.46167
0.27694	1.50252		1.05725	26.1697		0.21569	1.5029		0.97332	1.47289
0.2724	1.5141		1.04305	26.3742		0.21619	1.51453		0.97383	1.4844
0.27128	1.52575		1.04263	26.5814		0.21578	1.52623		0.97434	1.49588
0.27853	1.53761		1.04312	26.7907		0.21156	1.53809		0.97485	1.5075
0.28485	1.54957		1.04413	26.9992		0.21458	1.55008		0.97536	1.51938
0.274	1.5615		1.04662	27.2124		0.21626	1.56225		0.97586	1.53107
0.27632	1.57361		1.04632	27.4254		0.21884	1.57427		0.97636	1.54291
0.28107	1.58587		1.05128	27.6401		0.21979	1.58632		0.97685	1.55481
0.28452	1.59821		1.04335	27.8574		0.2181	1.5986		0.97735	1.56685
0.28533	1.61067		1.0493	28.0753		0.22068	1.6111		0.97785	1.57913
0.27513	1.62301		1.03546	28.2958		0.2184	1.62359		0.97834	1.59127
0.27456	1.63557		1.03919	28.5187		0.21875	1.63617		0.97884	1.604
0.26829	1.64829		1.04239	28.7439		0.22037	1.64882		0.97933	1.61638
0.27178	1.66103		1.03567	28.97		0.21963	1.66153		0.9798	1.62847
0.26643	1.67394		1.04968	29.1941		0.22039	1.67439		0.98029	1.64112
0.2769	1.68688		1.04398	29.4272		0.22514	1.68756		0.98078	1.65391
0.26096	1.70004		1.05057	29.6595		0.21822	1.70064		0.98126	1.66672
0.24713	1.71333		1.04796	29.8903		0.22437	1.71372		0.98174	1.67966
0.26713	1.72649		1.05158	30.123		0.22312	1.72711		0.98222	1.69277
0.23985	1.73997		1.05275	30.3612		0.22226	1.74061		0.9827	1.70588
0.24671	1.75341		1.05864	30.5971		0.22417	1.75397		0.98317	1.71903
0.24534	1.767		1.05342	30.8362		0.22034	1.76758		0.98365	1.73242
0.24841	1.78077		1.0565	31.0795		0.22517	1.78135		0.98412	1.74586
0.23642	1.79449		1.05118	31.3236		0.22229	1.79487		0.98458	1.75925
0.23566	1.80876		1.0497	31.5675		0.2196	1.80895		0.98506	1.773
0.24426	1.82268		1.05723	31.816		0.22405	1.82314		0.98553	1.78696
0.24207	1.83669		1.0611	32.0661		0.2222	1.8373		0.986	1.8008
0.23819	1.85115		1.05935	32.3171		0.22094	1.85147		0.98645	1.8146
0.25695	1.86557		1.06562	32.572		0.21988	1.86595		0.98691	1.82862
0.24792	1.87992		1.07749	32.8249		0.21663	1.88048		0.98739	1.84316
0.24071	1.89439		1.07219	33.0897		0.2224	1.89506		0.98784	1.85744
0.23096	1.9091		1.06036	33.3514		0.22836	1.90978		0.9883	1.87178
0.24978	1.92405		1.06931	33.6035		0.22213	1.92466		0.98875	1.88626
0.24905	1.93893		1.05718	33.8681		0.22001	1.93948		0.98921	1.90085
0.26141	1.954		1.06595	34.1334		0.22234	1.95471		0.98966	1.91569
0.23432	1.96915		1.06802	34.4025		0.21489	1.9699		0.99011	1.93057
0.24405	1.98442		1.06873	34.6737		0.22055	1.98508		0.99056	1.94559
0.26506	1.99995		1.0642	34.9451		0.22631	2.00045		0.99101	1.96072
0.25095	2.01539		1.05821	35.2201		0.2169	2.01601		0.99145	1.97586
0.24377	2.03104		1.06748	35.4936		0.22193	2.03169		0.9919	1.9912
0.24323	2.04682		1.05781	35.7784		0.22069	2.04748		0.99234	2.00666
0.26089	2.06277		1.05776	36.0644		0.22215	2.06342		0.99279	2.02235
0.26559	2.07906		1.05995	36.3357		0.21794	2.07957		0.99323	2.03822
0.27034	2.09526		1.05995	36.6275		0.2189	2.09578		0.99367	2.05395
0.27835	2.11116		1.06868	36.9139		0.22019	2.11215		0.99411	2.06997
0.25939	2.12738		1.07193	37.2001		0.22387	2.12848		0.99454	2.08598
0.26102	2.14421		1.07989	37.4908		0.22149	2.14485		0.99497	2.10214
0.26709	2.16109		1.07472	37.7874		0.22137	2.1617		0.99541	2.11861
0.27441	2.17771		1.07628	38.0834		0.22225	2.17839		0.99584	2.13506
0.26031	2.19485		1.06391	38.3809		0.22317	2.19536		0.99627	2.15159
0.26239	2.21207		1.07014	38.6816		0.22681	2.21255		0.99669	2.16831
0.26976	2.22892		1.08177	38.9858		0.22526	2.22981		0.99712	2.18518
0.27137	2.24628		1.0754	39.2906		0.22488	2.24701		0.99755	2.20216
0.2658	2.26382		1.08681	39.601		0.22773	2.26428		0.99797	2.21938
0.26052	2.28149		1.08961	39.9105		0.21992	2.282		0.9984	2.23671
0.24538	2.29923		1.08433	40.2229		0.21779	2.29996		0.99882	2.25406
0.2534	2.317		1.0932	40.5417		0.22346	2.31787		0.99924	2.27159
0.26236	2.33503		1.10187	40.8564		0.22091	2.33597		0.99966	2.28952
0.25048	2.35319		1.08312	41.1781		0.21888	2.35401		1.00007	2.30705
0.2762	2.37163		1.08508	41.501		0.22417	2.3723		1.00048	2.325
0.26788	2.39023		1.08538	41.8258		0.22336	2.39075		1.0009	2.34311
0.28561	2.40858		1.08843	42.1567		0.21784	2.40912		1.00131	2.36127
0.30045	2.42747		1.08297	42.4937		0.21871	2.42804		1.00172	2.37981
0.28748	2.44632		1.07845	42.8178		0.22119	2.44739		1.00213	2.39822
0.27576	2.46529		1.08716	43.1491		0.22138	2.46645		1.00254	2.41685
0.2747	2.48451		1.07854	43.4941		0.21926	2.48526		1.00294	2.43565
0.27925	2.50383		1.07991	43.8389		0.22425	2.50484		1.00335	2.45468
0.28897	2.52349		1.08442	44.181		0.22467	2.52403		1.00377	2.47435
0.2712	2.54315		1.0937	44.5255		0.22575	2.54381		1.00416	2.49325
0.26678	2.56289		1.08744	44.876		0.22673	2.56378		1.00456	2.51257
0.2616	2.58283		1.08564	45.2318		0.22546	2.58356		1.00496	2.53218
0.27746	2.60285		1.09211	45.5838		0.22748	2.60371		1.00536	2.55172
0.26462	2.62341		1.08532	45.9363		0.23205	2.624		1.00576	2.57197
0.25652	2.64384		1.08657	46.2982		0.22775	2.64435		1.00616	2.59211
0.27244	2.6641		1.09301	46.6655		0.2256	2.66503		1.00655	2.61211
0.26581	2.68462		1.10243	47.0308		0.2324	2.68619		1.00694	2.6322
0.27045	2.70588		1.10441	47.4009		0.22409	2.70682		1.00733	2.65268
0.26523	2.72713		1.09752	47.7719		0.22613	2.72784		1.00772	2.67336
0.27456	2.74843		1.09838	48.149		0.22258	2.74901		1.00811	2.69422
0.25791	2.76992		1.09668	48.5286		0.22258	2.77044		1.0085	2.7154
0.27617	2.7917		1.09945	48.9039		0.21933	2.7924		1.00889	2.7367
0.26932	2.81306		1.09609	49.2929		0.22327	2.81399		1.00927	2.75767
0.26531	2.83493		1.09826	49.677		0.22561	2.83591		1.00965	2.7793
0.27006	2.85706		1.12184	50.0646		0.22484	2.8581		1.01004	2.80092
0.26405	2.87932		1.10742	50.4588		0.22998	2.88042		1.01042	2.82274
0.29293	2.90201		1.10824	50.8531		0.23055	2.90288		1.0108	2.84483
0.26751	2.92439		1.11289	51.2515		0.21977	2.9253		1.01118	2.86682
0.28267	2.94728		1.10376	51.6627		0.21806	2.94833		1.01156	2.88949
0.286	2.97036		1.11087	52.0709		0.21203	2.97151		1.01193	2.91192
0.27645	2.99331		1.10566	52.4711		0.22519	2.99443		1.0123	2.93438
0.29357	3.0167		1.10761	52.8831		0.22425	3.01726		1.01268	2.9573
0.28329	3.04017		1.10521	53.2976		0.22335	3.04111		1.01305	2.98047
0.29188	3.064		1.11033	53.7158		0.2256	3.06504		1.01342	3.00365
0.30175	3.08802		1.10702	54.1376		0.21928	3.08879		1.01379	3.02702
0.29672	3.11202		1.11186	54.5625		0.22385	3.11256		1.01416	3.05072
0.29974	3.13635		1.11314	54.9926		0.22305	3.1371		1.01453	3.07473
0.29741	3.16065		1.12398	55.4984		0.21979	3.16163		1.0149	3.0986
0.30268	3.18532		1.12028	55.6239		0.22373	3.18628		1.01527	3.1228
0.32579	3.21029		1.12781	55.6438		0.22727	3.21113		1.01563	3.14716
0.30231	3.23517		1.11867	55.6632		0.22717	3.23618		1.01599	3.17166
0.28991	3.2604		1.14489	55.6822		0.22744	3.26141		1.01635	3.19641
0.31741	3.28582		1.12207	55.7008		0.22548	3.28717		1.01671	3.22122
0.30399	3.31159		1.12454	55.719		0.2258	3.31297		1.01707	3.24631
0.30747	3.33763					0.2318	3.33852		1.01743	3.27179
0.30441	3.36356					0.22544	3.36422		1.01779	3.29753
0.30527	3.38984					0.23456	3.39075		1.01815	3.32319
0.3102	3.41622					0.22807	3.41734		1.0185	3.34902
0.31645	3.44291					0.22388	3.44397		1.01886	3.37521
0.30795	3.46997					0.23079	3.4709		1.01921	3.40152
0.31555	3.49674					0.23344	3.4983		1.01956	3.42785
0.30692	3.52392					0.22628	3.52529		1.01991	3.45482
0.32099	3.55143					0.2249	3.55284		1.02026	3.48167
0.31785	3.57928					0.22547	3.58062		1.02061	3.50898
0.32711	3.60741					0.2302	3.60793		1.02096	3.53648
0.31263	3.63538					0.22592	3.6369		1.0213	3.56378
0.34176	3.66374					0.22701	3.66534		1.02164	3.59156
0.32754	3.69234					0.23087	3.69385		1.02199	3.61962
0.33245	3.72128					0.22654	3.72265		1.02233	3.64803
0.3547	3.75073					0.22342	3.75143		1.02267	3.67664
0.36233	3.77985					0.23323	3.78013		1.02301	3.70524
0.35008	3.80936					0.22551	3.80961		1.02335	3.73428
0.37241	3.83897					0.22932	3.83984		1.02369	3.76324
0.38399	3.86877					0.2288	3.87038		1.02403	3.79268
0.38017	3.89933					0.22763	3.9004		1.02437	3.82264
0.37063	3.92951					0.22488	3.93118		1.0247	3.85245
0.38126	3.96035					0.22586	3.9617		1.02503	3.88181
0.39013	3.99134					0.22827	3.99216		1.02536	3.91218
0.38137	4.02222					0.22328	4.02308		1.0257	3.94301
0.37186	4.05367					0.22607	4.05496		1.02603	3.97383
0.40567	4.08563					0.22182	4.0863		1.02636	4.00514
0.35856	4.11766					0.22761	4.11835		1.02669	4.03665
0.36639	4.1497					0.21902	4.15095		1.02702	4.06794
0.40418	4.18192					0.21731	4.18341		1.02734	4.0995
0.42052	4.2148					0.22262	4.21609		1.02767	4.13179
0.39172	4.24769					0.21968	4.24913		1.028	4.16381
0.3765	4.28086					0.21419	4.28235		1.02832	4.19587
0.39986	4.31433					0.22221	4.3158		1.02864	4.22842
0.38036	4.348					0.21921	4.34967		1.02896	4.2615
0.4001	4.38209					0.22193	4.38324		1.02928	4.29494
0.39959	4.41616					0.22316	4.41756		1.02961	4.32898
0.45834	4.45053					0.22146	4.45215		1.02993	4.36284
0.48051	4.48534					0.22108	4.48685		1.03025	4.39686
0.43829	4.52042					0.22726	4.52215		1.03056	4.43135
0.42199	4.55574					0.22022	4.55752		1.03088	4.46633
0.47835	4.59142					0.22194	4.5929		1.03119	4.50029
0.48251	4.62753					0.22277	4.6286		1.03151	4.53593
0.49054	4.66386					0.22066	4.6649		1.03183	4.57177
0.49541	4.69995					0.22083	4.7018		1.03214	4.60723
0.5407	4.7372					0.21787	4.73821		1.03246	4.64424
0.51794	4.77409					0.21674	4.77564		1.03276	4.67978
0.48314	4.81119					0.21901	4.81334		1.03307	4.71601
0.47975	4.849					0.22068	4.85034		1.03338	4.75293
0.49751	4.88651					0.21837	4.88828		1.03369	4.79009
0.52882	4.92466					0.22275	4.92645		1.034	4.82762
0.46648	4.96339					0.21787	4.96454		1.03431	4.86568
0.47829	5.00255					0.22455	5.00317		1.03461	4.90388
0.53448	5.04189					0.22001	5.04318		1.03492	4.94204
0.52462	5.08072					0.21945	5.0826		1.03522	4.98031
0.52018	5.12064					0.22488	5.12233		1.03553	5.01958
0.53169	5.1608					0.22002	5.16204		1.03583	5.05885
0.56704	5.20088					0.22338	5.20206		1.03613	5.09837
0.57959	5.24113					0.21743	5.24326		1.03643	5.13819
0.56873	5.2824					0.22337	5.28413		1.03673	5.17812
0.61179	5.32386					0.22465	5.32541		1.03703	5.21914
0.57283	5.36556					0.2208	5.36679		1.03733	5.25991
0.59472	5.40749					0.21962	5.40839		1.03763	5.30071
0.62441	5.44955					0.22571	5.45129		1.03792	5.34201
0.60523	5.49249					0.21955	5.4934		1.03822	5.38406
0.6312	5.53572					0.22914	5.53613		1.03852	5.42617
0.63821	5.57888					0.23005	5.57956		1.03881	5.46851
0.65803	5.62202					0.23024	5.62343		1.0391	5.51094
0.63383	5.66578					0.24509	5.66781		1.03939	5.55361
0.6316	5.7103					0.25336	5.71276		1.03969	5.59762
0.68005	5.75528					0.25502	5.7573		1.03998	5.64218
0.61623	5.80045					0.25299	5.80212		1.04027	5.68626
0.65869	5.8458					0.2525	5.84825		1.04056	5.73044
0.66496	5.89196					0.24574	5.89375		1.04085	5.77563
0.7044	5.93756					0.25108	5.93965		1.04114	5.82022
0.70108	5.98371					0.24211	5.9859		1.04143	5.86566
0.71021	6.0306					0.25062	6.03244		1.04172	5.91199
0.68184	6.07777					0.25497	6.07929		1.04201	5.95869
0.65396	6.12465					0.24633	6.12767		1.04229	6.00509
0.68174	6.17316					0.24628	6.17487		1.04257	6.05198
0.6991	6.222					0.24936	6.22299		1.04286	6.09913
0.69863	6.27058					0.25685	6.27272		1.04314	6.14679
0.72211	6.31938					0.24875	6.32169		1.04342	6.19506
0.7848	6.36869					0.25247	6.37121		1.04371	6.24377
0.75253	6.41875					0.25158	6.42109		1.04399	6.29214
0.75458	6.46928					0.25858	6.47126		1.04427	6.34142
0.77232	6.52001					0.24658	6.5216		1.04455	6.39124
0.75683	6.57084					0.26885	6.57176		1.04483	6.44116
0.79951	6.62207					0.26522	6.62375		1.04511	6.49132
0.77163	6.67402					0.25735	6.67651		1.04539	6.54247
0.81113	6.72653					0.26442	6.72921		1.04566	6.59379
0.8002	6.77928					0.25407	6.78143		1.04594	6.64518
0.79629	6.83194					0.26502	6.83351		1.04621	6.69684
0.80235	6.88571					0.26926	6.88723		1.04649	6.74889
0.81232	6.93947					0.26204	6.94164		1.04677	6.8022
0.7984	6.99352					0.25906	6.99608		1.04704	6.85603
0.80098	7.04872					0.27047	7.05054		1.04732	6.9101
0.80874	7.10373					0.25629	7.10722		1.04759	6.96435
0.80302	7.15982					0.25311	7.1625		1.04786	7.01742
0.79951	7.2157					0.25378	7.21792		1.04813	7.07236
0.82153	7.27146					0.27777	7.2743		1.04841	7.12805
0.8173	7.3285					0.27355	7.3309		1.04868	7.18383
0.80197	7.38596					0.26805	7.38882		1.04895	7.24012
0.79737	7.44313					0.27524	7.44669		1.04922	7.29711
0.80895	7.50131					0.26992	7.50469		1.04949	7.35402
0.81481	7.56091					0.27767	7.56367		1.04976	7.41165
0.81677	7.62044					0.28003	7.62492		1.05003	7.47024
0.83732	7.67978					0.27837	7.68209		1.05029	7.52799
0.8388	7.73953					0.28234	7.74191		1.05056	7.58782
0.83341	7.8003					0.27746	7.80341		1.05083	7.64732
0.84376	7.86209					0.28593	7.86403		1.05109	7.70669
0.81626	7.9234					0.29263	7.92639		1.05136	7.76696
0.81303	7.98583					0.28621	7.98858		1.05162	7.82794
0.83081	8.04813					0.30578	8.05095		1.05189	7.88884
0.81077	8.11073					0.34427	8.11379		1.05215	7.9505
0.83043	8.17457					0.32331	8.17728		1.05242	8.01319
0.82044	8.23875					0.31968	8.24201		1.05268	8.07648
0.82859	8.30296					0.34002	8.30595		1.05294	8.13893
0.82548	8.36756					0.35448	8.36977		1.0532	8.2016
0.81632	8.43298					0.35156	8.43473		1.05346	8.26582
0.83104	8.49947					0.3389	8.50204		1.05373	8.33162
0.82579	8.56589					0.34702	8.56873		1.05399	8.39761
0.84927	8.633					0.36468	8.63516		1.05425	8.46317
0.8713	8.70095					0.36865	8.70281		1.05451	8.52985
0.84514	8.76949					0.36228	8.77203		1.05477	8.59655
0.85751	8.83795					0.35169	8.84103		1.05502	8.66291
0.83587	8.90681					0.35986	8.91034		1.05528	8.73078
0.84806	8.97679					0.33525	8.9806		1.05554	8.80006
0.85888	9.04677					0.35623	9.05108		1.05581	8.8698
0.84775	9.11658					0.35964	9.1213		1.05606	8.93923
0.85355	9.18896					0.36431	9.1926		1.05632	9.00832
0.84858	9.26155					0.36268	9.26461		1.05657	9.07864
0.84491	9.33385					0.39835	9.33748		1.05683	9.14985
0.85981	9.40709					0.39302	9.41088		1.05708	9.22126
0.8517	9.48209					0.3929	9.48438		1.05734	9.2932
0.8684	9.55538					0.39473	9.55828		1.05759	9.36632
0.86271	9.62986					0.40168	9.63309		1.05785	9.44002
0.84532	9.70549					0.3988	9.70847		1.0581	9.51358
0.86018	9.78168					0.4133	9.7845		1.05836	9.58788
0.87137	9.85782					0.41388	9.86145		1.05861	9.66307
0.8479	9.93541					0.41407	9.93829		1.05886	9.73866
0.87583	10.0134					0.42546	10.016		1.05912	9.81559
0.87967	10.0916					0.42358	10.0948		1.05937	9.89254
0.8863	10.1703					0.42445	10.1745		1.05962	9.97004
0.86345	10.2501					0.42731	10.254		1.05988	10.0482
0.88517	10.3303					0.43926	10.3339		1.06013	10.1262
0.87222	10.4112					0.42802	10.4149		1.06038	10.206
0.88557	10.4929					0.42614	10.4972		1.06063	10.2863
0.89633	10.575					0.43954	10.5801		1.06088	10.3666
0.87651	10.657					0.44033	10.6622		1.06113	10.4474
0.89978	10.7417					0.43716	10.745		1.06138	10.5297
0.85513	10.8262					0.44982	10.8293		1.06163	10.6118
0.88183	10.9108					0.44099	10.9147		1.06188	10.6951
0.88376	10.9964					0.45619	11.0002		1.06213	10.7795
0.88922	11.0812					0.45124	11.0857		1.06238	10.8643
0.88501	11.1685					0.45548	11.1744		1.06263	10.9483
0.90222	11.2568					0.45894	11.2622		1.06288	11.0352
0.8895	11.3452					0.4627	11.3493		1.06313	11.1216
0.89083	11.4338					0.46345	11.438		1.06337	11.208
0.90002	11.5245					0.46347	11.529		1.06363	11.2975
0.90725	11.6129					0.46344	11.6181		1.06387	11.385
0.91742	11.7035					0.46245	11.7087		1.06412	11.4738
0.89063	11.797					0.46813	11.8011		1.06437	11.5637
0.88679	11.89					0.4731	11.8926		1.06461	11.6542
0.92754	11.9826					0.47893	11.9865		1.06486	11.7453
0.92057	12.077					0.47842	12.0802		1.06511	11.8378
0.92209	12.1719					0.4856	12.1744		1.06536	11.9306
0.9167	12.2668					0.47822	12.2701		1.0656	12.024
0.92908	12.3623					0.4794	12.3671		1.06585	12.1183
0.92488	12.4591					0.48573	12.4638		1.06609	12.2128
0.92927	12.5566					0.48641	12.5609		1.06634	12.3086
0.92472	12.6551					0.4893	12.6596		1.06659	12.405
0.92755	12.7547					0.48896	12.7602		1.06683	12.5022
0.92716	12.8543					0.48207	12.86		1.06708	12.6001
0.92166	12.9567					0.48631	12.9603		1.06732	12.6972
0.92984	13.0585					0.48041	13.0611		1.06757	12.7985
0.93999	13.1597					0.48379	13.1638		1.06782	12.8994
0.92605	13.2622					0.48759	13.2692		1.06806	13.0003
0.93666	13.3676					0.49089	13.3715		1.06831	13.1035
0.93257	13.4705					0.48563	13.4753		1.06855	13.2036
0.92551	13.5755					0.49303	13.5816		1.0688	13.3074
0.93633	13.6831					0.50467	13.6891		1.06904	13.4126
0.93717	13.7908					0.49742	13.7955		1.06929	13.518
0.95197	13.8985					0.50111	13.9033		1.06953	13.6237
0.95052	14.0072					0.50553	14.0124		1.06979	13.7341
0.94567	14.1179					0.50208	14.1221		1.07003	13.8409
0.93707	14.2299					0.50156	14.2325		1.07027	13.9474
0.94628	14.3401					0.50235	14.3453		1.07051	14.0565
0.94116	14.4524					0.50599	14.4572		1.07076	14.167
0.95044	14.5654					0.5127	14.5703		1.071	14.2773
0.95191	14.6795					0.5041	14.6845		1.07125	14.3894
0.94336	14.795					0.50384	14.7992		1.0715	14.5028
0.95535	14.911					0.50723	14.9163		1.07174	14.6163
0.94255	15.03					0.5209	15.0326		1.07198	14.7302
0.95572	15.147					0.5263	15.1504		1.07223	14.8456
0.95487	15.2638					0.53085	15.2695		1.07247	14.962
0.93989	15.3835					0.5312	15.3885		1.07272	15.0793
0.9513	15.5043					0.53444	15.5107		1.07296	15.1974
0.93851	15.6259					0.52818	15.632		1.07321	15.3167
0.94748	15.7476					0.54076	15.754		1.07346	15.4383
0.95382	15.8712					0.52525	15.8774		1.0737	15.5598
0.95194	15.9982					0.53725	16.0012		1.07395	15.6807
0.95385	16.122					0.53972	16.128		1.07419	15.8028
0.96128	16.2488					0.55178	16.2544		1.07444	15.9272
0.95651	16.3757					0.5526	16.381		1.07468	16.0505
0.95778	16.5026					0.54737	16.5095		1.07493	16.1758
0.96538	16.6333					0.5452	16.6417		1.07518	16.3045
0.9665	16.7646					0.54348	16.7708		1.07542	16.4335
0.97269	16.8954					0.55611	16.9016		1.07567	16.5615
0.96481	17.0286					0.56276	17.0341		1.07591	16.6897
0.99182	17.1643					0.55671	17.1677		1.07616	16.8205
1.03866	17.2979					0.55959	17.3013		1.07641	16.9547
1.03144	17.4324					0.56003	17.4374		1.07666	17.0888
1.02434	17.5695					0.55189	17.5745		1.07691	17.2217
1.02918	17.7073					0.56335	17.7127		1.07715	17.3559
1.02757	17.8447					0.56385	17.8519		1.0774	17.4919
1.03215	17.9857					0.56396	17.9905		1.07765	17.6296
1.028	18.127					0.55818	18.1321		1.0779	17.7688
1.02804	18.2696					0.55842	18.2748		1.07815	17.9083
1.02504	18.4127					0.57382	18.4184		1.07839	18.0478
1.0309	18.5557					0.57097	18.5641		1.07864	18.1883
1.03962	18.7015					0.56952	18.7074		1.07889	18.331
1.02817	18.8478					0.57863	18.855		1.07914	18.4757
1.03588	18.9963					0.57588	19.0038		1.07939	18.6203
1.03174	19.1466					0.59172	19.1522		1.07964	18.765
1.03757	19.2966					0.59038	19.3034		1.07989	18.9115
1.03868	19.447					0.59636	19.4528		1.08014	19.0628
1.03352	19.5987					0.59727	19.6046		1.08039	19.2111
1.03985	19.7526					0.60241	19.7585		1.08064	19.3621
1.0328	19.9082					0.59924	19.9137		1.08089	19.5134
1.03889	20.0634					0.62295	20.0719		1.08114	19.6645
1.04375	20.2237					0.65148	20.2284		1.0814	19.8205
1.03699	20.3819					0.64318	20.3876		1.08165	19.9768
1.04332	20.5398					0.65519	20.5483		1.0819	20.1333
1.04118	20.7002					0.66968	20.708		1.08215	20.2903
1.04817	20.8613					0.67125	20.8711		1.08241	20.4488
1.03894	21.0266					0.67442	21.0333		1.08266	20.6114
1.03591	21.1924					0.68377	21.1985		1.08292	20.773
1.04028	21.3585					0.68884	21.3658		1.08317	20.9359
1.04959	21.526					0.68529	21.5317		1.08343	21.1001
1.04527	21.6938					0.68679	21.7023		1.08368	21.2649
1.03359	21.8651					0.69718	21.8714		1.08394	21.4326
1.03718	22.0363					0.68106	22.0438		1.0842	21.6003
1.05734	22.2082					0.70321	22.22		1.08446	21.7718
1.04575	22.3835					0.72762	22.3939		1.08472	21.9444
1.04196	22.5582					0.70985	22.5675		1.08497	22.1118
1.0477	22.7352					0.7151	22.7427		1.08523	22.2868
1.03972	22.9134					0.71685	22.9213		1.08548	22.4607
1.05542	23.0934					0.73357	23.1027		1.08574	22.6363
1.05498	23.2773					0.75167	23.2828		1.086	22.8152
1.04089	23.4553					0.76105	23.4668		1.08627	22.9945
1.04001	23.6414					0.75808	23.647		1.08653	23.1749
1.04212	23.8286					0.75674	23.8296		1.08679	23.3554
1.0421	24.013					0.75818	24.0213		1.08705	23.538
1.04541	24.2034					0.75997	24.2121		1.08731	23.7237
1.03965	24.3915					0.76828	24.3981		1.08757	23.9087
1.04509	24.5848					0.75858	24.589		1.08784	24.0984
1.04135	24.7793					0.76086	24.7854		1.0881	24.2876
1.04922	24.9709					0.76181	24.9788		1.08837	24.4764
1.03965	25.1674					0.76136	25.1757		1.08863	24.6679
1.03869	25.365					0.76288	25.3733		1.0889	24.8645
1.03947	25.5646					0.7852	25.5715		1.08917	25.0583
1.03575	25.7651					0.77264	25.7728		1.08943	25.2539
1.03297	25.9655					0.77272	25.9828		1.0897	25.4524
1.05725	26.1697					0.77407	26.1796		1.08997	25.6523
1.04305	26.3742					0.77753	26.38		1.09024	25.8522
1.04263	26.5814					0.77458	26.5871		1.09051	26.0556
1.04312	26.7907					0.77848	26.7982		1.09078	26.2606
1.04413	26.9992					0.78088	27.0083		1.09105	26.466
1.04662	27.2124					0.7764	27.2209		1.09132	26.6729
1.04632	27.4254					0.7717	27.4375		1.09161	26.89
1.05128	27.6401					0.76694	27.6537		1.09188	27.0981
1.04335	27.8574					0.77821	27.8658		1.09214	27.3058
1.0493	28.0753					0.77927	28.0861		1.09242	27.521
1.03546	28.2958					0.81749	28.3029		1.0927	27.7372
1.03919	28.5187					0.80939	28.5241		1.09297	27.9547
1.04239	28.7439					0.81035	28.7519		1.09325	28.1732
1.03567	28.97					0.81256	28.9826		1.09353	28.3935
1.04968	29.1941					0.83216	29.2052		1.09381	28.6164
1.04398	29.4272					0.84557	29.4295		1.09409	28.8421
1.05057	29.6595					0.85072	29.6612		1.09437	29.068
1.04796	29.8903					0.86543	29.8988		1.09465	29.2962
1.05158	30.123					0.84912	30.1319		1.09493	29.5268
1.05275	30.3612					0.84777	30.3697		1.09522	29.7587
1.05864	30.5971					0.85583	30.6108		1.0955	29.9917
1.05342	30.8362					0.88355	30.8509		1.09578	30.2235
1.0565	31.0795					0.88972	31.0892		1.09607	30.4615
1.05118	31.3236					0.8999	31.3345		1.09636	30.7044
1.0497	31.5675					0.90207	31.58		1.09665	30.9424
1.05723	31.816					0.92866	31.8261		1.09694	31.1865
1.0611	32.0661					0.94961	32.0751		1.09723	31.4303
1.05935	32.3171					0.95616	32.3286		1.09752	31.678
1.06562	32.572					0.95273	32.5805		1.09781	31.9295
1.07749	32.8249					0.94979	32.8365		1.0981	32.1758
1.07219	33.0897					0.95895	33.0969		1.0984	32.4292
1.06036	33.3514					0.95659	33.3582		1.09869	32.6832
1.06931	33.6035					0.97605	33.6163		1.09899	32.9412
1.05718	33.8681					1.00359	33.8854		1.09929	33.2049
1.06595	34.1334					1.00251	34.1493		1.09959	33.4624
1.06802	34.4025					1.00795	34.4146		1.09988	33.7229
1.06873	34.6737					1.01406	34.6857		1.10018	33.987
1.0642	34.9451					1.01188	34.9558		1.10049	34.2535
1.05821	35.2201					1.02334	35.2305		1.10079	34.5204
1.06748	35.4936					1.00788	35.5062		1.10109	34.7911
1.05781	35.7784					1.02762	35.7834		1.1014	35.0696
1.05776	36.0644					1.02738	36.064		1.10171	35.3447
1.05995	36.3357					1.03152	36.35		1.10201	35.6167
1.05995	36.6275					1.0449	36.6347		1.10232	35.8977
1.06868	36.9139					1.02825	36.9222		1.10263	36.1795
1.07193	37.2001					1.05085	37.2116		1.10294	36.4629
1.07989	37.4908					1.05942	37.5006		1.10325	36.7493
1.07472	37.7874					1.05732	37.7975		1.10357	37.0388
1.07628	38.0834					1.05023	38.0944		1.10388	37.3288
1.06391	38.3809					1.05473	38.3977		1.1042	37.6216
1.07014	38.6816					1.05892	38.7029		1.10451	37.9169
1.08177	38.9858					1.06315	38.9971		1.10483	38.2138
1.0754	39.2906					1.07216	39.3042		1.10515	38.5124
1.08681	39.601					1.06881	39.6136		1.10547	38.8162
1.08961	39.9105					1.08228	39.9235		1.10579	39.1191
1.08433	40.2229					1.07936	40.2354		1.10612	39.4284
1.0932	40.5417					1.07864	40.5539		1.10645	39.7401
1.10187	40.8564					1.07318	40.8732		1.10677	40.0478
1.08312	41.1781					1.0891	41.1966		1.1071	40.3657
1.08508	41.501					1.09351	41.5204		1.10743	40.68
1.08538	41.8258					1.10225	41.8418		1.10776	40.9987
1.08843	42.1567					1.0948	42.1645		1.10809	41.321
1.08297	42.4937					1.10211	42.4971		1.10842	41.6397
1.07845	42.8178					1.10685	42.835		1.10876	41.9715
1.08716	43.1491					1.12107	43.1725		1.1091	42.3004
1.07854	43.4941					1.12245	43.5064		1.10944	42.633
1.07991	43.8389					1.1259	43.8439		1.10978	42.9705
1.08442	44.181					1.12521	44.193		1.11012	43.3033
1.0937	44.5255					1.12371	44.5427		1.11047	43.6469
1.08744	44.876					1.12926	44.8908		1.11081	43.9896
1.08564	45.2318					1.12369	45.243		1.11115	44.3326
1.09211	45.5838					1.12011	45.6019		1.1115	44.6797
1.08532	45.9363					1.11511	45.9589		1.11185	45.0314
1.08657	46.2982					1.12286	46.3131		1.1122	45.3851
1.09301	46.6655					1.1235	46.6709		1.11256	45.7398
1.10243	47.0308					1.11789	47.045		1.11291	46.0994
1.10441	47.4009					1.12955	47.4136		1.11327	46.466
1.09752	47.7719					1.1387	47.7871		1.11363	46.8253
1.09838	48.149					1.13578	48.1627		1.11399	47.1938
1.09668	48.5286					1.14393	48.5381		1.11435	47.5637
1.09945	48.9039					1.1383	48.9188		1.11471	47.9353
1.09609	49.2929					1.14151	49.3049		1.11508	48.3137
1.09826	49.677					1.13518	49.6928		1.11544	48.6914
1.12184	50.0646					1.13898	50.0843		1.11581	49.07
1.10742	50.4588					1.1398	50.4807		1.11618	49.4552
1.10824	50.8531					1.13784	50.875		1.11656	49.8478
1.11289	51.2515					1.13564	51.2687		1.11693	50.2417
1.10376	51.6627					1.13614	51.6687		1.1173	50.6285
1.11087	52.0709					1.13378	52.0768		1.11768	51.0284
1.10566	52.4711					1.13208	52.4891		1.11807	51.432
1.10761	52.8831					1.1322	52.8975		1.11845	51.8329
1.10521	53.2976					1.14453	53.3163		1.11884	52.2426
1.11033	53.7158					1.14742	53.7381		1.11922	52.6499
1.10702	54.1376					1.13365	54.1577		1.11961	53.0681
1.11186	54.5625					1.14065	54.5802		1.12001	53.4874
1.11314	54.9926					1.136	55.0864		1.12039	53.8992
1.12398	55.4984					1.13612	55.1777		1.12079	54.3248
1.12028	55.6239					1.13876	55.1974		1.12119	54.7521
1.12781	55.6438					1.13868	55.2166		1.12164	55.2418
1.11867	55.6632					1.14562	55.2354		1.12187	55.4927
1.14489	55.6822					1.13201	55.2537		1.12189	55.5128
1.12207	55.7008					1.13256	55.2717		1.12191	55.5325
1.12454	55.719					1.13056	55.2892		1.12193	55.5517
