# Supplementary material for: The shelterin component TRF2 mediates columnar stacking of human telomeric chromatin
Source: EMBO J. 2023 Dec 14;43(1):87–111. doi: 10.1038/s44318-023-00002-3 (PMC10883271; doi:10.1038/s44318-023-00002-3)
Supplement: Supplementary file 8 — Expanded View Figures Source Data [file 44318_2023_2_MOESM8_ESM.zip › EMBOJ-2023-114491_Source data_Expanded View/Figure Expanded View 5/Numerical Data_Figure EV5 #Telo-18#-0nM TRF2.xlsx]

## Sheet: Sheet1
Ruptures	0 nM TRF2∆N
(N0-N+1/N) dF/dt (pN/s)	ln[(N0-N+1/N) dF/dt]	Frutures, pN
	x	y		Fitting line
0.1206	-2.11525	5.00706		Frupt = 3.02·x + 10.9
0.06892	-2.67487	5.00706
0.06859	-2.67955	5.02046
0.09603	-2.34307	5.02046
0.04982	-2.99928	5.03026
0.09852	-2.31749	5.03124
0.0433	-3.13965	5.03241
0.05858	-2.83738	5.03241
0.05874	-2.83457	5.03356
0.0714	-2.63953	5.03435
0.1985	-1.61699	5.03509
0.08271	-2.49245	5.03509
0.05844	-2.83979	5.03694
0.14979	-1.89851	5.04549
0.06051	-2.80495	5.04586
0.1495	-1.90044	5.0586
0.21595	-1.53271	5.0586
0.10496	-2.2542	5.06987
0.09102	-2.39664	5.0719
0.12516	-2.07819	5.0719
0.12468	-2.082	5.07299
0.1524	-1.88124	5.07361
0.49869	-0.69577	5.07433
0.244	-1.41057	5.08403
0.36565	-1.00608	5.09728
0.1676	-1.78618	5.10908
0.14364	-1.94042	5.11156
0.2011	-1.60395	5.11156
0.20055	-1.6067	5.11241
0.24957	-1.388	5.11266
0.35632	-1.03193	5.12265
0.55628	-0.58648	5.13568
0.24003	-1.42698	5.14936
0.29018	-1.23725	5.15138
0.20313	-1.59392	5.15138
0.10183	-2.28442	5.15188
0.2896	-1.23925	5.15226
0.4945	-0.70421	5.16149
0.83455	-0.18086	5.17424
0.31975	-1.14021	5.18972
0.39422	-0.93085	5.19253
0.37217	-0.98841	5.19303
0.18577	-1.68327	5.19441
0.67122	-0.39865	5.20083
1.2179	0.19713	5.21485
0.41146	-0.88804	5.23025
0.27158	-1.30351	5.23254
0.5171	-0.65952	5.23329
1.76041	0.56555	5.25447
0.34573	-1.06211	5.27343
0.66204	-0.41244	5.27429
0.13527	-2.00048	5.28112
2.71008	0.99698	5.29437
0.83894	-0.17561	5.31553
4.62652	1.53181	5.33481
1.05282	0.05147	5.35719
10.327	2.33477	5.37564
0.43761	-0.82642	5.39788
1.32838	0.28396	5.39875
0.53539	-0.62476	5.43998
0.23807	-1.43518	5.44054
0.64931	-0.43185	5.48252
0.03006	-3.50453	5.48384
0.06218	-2.77779	5.5271
0.30412	-1.19033	5.56891
0.12085	-2.11321	5.56911
0.157	-1.85149	5.5697
0.09643	-2.33891	5.56985
0.24635	-1.40099	5.61093
0.10781	-2.22737	5.61135
0.13428	-2.00784	5.61349
0.54278	-0.61105	5.65449
0.05363	-2.92561	5.65691
0.17456	-1.74546	5.65743
0.1404	-1.96325	5.66121
0.80587	-0.21583	5.70059
0.43393	-0.83487	5.70059
0.21855	-1.52075	5.70181
0.27534	-1.28974	5.71247
0.11225	-2.18705	5.74563
0.26443	-1.33019	5.74669
0.10235	-2.2794	5.79014
0.16637	-1.79354	5.83628
0.34756	-1.05683	5.88429
0.16706	-1.78943	5.92738
0.18464	-1.68934	5.92738
0.23434	-1.451	5.9274
0.06913	-2.67182	5.9719
0.39198	-0.93654	5.97334
0.32924	-1.11097	5.97478
0.09706	-2.33245	6.00951
0.59667	-0.5164	6.02035
0.26531	-1.32686	6.02055
0.38003	-0.96751	6.02268
0.11612	-2.15316	6.02433
0.21273	-1.54772	6.05579
0.85682	-0.15453	6.06768
0.34913	-1.05233	6.102
1.1987	0.18124	6.11518
0.51373	-0.66606	6.14778
1.67128	0.51359	6.16244
0.45926	-0.77815	6.16398
0.35467	-1.03657	6.16402
0.74187	-0.29858	6.19338
0.15291	-1.87791	6.20791
0.04893	-3.01734	6.20791
1.04536	0.04436	6.24162
0.05135	-2.96903	6.2547
0.76021	-0.27416	6.25669
0.15322	-1.87588	6.26116
0.51859	-0.65664	6.26116
0.09609	-2.3425	6.30699
0.13876	-1.97501	6.30745
0.09595	-2.34395	6.35795
0.10515	-2.25236	6.40577
0.27507	-1.29073	6.43513
0.45222	-0.79359	6.45087
0.47773	-0.73871	6.45597
0.16617	-1.79477	6.45597
0.61328	-0.48894	6.45941
0.11072	-2.20076	6.5035
0.23477	-1.44914	6.50648
2.57377	0.94537	6.50857
0.48354	-0.72663	6.50878
0.17633	-1.73539	6.5542
0.31122	-1.16725	6.55805
0.24971	-1.38744	6.60571
0.74116	-0.29953	6.60981
0.33052	-1.1071	6.65784
0.98559	-0.01452	6.65982
0.61379	-0.4881	6.66262
0.41611	-0.8768	6.71023
1.20195	0.18395	6.71177
0.75852	-0.27638	6.71496
0.44132	-0.81799	6.71563
0.07555	-2.58291	6.73444
0.51573	-0.66217	6.76201
0.92732	-0.07545	6.76755
1.14152	0.13236	6.78568
1.53403	0.4279	6.7857
0.63522	-0.45378	6.81506
0.10303	-2.27278	6.8173
0.40348	-0.90762	6.81808
1.12957	0.12183	6.82085
0.76159	-0.27234	6.86871
0.50025	-0.69266	6.87157
0.13557	-1.99825	6.87447
1.35685	0.30517	6.87471
0.73296	-0.31067	6.87492
0.06955	-2.66567	6.89076
1.63976	0.49455	6.92811
0.34808	-1.05532	6.97852
1.98678	0.68652	6.98272
0.84665	-0.16647	6.98431
0.07648	-2.57066	6.98474
0.28919	-1.24067	6.99597
0.62169	-0.47531	7.03365
2.40359	0.87696	7.03684
2.22241	0.79859	7.03726
0.93817	-0.06382	7.08596
2.98855	1.09479	7.0913
0.06677	-2.70658	7.09299
0.68581	-0.37716	7.10239
0.42393	-0.85818	7.10316
0.23502	-1.44809	7.1452
3.79541	1.33379	7.14709
0.53373	-0.62787	7.14709
0.97129	-0.02913	7.1483
0.15352	-1.87392	7.15845
4.84752	1.57847	7.20381
0.14168	-1.95419	7.20406
0.40687	-0.89926	7.20521
1.12006	0.11338	7.25378
6.39542	1.85558	7.2598
0.22762	-1.48007	7.26009
0.39465	-0.92976	7.3141
1.20587	0.1872	7.3141
1.21662	0.19607	7.31522
0.32396	-1.12714	7.31802
0.64824	-0.43349	7.31949
0.24784	-1.39498	7.32268
0.42428	-0.85735	7.37533
0.54701	-0.60329	7.43206
0.24315	-1.41406	7.43532
0.12158	-2.10722	7.43532
1.45892	0.37769	7.43532
0.69205	-0.3681	7.49064
0.59701	-0.51582	7.49145
0.146	-1.92413	7.49277
0.85352	-0.15839	7.54929
0.25161	-1.37988	7.60353
0.36768	-1.00053	7.60517
1.0408	0.03999	7.60872
0.17802	-1.72588	7.61041
1.2518	0.22458	7.66813
0.25285	-1.37496	7.72719
1.51576	0.41592	7.72747
0.33788	-1.08506	7.72794
1.2076	0.18863	7.78148
0.05919	-2.82705	7.78796
1.84663	0.61336	7.78796
1.42453	0.35384	7.84253
0.38575	-0.95257	7.84645
2.2401	0.80652	7.84912
1.72256	0.54381	7.90085
0.42233	-0.86198	7.90569
0.38788	-0.94707	7.91
2.73019	1.00437	7.91055
0.66766	-0.40397	7.96844
0.31627	-1.15116	7.96922
0.11265	-2.18344	7.97074
0.5249	-0.64454	7.97245
1.20341	0.18516	7.97276
0.07617	-2.57481	8.02786
0.11444	-2.16774	8.03053
0.2292	-1.47314	8.03061
3.41021	1.22677	8.03504
0.14548	-1.92774	8.03557
0.51858	-0.65666	8.08369
1.731	0.5487	8.15463
0.29245	-1.22947	8.16397
0.44085	-0.81904	8.22378
0.10832	-2.22266	8.22786
0.1094	-2.21274	8.29241
0.23443	-1.45059	8.29241
0.18401	-1.69279	8.29405
2.00772	0.697	8.3323
0.55185	-0.59448	8.35434
0.06371	-2.75345	8.35758
1.03526	0.03465	8.35758
0.31058	-1.16932	8.35758
0.38225	-0.96168	8.35758
0.14961	-1.8997	8.4142
0.36626	-1.00442	8.42335
2.45519	0.8982	8.46081
0.18613	-1.68132	8.47869
0.15229	-1.88198	8.47869
0.95263	-0.04853	8.48515
1.68566	0.52216	8.48544
0.09916	-2.31106	8.48544
0.16731	-1.78791	8.48582
0.13428	-2.00783	8.4861
0.13641	-1.99208	8.52539
0.70154	-0.35447	8.52539
0.90194	-0.1032	8.59045
0.37806	-0.97269	8.61897
0.09575	-2.346	8.62164
0.17253	-1.75721	8.67841
3.4322	1.2332	8.68729
0.13782	-1.98178	8.69009
0.24611	-1.40196	8.69009
0.45941	-0.77781	8.69009
0.64605	-0.43688	8.69009
0.21019	-1.55976	8.72233
0.19136	-1.65362	8.74984
1.45852	0.37742	8.75428
0.64967	-0.43129	8.75518
0.57511	-0.5532	8.75783
1.91511	0.64978	8.81815
0.92051	-0.08283	8.82005
0.88454	-0.12269	8.89408
0.22215	-1.5044	8.962
0.22156	-1.50706	8.96556
0.11765	-2.14008	8.96874
0.70457	-0.35017	9.0273
0.27394	-1.29485	9.02914
0.09892	-2.31341	9.02914
0.39064	-0.93996	9.08624
0.25464	-1.3679	9.097
0.27882	-1.27719	9.10205
11.3921	2.43292	9.1028
0.04678	-3.06224	9.10406
0.36084	-1.01931	9.11043
1.13134	0.1234	9.17068
0.90869	-0.09575	9.17523
0.42382	-0.85844	9.17917
0.15305	-1.87701	9.17917
0.3194	-1.14131	9.17917
1.04946	0.04828	9.17917
0.2571	-1.35827	9.18133
0.14998	-1.89727	9.18133
0.87199	-0.13698	9.22372
0.4129	-0.88455	9.25162
0.21374	-1.54301	9.25162
1.05033	0.04911	9.31861
4.71415	1.55057	9.31872
0.16751	-1.78672	9.3197
0.544	-0.6088	9.32279
0.64762	-0.43445	9.32279
3.6102	1.28376	9.3395
0.92759	-0.07517	9.3886
0.74207	-0.29831	9.3886
0.83952	-0.17492	9.39496
1.26838	0.23774	9.4121
0.18816	-1.67047	9.45757
0.47587	-0.74261	9.46365
0.32988	-1.10903	9.46528
6.63882	1.89293	9.46528
0.37189	-0.98917	9.46613
0.6231	-0.47305	9.4688
0.47168	-0.75146	9.53225
1.05038	0.04915	9.53322
2.25606	0.81362	9.53557
0.68887	-0.3727	9.53907
5.68321	1.73752	9.53907
0.53743	-0.62096	9.54274
0.98141	-0.01877	9.55613
0.22302	-1.50049	9.61078
0.23415	-1.45179	9.61341
0.86823	-0.1413	9.61749
0.76404	-0.26913	9.61749
2.42029	0.88389	9.68079
0.95183	-0.04936	9.68715
1.14358	0.13417	9.68859
0.21316	-1.54573	9.69019
0.10305	-2.27256	9.69025
0.35157	-1.04535	9.69374
3.75316	1.3226	9.7018
0.215	-1.53712	9.75705
0.27608	-1.28706	9.76004
2.29473	0.83062	9.7639
0.38824	-0.94612	9.83659
1.24291	0.21745	9.84065
1.84371	0.61178	9.84349
2.92669	1.07387	9.91048
0.78904	-0.23694	9.91586
0.5636	-0.57341	9.91586
0.44405	-0.81182	9.91953
0.1624	-1.81771	9.92658
0.49331	-0.70662	9.9933
1.55784	0.4433	9.99568
0.35395	-1.03861	10.0037
0.31507	-1.15494	10.0672
0.20175	-1.60075	10.069
0.16546	-1.79905	10.0751
0.15317	-1.87621	10.0759
0.56928	-0.56338	10.0805
0.36227	-1.01537	10.0805
0.72944	-0.31547	10.151
1.34843	0.29894	10.1523
2.8317	1.04088	10.1523
1.12369	0.11662	10.1523
5.3572	1.67844	10.1553
0.70468	-0.35001	10.158
0.51139	-0.67061	10.1612
0.40461	-0.90484	10.2321
0.86733	-0.14233	10.2337
4.0435	1.39711	10.2379
0.22677	-1.48381	10.2422
1.76089	0.56582	10.3123
0.58093	-0.54313	10.3139
0.40829	-0.89578	10.3859
0.23463	-1.44976	10.3949
0.71886	-0.33009	10.395
0.94503	-0.05654	10.3981
0.91002	-0.09428	10.3981
1.32967	0.28493	10.4167
1.53352	0.42757	10.4716
20.836	3.03668	10.4749
1.7195	0.54203	10.476
2.28602	0.82681	10.5502
2.77581	1.02094	10.5522
1.81268	0.59481	10.5572
0.1227	-2.09803	10.5587
2.20175	0.78925	10.5587
10.4508	2.34668	10.5589
1.78247	0.578	10.5607
0.8756	-0.13285	10.5607
2.91848	1.07106	10.6305
3.7697	1.327	10.6305
3.40767	1.22603	10.6349
2.07412	0.72954	10.6382
2.46634	0.90274	10.6416
0.17822	-1.72474	10.7151
0.47525	-0.74391	10.7151
4.23508	1.4434	10.7179
0.40037	-0.91535	10.7217
0.42274	-0.86099	10.725
0.17651	-1.73438	10.7318
0.4888	-0.71581	10.7318
7.28781	1.9862	10.7924
5.34521	1.6762	10.8023
0.53487	-0.62574	10.8069
0.92022	-0.08314	10.816
0.38957	-0.9427	10.8834
6.88151	1.92884	10.887
1.61285	0.47801	10.887
1.8225	0.60021	10.8916
2.45753	0.89916	10.8927
1.29278	0.2568	10.897
0.64682	-0.43569	10.9015
1.43737	0.36282	10.9015
2.1893	0.78358	10.9786
1.08965	0.08585	10.9824
1.30758	0.26818	10.9824
0.79352	-0.23128	11.0425
3.41285	1.22755	11.044
0.5479	-0.60166	11.0553
0.48702	-0.71944	11.0553
0.83608	-0.17903	11.0602
0.62653	-0.46755	11.063
2.60981	0.95928	11.0649
0.92366	-0.07941	11.0655
0.36359	-1.01172	11.0662
0.41269	-0.88506	11.0693
1.29472	0.25829	11.0693
0.84161	-0.17244	11.0727
0.65646	-0.4209	11.0727
0.7294	-0.31554	11.0727
1.4211	0.35143	11.1283
0.38757	-0.94785	11.1283
0.73523	-0.30757	11.1437
0.58684	-0.533	11.1474
2.7685	1.0183	11.1504
1.09532	0.09104	11.1521
0.42816	-0.84825	11.2125
1.8819	0.63228	11.2342
1.65708	0.50506	11.2381
1.28592	0.25147	11.2386
1.10956	0.10396	11.2464
0.62075	-0.47683	11.2976
0.65464	-0.42367	11.3167
0.74945	-0.28842	11.3203
1.11112	0.10537	11.3203
0.80055	-0.22246	11.323
0.82747	-0.18938	11.3253
0.84735	-0.16564	11.4056
9.66771	2.26879	11.41
1.04144	0.04061	11.4119
1.9393	0.66233	11.4132
0.2283	-1.4771	11.415
0.75006	-0.28761	11.4163
1.30094	0.26309	11.4953
3.9959	1.38527	11.5005
0.3347	-1.09453	11.5052
1.56794	0.44976	11.5091
1.01419	0.01409	11.5161
4.06955	1.40353	11.5572
1.90746	0.64577	11.5855
3.82381	1.34125	11.5939
1.57621	0.45502	11.5955
1.33838	0.29146	11.5996
1.91198	0.64814	11.5996
1.43478	0.36101	11.6057
1.02484	0.02454	11.6057
5.13161	1.63542	11.6469
0.68421	-0.37948	11.6469
2.77191	1.01954	11.6763
3.47136	1.24455	11.685
2.75863	1.01473	11.6851
2.69004	0.98956	11.6905
0.56952	-0.56296	11.6943
1.84931	0.61481	11.7375
4.09626	1.41007	11.7682
1.03344	0.03289	11.7858
0.87056	-0.13862	11.8256
0.78075	-0.2475	11.8634
2.34937	0.85415	11.8653
0.78163	-0.24638	11.8696
0.29348	-1.22595	11.8707
0.64032	-0.44579	11.8707
1.41243	0.34531	11.8781
4.15128	1.42342	11.9629
1.89115	0.63719	11.9639
8.03741	2.08411	11.9639
1.18237	0.16752	12.054
3.1351	1.14266	12.0576
1.47771	0.3905	12.0633
2.21383	0.79472	12.1514
0.43556	-0.83113	12.152
0.14205	-1.9516	12.1543
1.90303	0.64345	12.1555
1.91747	0.65101	12.1597
6.47831	1.86846	12.2352
0.91101	-0.0932	12.2352
1.60456	0.47285	12.2456
0.53843	-0.61909	12.2465
1.93	0.65752	12.2474
0.64581	-0.43725	12.2513
1.8841	0.63345	12.2555
1.22021	0.19903	12.3425
0.09762	-2.3267	12.3425
0.53384	-0.62765	12.3425
2.43225	0.88882	12.3512
5.24572	1.65741	12.4274
1.78619	0.58009	12.4436
3.92962	1.36854	12.4436
1.53791	0.43043	12.4478
1.37624	0.31935	12.5045
1.05568	0.05419	12.5259
1.4441	0.36749	12.5323
0.94915	-0.05218	12.5346
2.46738	0.90316	12.536
1.76884	0.57033	12.5365
0.93187	-0.07056	12.5377
0.73693	-0.30527	12.5411
2.13502	0.75848	12.5457
2.89788	1.06398	12.629
2.67576	0.98423	12.6365
2.14345	0.76242	12.6378
3.20934	1.16606	12.6447
1.68003	0.51881	12.7268
1.61125	0.47701	12.7287
1.25075	0.22374	12.7353
2.92334	1.07273	12.7431
2.50572	0.91858	12.7431
1.10576	0.10054	12.8214
2.07027	0.72768	12.8915
0.77259	-0.258	12.924
15.1718	2.71944	12.927
5.04324	1.61805	12.9315
4.50834	1.50593	12.934
3.21637	1.16825	12.9355
6.90323	1.93199	12.9567
8.34717	2.12192	12.9578
3.50633	1.25457	13.0304
0.21456	-1.53918	13.0357
3.79169	1.33281	13.0368
3.73184	1.3169	13.0373
2.40626	0.87807	13.0406
0.46935	-0.75641	13.0461
24.7043	3.20698	13.1307
6.93609	1.93674	13.1328
2.63211	0.96779	13.1362
1.11539	0.1092	13.1397
0.52051	-0.65294	13.1397
2.53049	0.92841	13.1557
1.21037	0.19093	13.2295
1.30929	0.26948	13.2394
4.11491	1.41462	13.2394
4.43843	1.4903	13.2413
1.49191	0.40006	13.2413
1.86711	0.62439	13.2425
3.12374	1.13903	13.2461
1.58113	0.45814	13.3374
4.22022	1.43989	13.3399
1.67897	0.51818	13.3432
5.25373	1.65894	13.3447
0.32994	-1.10884	13.3458
2.6438	0.97222	13.3463
1.76253	0.56675	13.3463
2.05029	0.71798	13.3495
1.51757	0.41711	13.4375
1.77493	0.57376	13.4457
6.32996	1.84529	13.449
0.76245	-0.27122	13.4515
2.00644	0.69636	13.4545
1.80666	0.59148	13.5427
0.44636	-0.80663	13.5469
6.50454	1.8725	13.5532
7.13828	1.96547	13.5541
0.69305	-0.36665	13.5573
3.00379	1.09988	13.5976
1.47824	0.39085	13.6563
5.026	1.61462	13.6563
3.75375	1.32275	13.6629
2.70547	0.99528	13.6712
2.72079	1.00092	13.7607
2.14747	0.76429	13.7611
1.08225	0.07904	13.7692
3.15764	1.14982	13.7743
4.36022	1.47252	13.7793
1.70321	0.53251	13.7793
1.88697	0.63497	13.8653
0.90854	-0.09592	13.8653
8.24577	2.1097	13.8743
21.9455	3.08856	13.875
2.93817	1.07779	13.8814
6.98965	1.94443	13.9737
10.5064	2.35199	13.9835
3.46024	1.24134	13.9858
3.46305	1.24215	13.99
3.49046	1.25003	13.9952
4.65395	1.53772	13.9952
0.61814	-0.48104	14.0863
1.35454	0.30346	14.0907
13.9202	2.63334	14.0928
7.3757	1.99819	14.095
2.4313	0.88843	14.0956
4.56489	1.51839	14.0956
1.86819	0.62497	14.1991
6.31404	1.84278	14.1992
4.19221	1.43323	14.2029
5.64194	1.73023	14.2036
5.64194	1.73023	14.2036
4.0684	1.40325	14.2105
2.85802	1.05013	14.3026
2.07558	0.73024	14.3117
59.8619	4.09204	14.3147
1.07463	0.07197	14.316
47.8763	3.86862	14.3161
2.26811	0.81895	14.4277
1.09768	0.0932	14.4295
2.85731	1.04988	14.4337
2.57158	0.94452	14.4337
4.47881	1.49936	14.4389
0.85505	-0.1566	14.4389
1.91703	0.65077	14.5299
1.27802	0.24531	14.5299
1.14155	0.13239	14.5335
2.5777	0.9469	14.5367
20.1613	3.00376	14.54
12.9225	2.55897	14.5409
3.28209	1.18848	14.5426
4.64679	1.53618	14.5474
4.93722	1.5968	14.5474
1.29078	0.25524	14.5474
3.36248	1.21268	14.5626
1.59771	0.46857	14.6365
0.95841	-0.04248	14.6475
2.91703	1.07056	14.6509
8.26852	2.11246	14.6563
5.80128	1.75808	14.6632
2.91964	1.07146	14.7659
1.76198	0.56644	14.7716
1.82127	0.59953	14.7767
6.92083	1.93454	14.7767
1.2496	0.22282	14.7818
0.21236	-1.54947	14.8746
5.18179	1.64515	14.8936
2.53802	0.93138	14.8936
3.51506	1.25706	14.9749
5.49316	1.7035	15.0058
6.52802	1.8761	15.0146
4.44725	1.49229	15.1088
1.49027	0.39896	15.1149
4.48482	1.5007	15.1155
2.47429	0.90596	15.1212
5.93616	1.78106	15.1233
3.46428	1.2425	15.1274
3.29931	1.19371	15.1274
4.38726	1.4787	15.2039
4.79753	1.5681	15.2455
8.56702	2.14792	15.2455
6.32138	1.84394	15.3598
0.60729	-0.49875	15.3606
1.07977	0.07675	15.3644
1.33912	0.29201	15.3709
7.16717	1.96951	15.4374
1.90363	0.64376	15.4659
0.76934	-0.26222	15.4709
2.68603	0.98807	15.4743
1.81429	0.59569	15.4794
13.6072	2.6106	15.4794
0.91396	-0.08997	15.5983
7.29949	1.98781	15.6016
6.94948	1.93867	15.606
2.5883	0.951	15.7108
8.41988	2.1306	15.7174
3.43907	1.2352	15.7205
3.76702	1.32628	15.7232
1.78368	0.57868	15.7237
4.66664	1.54044	15.7244
8.39996	2.12823	15.7244
2.07406	0.72951	15.7244
6.22219	1.82812	15.7244
4.00195	1.38678	15.7287
10.8942	2.38823	15.7287
2.66002	0.97833	15.7341
13.8816	2.63056	15.8325
1.86838	0.62507	15.8374
5.50087	1.70491	15.8473
9.75666	2.27795	15.8476
2.43691	0.89073	15.8521
4.17756	1.42973	15.8521
1.95787	0.67186	15.8574
16.9016	2.82741	15.9142
4.20316	1.43584	15.9611
3.11456	1.13609	15.9689
0.41266	-0.88514	15.9712
8.41098	2.12954	15.9717
4.34129	1.46817	15.9764
7.14038	1.96577	15.9817
9.52051	2.25345	15.9817
7.46719	2.01052	16.0798
4.67332	1.54187	16.08
2.35737	0.85755	16.0888
8.73291	2.1671	16.0932
20.0441	2.99794	16.0967
14.2419	2.65619	16.0967
1.37612	0.31927	16.1598
31.5995	3.45314	16.2219
3.15995	1.15056	16.2219
1.60882	0.4755	16.223
5.48932	1.7028	16.2278
6.38635	1.85416	16.2352
10.2492	2.32719	16.3349
2.7742	1.02036	16.3349
1.21009	0.19069	16.3395
2.42017	0.88384	16.3395
3.68187	1.30342	16.3437
35.4752	3.56883	16.3474
11.3343	2.42783	16.3518
9.71508	2.27368	16.3518
10.8079	2.38028	16.3548
5.60367	1.72342	16.4462
14.5999	2.68101	16.4716
11.5873	2.44991	16.4775
1.13652	0.12797	16.4781
17.9471	2.88743	16.4841
1.50605	0.40949	16.4841
10.37	2.33892	16.5318
66.3065	4.19429	16.5958
7.66511	2.03668	16.6017
3.27515	1.18636	16.6128
39.3018	3.67127	16.6128
2.80605	1.03178	16.6186
3.30744	1.19617	16.73
4.54583	1.51421	16.7318
5.4571	1.69692	16.7375
3.27426	1.18609	16.7375
8.83476	2.17869	16.743
2.05916	0.7223	16.7865
6.00939	1.79332	16.7865
3.31849	1.19951	16.8538
6.75427	1.91018	16.8701
8.67202	2.1601	16.8806
2.2236	0.79913	16.8806
2.70404	0.99475	16.9128
3.33475	1.2044	16.9907
10.1665	2.31909	17.0009
14.9108	2.70209	17.0009
12.1562	2.49784	17.0026
14.9164	2.70246	17.1399
1.97756	0.68186	17.1399
7.62772	2.03179	17.1399
4.3587	1.47217	17.1399
3.96815	1.3783	17.1471
11.3593	2.43003	17.2612
17.0735	2.83753	17.2659
2.49306	0.91351	17.2744
8.92065	2.18837	17.3508
0.98472	-0.0154	17.4046
3.99655	1.38543	17.4162
6.70027	1.90215	17.483
4.03241	1.39436	17.5256
8.99085	2.19621	17.5388
1.34534	0.29665	17.5396
34.6873	3.54637	17.5407
7.4781	2.01198	17.5481
3.10629	1.13343	17.5481
13.3841	2.59407	17.5696
4.66628	1.54036	17.6716
5.25854	1.65985	17.6742
5.83281	1.7635	17.6776
2.91928	1.07134	17.6783
11.8952	2.47614	17.69
2.00094	0.69362	17.8059
6.30725	1.8417	17.8065
5.99752	1.79135	17.8121
14.109	2.64681	17.8134
4.40905	1.48366	17.8134
1.9558	0.6708	17.8175
4.22206	1.44032	17.818
7.94324	2.07232	17.8232
3.5276	1.26062	17.9431
4.73007	1.55394	17.9539
5.58487	1.72006	17.9726
4.24361	1.44541	18.0819
2.58506	0.94975	18.0861
16.0942	2.77846	18.0966
0.65027	-0.43037	18.0966
20.7177	3.03099	18.0975
15.3231	2.72936	18.1102
1.79681	0.58601	18.2226
4.54818	1.51473	18.2313
28.8983	3.36378	18.2414
28.9873	3.36686	18.2419
12.5936	2.53319	18.2521
16.4201	2.79851	18.2533
5.83622	1.76408	18.366
25.2494	3.2288	18.3831
6.05619	1.80108	18.3879
20.8939	3.03946	18.3879
2.82712	1.03926	18.3923
7.47276	2.01126	18.5203
8.09549	2.09131	18.5203
12.8345	2.55213	18.5234
1.64566	0.49814	18.5249
3.68084	1.30314	18.5404
1.58	0.45743	18.6603
6.14446	1.81555	18.6603
77.3619	4.34849	18.6715
3.70055	1.30848	18.6716
6.39489	1.8555	18.6722
2.2526	0.81209	18.6746
6.1564	1.81749	18.6777
14.7623	2.69208	18.8018
5.33085	1.67351	18.8018
8.30382	2.11672	18.8018
6.70694	1.90314	18.8083
4.14943	1.42297	18.8244
2.68372	0.9872	18.9481
15.9041	2.76658	18.9583
14.874	2.69962	18.9591
43.7777	3.77913	18.9615
9.36671	2.23716	18.9729
9.37072	2.23759	19.1043
8.2848	2.11442	19.1206
5.64858	1.7314	19.1273
20.7115	3.03069	19.1273
12.6032	2.53395	19.2477
4.50195	1.50451	19.2514
10.5352	2.35472	19.2637
26.6949	3.28447	19.2774
5.13976	1.63701	19.401
0.47949	-0.73504	19.413
1.92201	0.65337	19.4158
21.2432	3.05604	19.5507
6.7592	1.9109	19.5507
6.0608	1.80184	19.5641
5.39216	1.68495	19.568
30.9668	3.43291	19.5759
10.8384	2.38309	19.5759
5.8097	1.75953	19.5813
3.24593	1.1774	19.7093
0.92632	-0.07653	19.7203
9.00984	2.19832	19.8494
0.60323	-0.50546	19.8578
9.17901	2.21692	19.8743
2.20791	0.79205	19.8756
16.7787	2.82011	19.8768
9.21319	2.22064	19.8893
17.0933	2.83869	19.9003
2.3623	0.85964	20.0187
14.4363	2.66975	20.0187
8.96325	2.19313	20.0471
9.90192	2.29273	20.1819
92.0999	4.52287	20.186
10.7762	2.37734	20.1903
13.3148	2.58888	20.1993
6.83101	1.92147	20.3064
3.34837	1.20847	20.3094
26.0737	3.26093	20.3451
44.1247	3.78702	20.3451
8.61284	2.15325	20.4883
22.2355	3.10169	20.4943
10.1404	2.31653	20.4945
6.08425	1.8057	20.4945
7.26979	1.98373	20.5031
3.04215	1.11256	20.5079
48.685	3.88537	20.5218
11.2588	2.42115	20.6614
1.5562	0.44224	20.6684
4.10926	1.41324	20.6696
12.3293	2.51198	20.6741
9.52605	2.25403	20.6818
4.08754	1.40794	20.81
20.6229	3.0264	20.8263
51.7824	3.94705	20.8381
9.11371	2.20978	20.8381
18.6417	2.9254	20.8381
31.917	3.46314	20.9856
2.07276	0.72888	20.9939
10.985	2.39653	21.3054
40.9905	3.71334	21.311
2.63801	0.97003	21.3234
2.69124	0.99	21.3238
11.3652	2.43056	21.473
2.96284	1.08615	21.4911
3.42618	1.23145	21.4916
21.2528	3.05649	21.5057
17.0023	2.83335	21.5057
12.3773	2.51587	21.5839
8.509	2.14112	21.6545
3.30118	1.19428	21.66
4.32848	1.46522	21.6623
12.8905	2.55649	21.6672
27.4364	3.31187	21.7462
11.2645	2.42165	21.8238
34.6598	3.54558	21.8238
3.65443	1.29594	21.8288
12.9341	2.55987	21.8294
17.3163	2.85165	21.8301
5.31613	1.67075	21.8338
15.2955	2.72756	21.997
4.12072	1.41603	21.9971
6.73228	1.90691	21.9985
17.1005	2.83911	22.0826
4.98765	1.60697	22.0826
4.44875	1.49262	22.1603
4.64589	1.53598	22.1717
8.82574	2.17767	22.1725
22.6742	3.12123	22.1751
6.86337	1.9262	22.2523
5.18678	1.64611	22.346
11.5122	2.44341	22.3474
17.6252	2.86933	22.5016
53.4247	3.97827	22.5129
16.3242	2.79265	22.5129
15.5946	2.74693	22.5225
55.502	4.01642	22.5229
5.84557	1.76568	22.5232
1.35511	0.30388	22.5232
35.0076	3.55557	22.5905
63.1564	4.14561	22.6959
22.4437	3.11101	22.6996
6.4529	1.86453	22.7031
17.97	2.8887	22.7159
32.9292	3.49436	22.7652
18.1207	2.89706	22.8692
36.1446	3.58753	22.8774
44.6851	3.79964	22.8781
7.14962	1.96706	22.8781
22.8835	3.13042	22.8862
25.1719	3.22573	22.8862
19.8324	2.98732	22.8862
15.4912	2.74027	23.0356
1.67046	0.5131	23.0563
8.09664	2.09145	23.0563
6.27953	1.8373	23.0696
118.74	4.77694	23.0696
9.17478	2.21646	23.2365
2.03884	0.71238	23.2365
20.7318	3.03167	23.238
16.96	2.83086	23.2472
6.4686	1.86696	23.4009
10.4536	2.34694	23.4189
2.45966	0.90002	23.4189
4.65102	1.53709	23.4197
19.963	2.99388	23.4271
4.54355	1.51371	23.4693
23.1986	3.14409	23.6008
2.92952	1.07484	23.6038
11.9311	2.47915	23.6038
25.9435	3.25592	23.6501
7.86115	2.06193	23.7754
79.5697	4.37663	23.7844
13.5189	2.60409	23.7895
3.41857	1.22922	23.7895
30.0265	3.40208	23.7914
4.02313	1.39206	23.9723
15.6455	2.75018	23.9723
18.65	2.92585	24.1605
4.81291	1.5713	24.1605
23.865	3.17241	24.1642
15.9749	2.77102	24.1717
16.0609	2.77639	24.1783
22.1404	3.0974	24.3527
5.65041	1.73173	24.3527
6.41006	1.85787	24.3539
39.6623	3.6804	24.3539
12.5342	2.52846	24.3784
6.63087	1.89174	24.5434
26.7445	3.28633	24.5434
43.5877	3.77477	24.5625
4.90245	1.58974	24.7218
29.4147	3.38149	24.7218
33.2963	3.50545	24.7371
7.83443	2.05853	24.7371
3.13057	1.14121	24.7385
25.7875	3.24989	24.9081
14.7991	2.69456	24.9165
42.9965	3.76112	24.9304
9.28179	2.22805	24.9304
6.0485	1.79981	24.9466
59.6366	4.08827	25.1256
11.1819	2.41429	25.1256
10.8244	2.38181	25.1377
92.8879	4.53139	25.3233
13.6283	2.61215	25.3233
50.5323	3.92261	25.4999
3.35725	1.21112	25.5062
40.3698	3.69808	25.5179
192.425	5.25971	25.5225
16.8794	2.82609	25.5225
79.3294	4.37361	25.7158
7.65729	2.03566	25.7233
7.18393	1.97185	25.9087
33.4794	3.51093	25.9261
58.3743	4.06688	25.9261
67.1043	4.20625	26.1121
8.27525	2.11327	26.1458
20.4162	3.01633	26.1787
15.5778	2.74584	26.3167
22.9394	3.13286	26.5093
6.25311	1.83308	26.5231
1.49757	0.40384	26.5369
9.41814	2.24264	26.5412
28.9021	3.36392	26.5594
46.5257	3.84	26.7147
23.6225	3.1622	26.7233
13.2952	2.58741	26.7453
37.1224	3.61422	26.7556
79.0692	4.37032	26.7669
8.18916	2.10281	26.9206
9.30009	2.23002	26.9412
8.40862	2.12926	26.943
17.2216	2.84616	27.1267
10.333	2.33534	27.1267
13.6245	2.61187	27.329
10.8204	2.38143	27.3581
54.2974	3.99448	27.3712
48.495	3.88146	27.3713
21.5305	3.06947	27.3794
53.8995	3.98712	27.3902
18.5856	2.92239	27.5409
14.5719	2.67909	27.5806
10.8787	2.38681	27.5956
81.2727	4.39781	27.6057
26.7237	3.28555	27.7488
32.9816	3.49595	27.803
13.7063	2.61785	27.8163
1.39895	0.33572	28.2254
66.765	4.20118	28.2717
11.2133	2.4171	28.4564
39.4196	3.67426	28.4819
41.5176	3.72612	28.6699
5.70456	1.74127	28.6783
13.2688	2.58542	28.6976
50.8053	3.928	28.716
44.4575	3.79453	28.8296
34.2108	3.53254	28.903
36.3006	3.59184	28.9032
39.8142	3.68422	28.9158
57.2721	4.04781	29.1498
26.1415	3.26352	29.3603
24.3863	3.19402	29.3721
9.69744	2.27186	29.3771
13.1102	2.57339	29.3973
32.4909	3.48096	29.6063
31.1791	3.43975	29.6167
45.4077	3.81568	29.8391
23.3624	3.15113	29.8416
64.2467	4.16273	29.8416
35.6517	3.5738	29.8498
17.8749	2.8834	30.0745
71.4997	4.26969	30.0745
21.8079	3.08227	30.0755
154.576	5.04069	30.0775
109.36	4.69465	30.1797
29.8476	3.39611	30.3101
40.3186	3.69681	30.5328
38.7527	3.6572	30.7595
83.0711	4.4197	30.8692
33.8327	3.52143	31.0405
80.3048	4.38583	31.2586
18.6456	2.92561	31.4911
74.5822	4.3119	31.4911
88.395	4.48182	31.518
10.6875	2.36908	31.5293
93.5157	4.53813	31.5293
18.8688	2.93751	31.7648
3.15255	1.14821	31.7675
2.31596	0.83982	31.9867
160.975	5.08125	32.5179
45.0658	3.80812	32.5208
9.75069	2.27734	32.7485
23.5091	3.15739	32.7726
113.813	4.73456	33.2883
22.2225	3.1011	33.5769
19.6849	2.97985	33.7928
36.5671	3.59915	33.8406
47.2442	3.85533	34.0535
169.395	5.13223	34.0617
36.0713	3.5855	34.0945
243.863	5.49661	34.3496
3.42906	1.23229	34.5877
78.8685	4.36778	34.5877
10.2872	2.3309	34.5877
61.5185	4.11934	34.6183
66.9613	4.20412	34.8775
34.7146	3.54716	35.1301
5.56962	1.71733	35.4374
118.687	4.77649	35.9605
98.5573	4.59064	36.0514
43.1642	3.76501	36.2727
84.1233	4.43228	36.5138
101.173	4.61684	36.5512
86.2869	4.45768	36.5916
73.0773	4.29152	36.8198
17.0395	2.83554	36.8296
125.23	4.83015	37.1304
4.8917	1.58754	37.4014
45.224	3.81163	37.7273
129.021	4.85997	38.3196
6.6642	1.89675	38.8855
15.7537	2.75708	38.9108
84.9165	4.44167	38.9227
21.5553	3.07062	39.2154
86.1432	4.45601	39.508
9.63157	2.26505	39.5325
186.904	5.2306	39.8118
94.5054	4.54866	39.861
56.3338	4.03129	40.7732
64.5412	4.1673	40.8209
81.9124	4.40565	41.4246
9.40443	2.24118	41.7219
30.9048	3.43091	41.7446
175.735	5.16898	42.0493
21.9944	3.09079	42.4009
109.025	4.69158	42.4199
33.8144	3.52089	42.7251
29.7004	3.39116	42.7356
34.1201	3.52989	43.061
42.5251	3.75009	43.0718
45.4059	3.81564	43.0724
85.5909	4.44958	43.3979
68.2839	4.22367	43.408
111.791	4.71663	43.419
146.556	4.98741	43.7465
18.9628	2.94248	44.1253
8.70612	2.16403	44.4279
24.5614	3.20118	44.4713
17.7955	2.87894	44.8002
33.1736	3.50175	44.8187
13.3581	2.59213	45.1141
47.8641	3.86837	45.1706
44.9385	3.80529	45.483
76.8064	4.34129	45.5282
162.568	5.0911	45.8849
83.122	4.42031	46.5504
31.8498	3.46103	46.5794
111.368	4.71284	46.9748
79.201	4.37199	47.3415
18.6418	2.92541	47.6525
26.0153	3.25869	48.0205
22.0736	3.09438	48.0205
15.8643	2.76407	48.0386
80.7691	4.39159	48.0525
38.5195	3.65117	48.4004
62.9596	4.14249	48.7817
106.041	4.66382	48.7971
161.911	5.08704	48.8621
137.086	4.92061	49.1661
29.9873	3.40077	50.3481
88.9755	4.48836	50.3682
39.9708	3.68815	50.7303
81.294	4.39807	50.7667
181.622	5.20193	51.1539
91.5491	4.51688	51.5302
185.279	5.22186	51.9956
72.6611	4.28581	52.3542
96.1132	4.56553	54.0168
