# Supplementary material for: The shelterin component TRF2 mediates columnar stacking of human telomeric chromatin
Source: EMBO J. 2023 Dec 14;43(1):87–111. doi: 10.1038/s44318-023-00002-3 (PMC10883271; doi:10.1038/s44318-023-00002-3)
Supplement: Supplementary file 8 — Expanded View Figures Source Data [file 44318_2023_2_MOESM8_ESM.zip › EMBOJ-2023-114491_Source data_Expanded View/Figure Expanded View 5/Numerical Data_Figure EV5 #Telo-18#-100nM TRF2.xlsx]

## Sheet: Sheet1
Ruptures	100 nM TRF2∆N
(N0-N+1/N) dF/dt (pN/s)	ln[(N0-N+1/N) dF/dt]	Frutures, pN
	x	y		Fitting line
0.05682	-2.86783	5.01548		Frupt = 2.77·x + 13.0
0.10733	-2.23185	5.01548
0.06535	-2.728	5.01815
0.08169	-2.50485	5.01815
0.03063	-3.48568	5.01815
0.06158	-2.78743	5.01889
0.0821	-2.49976	5.01889
0.06143	-2.78981	5.01892
0.08242	-2.49595	5.01908
0.0581	-2.84556	5.03684
0.24679	-1.3992	5.05423
0.1234	-2.09234	5.05423
0.06338	-2.75869	5.05704
0.1786	-1.7226	5.05704
0.14033	-1.96376	5.05704
0.13118	-2.03122	5.05767
0.13167	-2.02746	5.05786
0.18167	-1.70555	5.05884
0.12335	-2.09276	5.07595
0.19943	-1.6123	5.09351
0.09882	-2.31444	5.0958
0.29647	-1.21582	5.0958
0.22805	-1.47819	5.0958
0.05813	-2.84506	5.0958
0.2113	-1.5545	5.09669
0.29811	-1.21031	5.09807
0.28627	-1.25081	5.13305
0.12529	-2.07716	5.13516
0.33409	-1.09634	5.13516
0.44546	-0.80865	5.13516
0.30552	-1.18574	5.13562
0.38716	-0.94892	5.17272
0.45999	-0.77654	5.17503
0.04405	-3.12232	5.17518
0.50744	-0.67838	5.21263
0.20541	-1.58275	5.23472
0.65242	-0.42707	5.25295
0.09352	-2.36963	5.25636
0.42861	-0.8472	5.25636
0.82837	-0.1883	5.29367
0.17182	-1.76133	5.2984
0.20624	-1.57872	5.33665
0.08111	-2.51191	5.37892
0.15143	-1.88764	5.42106
0.19104	-1.65529	5.42144
0.22515	-1.49098	5.42144
1.07096	0.06856	5.4584
0.1472	-1.91598	5.46148
1.3692	0.31423	5.50136
1.72959	0.54788	5.54499
0.21444	-1.53974	5.54758
0.04759	-3.04515	5.56996
2.17055	0.77498	5.58837
0.28933	-1.2402	5.59011
0.65898	-0.41706	5.63321
0.6061	-0.50071	5.63449
0.48535	-0.72288	5.63591
0.31769	-1.14668	5.67697
0.3651	-1.00759	5.67795
0.04427	-3.11738	5.69888
0.10229	-2.27992	5.70003
2.90913	1.06785	5.71822
0.4525	-0.79298	5.72107
0.07914	-2.53652	5.72216
0.12278	-2.09736	5.72228
0.09266	-2.37886	5.74233
0.16203	-1.82	5.74465
0.5609	-0.57821	5.76482
0.78526	-0.24174	5.76482
0.14711	-1.91657	5.78678
0.22841	-1.47662	5.78969
0.69038	-0.37052	5.80975
1.02278	0.02253	5.80975
0.20798	-1.57032	5.83149
0.30382	-1.19133	5.83493
0.20412	-1.58905	5.855
0.38651	-0.95059	5.88096
1.29572	0.25907	5.90119
0.90306	-0.10197	5.9457
0.2764	-1.2859	5.96814
1.66579	0.5103	5.99273
0.35974	-1.02237	5.99332
0.14716	-1.91621	5.99425
0.1814	-1.70703	6.03962
0.49016	-0.71302	6.06727
4.18915	1.4325	6.082
2.18594	0.78204	6.08612
0.85166	-0.16056	6.08612
2.87858	1.0573	6.13326
0.08631	-2.44976	6.17938
3.91595	1.36506	6.18094
0.27142	-1.3041	6.22765
1.01625	0.01612	6.22851
0.30392	-1.19099	6.23017
0.36631	-1.00426	6.25184
0.47197	-0.75084	6.27585
0.44883	-0.80111	6.29984
0.04774	-3.04201	6.30587
0.61279	-0.48973	6.3072
0.54912	-0.59944	6.34815
0.06264	-2.77037	6.35515
0.04623	-3.07423	6.37454
1.24809	0.22161	6.37454
0.35364	-1.03948	6.37506
0.10107	-2.29193	6.40491
0.66231	-0.41202	6.44729
0.34119	-1.07532	6.47261
0.20882	-1.5663	6.4737
0.78394	-0.24342	6.47626
0.16049	-1.82954	6.50565
0.13515	-2.00138	6.50565
1.50453	0.40848	6.52311
0.06169	-2.7856	6.54369
0.22472	-1.49289	6.55652
0.64422	-0.43971	6.57332
0.09926	-2.31001	6.57433
0.12988	-2.04114	6.59508
0.21685	-1.52857	6.60779
0.2957	-1.21841	6.60779
0.19803	-1.61932	6.62436
0.2059	-1.58036	6.64636
0.81317	-0.20682	6.64969
0.30511	-1.18707	6.65937
0.3705	-0.99291	6.65937
1.83416	0.60659	6.67652
0.29315	-1.22706	6.69816
0.46359	-0.76876	6.7103
6.15395	1.81709	6.72868
0.32874	-1.11248	6.72901
0.6583	-0.41809	6.7298
0.39259	-0.935	6.75065
0.57115	-0.5601	6.76408
2.2026	0.78964	6.78076
0.50399	-0.68519	6.80368
0.41956	-0.86855	6.81753
2.6635	0.97964	6.83315
0.15981	-1.83377	6.83315
0.63098	-0.46049	6.85689
0.53442	-0.62657	6.87021
3.26482	1.1832	6.88604
0.56501	-0.5709	6.88665
0.77834	-0.25059	6.91057
0.68371	-0.38022	6.92315
0.8167	-0.20249	6.92644
0.98957	-0.01048	6.96462
0.85609	-0.15538	6.9783
4.06765	1.40307	6.99308
1.04309	0.04219	7.03313
5.23396	1.65517	7.0466
1.27275	0.24118	7.08825
0.87555	-0.1329	7.10101
1.37586	0.31908	7.10101
6.99917	1.94579	7.10196
0.10035	-2.29911	7.12765
0.70407	-0.35088	7.1438
1.54895	0.43758	7.1438
9.79133	2.2815	7.15726
1.12378	0.1167	7.15843
1.20402	0.18567	7.18373
1.89076	0.63698	7.19956
15.4583	2.73815	7.21253
0.98512	-0.01499	7.24182
0.23587	-1.44446	7.26836
1.77892	0.57601	7.26888
0.50536	-0.68248	7.26896
0.23162	-1.46264	7.26896
1.2351	0.21115	7.27043
1.02698	0.02662	7.31464
0.42867	-0.84707	7.32509
0.77939	-0.24924	7.32509
0.1449	-1.9317	7.38162
1.01147	0.01141	7.38192
7.2269	1.97781	7.43439
1.29682	0.25991	7.43932
2.90234	1.06552	7.44034
1.4589	0.37768	7.46603
0.22445	-1.49412	7.46603
1.21182	0.19213	7.47013
0.86682	-0.14293	7.48585
0.39878	-0.91936	7.49643
0.73584	-0.30674	7.49725
0.08147	-2.50751	7.52357
0.07448	-2.59726	7.54552
0.11339	-2.1769	7.55
0.47298	-0.7487	7.55189
0.42364	-0.85887	7.58196
0.10749	-2.2304	7.60639
1.67097	0.5134	7.61435
1.04139	0.04055	7.66328
0.08982	-2.40999	7.6648
0.60962	-0.49492	7.67232
1.74742	0.55814	7.69962
0.10782	-2.22726	7.7198
0.33591	-1.09091	7.79152
0.16795	-1.78406	7.79152
0.11829	-2.13462	7.79167
0.61025	-0.49388	7.79347
0.09106	-2.39619	7.82898
0.38129	-0.96419	7.85051
1.22151	0.20009	7.85056
0.07384	-2.60583	7.87182
0.23913	-1.43076	7.90312
0.09267	-2.37872	7.90529
0.07691	-2.56513	7.91175
0.33439	-1.09546	7.91175
0.38454	-0.9557	7.91175
0.07325	-2.61393	7.91175
0.85454	-0.15719	7.91175
0.15662	-1.8539	7.93306
1.24794	0.22149	7.97023
0.15694	-1.85187	7.97352
0.25647	-1.36075	7.97364
0.09773	-2.32554	7.9763
0.08826	-2.42742	8.01427
0.39829	-0.92057	8.02696
2.52938	0.92797	8.03013
0.1577	-1.84709	8.03111
1.33887	0.29182	8.03306
0.12996	-2.04053	8.03468
1.18086	0.16624	8.03581
0.2486	-1.3919	8.03581
0.25055	-1.38409	8.05834
0.60389	-0.50435	8.065
0.18953	-1.66319	8.07796
0.26666	-1.3218	8.09259
1.48678	0.39661	8.09328
0.24494	-1.40676	8.0951
0.29139	-1.23311	8.09692
0.43582	-0.83052	8.09799
0.20008	-1.60904	8.14162
0.58277	-0.53996	8.15332
0.67889	-0.38729	8.1563
1.83315	0.60604	8.16303
0.35862	-1.02549	8.18507
1.60159	0.471	8.20449
0.05593	-2.88358	8.22157
0.20404	-1.58945	8.2217
0.16994	-1.7723	8.222
0.60175	-0.50791	8.2233
0.58911	-0.52914	8.22358
0.43932	-0.82252	8.22499
0.40545	-0.90276	8.25455
0.32611	-1.12052	8.26823
0.30573	-1.18506	8.26823
0.06531	-2.72869	8.27972
0.43825	-0.82496	8.28217
1.76274	0.56687	8.28496
0.117	-2.14556	8.28596
0.32635	-1.1198	8.2864
0.4398	-0.82144	8.33339
0.13684	-1.98898	8.34422
0.18296	-1.6985	8.35106
0.17423	-1.74739	8.35115
0.55172	-0.59471	8.35115
0.16419	-1.80672	8.35141
0.48277	-0.72822	8.35226
0.08204	-2.50056	8.35263
2.35713	0.85744	8.35352
2.22297	0.79885	8.38252
0.18113	-1.70853	8.38252
0.59111	-0.52575	8.39861
0.21636	-1.5308	8.40952
0.82537	-0.19192	8.41147
0.0661	-2.71654	8.41506
0.07931	-2.53433	8.41511
0.47639	-0.74152	8.41603
0.25495	-1.36668	8.41613
0.08518	-2.46297	8.41632
0.17643	-1.73486	8.41804
0.77141	-0.25953	8.46423
0.30407	-1.19051	8.47535
0.36527	-1.00711	8.47664
0.18352	-1.69546	8.47935
0.3354	-1.09242	8.48206
0.27676	-1.28461	8.48208
0.42159	-0.86373	8.48286
0.05817	-2.84447	8.48513
2.02425	0.7052	8.53074
0.48196	-0.72988	8.53074
0.98401	-0.01612	8.53074
0.05293	-2.93871	8.53859
0.40313	-0.90851	8.54172
0.65744	-0.4194	8.54257
0.2993	-1.20632	8.54688
1.67963	0.51857	8.54692
0.67237	-0.39694	8.54844
0.42291	-0.86059	8.54869
0.6475	-0.43463	8.54904
0.11951	-2.12437	8.55137
0.49456	-0.70409	8.57605
0.61034	-0.49374	8.57893
0.6543	-0.42419	8.59758
1.23722	0.21287	8.59758
2.11798	0.75046	8.61382
0.08017	-2.52357	8.61497
0.37414	-0.98312	8.61497
0.12951	-2.04399	8.61497
0.79751	-0.22626	8.61497
1.68364	0.52096	8.61497
0.51792	-0.65793	8.61579
0.1877	-1.67292	8.61739
0.12163	-2.10673	8.62054
2.71407	0.99845	8.64593
1.54397	0.43436	8.66522
0.85776	-0.15343	8.66522
0.94437	-0.05724	8.67485
0.68287	-0.38145	8.68045
0.93934	-0.06258	8.68153
0.16908	-1.77738	8.68153
0.22854	-1.47606	8.68197
3.11139	1.13507	8.68233
0.85786	-0.15331	8.68275
0.62202	-0.47478	8.68322
0.26361	-1.33327	8.68492
1.7135	0.53854	8.68492
1.09564	0.09134	8.73319
0.11109	-2.19739	8.74279
0.12292	-2.09622	8.74413
0.42704	-0.85088	8.7477
1.10367	0.09864	8.74863
0.26932	-1.31187	8.74863
0.73876	-0.30279	8.75102
1.10241	0.09749	8.75121
0.34501	-1.06417	8.75285
1.38183	0.32341	8.80132
0.0757	-2.58094	8.81251
0.38183	-0.96279	8.81636
0.98184	-0.01832	8.81636
0.13207	-2.02439	8.81697
1.39095	0.32998	8.81969
0.63084	-0.4607	8.82044
0.29019	-1.2372	8.82128
1.93762	0.66146	8.86974
1.74386	0.5561	8.86974
0.40837	-0.89559	8.88446
2.31408	0.83901	8.88446
0.74381	-0.29597	8.88446
3.50729	1.25484	8.88772
0.86869	-0.14077	8.91673
2.21327	0.79447	8.93918
2.4346	0.88978	8.93918
1.31656	0.27502	8.94759
0.58684	-0.53301	8.9525
0.51746	-0.65883	8.95356
0.77816	-0.25083	8.95374
0.88659	-0.12037	8.95931
0.44104	-0.81861	8.9602
0.4151	-0.87924	8.9602
0.20687	-1.57565	8.98593
0.66064	-0.41455	8.9872
2.80452	1.03123	9.00971
3.05948	1.11825	9.00971
1.75351	0.56162	9.01723
0.755	-0.28104	9.0223
0.1627	-1.81582	9.02305
0.29456	-1.22227	9.02336
1.32786	0.28357	9.02354
0.55328	-0.5919	9.02354
1.19012	0.17405	9.0296
0.55853	-0.58245	9.02994
3.35239	1.20967	9.05574
3.57757	1.27468	9.08025
2.35318	0.85577	9.08621
0.17927	-1.71887	9.08996
0.53344	-0.62842	9.09327
0.66424	-0.40911	9.09352
0.52097	-0.65206	9.09352
0.80221	-0.22038	9.09667
0.22417	-1.49535	9.09788
0.14935	-1.90143	9.09939
0.13787	-1.98147	9.09939
0.72223	-0.32542	9.10149
2.61297	0.96049	9.15112
3.91946	1.36595	9.15112
4.70335	1.54827	9.15112
0.96252	-0.0382	9.16173
0.39723	-0.92323	9.16173
0.7855	-0.24144	9.16193
0.71452	-0.33614	9.16356
0.16379	-1.80919	9.16362
0.99347	-0.00655	9.16365
0.54954	-0.59868	9.17268
2.13391	0.75796	9.17268
0.07835	-2.54653	9.22326
6.30741	1.84172	9.22326
0.9038	-0.10115	9.23474
0.12122	-2.11013	9.23569
0.27974	-1.27388	9.23569
0.84887	-0.16385	9.2721
0.25107	-1.38201	9.30549
0.12007	-2.11966	9.30596
1.1284	0.1208	9.306
0.84852	-0.16426	9.30645
1.51522	0.41556	9.30645
3.27286	1.18567	9.30645
1.57582	0.45478	9.30645
0.06613	-2.71619	9.3134
0.09175	-2.38867	9.31427
0.06796	-2.68876	9.31427
0.10213	-2.28147	9.31436
1.84123	0.61043	9.3144
1.61959	0.48217	9.31565
0.67061	-0.39957	9.31674
1.16203	0.15016	9.33974
9.43439	2.24436	9.36859
3.28591	1.18964	9.37187
1.21464	0.19445	9.3763
1.12853	0.12092	9.37847
1.83387	0.60643	9.37847
4.44616	1.49204	9.37995
0.74103	-0.29972	9.37995
0.18286	-1.69903	9.38085
0.92262	-0.08054	9.38581
2.30313	0.83427	9.38663
0.28869	-1.24239	9.39396
14.7818	2.6934	9.44274
0.16798	-1.78394	9.44274
0.7006	-0.35581	9.44468
0.18403	-1.69266	9.44848
1.38665	0.32689	9.45142
4.67829	1.54293	9.46001
0.13879	-1.97481	9.46068
0.78777	-0.23854	9.46183
0.91907	-0.08439	9.46183
0.463	-0.77003	9.46771
0.26553	-1.32603	9.51466
1.53983	0.43167	9.5228
0.70576	-0.34849	9.5228
1.6788	0.51808	9.52463
2.13078	0.75649	9.52463
0.07567	-2.58135	9.52668
2.7495	1.01142	9.53456
0.67492	-0.39317	9.54037
0.38054	-0.96617	9.58967
4.65286	1.53748	9.5974
2.48153	0.90887	9.5974
1.24076	0.21573	9.5974
0.68576	-0.37723	9.59743
0.80002	-0.22312	9.60131
0.40001	-0.91627	9.60131
1.27255	0.24102	9.60531
2.19323	0.78537	9.61083
0.96793	-0.0326	9.61117
0.95153	-0.04968	9.61443
0.5042	-0.68479	9.66507
32.5712	3.48343	9.66507
4.80481	1.56962	9.66592
2.95121	1.08221	9.67175
7.00189	1.94618	9.67175
0.27315	-1.29774	9.6777
0.22433	-1.49463	9.68402
6.10182	1.80859	9.68402
1.11632	0.11003	9.68835
2.69946	0.99305	9.68835
0.64202	-0.44314	9.74113
6.9775	1.94269	9.74196
1.0937	0.08957	9.74836
0.319	-1.14257	9.74836
3.44516	1.23697	9.74836
0.3423	-1.07206	9.75117
0.2527	-1.37556	9.76006
0.22354	-1.49817	9.76006
3.28755	1.19014	9.76018
8.21888	2.10643	9.76018
0.14643	-1.9212	9.76094
1.26537	0.23536	9.7636
1.29328	0.25718	9.76748
1.11643	0.11013	9.79257
1.1085	0.10301	9.81716
0.7953	-0.22903	9.81733
0.17427	-1.74718	9.82058
11.5398	2.4458	9.82305
1.33151	0.28632	9.82305
3.8892	1.3582	9.8369
1.47313	0.38739	9.83839
1.68742	0.5232	9.84417
1.53623	0.42933	9.85939
4.32063	1.4634	9.85939
0.36005	-1.0215	9.85939
0.08569	-2.45705	9.87131
3.43022	1.23262	9.89381
0.98006	-0.02014	9.89381
3.01711	1.1043	9.89663
1.11439	0.1083	9.89761
0.30762	-1.1789	9.89873
0.12192	-2.10438	9.9004
2.34088	0.85053	9.9004
1.62561	0.48588	9.9004
4.64144	1.53502	9.9139
0.36643	-1.00395	9.9139
0.31342	-1.16022	9.91428
0.10888	-2.21749	9.91479
0.32665	-1.11888	9.91479
2.41644	0.8823	9.91581
0.9676	-0.03294	9.93527
0.17794	-1.72632	9.94837
0.25901	-1.35089	9.97726
1.94258	0.66401	9.97726
2.13683	0.75932	9.97726
5.63384	1.72879	9.99139
2.28065	0.82446	9.99727
0.2823	-1.26477	10.026
0.06175	-2.7846	10.026
5.55308	1.71435	10.05
1.96211	0.67402	10.0522
2.34894	0.85396	10.054
0.73404	-0.30919	10.054
2.60993	0.95932	10.054
25.4469	3.23659	10.054
0.43995	-0.82109	10.0609
0.09941	-2.30852	10.0698
6.95854	1.93997	10.0698
3.00547	1.10043	10.0719
3.04799	1.11448	10.0777
0.39911	-0.91852	10.1046
2.55448	0.93785	10.1302
2.86625	1.05301	10.132
4.18914	1.4325	10.132
3.22453	1.17079	10.132
1.33385	0.28807	10.1328
1.25048	0.22353	10.1328
0.21088	-1.55648	10.1486
0.413	-0.8843	10.149
1.15741	0.14618	10.1498
4.01013	1.38882	10.1579
0.52961	-0.63561	10.1838
0.10553	-2.24876	10.2086
3.49557	1.2515	10.2108
0.42803	-0.84856	10.2108
3.99493	1.38503	10.2108
1.74876	0.55891	10.2243
0.53903	-0.61798	10.2281
0.07002	-2.65903	10.2292
0.23888	-1.4318	10.2292
3.3683	1.21441	10.2314
1.76836	0.57005	10.2314
5.49439	1.70373	10.2362
5.39861	1.68614	10.2483
0.67346	-0.39533	10.2637
0.28858	-1.24279	10.2875
0.22445	-1.4941	10.2875
4.32868	1.46526	10.2875
1.6976	0.52922	10.2883
3.48866	1.24952	10.2899
4.9838	1.60619	10.2899
0.54836	-0.60083	10.2903
1.51796	0.41737	10.292
0.41087	-0.88949	10.3017
0.08826	-2.42746	10.3096
8.10563	2.09256	10.3158
0.13152	-2.0286	10.3435
0.10287	-2.27427	10.3637
1.23054	0.20745	10.3683
4.2768	1.4532	10.3684
6.38668	1.85421	10.3684
1.99584	0.69106	10.3684
0.41272	-0.88498	10.3839
0.41315	-0.88395	10.3877
0.34162	-1.07406	10.389
0.37779	-0.97341	10.3897
0.24179	-1.41969	10.3897
0.53323	-0.6288	10.3911
1.68882	0.52403	10.4454
0.62848	-0.46445	10.4477
0.17021	-1.7707	10.4477
0.188	-1.67134	10.4689
0.55145	-0.5952	10.4689
0.17466	-1.74491	10.4704
0.37442	-0.98239	10.4706
0.15896	-1.83912	10.4738
1.43952	0.36431	10.5071
1.2862	0.25169	10.5296
3.11842	1.13733	10.5299
5.55209	1.71417	10.5315
0.45514	-0.78716	10.5346
0.76255	-0.27108	10.5531
0.06497	-2.73377	10.5533
0.51481	-0.66396	10.5699
2.48805	0.9115	10.6054
5.21504	1.65155	10.612
6.73791	1.90775	10.6141
7.92557	2.07009	10.6143
0.08402	-2.47672	10.6282
0.37734	-0.97461	10.6348
0.74543	-0.2938	10.6351
4.22839	1.44182	10.6376
0.97868	-0.02155	10.6377
0.49893	-0.69528	10.6377
1.29364	0.25746	10.6386
0.14007	-1.96561	10.6715
3.65877	1.29713	10.6878
0.11004	-2.20693	10.6878
16.6177	2.81047	10.6901
1.04569	0.04468	10.6937
5.59071	1.72111	10.6948
0.87355	-0.13519	10.6948
1.79848	0.58694	10.6953
0.64062	-0.44531	10.6978
1.51205	0.41346	10.6985
0.10059	-2.2967	10.7174
0.67454	-0.39373	10.7184
1.21906	0.19808	10.7208
4.24217	1.44508	10.7221
13.9112	2.63269	10.7253
5.61666	1.72574	10.7707
0.16202	-1.82004	10.7707
1.8028	0.58934	10.7765
0.15088	-1.89127	10.8029
1.53624	0.42934	10.8029
5.82751	1.76259	10.8053
0.21376	-1.5429	10.8396
0.09694	-2.33366	10.8543
0.99646	-0.00355	10.8613
5.69406	1.73942	10.8613
4.9823	1.60589	10.8613
0.17913	-1.71965	10.8639
0.713	-0.33827	10.8653
0.37747	-0.97426	10.8653
0.13348	-2.01379	10.8778
2.47471	0.90612	10.8822
0.6466	-0.43602	10.887
1.93673	0.661	10.8878
0.67248	-0.39679	10.8878
2.56857	0.94335	10.9447
1.61226	0.47764	10.9468
11.5981	2.45084	10.9507
0.5803	-0.54421	10.9623
3.2725	1.18555	10.969
0.82596	-0.1912	10.9724
9.40526	2.24127	10.9728
0.50296	-0.68725	10.9728
2.41704	0.88254	10.973
0.31076	-1.16873	10.973
0.1709	-1.76668	10.9745
8.69294	2.16251	10.9747
0.31088	-1.16836	10.9765
0.91671	-0.08696	11.0103
0.16563	-1.79799	11.024
1.07138	0.06895	11.029
0.47815	-0.73784	11.0298
9.13561	2.21218	11.031
0.80577	-0.21596	11.033
18.4936	2.91743	11.0372
1.84099	0.61031	11.0372
4.32616	1.46468	11.0546
0.6205	-0.47722	11.0581
0.98087	-0.01932	11.0587
5.33848	1.67494	11.0623
13.0113	2.56582	11.1083
0.24151	-1.42085	11.1095
0.20701	-1.575	11.1095
1.18537	0.17005	11.1165
6.51953	1.8748	11.1165
7.3888	1.99997	11.1165
1.85153	0.61601	11.1174
0.58128	-0.54252	11.1383
6.03031	1.7968	11.14
1.14507	0.13547	11.1448
1.46305	0.38052	11.1466
0.23093	-1.46566	11.1467
2.23397	0.80378	11.1501
0.43997	-0.82105	11.2008
0.31295	-1.1617	11.2011
9.84075	2.28653	11.2028
7.55418	2.0221	11.2099
1.35386	0.30296	11.2307
0.36778	-1.00028	11.2331
6.6133	1.88908	11.2388
0.38305	-0.95958	11.2822
0.36177	-1.01674	11.2822
0.22849	-1.47628	11.2822
3.85193	1.34857	11.288
0.21817	-1.52249	11.2881
0.59925	-0.51208	11.2894
1.25557	0.22759	11.2894
0.55673	-0.58568	11.3134
1.61647	0.48025	11.3199
1.02942	0.02899	11.3205
0.44646	-0.80641	11.3211
14.4556	2.67108	11.323
9.95313	2.29789	11.3674
0.55295	-0.59249	11.3674
0.18432	-1.6911	11.3674
1.26769	0.23719	11.3735
0.65377	-0.425	11.3761
8.18449	2.10224	11.3765
22.3213	3.10554	11.3765
1.34284	0.29479	11.3869
2.23807	0.80561	11.3869
0.9101	-0.0942	11.4096
8.48687	2.13852	11.411
3.54842	1.2665	11.4114
0.3409	-1.07616	11.4571
6.00344	1.79233	11.464
1.50086	0.40604	11.464
0.84037	-0.17391	11.4642
1.57866	0.45657	11.4658
9.02089	2.19954	11.4658
0.75755	-0.27766	11.4906
0.71125	-0.34073	11.4987
1.82094	0.59935	11.5008
11.4832	2.44088	11.5009
0.31314	-1.16111	11.538
1.13512	0.12674	11.538
0.11463	-2.16605	11.547
1.55966	0.44446	11.5547
1.97124	0.67866	11.5552
0.10396	-2.26378	11.5642
2.28705	0.82726	11.5642
0.16156	-1.8229	11.5874
0.25227	-1.37726	11.5923
16.2066	2.78542	11.5926
0.61857	-0.48034	11.6364
0.10308	-2.27225	11.6419
0.09449	-2.35926	11.6419
1.05931	0.05761	11.6431
0.08951	-2.41343	11.6441
2.74736	1.01064	11.6561
3.87449	1.35441	11.6561
0.95004	-0.05125	11.6724
0.19227	-1.64885	11.6724
1.03088	0.03041	11.6771
2.16838	0.77398	11.6793
1.34272	0.2947	11.6795
0.49645	-0.70027	11.6804
25.4022	3.23484	11.6839
0.48307	-0.72759	11.7263
0.19975	-1.61067	11.732
2.80765	1.03235	11.732
10.3373	2.33576	11.732
0.21878	-1.5197	11.732
0.19134	-1.65371	11.732
1.2936	0.25743	11.7327
10.5588	2.35696	11.7343
1.91283	0.64858	11.7343
6.97493	1.94232	11.748
0.1512	-1.88916	11.7708
0.90138	-0.10383	11.7708
7.69113	2.04007	11.7776
1.58435	0.46018	11.822
23.0331	3.13693	11.8234
0.3455	-1.06277	11.8234
0.30613	-1.18375	11.8256
0.22216	-1.50438	11.8398
10.4969	2.35108	11.8398
0.21161	-1.55302	11.8531
9.3707	2.23759	11.8587
0.15595	-1.85822	11.8624
1.70894	0.53587	11.8636
0.39	-0.9416	11.8643
0.38866	-0.94505	11.8679
1.54612	0.43575	11.8691
0.51529	-0.66303	11.9139
2.03266	0.70934	11.9141
0.48906	-0.71527	11.9141
10.4898	2.35041	11.9167
0.42424	-0.85746	11.9176
16.4851	2.80246	11.9324
0.47093	-0.75304	11.9452
0.33717	-1.08717	11.9512
0.23666	-1.44113	11.9557
14.1797	2.65181	11.9567
3.24112	1.17592	11.9572
0.08873	-2.4222	11.9573
0.56524	-0.57051	11.9576
0.13919	-1.97194	11.9578
0.42229	-0.86206	11.9973
0.94126	-0.06054	12.0016
0.65597	-0.42164	12.0071
0.11807	-2.13644	12.0071
2.36177	0.85941	12.0096
0.11809	-2.13632	12.0096
14.1706	2.65117	12.0096
2.74216	1.00874	12.01
1.76282	0.56691	12.01
0.97377	-0.02658	12.0137
0.59711	-0.51566	12.026
3.34379	1.2071	12.026
0.79267	-0.23235	12.0393
0.54062	-0.61505	12.0432
0.86309	-0.14724	12.0432
0.23796	-1.43564	12.0495
0.10818	-2.22395	12.051
0.36615	-1.00471	12.051
0.64895	-0.4324	12.0514
2.50765	0.91935	12.0516
2.73916	1.00765	12.0519
0.18398	-1.69292	12.053
1.82899	0.60376	12.053
2.3472	0.85322	12.0534
33.5841	3.51405	12.0593
1.31744	0.27569	12.0952
0.65872	-0.41746	12.0952
0.83629	-0.17878	12.1008
4.76352	1.56099	12.1008
1.54815	0.43706	12.1008
19.7426	2.98278	12.1034
2.84293	1.04483	12.1034
0.5627	-0.57501	12.1034
1.19709	0.17989	12.1332
0.79461	-0.2299	12.1364
0.33546	-1.09226	12.1438
0.65721	-0.41975	12.1454
0.63415	-0.45547	12.1454
1.20489	0.18639	12.1454
0.08239	-2.49623	12.1487
1.82505	0.60161	12.149
1.97534	0.68074	12.1875
0.07647	-2.57092	12.1875
0.32472	-1.12478	12.1944
1.04182	0.04097	12.1944
3.57196	1.27311	12.1944
1.75547	0.56274	12.1949
31.0686	3.4362	12.1969
1.73062	0.54848	12.2285
0.77532	-0.25448	12.2285
1.1011	0.09631	12.2316
0.80748	-0.21384	12.2316
1.21121	0.19162	12.2316
3.01149	1.10243	12.2397
0.95787	-0.04304	12.2398
0.6396	-0.44691	12.2405
10.0737	2.30993	12.2405
0.15114	-1.88957	12.2407
0.2906	-1.23582	12.2417
0.43436	-0.83389	12.2418
0.84809	-0.16476	12.2831
2.7377	1.00712	12.289
2.00334	0.69482	12.29
0.43168	-0.84007	12.2923
0.9497	-0.05161	12.2923
0.72527	-0.32121	12.2927
2.43925	0.89169	12.3247
1.45912	0.37783	12.3279
0.88431	-0.12294	12.3279
2.17338	0.77628	12.334
0.7337	-0.30965	12.336
3.46471	1.24263	12.336
0.53351	-0.62829	12.3361
1.20039	0.18264	12.3361
1.50048	0.40579	12.3361
3.04221	1.11258	12.3361
4.90284	1.58981	12.337
4.16053	1.42564	12.3373
0.4058	-0.90189	12.3378
31.5371	3.45116	12.3748
0.35315	-1.04087	12.3775
1.82147	0.59965	12.3791
0.72244	-0.32512	12.3846
3.47843	1.24658	12.3846
0.12041	-2.11688	12.3846
1.38762	0.32759	12.3903
3.43369	1.23364	12.4214
1.90599	0.645	12.4239
0.37596	-0.97827	12.4315
0.08429	-2.47348	12.4334
0.98764	-0.01244	12.4345
2.47703	0.90706	12.4753
0.55045	-0.59702	12.4753
1.30576	0.26678	12.4799
0.26502	-1.32796	12.4827
15.9453	2.76916	12.4827
0.56001	-0.5798	12.4827
0.89397	-0.11208	12.4833
4.8914	1.58748	12.5186
2.47342	0.9056	12.5216
0.67096	-0.39904	12.5293
1.52519	0.42212	12.5305
5.36993	1.68082	12.5305
0.82614	-0.19099	12.5305
34.5234	3.54164	12.5306
4.03449	1.39488	12.5308
0.10707	-2.23428	12.5322
56.8854	4.04104	12.5342
0.17816	-1.72508	12.5349
1.07653	0.07374	12.5712
0.14474	-1.93279	12.5712
0.66757	-0.40411	12.5733
1.48773	0.39725	12.5733
2.03279	0.70941	12.5782
1.09136	0.08743	12.5836
0.40926	-0.8934	12.5836
4.16996	1.42791	12.6024
45.0356	3.80745	12.6024
6.44091	1.86267	12.6292
1.37626	0.31937	12.6292
0.41808	-0.87207	12.6293
0.54295	-0.61074	12.6296
0.05859	-2.83719	12.634
1.32308	0.27997	12.6696
0.45105	-0.79617	12.6696
0.41346	-0.88318	12.6696
0.09899	-2.31274	12.6713
4.62025	1.53045	12.6753
0.47387	-0.74682	12.6753
1.59932	0.46958	12.6753
3.73174	1.31687	12.6753
0.25618	-1.36186	12.6768
4.25905	1.44905	12.6768
0.32306	-1.12992	12.6796
7.61079	2.02957	12.7142
0.92739	-0.07539	12.7266
0.39585	-0.92672	12.7269
0.68583	-0.37712	12.7287
7.04006	1.95162	12.7288
1.00572	0.00571	12.7288
0.68674	-0.37579	12.7313
2.28915	0.82818	12.7313
0.08912	-2.41775	12.7317
1.59708	0.46818	12.7673
0.41406	-0.88175	12.7673
1.80498	0.59055	12.769
0.58315	-0.53931	12.769
6.45483	1.86483	12.7721
4.13771	1.42014	12.7721
2.33659	0.84869	12.7721
0.99665	-0.00335	12.7758
3.9866	1.38294	12.7758
1.10739	0.10201	12.7758
5.3656	1.68001	12.776
2.22573	0.80008	12.776
0.58916	-0.52905	12.776
11.7535	2.46415	12.7766
12.7418	2.54489	12.8152
0.95564	-0.04538	12.8152
1.07631	0.07354	12.8223
1.2546	0.22682	12.8251
4.85535	1.58008	12.8269
0.14008	-1.96551	12.828
0.5043	-0.68458	12.828
9.45571	2.24662	12.828
0.84656	-0.16657	12.8284
2.22223	0.79851	12.8284
1.91837	0.65147	12.829
0.28163	-1.26715	12.8313
0.09388	-2.36577	12.8313
0.12215	-2.10248	12.8313
1.93199	0.65855	12.866
0.83719	-0.1777	12.866
3.09514	1.12983	12.871
0.17195	-1.76054	12.871
2.69956	0.99309	12.8718
1.93041	0.65773	12.8724
5.85557	1.76739	12.8724
0.7838	-0.24361	12.8747
6.68838	1.90037	12.8747
0.10977	-2.20939	12.8749
3.36058	1.21211	12.8784
0.13554	-1.99849	12.902
0.28614	-1.25127	12.902
27.7451	3.32306	12.9156
13.8834	2.6307	12.9217
13.629	2.6122	12.9282
0.85181	-0.16039	12.9282
1.21047	0.19101	12.9282
1.03006	0.02962	12.9294
0.15548	-1.86124	12.9321
0.84835	-0.16446	12.9724
0.63626	-0.45214	12.9724
3.71668	1.31283	12.9729
3.06061	1.11862	12.9729
25.3813	3.23401	12.9743
2.8554	1.04921	12.9743
1.58633	0.46143	12.9743
8.62965	2.1552	12.9743
1.3909	0.32995	12.9787
0.28619	-1.25111	13.0049
3.9735	1.37965	13.0218
0.82103	-0.1972	13.0274
2.88776	1.06048	13.0294
1.43299	0.35976	13.03
0.18424	-1.69151	13.03
0.64485	-0.43875	13.03
1.93453	0.65987	13.03
1.13068	0.12282	13.0303
0.11061	-2.20174	13.0303
1.21425	0.19412	13.0319
0.19031	-1.65912	13.0329
0.39525	-0.92823	13.0329
2.83663	1.04262	13.0333
3.43035	1.23266	13.0734
0.26997	-1.30944	13.0736
5.12945	1.635	13.0736
2.351	0.85484	13.0736
0.21463	-1.53886	13.0744
2.17928	0.77899	13.0744
11.5339	2.44529	13.0754
1.02523	0.02492	13.0754
2.55177	0.93679	13.0763
0.85165	-0.16058	13.1056
1.55499	0.44147	13.122
0.08639	-2.44891	13.122
5.7237	1.74462	13.1297
1.36359	0.31012	13.1297
3.55375	1.268	13.1309
0.78791	-0.23837	13.1321
22.0052	3.09128	13.1321
0.09028	-2.40482	13.1351
0.22713	-1.48222	13.1352
5.6663	1.73454	13.1727
3.96245	1.37686	13.1727
7.07104	1.95601	13.1751
0.83101	-0.18511	13.1765
4.54458	1.51393	13.1765
0.86563	-0.14429	13.1765
2.53866	0.93164	13.1767
16.4756	2.80188	13.1769
0.14452	-1.93432	13.1769
0.10666	-2.23812	13.1799
1.70927	0.53607	13.1814
5.18325	1.64543	13.2069
16.4136	2.79811	13.2069
20.0195	2.99671	13.2239
1.14829	0.13827	13.2239
0.342	-1.07294	13.2252
0.98382	-0.01631	13.2332
4.48204	1.50008	13.2338
46.9333	3.84873	13.2347
2.57593	0.94621	13.2368
0.26547	-1.32625	13.2381
1.03495	0.03436	13.2384
1.10845	0.10296	13.2684
7.75045	2.04775	13.2769
4.6283	1.53219	13.277
26.1469	3.26373	13.281
3.73527	1.31782	13.281
1.45261	0.37336	13.281
0.39484	-0.92928	13.3104
0.17548	-1.74021	13.3104
6.39262	1.85514	13.3104
0.34791	-1.0558	13.3276
0.13837	-1.9778	13.3293
1.31455	0.27349	13.3293
0.1097	-2.21001	13.3327
1.6455	0.49804	13.3376
1.70501	0.53357	13.3382
0.62	-0.47803	13.3382
2.39547	0.87358	13.3382
0.18687	-1.67735	13.3387
1.46598	0.38252	13.3396
0.3055	-1.18579	13.3424
0.43577	-0.83065	13.3793
2.85229	1.04812	13.3793
5.27383	1.66276	13.3818
54.4966	3.99814	13.3836
0.3446	-1.06537	13.3837
2.64193	0.97151	13.3837
7.90748	2.06781	13.4149
0.1146	-2.1663	13.4149
0.1826	-1.70045	13.4331
2.27633	0.82256	13.4416
6.98779	1.94416	13.442
0.11574	-2.15641	13.442
5.74582	1.74847	13.442
0.97052	-0.02992	13.443
2.0017	0.694	13.443
0.35474	-1.03636	13.4436
1.71546	0.53968	13.444
0.34429	-1.06626	13.4474
10.6074	2.36155	13.4835
6.01809	1.79477	13.4855
4.80508	1.56967	13.4862
1.31048	0.27039	13.4862
5.91188	1.77696	13.4868
0.23886	-1.43186	13.4868
0.27565	-1.28861	13.4886
0.24227	-1.4177	13.5188
0.66624	-0.4061	13.5188
10.1269	2.3152	13.5188
0.47029	-0.7544	13.5188
5.34586	1.67632	13.5376
0.28651	-1.24999	13.5386
7.48844	2.01336	13.5472
1.64581	0.49823	13.5472
1.9489	0.66727	13.548
9.37711	2.23827	13.549
3.57223	1.27319	13.549
2.01419	0.70022	13.5491
2.32006	0.84159	13.5492
0.38695	-0.94947	13.552
0.53469	-0.62607	13.552
0.79868	-0.22479	13.5815
1.43353	0.36014	13.5815
2.66227	0.97918	13.5815
7.04277	1.952	13.5886
0.62658	-0.46749	13.589
0.84093	-0.17325	13.589
15.09	2.71403	13.589
8.85538	2.18102	13.591
0.47821	-0.73771	13.5932
5.75008	1.74921	13.5943
1.00626	0.00624	13.5943
1.86538	0.62346	13.5949
2.66483	0.98014	13.5949
13.5833	2.60884	13.6256
0.38809	-0.94651	13.6256
3.45796	1.24068	13.6445
2.29616	0.83124	13.6521
8.41923	2.13052	13.6521
0.67183	-0.39775	13.6524
0.12268	-2.09818	13.6535
10.121	2.31461	13.6535
2.68745	0.98859	13.6546
2.95619	1.0839	13.6546
4.83285	1.57544	13.6554
0.33561	-1.09179	13.6554
0.19178	-1.65141	13.6554
2.70383	0.99467	13.6563
3.59012	1.27818	13.6582
3.52108	1.25877	13.6582
0.43163	-0.84019	13.6587
0.62589	-0.46857	13.6885
24.0812	3.18143	13.6941
3.47839	1.24657	13.6941
3.14728	1.14654	13.6943
8.43021	2.13182	13.6943
1.48823	0.39759	13.6968
72.2142	4.27964	13.6969
4.2258	1.44121	13.7005
7.1948	1.97336	13.7007
0.54486	-0.60722	13.7336
0.38919	-0.94369	13.7336
19.0702	2.94813	13.7336
1.941	0.6632	13.7512
0.40258	-0.90987	13.7512
0.49407	-0.70507	13.7512
1.8116	0.59421	13.7512
10.4779	2.34926	13.7598
14.5195	2.67549	13.7605
2.34658	0.85296	13.7629
0.09044	-2.40309	13.7652
0.47663	-0.74101	13.7652
0.67828	-0.38819	13.7652
0.20438	-1.58777	13.7918
1.0425	0.04163	13.8005
50.9338	3.93053	13.8005
0.90266	-0.10241	13.8019
10.0582	2.30839	13.8019
6.45948	1.86555	13.8022
2.30696	0.83593	13.8022
1.42681	0.35544	13.8027
9.2881	2.22873	13.8076
0.71837	-0.33077	13.841
0.5747	-0.55391	13.841
30.028	3.40213	13.841
0.68245	-0.38206	13.841
1.37414	0.31783	13.8593
0.09804	-2.32233	13.8673
2.74879	1.01116	13.8682
13.1942	2.57978	13.8682
0.30566	-1.1853	13.8685
0.131	-2.0326	13.8685
6.87723	1.92822	13.8685
1.13107	0.12316	13.8698
3.16947	1.15357	13.8698
1.17723	0.16317	13.8698
2.73525	1.00622	13.8703
0.91585	-0.0879	13.8732
0.52693	-0.64069	13.8732
0.83622	-0.17887	13.8732
4.45791	1.49468	13.8733
1.82265	0.60029	13.8986
12.1265	2.49539	13.9083
1.67623	0.51655	13.9096
3.25767	1.18101	13.9167
1.38545	0.32603	13.9641
0.30447	-1.18918	13.9685
17.3333	2.85263	13.9771
3.23556	1.1742	13.9771
0.13215	-2.02379	13.9779
23.5893	3.16079	13.9779
2.08141	0.73305	13.9779
3.6866	1.3047	13.9788
0.26333	-1.33435	13.9788
0.28283	-1.2629	13.9788
3.18732	1.15918	13.9791
1.00338	0.00337	13.9824
0.57485	-0.55364	13.9824
0.11037	-2.2039	13.9824
2.51215	0.92114	14.0079
11.0473	2.40219	14.0137
4.29619	1.45773	14.0137
0.86307	-0.14726	14.0137
0.4518	-0.79451	14.0175
3.19291	1.16093	14.0197
12.4285	2.51999	14.0255
1.58014	0.45751	14.0745
24.1092	3.1826	14.0874
3.79341	1.33327	14.0874
50.0735	3.91349	14.0881
15.9957	2.77232	14.0881
3.71928	1.31353	14.0887
1.19547	0.17854	14.0913
0.6286	-0.46425	14.0913
0.6037	-0.50468	14.0921
0.43343	-0.83603	14.0921
14.0863	2.64521	14.0921
0.44483	-0.81006	14.0921
1.22675	0.20437	14.1152
2.07593	0.73041	14.1239
2.07593	0.73041	14.1239
8.99568	2.19674	14.1239
1.31301	0.27232	14.1243
5.23151	1.6547	14.1243
17.6726	2.87201	14.135
0.50735	-0.67856	14.135
0.93773	-0.06429	14.1694
4.7016	1.5479	14.1864
0.25475	-1.36746	14.197
3.73942	1.31893	14.1982
4.33433	1.46657	14.1982
0.87643	-0.1319	14.1982
0.31162	-1.16598	14.1982
4.34369	1.46872	14.1996
0.25172	-1.37943	14.2015
1.40812	0.34225	14.2029
0.68394	-0.37988	14.2029
3.74944	1.32161	14.2261
6.37139	1.85182	14.2343
1.56796	0.44977	14.2343
13.1633	2.57744	14.2363
0.6637	-0.40993	14.2363
3.29084	1.19114	14.2363
1.05283	0.05148	14.2371
0.65076	-0.42961	14.281
1.20856	0.18943	14.281
1.00469	0.00468	14.2861
0.67673	-0.39048	14.2989
0.12276	-2.09749	14.3028
1.02949	0.02907	14.3051
1.23092	0.20776	14.3051
2.56224	0.94088	14.3086
4.53544	1.51192	14.3089
1.41689	0.34846	14.31
0.11762	-2.14029	14.3109
0.55863	-0.58227	14.311
0.73006	-0.31462	14.3139
2.30491	0.83504	14.3375
0.35214	-1.04373	14.3375
7.90023	2.06689	14.3446
1.85888	0.61997	14.3446
0.8746	-0.13399	14.3469
20.9904	3.04406	14.3469
4.21997	1.43983	14.3508
1.23606	0.21193	14.3574
0.9503	-0.05098	14.3923
1.1739	0.16033	14.3923
2.03877	0.71235	14.4111
0.33523	-1.09294	14.4222
0.43714	-0.8275	14.4223
22.7313	3.12374	14.4223
0.87428	-0.13436	14.4223
0.63142	-0.45978	14.4223
5.12602	1.63433	14.4228
1.62432	0.48509	14.4242
0.21582	-1.53332	14.4242
0.78393	-0.24344	14.4242
2.19323	0.78537	14.4547
1.39569	0.33339	14.4547
10.049	2.30747	14.4547
4.5051	1.50521	14.4576
1.12627	0.11892	14.4576
0.33126	-1.10486	14.4576
2.55972	0.9399	14.4576
45.051	3.8078	14.4576
3.7972	1.33426	14.4589
6.58773	1.88521	14.4622
0.60706	-0.49913	14.5202
0.55329	-0.59188	14.5245
0.50772	-0.67783	14.5245
0.24889	-1.39073	14.5272
1.47218	0.38674	14.5338
0.28744	-1.24674	14.5338
3.16183	1.15115	14.5338
5.22517	1.65349	14.5353
1.68061	0.51916	14.5353
10.5252	2.35377	14.5356
0.24093	-1.42323	14.5357
0.86305	-0.14729	14.5357
6.10004	1.8083	14.536
0.14371	-1.93994	14.5449
13.3849	2.59413	14.5653
2.60112	0.95594	14.5653
1.42451	0.35383	14.5695
2.84903	1.04698	14.5695
3.13393	1.14229	14.5695
3.26146	1.18218	14.5715
2.3711	0.86335	14.5739
0.67925	-0.38677	14.5747
65.7752	4.18624	14.618
2.44388	0.89359	14.6386
0.69317	-0.36647	14.6386
2.5272	0.92711	14.6386
49.4984	3.90194	14.6492
1.85809	0.61955	14.6509
0.35357	-1.03966	14.6527
0.93751	-0.06453	14.6527
0.47951	-0.73498	14.6745
18.6075	2.92356	14.6775
3.10125	1.1318	14.6775
19.0846	2.94888	14.6775
8.69729	2.16301	14.6815
3.85572	1.34956	14.6828
6.50652	1.8728	14.6828
3.85572	1.34956	14.6828
1.77956	0.57637	14.6828
3.81214	1.33819	14.6837
1.78694	0.58051	14.6837
1.48011	0.39212	14.6994
29.6023	3.38785	14.6994
6.3879	1.85441	14.7529
3.89285	1.35914	14.7626
1.92538	0.65513	14.764
6.09705	1.80781	14.764
1.64879	0.50004	14.7646
0.24992	-1.38661	14.7651
3.28468	1.18927	14.7651
7.18524	1.97203	14.7651
0.86616	-0.14368	14.7658
5.84391	1.7654	14.7681
0.98885	-0.01121	14.7686
0.38108	-0.96475	14.7686
0.48693	-0.71963	14.7686
2.88094	1.05812	14.7881
1.80059	0.58811	14.7881
3.72248	1.31439	14.7916
1.16992	0.15694	14.7916
30.7105	3.4246	14.7916
9.70464	2.2726	14.7981
2.18354	0.78095	14.7981
5.2405	1.65642	14.7981
4.63056	1.53268	14.7981
29.4521	3.38277	14.8496
7.52544	2.01829	14.853
1.9296	0.65731	14.853
1.91689	0.6507	14.8656
8.8139	2.17633	14.8681
0.14458	-1.93391	14.8784
4.78694	1.56589	14.8787
0.4547	-0.78812	14.88
2.26013	0.81542	14.88
5.52265	1.70886	14.88
0.10829	-2.22297	14.88
1.09878	0.0942	14.882
0.58602	-0.53441	14.882
1.22087	0.19956	14.882
1.05332	0.05195	14.8837
0.63717	-0.45072	14.8837
0.90743	-0.09714	14.9022
3.49567	1.25152	14.9079
4.41015	1.48391	14.9087
64.6823	4.16949	14.9087
15.9948	2.77226	14.913
2.64377	0.97221	14.913
4.72574	1.55302	14.913
7.27036	1.98381	14.913
1.6389	0.49403	14.93
0.2182	-1.52232	14.9948
0.46723	-0.76094	14.9954
1.36863	0.31381	14.9974
2.5972	0.95443	14.9977
4.82336	1.57347	14.9977
4.43757	1.49011	14.9998
0.81355	-0.20634	15.0003
1.13639	0.12786	15.0003
0.54237	-0.61181	15.0003
5.29327	1.66644	15.0177
2.52061	0.9245	15.0177
5.19828	1.64833	15.024
17.5582	2.86552	15.028
10.73	2.37304	15.028
35.1163	3.55867	15.028
0.8834	-0.12397	15.0309
1.34142	0.29373	15.0449
1.2741	0.24224	15.083
0.8258	-0.1914	15.083
1.2741	0.24224	15.083
1.48645	0.39639	15.083
3.41877	1.22928	15.1028
0.27041	-1.3078	15.1066
0.40562	-0.90234	15.1066
0.22934	-1.47256	15.11
5.96376	1.7857	15.1126
0.85319	-0.15877	15.1138
2.96252	1.08604	15.1147
7.47265	2.01125	15.1174
1.98933	0.6878	15.1195
1.20322	0.185	15.1195
0.33155	-1.10396	15.1195
0.99466	-0.00535	15.1195
0.31614	-1.15158	15.122
3.45005	1.23839	15.1347
3.61434	1.28491	15.1347
6.31637	1.84314	15.1398
26.6952	3.28448	15.1443
5.93227	1.78041	15.1443
3.26275	1.18257	15.1443
0.42407	-0.85785	15.145
2.65315	0.97575	15.1484
4.21645	1.43899	15.1633
1.60702	0.47438	15.2002
0.99482	-0.00519	15.2002
0.87724	-0.13098	15.2216
4.51151	1.50663	15.2216
0.43436	-0.83388	15.2306
3.42449	1.23095	15.2319
7.49107	2.01371	15.2319
1.49822	0.40427	15.2319
5.99286	1.79057	15.2319
1.72484	0.54513	15.2334
0.75462	-0.28154	15.2334
0.75462	-0.28154	15.2334
0.41452	-0.88065	15.2349
1.26375	0.23408	15.2362
0.81424	-0.2055	15.2515
4.4783	1.49924	15.2515
2.15774	0.76906	15.259
10.4397	2.34561	15.2599
3.9747	1.37995	15.2625
2.18923	0.78355	15.2627
1.95206	0.66888	15.283
0.57811	-0.54799	15.3436
1.50711	0.41019	15.3498
0.36505	-1.00771	15.3504
28.8814	3.3632	15.3514
7.61434	2.03003	15.3515
9.1372	2.21235	15.3515
0.71817	-0.33105	15.3539
1.35734	0.30553	15.3539
1.20629	0.18755	15.3707
5.60062	1.72288	15.3707
1.36595	0.31185	15.3778
0.26167	-1.34068	15.3834
1.84346	0.61164	15.4401
3.06182	1.11901	15.4604
2.42675	0.88655	15.4682
0.51061	-0.67215	15.4711
1.17409	0.16049	15.4722
4.01445	1.3899	15.4726
9.8236	2.28479	15.4726
1.23914	0.21441	15.4747
1.47016	0.38537	15.4747
7.05033	1.95307	15.4899
2.01087	0.69857	15.491
7.76228	2.04928	15.4976
4.96377	1.60216	15.4995
7.63656	2.03295	15.4995
0.60826	-0.49715	15.5008
2.28228	0.82517	15.5233
36.5258	3.59802	15.5566
2.21038	0.79316	15.5618
2.26293	0.81666	15.578
6.16859	1.81947	15.5826
1.0728	0.07027	15.5826
0.92529	-0.07765	15.5826
0.77593	-0.25369	15.5857
0.44339	-0.81331	15.5857
20.1742	3.0044	15.5857
0.69143	-0.36899	15.5896
7.67919	2.03851	15.592
0.11814	-2.13588	15.592
6.93011	1.93588	15.5926
0.66958	-0.40111	15.5926
1.68583	0.52226	15.5938
0.94064	-0.06119	15.5938
0.44153	-0.81752	15.5938
13.0793	2.57103	15.5942
0.32448	-1.12553	15.5943
10.0363	2.3062	15.5985
1.57711	0.45559	15.5988
0.51476	-0.66405	15.6038
9.141	2.21277	15.6096
0.831	-0.18513	15.6096
9.90687	2.29323	15.6214
18.5754	2.92184	15.6214
6.19179	1.82322	15.6214
3.65934	1.29728	15.6241
10.7064	2.37084	15.6766
2.06748	0.72633	15.6847
1.09455	0.09034	15.6847
2.62411	0.96474	15.6847
1.28198	0.2484	15.7042
13.5794	2.60856	15.7042
2.03736	0.71166	15.7141
0.84416	-0.16941	15.7146
1.13164	0.12367	15.7165
2.15446	0.76754	15.7165
1.63373	0.49087	15.724
2.37371	0.86446	15.724
12.3121	2.51058	15.7307
43.2267	3.76646	15.7384
1.84145	0.61056	15.739
0.74179	-0.29869	15.7681
2.59625	0.95407	15.7681
2.05626	0.72089	15.807
3.08439	1.12635	15.807
8.72584	2.16629	15.8303
8.48229	2.13798	15.8373
1.04169	0.04084	15.8373
0.69709	-0.36085	15.838
11.5231	2.44435	15.8392
1.3424	0.29446	15.8398
2.19258	0.78508	15.8398
1.71338	0.53847	15.8437
13.1074	2.57317	15.8437
1.7074	0.53497	15.8441
1.461	0.37912	15.8441
1.8506	0.61551	15.8441
4.12414	1.41686	15.8445
7.70306	2.04162	15.8529
7.67936	2.03854	15.8644
3.65408	1.29584	15.9286
4.36243	1.47303	15.955
0.99236	-0.00767	15.9554
0.6285	-0.46443	15.9554
3.15601	1.14931	15.961
0.63287	-0.45749	15.9616
10.5479	2.35592	15.9616
1.26574	0.23566	15.9616
10.0832	2.31087	15.9623
1.5786	0.45654	15.9642
1.5786	0.45654	15.9642
0.58827	-0.53057	15.9657
1.82997	0.6043	15.9678
2.7521	1.01237	15.9678
1.74737	0.55811	15.9678
0.21692	-1.52825	15.9678
1.54661	0.43606	15.9743
13.5942	2.60964	15.9841
9.9332	2.29588	15.9845
13.2336	2.58276	15.9871
9.9641	2.29899	15.9871
2.95778	1.08444	16.0175
5.23774	1.65589	16.0175
1.71619	0.54011	16.0514
2.60772	0.95848	16.0514
4.46211	1.49562	16.0514
1.23192	0.20857	16.0803
0.36845	-0.99844	16.0869
13.4835	2.60147	16.0871
13.4104	2.59603	16.0874
1.51246	0.41373	16.0874
0.52566	-0.64311	16.0886
2.02073	0.70346	16.0894
1.83841	0.6089	16.0894
1.9365	0.66088	16.0928
0.62978	-0.46239	16.0974
12.5773	2.5319	16.1093
13.3417	2.5909	16.1106
2.69103	0.98992	16.1122
1.15725	0.14604	16.1143
3.3618	1.21248	16.1403
5.42059	1.6902	16.1805
2.16824	0.77391	16.1805
12.8314	2.55189	16.2042
1.49019	0.3989	16.2058
0.94396	-0.05767	16.2131
0.1783	-1.72427	16.2131
0.2134	-1.54461	16.2134
0.51215	-0.66914	16.2134
1.78117	0.57727	16.214
2.56081	0.94033	16.2152
2.13401	0.758	16.2152
14.6492	2.68439	16.2153
5.55737	1.71513	16.2165
2.05416	0.71987	16.2184
0.96062	-0.04017	16.2184
16.4543	2.80059	16.233
3.13415	1.14236	16.233
19.1046	2.94993	16.2352
0.59702	-0.51581	16.2352
12.9154	2.55842	16.2384
0.43477	-0.83294	16.2393
0.46353	-0.76889	16.2677
3.89364	1.35935	16.2677
6.44086	1.86266	16.3085
2.73259	1.00525	16.3275
6.41838	1.85917	16.3302
1.81516	0.59617	16.3306
0.67016	-0.40023	16.3399
0.2582	-1.35403	16.3408
0.30738	-1.17967	16.3408
2.08095	0.73283	16.3409
4.84172	1.57727	16.3415
1.93669	0.66098	16.3415
0.76161	-0.27232	16.3423
9.71051	2.27321	16.3423
2.43923	0.89168	16.3424
3.18977	1.15995	16.3424
2.65814	0.97763	16.3424
2.18142	0.77998	16.3459
3.51167	1.25609	16.3514
1.98094	0.68357	16.3514
23.4983	3.15693	16.3571
5.76785	1.7523	16.3607
3.20436	1.16451	16.3607
30.5393	3.41901	16.3623
19.288	2.95948	16.3623
4.41699	1.48546	16.3968
0.97639	-0.0239	16.3968
16.1301	2.78069	16.4217
1.40442	0.33963	16.4351
7.79597	2.05361	16.4351
1.5465	0.43599	16.4579
0.86745	-0.1422	16.4609
2.82123	1.03717	16.4673
2.86602	1.05292	16.4673
0.84571	-0.16757	16.4677
19.4608	2.9684	16.4682
2.41762	0.88278	16.4683
17.7292	2.87521	16.4683
19.5827	2.97465	16.4704
2.29939	0.83264	16.4746
1.28749	0.25269	16.4777
18.2394	2.90358	16.4777
37.4514	3.62305	16.4863
2.53102	0.92862	16.4867
0.85568	-0.15586	16.4889
30.3699	3.41345	16.4894
5.03636	1.61668	16.525
3.25941	1.18155	16.5623
1.48155	0.39309	16.5623
9.77823	2.28016	16.5623
0.8187	-0.20003	16.587
9.82445	2.28487	16.587
2.19568	0.78649	16.5912
25.0666	3.22154	16.5957
2.83362	1.04155	16.5957
1.04232	0.04145	16.5962
1.23023	0.2072	16.5972
31.1658	3.43932	16.5972
0.41008	-0.89141	16.5972
1.20714	0.18825	16.5973
3.31962	1.19985	16.5973
1.30969	0.26979	16.5995
3.2725	1.18555	16.6034
2.42165	0.88445	16.6034
2.1175	0.75024	16.6034
1.63092	0.48914	16.6145
4.56657	1.51876	16.6145
18.1856	2.90063	16.6145
64.2904	4.16341	16.615
8.05663	2.0865	16.6169
1.45013	0.37166	16.6213
3.65678	1.29658	16.6222
5.79122	1.75634	16.6556
2.75625	1.01387	16.6928
12.8012	2.54954	16.6928
3.10848	1.13413	16.7122
1.01623	0.0161	16.7122
1.82197	0.59992	16.7168
1.26645	0.23622	16.7267
3.34433	1.20727	16.7267
1.03425	0.03368	16.7296
4.96441	1.60229	16.7296
3.74728	1.32103	16.7298
0.30281	-1.19465	16.7298
2.5677	0.94301	16.7333
0.82775	-0.18905	16.7333
3.78398	1.33078	16.7333
7.42143	2.00437	16.7457
0.61834	-0.48071	16.75
6.58633	1.885	16.7865
16.8113	2.82205	16.8286
1.38977	0.32914	16.8433
21.6337	3.07425	16.8488
16.6413	2.81189	16.8488
2.60554	0.95764	16.8523
1.51002	0.41212	16.859
3.871	1.35351	16.8601
20.0105	2.99626	16.8603
31.6833	3.45579	16.8603
3.29645	1.19285	16.8627
2.74124	1.00841	16.8651
5.77482	1.75351	16.88
0.60994	-0.4944	16.9159
7.57542	2.02491	16.9159
23.1193	3.14067	16.9586
4.0367	1.39543	16.9586
3.57896	1.27507	16.9759
1.56891	0.45038	16.9915
4.4564	1.49434	16.9919
3.83568	1.34435	16.9925
67.4034	4.21069	16.9929
0.84301	-0.17077	16.9937
1.34882	0.29923	16.9937
2.86242	1.05167	17
4.39821	1.4812	17
2.52251	0.92525	17
1.89673	0.64013	17.0025
1.77447	0.5735	17.0073
0.83795	-0.1768	17.0073
9.01176	2.19853	17.0116
6.75776	1.91069	17.0469
9.01034	2.19837	17.0469
1.79718	0.58622	17.0897
4.05233	1.39929	17.1096
1.12833	0.12074	17.1126
3.12972	1.14094	17.1165
2.24443	0.80845	17.1234
4.2083	1.43706	17.1234
0.8826	-0.12488	17.1243
5.1833	1.64544	17.1243
1.3502	0.30025	17.128
0.13047	-2.03663	17.1304
2.98722	1.09434	17.131
0.18736	-1.67474	17.136
10.7733	2.37707	17.183
1.54272	0.43355	17.2011
5.18112	1.64502	17.2249
37.9949	3.63745	17.2249
1.46667	0.383	17.2474
0.13139	-2.02957	17.2514
1.13874	0.12992	17.2514
1.12558	0.1183	17.257
6.07812	1.80469	17.257
2.51742	0.92323	17.2581
68.2657	4.22341	17.2586
0.59362	-0.52152	17.2586
0.67847	-0.38791	17.261
2.42312	0.88506	17.261
4.4858	1.50092	17.2612
5.85417	1.76715	17.2612
20.458	3.01837	17.2648
0.27277	-1.29912	17.2648
3.17992	1.15686	17.2649
0.13686	-1.98883	17.2722
4.74817	1.55776	17.2777
1.26945	0.23858	17.3194
12.7981	2.5493	17.3194
3.435	1.23402	17.3627
4.65249	1.5374	17.3764
2.18649	0.7823	17.3831
3.46195	1.24183	17.3831
3.67992	1.30289	17.3866
7.22951	1.97817	17.3912
1.8106	0.59366	17.3935
27.7124	3.32188	17.3946
0.40753	-0.89763	17.3946
1.97946	0.68282	17.3946
4.28989	1.45626	17.3971
3.35283	1.2098	17.4004
5.1462	1.63826	17.4004
0.36759	-1.0008	17.4004
2.97336	1.08969	17.4004
4.91737	1.59277	17.4044
0.91449	-0.08938	17.4048
0.80964	-0.21116	17.4073
2.13321	0.75763	17.4098
15.2439	2.72418	17.4099
15.3951	2.73405	17.4554
8.30845	2.11727	17.4554
1.89539	0.63943	17.5138
0.27382	-1.2953	17.52
47.1591	3.85353	17.5278
8.73317	2.16713	17.5278
1.74335	0.55581	17.5296
6.02249	1.7955	17.5296
0.49676	-0.69964	17.53
30.8731	3.42988	17.5308
3.44919	1.23814	17.5325
2.3957	0.87368	17.5325
3.55609	1.26866	17.5361
1.28036	0.24714	17.5361
6.71462	1.90429	17.5386
3.40646	1.22567	17.5392
5.45033	1.69568	17.5392
4.01707	1.39055	17.5392
19.1583	2.95274	17.5899
2.44877	0.89558	17.6511
1.27498	0.24293	17.6568
1.86343	0.62242	17.6568
4.46563	1.49641	17.6571
10.5645	2.3575	17.6674
2.89568	1.06322	17.6682
6.99112	1.94464	17.6737
6.05062	1.80016	17.6751
3.75321	1.32261	17.6751
1.09323	0.08914	17.6807
6.36133	1.85024	17.6825
2.1076	0.74555	17.7258
25.4668	3.23738	17.7258
3.14373	1.14541	17.7904
2.54524	0.93422	17.7947
24.6692	3.20556	17.7947
12.6975	2.54141	17.8029
3.04225	1.1126	17.8057
12.8509	2.55342	17.8061
0.80109	-0.22179	17.8071
0.66417	-0.40922	17.8087
0.20777	-1.57134	17.8087
0.11774	-2.13932	17.8087
1.77228	0.57227	17.8115
2.64255	0.97175	17.8124
3.52541	1.26	17.813
3.95533	1.37507	17.813
36.4554	3.59609	17.8676
3.52659	1.26033	17.9102
3.99464	1.38495	17.9307
2.9182	1.07097	17.9354
21.0714	3.04792	17.941
0.50113	-0.69088	17.9432
16.2593	2.78866	17.9444
7.0151	1.94807	17.9501
2.16218	0.77112	17.9502
7.17941	1.97122	17.9505
0.53846	-0.61905	17.9505
2.20905	0.79256	17.9505
3.56872	1.27221	17.9538
4.19324	1.43347	17.9538
55.8409	4.02251	18.014
0.83138	-0.18467	18.014
2.06921	0.72717	18.0191
5.07776	1.62487	18.0711
1.96531	0.67565	18.0805
21.7053	3.07756	18.0856
0.41607	-0.87689	18.0891
5.36853	1.68055	18.0901
1.24468	0.21888	18.0919
4.36943	1.47463	18.0951
1.11526	0.10909	18.1007
112.391	4.72199	18.1524
2.57906	0.94742	18.1595
2.30323	0.83431	18.1924
6.58462	1.88474	18.2116
3.40925	1.22649	18.2169
2.68848	0.98898	18.2207
5.44037	1.69385	18.2234
4.24632	1.44605	18.2259
2.22426	0.79942	18.2259
1.0705	0.06813	18.2259
46.4215	3.83776	18.2302
30.4491	3.41606	18.2304
0.60898	-0.49597	18.2304
2.66581	0.98051	18.2311
29.6201	3.38845	18.2311
4.30142	1.45895	18.2319
1.1411	0.132	18.2319
2.67228	0.98293	18.2328
7.1659	1.96933	18.2344
4.62012	1.53042	18.2344
8.54743	2.14563	18.2384
10.7414	2.37411	18.2917
3.22479	1.17087	18.2994
8.71611	2.16517	18.355
5.58725	1.72049	18.355
2.44365	0.89349	18.3623
3.90983	1.36349	18.3623
1.99684	0.69157	18.3639
3.63531	1.29069	18.3681
5.22023	1.65254	18.3734
3.05788	1.11772	18.3735
47.1611	3.85357	18.3744
1.49379	0.40132	18.3744
4.88581	1.58634	18.3784
1.40146	0.33751	18.3784
1.61576	0.4798	18.4354
4.0517	1.39914	18.4428
11.8599	2.47316	18.4988
6.38611	1.85413	18.4988
2.96534	1.08699	18.5067
6.46153	1.86587	18.5089
2.70072	0.99352	18.5146
86.4229	4.45925	18.5146
0.5577	-0.58394	18.5156
8.53373	2.14403	18.5168
0.97528	-0.02503	18.5168
0.11798	-2.13726	18.5168
98.1181	4.58617	18.5172
0.45772	-0.78151	18.5176
6.40803	1.85755	18.5176
4.19038	1.43279	18.5202
5.14486	1.638	18.5202
1.70526	0.53372	18.5212
4.96398	1.60221	18.5876
90.2542	4.50263	18.5876
4.5566	1.51658	18.6216
17.167	2.84299	18.6435
4.41811	1.48571	18.6488
1.04804	0.04692	18.6491
1.51389	0.41468	18.6534
0.45957	-0.77746	18.6534
4.23143	1.44254	18.6576
10.9337	2.39185	18.658
0.30371	-1.19168	18.658
18.3585	2.91009	18.6587
4.72075	1.55197	18.6587
0.69162	-0.36872	18.662
3.37414	1.21614	18.6626
1.84533	0.61266	18.6629
5.51535	1.70753	18.6655
32.7914	3.49017	18.6661
6.20578	1.82548	18.7281
27.5437	3.31577	18.7895
3.74246	1.31974	18.7943
4.76232	1.56073	18.7948
1.22263	0.20101	18.8058
5.00169	1.60978	18.8058
2.69767	0.99239	18.807
1.05751	0.05591	18.8072
0.33792	-1.08494	18.8081
6.48638	1.8697	18.8093
2.2922	0.82951	18.8097
13.6577	2.6143	18.8097
2.07268	0.72884	18.8097
4.10752	1.41282	18.8102
3.73411	1.31751	18.8102
8.71552	2.16511	18.8137
5.82255	1.76174	18.8137
1.48456	0.39512	18.8222
8.02591	2.08267	18.8738
59.7948	4.09092	18.9338
1.41653	0.34821	18.9387
4.61906	1.53019	18.9446
27.9414	3.33011	18.9477
2.47866	0.90772	18.9561
2.72653	1.00303	18.9561
1.46477	0.38169	18.9575
4.41592	1.48522	18.9578
8.02985	2.08317	18.9598
0.74945	-0.28841	18.9598
6.1382	1.81453	18.9607
10.4458	2.3462	19.021
2.23227	0.80302	19.0676
2.8012	1.03005	19.086
52.4595	3.96004	19.0931
5.1883	1.64641	19.0931
27.1806	3.3025	19.0957
6.24841	1.83233	19.0957
22.2331	3.10158	19.0976
2.93209	1.07571	19.1036
8.39578	2.12773	19.1036
0.75318	-0.28345	19.1056
7.5318	2.01913	19.1056
5.26942	1.66192	19.1056
5.0185	1.61313	19.1056
6.52407	1.8755	19.1102
29.9127	3.39828	19.1687
14.0216	2.6406	19.1687
3.73909	1.31884	19.1687
3.41669	1.22867	19.2433
8.09496	2.09124	19.2455
5.9485	1.78314	19.249
0.87356	-0.13518	19.249
3.46903	1.24388	19.2511
12.2829	2.50821	19.2527
6.34661	1.84792	19.2553
3.80215	1.33557	19.2597
6.35353	1.84901	19.2608
6.8864	1.92955	19.2608
19.9551	2.99349	19.3165
2.97277	1.08949	19.3193
14.5241	2.67581	19.3193
5.97989	1.7884	19.391
3.21688	1.16841	19.4013
1.31975	0.27744	19.4032
45.6464	3.82092	19.4054
10.5296	2.35419	19.4066
0.11966	-2.12314	19.4066
8.87439	2.18317	19.4099
10.1422	2.3167	19.4099
36.4285	3.59535	19.4105
7.25934	1.98229	19.4116
1.69809	0.52951	19.4116
10.5069	2.35204	19.4116
1.63745	0.49314	19.4116
7.19064	1.97278	19.5178
1.7172	0.5407	19.5394
1.76736	0.56949	19.544
6.66029	1.89616	19.5455
12.7976	2.54926	19.547
4.13567	1.41965	19.5514
1.00953	0.00948	19.5581
0.12375	-2.08951	19.5581
0.26456	-1.32967	19.5581
7.70217	2.0415	19.5628
1.07411	0.0715	19.6221
5.83641	1.76412	19.6705
2.90386	1.06604	19.6877
7.76644	2.04981	19.6914
4.19943	1.43495	19.6951
7.20205	1.97437	19.6964
3.20906	1.16598	19.6965
0.6799	-0.38581	19.7021
3.30058	1.1941	19.7025
3.18078	1.15713	19.7061
7.78579	2.0523	19.7082
6.32596	1.84466	19.7082
1.0513	0.05002	19.7097
9.12154	2.21064	19.7124
2.93192	1.07566	19.7124
8.26502	2.11203	19.716
3.02295	1.10623	19.8254
5.89476	1.77406	19.8254
0.73133	-0.31289	19.8459
8.64632	2.15713	19.8494
8.24895	2.11009	19.8525
[truncated: 1,188 more rows]
