# Supplementary material for: The shelterin component TRF2 mediates columnar stacking of human telomeric chromatin
Source: EMBO J. 2023 Dec 14;43(1):87–111. doi: 10.1038/s44318-023-00002-3 (PMC10883271; doi:10.1038/s44318-023-00002-3)
Supplement: Supplementary file 8 — Expanded View Figures Source Data [file 44318_2023_2_MOESM8_ESM.zip › EMBOJ-2023-114491_Source data_Expanded View/Figure Expanded View 5/Numerical Data_Figure EV5 #Telo-18#-10nM TRF2.xlsx]

## Sheet: Sheet1
Ruptures	10 nM TRF2∆N
(N0-N+1/N) dF/dt (pN/s)	ln[(N0-N+1/N) dF/dt]	Frutures, pN
	x	y		Fitting line
0.08955	-2.41298	5.03059		Frupt = 2.00·x + 11.2
0.12313	-2.09453	5.03059
0.03941	-3.23379	5.03086
0.07632	-2.57277	5.03736
0.03421	-3.37512	5.03736
0.07673	-2.56745	5.0673
0.19776	-1.62072	5.06933
0.08488	-2.46653	5.07027
0.07123	-2.6419	5.07664
0.16619	-1.7946	5.07664
0.33664	-1.08874	5.10875
0.13166	-2.02752	5.11138
0.2743	-1.29353	5.11618
0.11175	-2.19146	5.11618
0.16922	-1.77659	5.14683
0.18153	-1.70633	5.15007
0.4073	-0.8982	5.15615
0.15665	-1.85372	5.15615
0.24615	-1.40181	5.1903
0.20615	-1.57914	5.19668
0.27877	-1.27738	5.22762
0.31514	-1.15474	5.2318
0.2588	-1.35169	5.23764
0.41011	-0.89132	5.26799
0.38251	-0.96099	5.27334
0.31469	-1.15618	5.27851
0.45733	-0.78235	5.31387
0.37926	-0.96954	5.31937
0.59071	-0.52644	5.35157
0.52943	-0.63596	5.35385
0.55312	-0.59218	5.35469
0.4561	-0.78505	5.36096
0.79	-0.23572	5.39272
0.66612	-0.40629	5.39646
0.53486	-0.62576	5.4035
0.30535	-1.18631	5.43808
0.79087	-0.23462	5.43894
0.92699	-0.07581	5.48172
1.08994	0.08612	5.52062
1.09207	0.08808	5.52444
1.28669	0.25207	5.56804
1.50227	0.40698	5.61162
0.05312	-2.93528	5.64916
1.77017	0.57107	5.65513
0.04543	-3.09158	5.6624
0.11233	-2.18628	5.69339
1.49961	0.4052	5.69557
2.13351	0.75777	5.69907
0.6491	-0.43217	5.70713
0.09343	-2.37053	5.70713
2.03013	0.7081	5.73999
2.54926	0.9358	5.74442
0.62131	-0.47592	5.75103
0.14587	-1.92501	5.75103
0.17983	-1.71572	5.78257
2.82598	1.03886	5.78473
3.09192	1.12879	5.78864
0.20709	-1.57458	5.79554
0.57382	-0.55544	5.83316
3.87305	1.35404	5.83447
0.07196	-2.63164	5.8345
0.10503	-2.25347	5.84107
0.27509	-1.29066	5.84107
4.29183	1.45671	5.87507
0.92412	-0.07891	5.87861
0.82511	-0.19224	5.87861
0.34836	-1.05453	5.88687
0.77412	-0.25602	5.88687
1.45992	0.37838	5.92448
4.85527	1.58006	5.92542
0.10588	-2.2455	5.92726
0.43092	-0.84184	5.93286
0.15898	-1.83899	6.01969
0.23737	-1.43814	6.02582
0.92071	-0.0826	6.07315
0.26876	-1.31393	6.15582
0.26254	-1.33736	6.16184
0.24002	-1.42704	6.16274
0.40464	-0.90475	6.16898
0.53952	-0.61707	6.16898
0.06744	-2.69652	6.16898
0.05828	-2.84244	6.2117
0.15358	-1.87356	6.25494
0.37664	-0.97646	6.25872
1.07962	0.07661	6.2656
0.0624	-2.77416	6.30242
0.51644	-0.66079	6.3077
0.06585	-2.72038	6.30816
0.41705	-0.87455	6.30816
0.1255	-2.07543	6.30862
0.62494	-0.4701	6.3145
0.36665	-1.00336	6.34987
0.10326	-2.27047	6.3567
0.20002	-1.60934	6.35866
0.90739	-0.09718	6.3644
0.68985	-0.37128	6.40566
0.28012	-1.27253	6.40876
0.94302	-0.05867	6.41492
0.13378	-2.01157	6.45036
1.25607	0.22799	6.4638
0.47944	-0.73513	6.49988
0.63917	-0.44758	6.50834
0.06394	-2.74978	6.50877
1.80341	0.58968	6.51421
0.60552	-0.50166	6.55078
1.29812	0.26092	6.55633
0.06199	-2.78083	6.5578
0.90541	-0.09936	6.5586
0.92332	-0.07978	6.5591
0.37898	-0.97028	6.5594
0.15327	-1.87557	6.56563
2.60555	0.95764	6.56563
0.1084	-2.22193	6.60224
0.18647	-1.67947	6.60608
0.16401	-1.80782	6.60803
1.30675	0.26754	6.61052
1.30152	0.26353	6.6172
0.1317	-2.02726	6.66178
1.83791	0.60863	6.6624
0.69336	-0.36621	6.66852
3.92902	1.36839	6.66852
1.49978	0.40532	6.72073
6.56152	1.88122	6.72073
0.14823	-1.90898	6.75811
0.14003	-1.96586	6.76728
14.5962	2.68076	6.77226
0.2488	-1.39111	6.77226
0.33769	-1.08563	6.81126
0.22034	-1.51259	6.81338
0.14926	-1.90207	6.8172
0.22202	-1.50499	6.81957
0.1489	-1.9045	6.82042
0.15042	-1.89431	6.86896
0.0752	-2.5876	6.87354
0.13683	-1.98901	6.91859
0.24568	-1.40371	6.92604
0.32115	-1.13586	6.92711
1.79144	0.58302	6.93415
0.36531	-1.007	6.93415
0.32243	-1.13188	6.97369
0.39054	-0.94023	6.97966
0.42988	-0.84425	6.98048
0.04905	-3.01492	6.98068
0.21661	-1.52966	6.98108
0.16269	-1.81593	6.98147
0.06873	-2.67751	6.98848
0.85918	-0.15178	6.98848
0.49096	-0.71139	6.98848
0.30737	-1.1797	7.02737
0.11617	-2.15271	7.02973
0.0865	-2.44767	7.03396
0.10244	-2.27851	7.03507
0.56159	-0.57698	7.03586
2.79511	1.02787	7.03588
0.6388	-0.44816	7.04282
0.25582	-1.36329	7.08518
0.46673	-0.762	7.086
1.97633	0.68124	7.08777
0.16135	-1.82415	7.09
1.23666	0.21241	7.09086
0.52793	-0.63879	7.09147
0.70391	-0.35111	7.09147
0.8176	-0.20138	7.0979
2.10241	0.74308	7.0979
1.40161	0.33762	7.0979
0.60316	-0.50558	7.13771
0.52989	-0.63508	7.13781
0.25692	-1.359	7.13781
8.41616	2.13015	7.14152
0.22613	-1.48665	7.14561
0.24832	-1.39305	7.14664
4.22138	1.44016	7.14664
0.87078	-0.13836	7.14715
2.43384	0.88947	7.15362
1.06239	0.06052	7.20333
1.03808	0.03738	7.20929
0.07447	-2.59736	7.25001
0.42967	-0.84474	7.25285
0.36149	-1.01751	7.25587
0.29856	-1.20878	7.25791
7.20027	1.97412	7.2588
0.13091	-2.03321	7.2588
1.29374	0.25754	7.25913
1.29589	0.25919	7.26646
2.87975	1.0577	7.26646
0.8232	-0.19456	7.30674
2.92445	1.07311	7.31406
0.43395	-0.83483	7.31499
1.58834	0.46269	7.31583
3.35688	1.21101	7.32311
1.05502	0.05356	7.32311
1.59851	0.46907	7.32311
0.06666	-2.70812	7.37122
0.37835	-0.97193	7.37217
0.32447	-1.12557	7.37225
1.94439	0.66495	7.37327
4.00346	1.38716	7.38019
2.00173	0.69401	7.38019
0.44217	-0.81606	7.42178
0.64872	-0.43275	7.42475
0.07708	-2.56286	7.42967
0.19546	-1.63241	7.42975
0.0967	-2.33616	7.43066
0.11157	-2.19307	7.43066
2.51597	0.92266	7.43819
4.82228	1.57325	7.43819
0.84389	-0.16973	7.47972
0.46029	-0.77591	7.48239
0.63101	-0.46044	7.48616
0.07349	-2.61065	7.48704
0.16481	-1.80297	7.48795
0.47195	-0.75087	7.48795
0.21095	-1.55612	7.48823
2.41288	0.88082	7.54685
0.26297	-1.33572	7.54693
16.4665	2.80133	7.54739
0.29939	-1.206	7.54739
1.24792	0.22148	7.59741
0.93731	-0.06474	7.60019
0.0681	-2.68678	7.60359
0.7491	-0.28888	7.60359
0.08831	-2.42687	7.60483
0.37373	-0.98422	7.60575
1.01343	0.01334	7.65655
0.1382	-1.97909	7.65655
0.61879	-0.47999	7.65913
1.30513	0.2663	7.6599
0.14449	-1.93452	7.66326
0.32602	-1.12081	7.66455
0.5754	-0.55268	7.6651
0.50348	-0.68622	7.6651
0.50608	-0.68106	7.66633
0.25304	-1.37421	7.66633
0.15945	-1.83606	7.67342
6.05892	1.80153	7.67342
0.76054	-0.27373	7.7209
0.65455	-0.42381	7.72515
0.71017	-0.34225	7.72655
0.38141	-0.96389	7.72659
0.41608	-0.87688	7.72659
1.34474	0.2962	7.73423
2.09182	0.73804	7.73423
3.39921	1.22354	7.73423
1.52513	0.42208	7.77713
1.776	0.57436	7.78058
0.05475	-2.90501	7.78366
0.18889	-1.66661	7.78554
0.69379	-0.36559	7.78583
0.83018	-0.18612	7.78583
0.68061	-0.38476	7.78597
0.17118	-1.76504	7.83859
0.68472	-0.37875	7.83859
1.84874	0.61451	7.83859
0.1623	-1.81831	7.84605
0.14684	-1.9184	7.84605
1.03522	0.03462	7.84703
0.3574	-1.02889	7.84829
0.6195	-0.47884	7.84829
1.50605	0.40949	7.8564
0.9625	-0.03822	7.90212
0.92858	-0.0741	7.90372
1.04411	0.04317	7.90635
1.27605	0.24377	7.90859
1.17158	0.15835	7.96389
0.8252	-0.19213	7.97032
1.56788	0.44972	7.97032
0.52331	-0.64759	7.97095
0.14279	-1.94639	7.97137
0.99099	-0.00905	8.02366
0.27981	-1.27365	8.02366
1.59337	0.46585	8.02625
0.23667	-1.44108	8.03096
0.31784	-1.14619	8.03358
0.29798	-1.21073	8.03358
4.44723	1.49228	8.04181
0.09328	-2.37219	8.08975
2.69616	0.99183	8.09081
0.0839	-2.47814	8.0914
0.31875	-1.14335	8.09446
1.95722	0.67152	8.0957
0.80829	-0.21283	8.09673
0.91443	-0.08946	8.09699
2.39802	0.87465	8.14951
4.81175	1.57106	8.15413
0.33856	-1.08307	8.1561
0.45971	-0.77717	8.15773
0.46917	-0.75679	8.15827
0.5363	-0.62307	8.16074
0.69212	-0.368	8.16126
0.16207	-1.8197	8.16906
0.40447	-0.90517	8.2141
1.38677	0.32698	8.2141
11.3573	2.42986	8.21761
0.99596	-0.00404	8.22373
2.44464	0.8939	8.22373
0.8063	-0.2153	8.22418
1.89832	0.64097	8.27817
1.48729	0.39696	8.28042
0.11756	-2.1408	8.28253
0.17935	-1.71842	8.2859
0.18003	-1.71465	8.28796
1.1437	0.13427	8.28796
1.16855	0.15577	8.28822
3.29228	1.19158	8.28923
0.16345	-1.81124	8.34662
0.05317	-2.93419	8.34925
0.50691	-0.67942	8.35028
2.91641	1.07035	8.40863
0.07482	-2.5927	8.41307
0.45936	-0.77791	8.41513
0.05011	-2.99349	8.41513
0.64982	-0.43106	8.41621
0.11264	-2.18359	8.41621
0.1056	-2.24813	8.41621
1.35231	0.30181	8.41733
3.091	1.12849	8.41733
0.12803	-2.0555	8.41733
0.91101	-0.0932	8.41855
0.88298	-0.12445	8.41855
0.44397	-0.812	8.41871
0.06099	-2.79709	8.41884
3.01322	1.10301	8.42755
6.27754	1.83698	8.42755
0.33357	-1.0979	8.47406
0.55642	-0.58623	8.47447
0.21001	-1.5606	8.47793
0.47603	-0.74227	8.47859
0.2515	-1.38033	8.48282
0.17344	-1.75189	8.48282
1.18625	0.1708	8.48351
1.94675	0.66616	8.49339
0.1252	-2.07788	8.54737
0.24007	-1.42682	8.54874
1.90931	0.64674	8.54972
0.07705	-2.56331	8.55009
0.63166	-0.4594	8.55059
4.23856	1.44422	8.55125
0.08862	-2.42335	8.55946
0.38031	-0.96676	8.56014
4.52628	1.5099	8.60726
0.07715	-2.56198	8.60726
0.10719	-2.23315	8.61462
0.31601	-1.15198	8.61566
1.06793	0.06572	8.61721
0.17069	-1.7679	8.61739
0.57247	-0.5578	8.61741
5.44875	1.69539	8.61852
0.07379	-2.6066	8.62761
0.7418	-0.29868	8.67477
1.19489	0.17806	8.67521
0.16691	-1.7903	8.68295
0.60873	-0.49638	8.68295
0.39628	-0.92564	8.68364
0.22896	-1.47421	8.68364
0.07792	-2.55201	8.6848
3.9847	1.38246	8.68502
7.35418	1.99527	8.68585
0.28582	-1.2524	8.69457
1.43632	0.36208	8.74332
0.08603	-2.45302	8.74587
0.10239	-2.27894	8.74814
0.06918	-2.67106	8.7504
5.14964	1.63893	8.75096
0.22887	-1.47459	8.75096
0.48182	-0.73018	8.75141
0.57625	-0.55121	8.81146
1.90167	0.64273	8.81352
0.26336	-1.33423	8.816
0.19175	-1.65158	8.81842
0.14381	-1.93926	8.81842
0.29864	-1.20853	8.81864
0.57902	-0.54642	8.81967
0.29073	-1.23537	8.82072
1.62807	0.4874	8.82072
1.74171	0.55487	8.82205
0.19358	-1.64207	8.83061
2.37574	0.86531	8.83061
0.87206	-0.1369	8.87998
0.37802	-0.97282	8.88789
0.68645	-0.37622	8.88873
5.29781	1.66729	8.89028
0.35459	-1.03678	8.95327
0.17063	-1.76828	8.95434
0.45879	-0.77916	8.9581
1.4157	0.34763	8.9581
0.80637	-0.21522	8.95835
1.51473	0.41523	8.96005
0.16855	-1.78051	8.96033
0.13583	-1.99632	8.96173
9.45616	2.24667	8.96931
0.66718	-0.4047	8.97011
1.2765	0.24412	9.02012
0.39802	-0.92126	9.02362
0.23022	-1.46873	9.02655
0.38467	-0.95538	9.02896
0.94029	-0.06156	9.02896
1.34269	0.29468	9.03126
15.197	2.7211	9.03995
0.16263	-1.8163	9.04056
1.78748	0.58081	9.09061
0.08139	-2.50847	9.09429
0.1194	-2.12531	9.10014
0.744	-0.29571	9.10015
1.08233	0.07912	9.10026
1.26083	0.23177	9.10214
0.21854	-1.52077	9.10214
2.88145	1.0583	9.11064
0.42374	-0.85863	9.11064
0.16985	-1.77286	9.16292
0.22313	-1.50001	9.16525
0.66938	-0.4014	9.16525
0.20102	-1.60437	9.16656
0.32954	-1.11005	9.16676
0.5554	-0.58807	9.1699
1.23536	0.21136	9.17156
0.30092	-1.2009	9.17156
0.09028	-2.40487	9.17156
0.81393	-0.20588	9.17244
9.08863	2.20702	9.18232
0.32077	-1.13702	9.18232
3.43348	1.23358	9.18232
0.12118	-2.11046	9.18232
0.56804	-0.56556	9.18232
2.54799	0.93531	9.23292
0.97313	-0.02724	9.23343
0.45613	-0.78498	9.23597
0.06856	-2.68003	9.23931
1.41992	0.3506	9.24299
0.85434	-0.15742	9.24385
1.95202	0.66887	9.24386
7.28756	1.98617	9.24386
0.1503	-1.89512	9.24702
10.8217	2.38155	9.24702
4.0932	1.40933	9.25434
0.72768	-0.3179	9.25434
1.84565	0.61283	9.30529
3.69129	1.30598	9.30529
2.47227	0.90514	9.30804
0.3881	-0.94651	9.31588
1.62658	0.48648	9.31588
2.26744	0.81865	9.3161
0.91978	-0.08362	9.32613
4.99311	1.60806	9.32613
4.59892	1.52582	9.32613
1.24207	0.21678	9.37863
2.23469	0.8041	9.37882
0.5307	-0.63356	9.38344
0.28068	-1.27056	9.3836
0.8124	-0.20776	9.38683
1.85107	0.61576	9.38871
0.19485	-1.63553	9.38871
0.08414	-2.47527	9.38871
0.2662	-1.32352	9.38918
2.16894	0.77424	9.38947
1.2375	0.21309	9.39059
0.11601	-2.15406	9.39118
0.30936	-1.17324	9.39118
1.14735	0.13746	9.39975
0.26286	-1.33615	9.40029
2.69315	0.99071	9.45251
0.13287	-2.01835	9.45567
0.37198	-0.98892	9.45632
2.97582	1.09052	9.45632
0.32671	-1.11868	9.458
0.9411	-0.0607	9.45843
0.47055	-0.75385	9.45843
0.57135	-0.55975	9.46221
2.10447	0.74406	9.46221
0.41609	-0.87685	9.46345
0.46711	-0.76119	9.47352
1.40133	0.33742	9.47352
0.37061	-0.9926	9.47357
3.27218	1.18546	9.52621
1.08194	0.07875	9.53047
0.07957	-2.53109	9.53127
0.67701	-0.39007	9.53377
2.38701	0.87004	9.5355
0.18869	-1.66763	9.5362
2.65817	0.97764	9.53751
10.6327	2.36393	9.53751
0.51173	-0.66995	9.53751
1.56463	0.44765	9.53816
0.49539	-0.70242	9.54678
1.70619	0.53426	9.54746
4.05039	1.39881	9.60032
0.68942	-0.3719	9.60599
1.57993	0.45738	9.60599
0.17983	-1.71572	9.60725
2.80292	1.03066	9.60897
3.04701	1.11416	9.61036
0.28324	-1.26145	9.61178
0.41312	-0.88403	9.6128
1.54787	0.43688	9.6142
2.08367	0.73413	9.62188
5.11065	1.63133	9.67563
0.12008	-2.11956	9.67934
3.12218	1.13853	9.67934
0.17467	-1.74487	9.67934
0.47749	-0.73921	9.68299
0.79549	-0.2288	9.68548
0.22029	-1.51281	9.68548
3.23781	1.1749	9.68711
0.48567	-0.72222	9.68711
0.32378	-1.12769	9.68711
1.90251	0.64318	9.68872
0.08648	-2.44787	9.68872
2.55405	0.93768	9.6972
0.63851	-0.44861	9.6972
5.79505	1.757	9.75182
1.57817	0.45626	9.75243
0.17488	-1.74363	9.75573
2.30846	0.83658	9.75573
0.6442	-0.43974	9.75897
0.92646	-0.07639	9.75988
3.6519	1.29525	9.76255
0.0797	-2.52944	9.76255
0.45009	-0.7983	9.76255
0.45009	-0.7983	9.76255
0.176	-1.73726	9.76257
0.176	-1.73726	9.76257
0.47756	-0.73908	9.76313
1.92587	0.65538	9.7646
1.15552	0.14455	9.7646
3.18096	1.15718	9.7733
3.10049	1.13156	9.82857
0.1949	-1.63524	9.83242
0.55687	-0.58542	9.83242
3.41084	1.22696	9.83242
0.97453	-0.0258	9.83242
0.41364	-0.88275	9.83268
0.60524	-0.50214	9.83833
0.53799	-0.61992	9.83833
0.13834	-1.97804	9.83833
4.26087	1.44947	9.83833
1.07262	0.0701	9.83862
2.7961	1.02822	9.83981
0.6919	-0.36832	9.84089
0.25925	-1.34997	9.84309
3.93864	1.37084	9.85195
1.95972	0.6728	9.90561
0.75388	-0.28252	9.9098
1.30673	0.26753	9.9098
0.29354	-1.22574	9.91017
0.83906	-0.17548	9.91301
1.03289	0.03236	9.91532
1.19889	0.18139	9.91532
0.69578	-0.36272	9.91564
0.78855	-0.23755	9.91564
0.17142	-1.76361	9.91564
3.24661	1.17761	9.91596
4.41374	1.48472	9.91729
0.18586	-1.68278	9.91772
0.52223	-0.64965	9.91879
1.91483	0.64963	9.91879
1.11454	0.10845	9.92665
3.94168	1.37161	9.98442
0.2074	-1.5731	9.98618
0.30312	-1.19361	9.98618
1.60559	0.47349	9.98866
0.86014	-0.15066	9.98866
0.46806	-0.75916	9.99053
1.37	0.31481	9.99171
0.86003	-0.15079	9.99417
0.79017	-0.2355	9.99463
0.41588	-0.87735	9.99463
0.66499	-0.40798	10.0048
0.84211	-0.17184	10.0048
9.96809	2.29939	10.0606
0.29691	-1.21432	10.0616
1.73402	0.55044	10.0655
0.76221	-0.27154	10.0655
1.56704	0.44919	10.07
0.31759	-1.147	10.07
1.05064	0.0494	10.071
0.98497	-0.01514	10.071
0.98497	-0.01514	10.071
17.8096	2.87974	10.0721
0.07973	-2.52916	10.0755
12.8225	2.55121	10.0843
0.44497	-0.80976	10.144
0.41636	-0.87619	10.1486
1.2825	0.24881	10.1499
0.27204	-1.30179	10.1499
5.38638	1.68387	10.2238
4.54476	1.51397	10.2238
0.55838	-0.58271	10.2248
1.34011	0.29275	10.2248
0.17327	-1.75288	10.2256
1.78051	0.5769	10.228
0.52254	-0.64905	10.228
0.19093	-1.65586	10.2287
6.68609	1.90003	10.2311
0.92996	-0.07261	10.2323
0.30028	-1.20303	10.2324
7.50953	2.01617	10.2408
1.1028	0.09785	10.2408
0.07504	-2.58979	10.243
0.83422	-0.18126	10.243
2.4981	0.91553	10.3
4.69876	1.5473	10.3012
1.00737	0.00734	10.3037
2.01738	0.7018	10.307
1.57939	0.45704	10.3084
1.13277	0.12466	10.3113
0.87385	-0.13485	10.3113
2.46646	0.90278	10.3115
0.08486	-2.46674	10.3125
1.37469	0.31823	10.3226
0.06394	-2.74984	10.381
0.66202	-0.41245	10.3875
0.61286	-0.48963	10.3876
0.05762	-2.85387	10.3911
3.88892	1.35813	10.392
0.17821	-1.72479	10.3933
7.02059	1.94885	10.4611
9.25162	2.2248	10.4617
1.0408	0.03999	10.4642
5.15514	1.63999	10.4646
2.09148	0.73787	10.4714
0.79675	-0.22721	10.4714
0.8834	-0.12398	10.4724
0.11779	-2.13889	10.4724
0.39262	-0.93491	10.4724
1.12972	0.12197	10.4725
0.77443	-0.25563	10.4731
11.4303	2.43627	10.4736
0.28226	-1.26491	10.4745
2.89791	1.06399	10.4745
1.039	0.03826	10.4858
0.15985	-1.83354	10.4858
6.65548	1.89544	10.5465
0.28704	-1.24812	10.5479
0.52144	-0.65115	10.549
0.93125	-0.07122	10.5528
1.33036	0.28545	10.5528
2.32813	0.84507	10.5528
0.65101	-0.42923	10.554
5.32384	1.67219	10.554
0.18382	-1.69383	10.554
0.41657	-0.87571	10.5552
24.994	3.21863	10.5552
4.64304	1.53537	10.5553
1.56703	0.44918	10.5553
0.14946	-1.90071	10.5569
0.44268	-0.81492	10.5572
1.71185	0.53758	10.5672
1.24813	0.22164	10.5681
3.15309	1.14838	10.6265
0.44302	-0.81415	10.6308
1.33361	0.28789	10.6309
0.74274	-0.29741	10.6319
2.63053	0.96719	10.6319
1.13133	0.1234	10.6344
1.1008	0.09604	10.635
1.93785	0.66158	10.637
1.34528	0.2966	10.637
0.70204	-0.35376	10.6382
1.4038	0.33918	10.6383
0.58492	-0.53628	10.6383
0.17511	-1.74232	10.6399
0.29954	-1.20551	10.6499
1.49484	0.40202	10.6503
0.14134	-1.9566	10.7095
0.13223	-2.0232	10.7121
0.10413	-2.26213	10.7133
2.38006	0.86713	10.7133
0.41651	-0.87584	10.7133
0.08139	-2.50849	10.7177
1.29367	0.25748	10.7182
1.62839	0.48759	10.7182
2.68142	0.98635	10.7182
0.52999	-0.6349	10.7211
0.31799	-1.14572	10.7211
0.88332	-0.12407	10.7211
0.48779	-0.71786	10.7215
0.17716	-1.73068	10.7218
1.63989	0.49463	10.7229
0.15077	-1.89203	10.723
2.12333	0.75299	10.733
0.45105	-0.79618	10.7934
0.13822	-1.97888	10.7934
1.36394	0.31038	10.7955
3.06242	1.11921	10.8024
1.96505	0.67552	10.8024
1.5132	0.41422	10.8024
1.24634	0.22021	10.8067
0.40697	-0.89902	10.8067
0.27869	-1.27767	10.8067
0.287	-1.24829	10.8815
1.75341	0.56156	10.8827
0.82191	-0.19612	10.8827
2.35493	0.85651	10.8877
1.71803	0.54118	10.8886
2.87778	1.05702	10.8898
0.33136	-1.10454	10.8919
2.14559	0.76341	10.8922
1.83239	0.60562	10.9032
4.00363	1.3872	10.9633
2.81939	1.03652	10.973
0.68801	-0.37395	10.9744
0.45868	-0.77941	10.9744
2.37678	0.86574	10.9744
1.18839	0.1726	10.9744
0.75738	-0.2779	10.9759
0.39436	-0.9305	10.9769
0.72299	-0.32436	10.9769
3.28835	1.19039	10.9769
0.39411	-0.93112	10.977
0.14451	-1.93442	10.977
2.66647	0.98076	10.9879
0.26014	-1.34652	10.9891
0.24326	-1.41364	11.0495
0.60814	-0.49735	11.0495
0.43662	-0.8287	11.0523
1.54055	0.43214	11.0588
3.2817	1.18836	11.0591
3.40324	1.22473	11.0591
0.26452	-1.32985	11.0608
1.52758	0.42369	11.0608
2.18226	0.78036	11.0608
3.9817	1.38171	11.0617
1.08592	0.08243	11.0617
0.19851	-1.61691	11.0618
2.9115	1.06867	11.0618
0.52211	-0.64989	11.0633
0.54821	-0.6011	11.0633
2.63266	0.96799	11.0634
0.87755	-0.13062	11.0634
5.46684	1.6987	11.0742
2.15704	0.76874	11.0746
4.33731	1.46725	11.1408
0.6117	-0.49151	11.141
3.56021	1.26982	11.146
4.13239	1.41886	11.146
0.85215	-0.15999	11.1469
3.96056	1.37638	11.1486
0.69651	-0.36167	11.1503
1.60409	0.47255	11.1503
0.66168	-0.41297	11.1503
2.57412	0.94551	11.1596
0.16755	-1.7865	11.1596
9.92566	2.29512	11.2224
0.78017	-0.24825	11.223
5.15775	1.6405	11.223
7.78473	2.05216	11.2268
0.07394	-2.60456	11.2269
1.7761	0.57442	11.2291
5.03854	1.61712	11.2333
0.27737	-1.28239	11.234
1.97244	0.67927	11.234
0.34672	-1.05924	11.234
5.8051	1.75874	11.2357
5.52867	1.70995	11.2357
0.96752	-0.03302	11.2357
2.22055	0.79776	11.2363
1.26705	0.23669	11.2365
3.19643	1.16204	11.2369
0.81365	-0.20623	11.2376
0.37509	-0.98059	11.2467
3.15076	1.14764	11.2467
3.322	1.20057	11.2486
6.75456	1.91022	11.3111
9.61377	2.2632	11.3143
0.48473	-0.72417	11.3143
0.37326	-0.98549	11.3155
2.21574	0.79559	11.3158
7.38579	1.99956	11.3158
0.73858	-0.30303	11.3158
18.0973	2.89576	11.3166
0.98969	-0.01036	11.3166
0.42211	-0.86249	11.3169
5.22802	1.65403	11.3202
11.2029	2.41617	11.3202
6.3483	1.84819	11.3202
1.06336	0.06144	11.3223
2.54211	0.93299	11.3223
8.19289	2.10327	11.3234
1.19169	0.17538	11.3234
1.27682	0.24437	11.3234
0.17188	-1.76096	11.3234
0.74192	-0.29851	11.324
0.47346	-0.74768	11.3247
0.11245	-2.18526	11.3247
2.00265	0.69447	11.3249
20.049	2.99818	11.3358
14.3856	2.66622	11.3999
9.06626	2.20456	11.401
0.99162	-0.00841	11.401
0.09022	-2.40553	11.4042
2.25545	0.81335	11.4042
0.17516	-1.74203	11.4094
4.16205	1.42601	11.4104
8.17275	2.10081	11.4104
9.08083	2.20617	11.4104
2.25484	0.81308	11.4123
13.529	2.60484	11.4123
1.44954	0.37125	11.4123
3.25989	1.18169	11.4126
0.06915	-2.67149	11.4126
2.8524	1.04816	11.4126
1.28358	0.24965	11.4126
0.63387	-0.45592	11.4126
2.91873	1.07115	11.4141
0.68914	-0.37231	11.4143
1.06092	0.05913	11.4143
4.22123	1.44013	11.4247
0.52453	-0.64525	11.4247
3.75064	1.32193	11.4262
1.20555	0.18694	11.4903
0.97128	-0.02914	11.4946
20.3231	3.01176	11.4997
1.83472	0.60689	11.4997
1.74815	0.55856	11.5016
3.95093	1.37395	11.5023
0.7958	-0.2284	11.5027
1.50319	0.40759	11.5027
0.90191	-0.10324	11.5027
4.13376	1.41919	11.5027
1.01848	0.01831	11.5038
0.89117	-0.11522	11.5038
3.78249	1.33038	11.5042
0.23889	-1.43174	11.5042
4.21478	1.4386	11.5042
5.37197	1.68119	11.5155
0.22764	-1.47999	11.5797
1.4634	0.38076	11.5797
0.08152	-2.50687	11.5824
0.70235	-0.35332	11.5824
0.15827	-1.84344	11.5827
3.40888	1.22638	11.5844
0.22651	-1.48495	11.5877
0.83452	-0.18089	11.5877
5.43868	1.69354	11.5909
0.34863	-1.05374	11.5909
3.56104	1.27005	11.5909
1.91804	0.6513	11.592
7.23374	1.97876	11.592
3.45247	1.23909	11.592
0.41848	-0.87112	11.592
4.97009	1.60344	11.5935
5.27131	1.66228	11.5935
0.32767	-1.11576	11.5947
1.2143	0.19417	11.5947
4.61813	1.52999	11.6064
6.82401	1.92045	11.6067
22.9203	3.13202	11.6692
0.12779	-2.05733	11.6702
1.76948	0.57068	11.6702
0.9655	-0.03511	11.6727
0.08912	-2.41774	11.6727
1.14621	0.13646	11.6738
2.86552	1.05275	11.6738
7.50866	2.01606	11.6818
1.54024	0.43194	11.6818
3.00346	1.09977	11.6818
6.92716	1.93545	11.6828
6.92716	1.93545	11.6828
0.38484	-0.95492	11.6828
0.46362	-0.76869	11.6836
5.40887	1.68804	11.6836
0.38635	-0.95102	11.6836
30.1351	3.40569	11.6836
0.35352	-1.03982	11.6852
2.55319	0.93734	11.6852
7.58943	2.02676	11.6953
9.10732	2.20908	11.6953
0.49931	-0.69454	11.6979
48.8646	3.88905	11.7605
9.30753	2.23082	11.7605
2.13356	0.75779	11.7615
3.66878	1.29986	11.7656
0.24576	-1.40342	11.7656
0.16483	-1.80283	11.7659
0.10571	-2.24705	11.7687
1.55081	0.43877	11.7698
1.01828	0.01811	11.7735
10.8616	2.38523	11.7735
2.32749	0.84479	11.7735
0.11199	-2.18935	11.7742
2.12289	0.75278	11.7753
9.26352	2.22608	11.7753
10.1653	2.31898	11.7761
3.18185	1.15746	11.7763
1.08898	0.08524	11.7763
1.4463	0.36901	11.7763
2.57604	0.94625	11.8542
0.57848	-0.54735	11.8566
0.24792	-1.39465	11.8566
1.26714	0.23676	11.8573
1.34808	0.29868	11.8583
4.71828	1.55145	11.8583
0.453	-0.79186	11.8658
3.51077	1.25584	11.8658
2.8043	1.03116	11.8666
21.0323	3.04606	11.8666
2.0769	0.73088	11.8672
1.71567	0.5398	11.8681
4.01066	1.38896	11.8681
4.6791	1.54311	11.8681
16.4067	2.79769	11.8682
9.37528	2.23808	11.8682
0.9681	-0.03242	11.8685
5.71263	1.74268	11.8804
3.09144	1.12864	11.9482
2.35989	0.85862	11.953
0.28366	-1.25998	11.955
4.96292	1.60199	11.957
5.66261	1.73388	11.9596
0.79101	-0.23444	11.96
5.13798	1.63666	11.9613
0.59284	-0.52282	11.9613
4.24661	1.44612	11.9613
1.31808	0.27618	11.9614
5.08402	1.6261	11.9614
13.4061	2.59571	11.9735
0.13938	-1.97052	12.0399
3.68604	1.30455	12.0422
0.36847	-0.9984	12.0444
0.84315	-0.17061	12.0462
1.6792	0.51832	12.0465
0.19029	-1.65921	12.0489
1.26928	0.23845	12.0516
1.18995	0.17391	12.0516
1.86992	0.6259	12.0516
1.46455	0.38155	12.0516
0.55531	-0.58823	12.0516
0.19886	-1.61516	12.0555
1.3423	0.29438	12.0555
6.39867	1.85609	12.056
1.30882	0.26913	12.056
0.32691	-1.11806	12.1355
4.44398	1.49155	12.1355
1.98278	0.6845	12.1379
13.0863	2.57157	12.1379
0.35507	-1.03545	12.1381
0.59119	-0.52561	12.1409
5.75427	1.74994	12.1445
1.54748	0.43663	12.1467
0.66405	-0.40939	12.1467
0.56881	-0.5642	12.1479
13.6989	2.61732	12.1479
0.67152	-0.39822	12.1479
2.05503	0.72029	12.1499
0.11417	-2.17008	12.1499
1.59835	0.46897	12.1499
1.55411	0.44091	12.1511
8.16616	2.1	12.1511
5.47502	1.7002	12.2296
0.40689	-0.89922	12.2346
0.4051	-0.90362	12.238
18.1584	2.89914	12.2419
0.24145	-1.4211	12.2451
0.55719	-0.58485	12.2451
1.89709	0.64032	12.2451
10.8034	2.37986	12.2459
0.6597	-0.41598	12.2572
7.25665	1.98192	12.2572
6.87698	1.92818	12.3248
26.9311	3.29328	12.3251
0.1942	-1.63886	12.3295
2.91561	1.07008	12.3309
0.89535	-0.11054	12.3311
1.30095	0.2631	12.3327
6.74452	1.90873	12.3355
1.50191	0.40673	12.3381
1.87738	0.62988	12.3381
2.24405	0.80828	12.3408
15.3495	2.73109	12.3408
0.61618	-0.48421	12.4215
0.81362	-0.20626	12.4256
0.20368	-1.59121	12.4267
3.05517	1.11683	12.4267
0.47231	-0.75012	12.4285
1.08927	0.08551	12.4325
1.83416	0.60659	12.4349
2.24175	0.80726	12.4349
2.67603	0.98433	12.4354
1.74253	0.55534	12.4358
22.019	3.09191	12.4371
0.38722	-0.94877	12.4373
24.6587	3.20513	12.4375
9.3186	2.23201	12.4502
9.01008	2.19834	12.5197
0.29445	-1.22266	12.5197
0.30962	-1.17241	12.5225
0.76843	-0.2634	12.5229
6.39445	1.85543	12.5241
0.57715	-0.54966	12.5253
2.24912	0.81054	12.5314
2.69894	0.99286	12.5314
2.46323	0.90147	12.5344
2.68421	0.98739	12.5347
0.09104	-2.39648	12.5471
12.2901	2.5088	12.5471
0.14459	-1.93385	12.5471
44.615	3.79807	12.5476
25.0858	3.2223	12.6193
0.18506	-1.68706	12.6214
0.54059	-0.61509	12.6277
2.34441	0.85204	12.6289
0.80497	-0.21695	12.6304
0.78244	-0.24533	12.6318
0.75053	-0.28697	12.6319
1.72742	0.54663	12.6319
2.8361	1.04243	12.6326
0.62574	-0.46882	12.6331
8.14449	2.09734	12.6333
1.86402	0.62273	12.6342
0.83696	-0.17798	12.6445
17.5762	2.86654	12.6445
14.1166	2.64735	12.718
0.6029	-0.50601	12.7215
0.62802	-0.46518	12.7215
1.10528	0.1001	12.7223
0.17912	-1.7197	12.7227
3.90022	1.36103	12.7294
5.85034	1.7665	12.7294
2.75802	1.01451	12.7294
3.25947	1.18157	12.7294
2.31442	0.83916	12.7294
0.68416	-0.37957	12.731
1.25429	0.22657	12.731
0.49845	-0.69625	12.7314
0.74984	-0.28789	12.7323
6.33104	1.84546	12.7324
0.83829	-0.17639	12.7325
3.20073	1.16338	12.7325
7.96217	2.0747	12.7454
27.9659	3.33099	12.7456
1.01694	0.0168	12.7456
0.73497	-0.30793	12.821
1.69244	0.52617	12.8225
2.10082	0.74233	12.8268
0.57059	-0.56108	12.8268
0.70027	-0.35629	12.8268
8.19028	2.10295	12.8275
0.1579	-1.84583	12.8286
0.55836	-0.58275	12.8296
1.77354	0.57298	12.8318
0.92154	-0.08171	12.8319
1.01132	0.01126	12.832
1.20048	0.18272	12.8454
1.27578	0.24355	12.9202
0.09113	-2.3955	12.9202
0.88392	-0.12339	12.9207
0.59652	-0.51665	12.9222
0.2303	-1.46838	12.9285
0.31666	-1.14992	12.9285
0.84443	-0.1691	12.9285
3.41242	1.22742	12.9291
0.9479	-0.05351	12.9291
3.32459	1.20135	12.9306
9.80327	2.28272	12.9306
1.17798	0.1638	12.9314
9.35289	2.23569	12.9322
2.26858	0.81915	12.9325
2.57305	0.94509	12.9329
3.85957	1.35056	12.9329
1.41461	0.34686	12.9459
2.5743	0.94558	13.0228
1.00255	0.00255	13.0229
10.3401	2.33603	13.031
1.03327	0.03273	13.0324
4.52055	1.50863	13.0324
2.86285	1.05182	13.0335
15.4485	2.73751	13.0337
0.90873	-0.0957	13.0337
4.58179	1.52209	13.0353
0.46859	-0.75802	13.0353
1.65525	0.50395	13.0467
36.5724	3.59929	13.0472
1.06392	0.06196	13.1236
0.33894	-1.08193	13.1257
31.1824	3.43986	13.1257
0.45283	-0.79224	13.1302
1.04151	0.04067	13.1302
5.18506	1.64578	13.1305
5.20139	1.64893	13.1334
1.1003	0.09558	13.1334
3.7243	1.31488	13.1337
2.25941	0.8151	13.1337
4.08154	1.40647	13.1348
1.29668	0.25981	13.1358
5.47557	1.7003	13.1366
0.23425	-1.45137	13.1366
7.21487	1.97614	13.1366
1.96106	0.67348	13.1481
12.3463	2.51335	13.223
1.85315	0.61689	13.2249
0.1961	-1.62913	13.2249
0.81394	-0.20587	13.2282
0.40293	-0.90898	13.2291
0.59294	-0.52266	13.2328
1.23581	0.21173	13.2328
4.25034	1.447	13.2365
1.25549	0.22752	13.2365
4.0687	1.40332	13.2365
34.058	3.52806	13.2387
6.70069	1.90221	13.239
4.87725	1.58458	13.2396
0.20337	-1.59274	13.2534
0.4663	-0.76292	13.3253
0.35322	-1.04068	13.3301
1.33048	0.28554	13.3328
0.75331	-0.28328	13.3365
1.46476	0.38169	13.3365
2.63658	0.96948	13.3365
4.93089	1.59552	13.3402
12.3003	2.50962	13.3417
4.88456	1.58608	13.3421
8.34843	2.12207	13.3426
0.58586	-0.53468	13.3426
1.62863	0.48774	13.3429
6.35792	1.8497	13.344
2.27925	0.82385	13.3571
1.06595	0.06387	13.4366
1.23785	0.21338	13.4376
1.2563	0.22817	13.4379
0.92828	-0.07442	13.4413
10.2641	2.32866	13.4418
2.88028	1.05789	13.4444
1.44014	0.36474	13.4444
6.07705	1.80452	13.4458
0.97032	-0.03013	13.4474
3.1131	1.13562	13.4474
1.33419	0.28832	13.4474
10.6735	2.36776	13.4474
1.16532	0.15299	13.4479
8.73255	2.16706	13.449
23.941	3.17559	13.4607
1.42179	0.35192	13.5403
1.76241	0.56668	13.5413
0.82613	-0.191	13.5413
0.46218	-0.7718	13.5415
3.7467	1.32088	13.5423
1.12253	0.11558	13.5461
2.87597	1.05639	13.5477
0.26759	-1.3183	13.5495
5.3638	1.67967	13.5504
1.63246	0.49009	13.5504
2.01143	0.69884	13.5504
1.47987	0.39195	13.5523
2.01018	0.69822	13.5534
14.1576	2.65025	13.5535
2.66622	0.98066	13.5564
12.4423	2.52111	13.5564
2.67506	0.98397	13.5666
0.32101	-1.13629	13.5666
1.8974	0.64048	13.6444
0.97622	-0.02406	13.6469
0.08681	-2.444	13.65
1.3442	0.2958	13.652
1.42327	0.35295	13.652
1.91243	0.64837	13.6563
7.13973	1.96568	13.6563
12.8515	2.55346	13.6563
8.07668	2.08898	13.6564
1.61765	0.48097	13.6585
2.24673	0.80948	13.6585
3.76369	1.3254	13.6598
2.44396	0.89362	13.6598
19.9054	2.99099	13.6598
19.7533	2.98332	13.6606
1.79575	0.58542	13.6606
0.79224	-0.23289	13.6606
0.26936	-1.3117	13.6606
1.22438	0.20243	13.6606
16.1136	2.77966	13.6704
3.12895	1.1407	13.6728
0.3402	-1.07823	13.7485
0.50755	-0.67817	13.7492
0.31585	-1.15248	13.7515
1.70719	0.53485	13.7586
1.60677	0.47422	13.7586
3.33851	1.20552	13.7586
2.4797	0.90814	13.7632
1.85978	0.62046	13.7632
2.74341	1.0092	13.7634
20.5756	3.02411	13.7634
7.73223	2.0454	13.7639
1.4455	0.36845	13.766
2.98134	1.09237	13.766
30.9994	3.43397	13.7665
1.01085	0.01079	13.7665
62.7225	4.13872	13.781
0.31756	-1.14709	13.8608
1.50841	0.41105	13.8613
1.37128	0.31574	13.8613
0.68614	-0.37668	13.864
2.04447	0.71514	13.868
6.98008	1.94306	13.8721
1.27739	0.24482	13.8737
3.66226	1.29808	13.874
52.1872	3.95484	13.874
5.49339	1.70355	13.874
0.1882	-1.67023	13.9664
1.20988	0.19052	13.9664
2.42306	0.88503	13.9703
5.54295	1.71253	13.9719
5.54295	1.71253	13.9719
0.50391	-0.68537	13.9719
12.8734	2.55516	13.9768
0.26272	-1.33666	13.9768
4.16505	1.42673	13.979
1.23365	0.20998	13.981
1.58719	0.46197	13.9828
2.43039	0.88805	13.9828
0.83328	-0.18239	13.9828
3.19958	1.16302	13.983
8.28218	2.11411	13.9831
4.48618	1.501	13.9831
2.11178	0.74753	13.9839
0.69293	-0.36683	13.9839
3.68906	1.30537	13.9969
0.61831	-0.48076	14.0797
0.74198	-0.29844	14.0797
1.38716	0.32726	14.0817
3.43683	1.23455	14.0868
1.78831	0.58127	14.0874
8.76302	2.17054	14.0912
2.32768	0.84487	14.0912
2.78921	1.02576	14.0917
1.79196	0.58331	14.0923
5.57499	1.71829	14.0923
13.9375	2.63458	14.0923
1.40097	0.33717	14.0933
1.82418	0.60113	14.1904
1.59616	0.4676	14.1904
1.80511	0.59062	14.1933
5.16967	1.64281	14.1975
30.9435	3.43216	14.1976
11.8188	2.46969	14.2004
2.18451	0.78139	14.2019
2.78377	1.02381	14.2031
6.97585	1.94245	14.2034
30.6938	3.42406	14.2034
3.74048	1.31921	14.2036
44.8858	3.80412	14.2036
3.20181	1.16372	14.2043
1.93956	0.66246	14.2043
4.33949	1.46776	14.218
1.87959	0.63105	14.297
25.3744	3.23374	14.297
1.79534	0.5852	14.3015
0.10479	-2.25581	14.3024
2.19582	0.78656	14.3032
1.02901	0.0286	14.3039
6.53864	1.87773	14.3075
16.3847	2.79635	14.3092
6.42759	1.8606	14.311
16.8724	2.82568	14.311
42.0515	3.73889	14.3128
3.82788	1.34231	14.3147
8.42133	2.13077	14.3147
4.21067	1.43762	14.3147
1.25524	0.22733	14.315
0.47041	-0.75416	14.3291
11.7532	2.46413	14.3295
0.40825	-0.89587	14.4081
0.17799	-1.72602	14.4145
1.89857	0.6411	14.4145
1.90371	0.6438	14.4161
1.45375	0.37415	14.4169
2.44433	0.89377	14.419
1.96056	0.67323	14.419
8.55517	2.14654	14.419
0.11826	-2.1349	14.4209
27.0062	3.29607	14.4227
3.61806	1.28594	14.4227
0.81222	-0.20799	14.4227
4.00927	1.38861	14.4232
9.18068	2.2171	14.4251
10.6731	2.36773	14.4262
1.7077	0.53515	14.4262
5.13712	1.63649	14.4411
0.77402	-0.25616	14.522
19.1662	2.95315	14.522
2.55755	0.93905	14.5252
1.14209	0.13286	14.5267
5.03455	1.61632	14.5274
2.24998	0.81092	14.529
11.5102	2.44324	14.5329
2.88372	1.05908	14.5337
3.16597	1.15246	14.5357
57.5631	4.05288	14.5357
4.0837	1.407	14.5368
2.86761	1.05348	14.5378
12.3047	2.50998	14.5396
1.03341	0.03286	14.6365
2.89355	1.06248	14.6365
0.41336	-0.88343	14.6365
2.09182	0.73804	14.6402
0.29091	-1.23475	14.6423
2.69058	0.98976	14.6424
16.351	2.79429	14.6465
21.8014	3.08197	14.648
8.24942	2.11014	14.6502
26.204	3.26591	14.6502
5.45917	1.6973	14.6502
2.75832	1.01462	14.6502
4.06029	1.40125	14.6521
2.18353	0.78094	14.6529
10.481	2.34956	14.6529
17.3454	2.85333	14.6539
2.22377	0.7992	14.6539
4.47563	1.49865	14.6542
60.8159	4.10785	14.6542
0.5827	-0.54008	14.6548
0.11654	-2.14952	14.6548
6.07661	1.80445	14.6691
83.9171	4.42983	14.6692
0.69779	-0.35984	14.7574
3.18042	1.15701	14.7594
2.90854	1.06765	14.761
26.1769	3.26488	14.761
1.0907	0.08682	14.761
4.13964	1.42061	14.7633
4.38809	1.47889	14.7659
0.2831	-1.26194	14.7659
3.90052	1.36111	14.7659
3.75626	1.32342	14.7681
2.42471	0.88571	14.77
7.28508	1.98583	14.7822
0.47051	-0.75394	14.8702
3.36137	1.21235	14.8717
4.74961	1.55806	14.8815
3.5197	1.25838	14.8837
4.88847	1.58688	14.8837
4.6699	1.54114	14.8849
0.28373	-1.25974	14.8849
8.88553	2.18442	14.8995
0.37023	-0.99363	14.8995
0.59219	-0.52393	14.9825
0.95197	-0.04923	14.9829
0.6713	-0.39854	14.9871
0.4726	-0.74951	14.9871
3.75009	1.32178	14.9893
1.99539	0.69084	14.99
1.80697	0.59165	14.9909
8.80898	2.17577	14.9909
3.47341	1.24514	14.9933
7.6873	2.03957	14.997
10.644	2.36499	14.997
5.25627	1.65942	14.997
5.91331	1.77721	14.997
6.49049	1.87034	14.9999
5.91078	1.77678	15.0008
1.31351	0.2727	15.0008
10.9003	2.38879	15.0164
56.3926	4.03234	15.0174
4.46864	1.49708	15.1011
0.61923	-0.47927	15.1037
2.45487	0.89807	15.1054
4.43438	1.48939	15.1074
30.8464	3.42902	15.1123
14.2278	2.6552	15.1152
6.84644	1.92373	15.1152
6.36505	1.85082	15.1152
7.4883	2.01334	15.1152
5.96091	1.78522	15.1164
1.86278	0.62207	15.1164
8.9396	2.19049	15.1169
5.8865	1.77266	15.1172
16.4762	2.80192	15.1172
71.7979	4.27386	15.1185
0.50247	-0.68823	15.1345
13.8681	2.62959	15.1345
0.62992	-0.46216	15.2221
5.31952	1.67138	15.223
8.03391	2.08367	15.2243
0.90382	-0.10113	15.2243
4.52477	1.50957	15.2269
4.0967	1.41018	15.2296
3.77377	1.32807	15.2311
4.9402	1.59741	15.2311
7.74971	2.04766	15.2338
9.64409	2.26634	15.2338
13.6064	2.61054	15.2352
18.8978	2.93904	15.2352
13.1265	2.57463	15.2355
5.4056	1.68744	15.2371
0.2516	-1.37991	15.2373
1.887	0.63499	15.2373
5.70294	1.74098	15.2373
18.0797	2.89479	15.2547
0.65506	-0.42303	15.2547
1.40252	0.33827	15.3378
2.83607	1.04242	15.3425
0.79795	-0.2257	15.3427
2.80868	1.03271	15.344
6.51102	1.8735	15.344
1.1207	0.11395	15.3442
2.28141	0.8248	15.3442
1.73338	0.55007	15.3493
8.61085	2.15302	15.3534
9.62389	2.26425	15.3534
20.2608	3.00869	15.3534
12.9163	2.55849	15.3534
21.3903	3.06294	15.3564
2.02596	0.70604	15.3572
1.14816	0.13816	15.4586
0.40886	-0.89438	15.4629
0.97354	-0.02682	15.4639
10.6936	2.36964	15.4648
0.23502	-1.44807	15.4648
1.35791	0.30595	15.4648
7.86967	2.06302	15.4652
0.09274	-2.37796	15.4652
2.43804	0.8912	15.4694
0.45702	-0.78302	15.4709
14.3575	2.66427	15.4736
32.1101	3.46917	15.474
3.22799	1.17186	15.474
18.3486	2.90955	15.474
1.11204	0.10619	15.474
1.1416	0.13243	15.4747
6.86932	1.92707	15.4775
6.49457	1.87097	15.4776
1.33369	0.28795	15.5799
0.70788	-0.34548	15.5799
0.88369	-0.12365	15.5806
1.163	0.151	15.5846
3.28742	1.1901	15.5849
1.63026	0.48874	15.5858
0.68431	-0.37935	15.5858
9.74126	2.27637	15.5859
2.69133	0.99003	15.5878
0.13995	-1.96644	15.5918
29.2603	3.37623	15.5952
67.7608	4.21598	15.5952
9.26407	2.22614	15.5971
2.81931	1.03649	15.5984
3.07608	1.12366	15.5985
0.40123	-0.91323	15.5985
2.63664	0.96951	15.5985
1.53863	0.43089	15.7011
1.39265	0.33121	15.7052
2.8241	1.03819	15.7082
12.2961	2.50928	15.7084
3.5334	1.26226	15.7099
5.91349	1.77724	15.7143
11.1597	2.41231	15.7175
61.9983	4.12711	15.7175
11.0711	2.40434	15.7175
2.68865	0.98904	15.7189
8.44787	2.13391	15.7207
0.84777	-0.16515	15.7365
1.78353	0.57859	15.8231
4.67368	1.54195	15.8285
16.3345	2.79328	15.8289
0.67168	-0.39797	15.8293
1.64975	0.50062	15.8293
0.3152	-1.15454	15.8323
50.0526	3.91307	15.8379
5.03916	1.61724	15.8384
1.55937	0.44428	15.8402
14.814	2.69557	15.8402
1.04137	0.04054	15.8426
15.6206	2.74859	15.8426
1.04401	0.04306	15.8445
10.44	2.34565	15.8445
1.95704	0.67143	15.8493
13.2964	2.58749	15.8599
7.41981	2.00415	15.9478
2.06695	0.72607	15.9478
3.83926	1.34528	15.9528
1.92036	0.65251	15.953
23.4008	3.15277	15.9544
20.9788	3.04351	15.964
13.2688	2.58542	15.9682
0.70205	-0.35374	15.9682
7.71757	2.0435	15.97
2.36206	0.85953	16.0745
0.90827	-0.09621	16.0777
2.24397	0.80825	16.0777
3.57633	1.27434	16.0777
0.82929	-0.18718	16.0777
4.41182	1.48429	16.0785
15.9155	2.76729	16.0799
5.002	1.60984	16.0799
3.47894	1.24673	16.0812
4.71751	1.55128	16.0847
0.20967	-1.56223	16.0847
5.98815	1.78978	16.086
7.06687	1.95542	16.0865
33.3722	3.50772	16.089
0.50288	-0.6874	16.0904
17.5801	2.86677	16.0943
1.04206	0.0412	16.1096
2.66064	0.97857	16.2013
19.2417	2.95708	16.2043
3.20695	1.16532	16.2043
3.5375	1.26342	16.2066
2.00994	0.69811	16.2066
1.20597	0.18728	16.2066
8.84374	2.17971	16.2066
2.40737	0.87853	16.2124
106.127	4.66464	16.213
0.27965	-1.27422	16.213
3.78728	1.33165	16.2153
70.8221	4.26017	16.2153
4.62558	1.5316	16.2179
0.13292	-2.01805	16.2186
31.8997	3.4626	16.2186
24.4681	3.19737	16.2209
2.79255	1.02696	16.2209
30.2522	3.40957	16.2213
26.8191	3.28912	16.2345
3.02829	1.108	16.3269
1.24397	0.21831	16.327
36.7034	3.60287	16.3308
16.286	2.79031	16.3341
6.5407	1.87804	16.3356
8.51336	2.14164	16.3408
51.7574	3.94657	16.3435
3.86501	1.35196	16.3466
9.67389	2.26943	16.3502
0.74731	-0.29128	16.4544
62.0941	4.12865	16.4556
3.47236	1.24484	16.4556
1.9064	0.64521	16.4556
2.64118	0.97123	16.4594
4.3596	1.47238	16.4641
9.00647	2.19794	16.4662
10.1896	2.32137	16.4694
1.62449	0.48519	16.471
4.26428	1.45027	16.471
2.16598	0.77287	16.471
3.80595	1.33657	16.4755
8.97117	2.19402	16.4755
11.7897	2.46722	16.4761
1.30608	0.26703	16.495
3.93317	1.36944	16.5852
3.05062	1.11534	16.5881
0.38979	-0.94215	16.5926
2.49338	0.91364	16.5945
7.36513	1.99676	16.5956
4.83887	1.57668	16.6003
2.88683	1.06016	16.6003
6.00816	1.79312	16.6005
1.87267	0.62737	16.6005
3.27289	1.18567	16.6021
14.9523	2.70486	16.6044
1.09454	0.09034	16.6216
4.45202	1.49336	16.7147
3.53419	1.26249	16.7178
5.24827	1.6579	16.7191
1.86974	0.6258	16.7209
12.7282	2.54382	16.7274
3.80739	1.33694	16.7318
5.47312	1.69985	16.7318
3.85606	1.34965	16.7321
36.3099	3.59209	16.7327
19.5716	2.97408	16.733
1.06031	0.05856	16.8489
4.10143	1.41133	16.8489
6.66916	1.89749	16.8512
1.66729	0.5112	16.8512
13.3021	2.58792	16.8528
2.82565	1.03874	16.8573
9.20353	2.21959	16.8573
27.6323	3.31899	16.8623
6.14314	1.81534	16.8637
0.13921	-1.97176	16.8655
1.57057	0.45144	16.8844
1.28164	0.24814	16.9812
4.7661	1.56153	16.9812
1.17751	0.1634	16.9812
0.71779	-0.33158	16.9827
6.09033	1.8067	16.9827
5.47621	1.70041	16.9841
4.39659	1.48083	16.9852
16.1469	2.78173	16.9915
6.9575	1.93982	16.9948
44.2708	3.79032	16.9952
51.1732	3.93522	16.9956
22.582	3.11715	16.9956
2.62186	0.96388	16.9978
3.67239	1.30084	16.9984
1.86233	0.62183	17.0153
1.13013	0.12233	17.1112
1.52969	0.42506	17.1149
5.56251	1.71605	17.1149
11.141	2.41063	17.125
2.89665	1.06356	17.125
4.01075	1.38898	17.125
21.1821	3.05315	17.1255
7.94753	2.07286	17.1277
2.68993	0.98952	17.1277
5.04362	1.61813	17.1277
4.89488	1.58819	17.132
5.22036	1.65257	17.2447
7.14707	1.9667	17.2499
1.80095	0.58831	17.2499
6.50142	1.87202	17.2499
2.47275	0.90533	17.2504
0.21252	-1.5487	17.2527
0.3544	-1.03733	17.2532
14.2187	2.65455	17.2578
0.67708	-0.38997	17.2578
0.32209	-1.13292	17.2594
0.71199	-0.33969	17.2594
29.3104	3.37794	17.2594
9.0874	2.20689	17.2606
44.426	3.79383	17.2834
2.21125	0.79356	17.2834
1.06069	0.05892	17.385
1.43891	0.36389	17.3853
2.08842	0.73641	17.3853
7.59425	2.02739	17.3853
0.48973	-0.7139	17.3891
5.14218	1.63748	17.3891
3.17613	1.15566	17.3926
10.5879	2.35971	17.3937
0.51413	-0.66528	17.4012
6.06842	1.8031	17.4018
3.96305	1.37701	17.4018
1.30038	0.26265	17.4018
2.51643	0.92284	17.5165
4.91504	1.5923	17.5201
2.42861	0.88732	17.5201
9.03138	2.2007	17.5201
8.48566	2.13838	17.5224
9.54637	2.25616	17.5224
5.38267	1.68318	17.524
3.46673	1.24321	17.5282
19.067	2.94796	17.5282
0.46637	-0.76278	17.5297
12.6794	2.53998	17.5297
6.99551	1.94527	17.5297
2.8431	1.04489	17.5349
93.9984	4.54328	17.5385
1.73145	0.54896	17.5398
2.59333	0.95294	17.5562
0.69156	-0.36881	17.5562
1.58353	0.45966	17.653
10.9909	2.39707	17.6573
2.8414	1.0443	17.6573
2.92393	1.07293	17.6598
0.65053	-0.42998	17.6633
26.8583	3.29058	17.6666
1.74604	0.55735	17.6724
6.10038	1.80835	17.6729
4.53529	1.51189	17.6746
2.4823	0.90919	17.6755
0.99555	-0.00446	17.6929
3.29921	1.19368	17.7965
13.5503	2.60641	17.7965
1.76743	0.56953	17.7965
0.58905	-0.52924	17.8001
0.81195	-0.20831	17.8019
42.1558	3.74137	17.8051
36.9124	3.60855	17.8113
5.63814	1.72955	17.8145
7.55108	2.02169	17.8145
1.35862	0.30647	17.8317
7.98786	2.07792	17.9317
3.8062	1.33663	17.9368
17.0518	2.83625	17.9368
3.24631	1.17752	17.9415
0.9916	-0.00844	17.9415
0.78698	-0.23955	17.9415
6.18914	1.8228	17.9444
1.17888	0.16457	17.9444
9.43808	2.24475	17.9541
1.77795	0.57546	17.9721
0.96979	-0.03067	17.9721
2.14969	0.76532	18.0725
22.2237	3.10116	18.0773
4.37635	1.47622	18.0773
1.18372	0.16866	18.0819
67.7887	4.2164	18.0847
4.11672	1.41506	18.0847
2.27172	0.82054	18.1128
1.80885	0.59269	18.2126
5.10907	1.63102	18.2178
2.12141	0.75208	18.2178
2.25095	0.81135	18.2203
85.827	4.45233	18.2207
7.26299	1.98279	18.222
1.4012	0.33733	18.2222
0.62303	-0.47316	18.232
4.51696	1.50784	18.232
2.05647	0.72099	18.2358
5.55835	1.7153	18.2401
2.88331	1.05894	18.2543
1.20162	0.18367	18.3567
5.96503	1.78591	18.3624
6.68304	1.89957	18.3624
1.66977	0.51269	18.365
14.5865	2.6801	18.3662
4.85737	1.5805	18.3703
0.49711	-0.69895	18.3712
12.7098	2.54237	18.3751
15.736	2.75595	18.3751
15.563	2.7449	18.3751
3.09763	1.13064	18.3795
3.64375	1.29301	18.3977
6.38092	1.85331	18.5028
1.12009	0.11341	18.506
6.91658	1.93392	18.506
5.09642	1.62854	18.506
7.29494	1.98718	18.5079
23.4183	3.15352	18.5086
3.93729	1.37049	18.5144
50.0389	3.9128	18.5172
0.80651	-0.21504	18.5178
4.59191	1.5243	18.5424
1.69374	0.52694	18.6426
2.86561	1.05278	18.6475
2.52839	0.92758	18.6502
8.17256	2.10078	18.6502
16.6599	2.813	18.653
7.46253	2.00989	18.6654
6.9764	1.94253	18.6697
12.5191	2.52726	18.6698
2.22379	0.79921	18.7921
9.77576	2.27991	18.7967
3.28303	1.18877	18.7975
1.56335	0.44683	18.7975
1.92947	0.65725	18.8008
4.49173	1.50224	18.812
0.78055	-0.24776	18.8131
19.1176	2.95061	18.814
2.86734	1.05338	18.9356
3.34187	1.20653	18.9423
38.9885	3.66327	18.9423
2.99478	1.09687	18.9446
11.7652	2.46515	18.9446
1.03277	0.03224	18.9517
1.90052	0.64213	18.9523
0.79396	-0.23072	18.9579
10.1892	2.32133	18.9579
14.9582	2.70526	18.9622
0.67992	-0.38579	18.9622
3.80062	1.33517	19.0836
14.5321	2.67636	19.0927
9.09833	2.20809	19.0927
24.7613	3.20928	19.1028
4.76954	1.56225	19.106
13.2551	2.58439	19.1069
8.09264	2.09096	19.1094
5.90508	1.77581	19.1302
101.46	4.61967	19.1302
3.81238	1.33825	19.2378
10.8674	2.38577	19.2436
18.423	2.9136	19.2443
2.24432	0.8084	19.2504
5.78127	1.75462	19.2539
30.4512	3.41613	19.2572
7.6501	2.03472	19.389
12.3601	2.51448	19.3961
3.53147	1.26171	19.3961
23.7695	3.1684	19.3961
2.60421	0.95713	19.3985
0.72253	-0.325	19.4063
0.91148	-0.09269	19.4123
19.141	2.95184	19.4123
8.74358	2.16832	19.4126
3.33648	1.20492	19.4316
33.2999	3.50556	19.5449
2.89399	1.06264	19.5466
0.84648	-0.16667	19.5479
2.95849	1.08468	19.5513
5.66004	1.73343	19.5549
1.35824	0.30619	19.556
24.7419	3.2085	19.5607
0.33557	-1.09192	19.5613
9.35517	2.23593	19.5619
1.14647	0.13669	19.5619
5.01005	1.61145	19.6935
3.40157	1.22424	19.6992
52.7456	3.96548	19.6998
10.3991	2.34172	19.7162
3.24987	1.17862	19.7178
51.2889	3.93747	19.8536
18.2529	2.90432	19.8538
109.517	4.69608	19.8538
37.1576	3.61517	19.8538
4.2122	1.43798	19.8538
3.98687	1.38301	19.856
9.75141	2.27741	19.857
4.68068	1.54344	19.857
7.05672	1.95398	19.864
29.9524	3.39961	19.8694
5.25152	1.65852	19.8695
2.81218	1.03396	19.8696
11.0995	2.4069	19.8736
29.5662	3.38663	20.009
4.52327	1.50924	20.0143
1.49667	0.40324	20.0143
18.828	2.93534	20.0209
25.8182	3.25108	20.0288
1.19161	0.17531	20.0288
37.9079	3.63516	20.0317
9.28923	2.22886	20.1638
4.93214	1.59577	20.1654
15.8959	2.76606	20.17
10.3323	2.33528	20.17
5.10504	1.63023	20.1715
4.33155	1.46593	20.1715
2.83496	1.04203	20.1753
14.3899	2.66653	20.1855
0.34758	-1.05675	20.1855
1.10322	0.09823	20.1858
4.59216	1.52435	20.1884
8.11552	2.09378	20.2095
5.14714	1.63844	20.3175
34.7976	3.54955	20.3209
13.6773	2.61574	20.3248
2.17594	0.77746	20.3248
0.38789	-0.94703	20.3268
5.84376	1.76537	20.3282
8.49365	2.13932	20.333
10.7288	2.37293	20.333
33.2819	3.50501	20.3394
3.33227	1.20365	20.3691
6.62284	1.89052	20.4782
55.3166	4.01307	20.4828
65.5604	4.18297	20.4828
3.46867	1.24377	20.4856
6.7863	1.91491	20.4876
1.00732	0.00729	20.4925
18.2605	2.90474	20.4934
6.8984	1.93129	20.4934
1.05338	0.052	20.4998
1.48989	0.3987	20.5032
22.2187	3.10093	20.5227
10.3874	2.34059	20.5256
8.99996	2.19722	20.6379
5.96088	1.78522	20.6448
7.1496	1.96706	20.6465
0.54363	-0.60948	20.6484
9.58887	2.2606	20.6501
10.2196	2.3243	20.6538
1.80466	0.59037	20.655
0.56122	-0.57764	20.6608
13.921	2.6334	20.6624
19.4752	2.96914	20.6634
14.2359	2.65577	20.685
4.06739	1.403	20.685
8.20982	2.10533	20.8068
0.70126	-0.35488	20.8085
3.75843	1.324	20.8086
22.1358	3.09719	20.8221
18.5236	2.91904	20.8248
7.49376	2.01407	20.8258
11.1585	2.4122	20.967
1.72058	0.54266	20.9693
14.6284	2.68296	20.9725
26.2058	3.26598	20.9878
1.55017	0.43837	20.9903
27.5688	3.31668	20.9905
1.85667	0.61879	20.991
4.17752	1.42972	20.991
20.8892	3.03923	21.0123
4.82059	1.5729	21.0123
4.6201	1.53042	21.1323
13.4172	2.59654	21.139
0.90449	-0.10039	21.1393
12.4428	2.52115	21.1441
8.29523	2.11568	21.1441
47.2636	3.85574	21.1484
36.0968	3.5862	21.1526
2.20573	0.79106	21.1567
25.106	3.22311	21.1741
12.4783	2.52399	21.2957
11.147	2.41117	21.304
9.86299	2.28879	21.3042
10.0066	2.30324	21.3087
1.33275	0.28724	21.3116
0.79923	-0.22411	21.3191
1.10413	0.09905	21.4714
8.14176	2.09701	21.4723
15.6832	2.75259	21.4772
4.27723	1.45331	21.4772
1.6525	0.50229	21.4789
21.4147	3.06408	21.4831
42.3978	3.7471	21.486
4.25192	1.44737	21.4871
6.7469	1.90908	21.4881
1.70367	0.53279	21.509
7.27765	1.98481	21.6355
17.795	2.87892	21.6358
1.17114	0.15798	21.638
8.01998	2.08194	21.6403
19.7279	2.98203	21.6469
13.0229	2.56671	21.6549
45.1164	3.80924	21.6562
2.68943	0.98933	21.6565
5.72497	1.74484	21.678
18.6738	2.92712	21.8003
13.4667	2.60022	21.8003
121.138	4.79693	21.8057
34.1632	3.53115	21.8089
107.054	4.67333	21.8162
25.6929	3.24621	21.8162
5.99501	1.79093	21.8162
12.2347	2.50428	21.8162
2.0366	0.71128	21.8178
3.16843	1.15324	21.8273
9.72132	2.27432	21.8273
6.69668	1.90161	21.8484
7.16414	1.96909	21.9687
30.6317	3.42204	21.9706
4.97835	1.6051	21.9764
1.33392	0.28812	21.9819
35.997	3.58344	21.9854
0.65348	-0.42544	21.9896
1.06265	0.06076	21.9975
10.6265	2.36335	21.9975
3.71109	1.31133	21.9981
7.86943	2.06299	22.0206
2.77611	1.02105	22.1381
66.3411	4.19481	22.1463
8.72749	2.16648	22.1489
15.3752	2.73276	22.1577
2.33326	0.84727	22.1622
2.46086	0.90051	22.1622
17.5864	2.86713	22.1631
15.852	2.7633	22.1635
2.0326	0.70931	22.1656
9.22357	2.22176	22.1941
16.2923	2.79069	22.3202
4.84732	1.57842	22.3242
1.4747	0.38845	22.3244
1.58387	0.45987	22.3263
2.93201	1.07569	22.3355
78.1348	4.35844	22.3388
1.5541	0.4409	22.3406
97.1464	4.57622	22.3429
4.41365	1.4847	22.3431
11.0748	2.40468	22.366
22.2486	3.10228	22.4995
2.53212	0.92906	22.5016
3.47408	1.24533	22.5099
20.1013	3.00078	22.5184
5.74322	1.74802	22.5184
5.21144	1.65086	22.5184
10.0254	2.30513	22.5194
35.901	3.58076	22.5443
13.4629	2.59994	22.5443
6.09195	1.80697	22.6666
3.1298	1.14097	22.6745
9.79373	2.28174	22.6779
8.96183	2.19297	22.6846
4.50125	1.50436	22.6925
27.0481	3.29762	22.6926
2.01942	0.70281	22.7168
16.3416	2.79371	22.7207
20.4015	3.01561	22.8433
10.66	2.3665	22.8494
5.86374	1.76879	22.8535
1.89937	0.64152	22.8542
4.53214	1.51119	22.8546
4.18745	1.43209	22.8612
1.38637	0.32669	22.8682
99.8243	4.60341	22.872
20.7857	3.03426	22.8966
6.08287	1.80548	23.032
19.3746	2.96396	23.0345
4.98818	1.60707	23.0436
6.14985	1.81643	23.0546
60.1355	4.0966	23.074
27.3761	3.30967	23.0779
13.1926	2.57966	23.2092
3.8487	1.34774	23.2166
5.8471	1.76595	23.2252
2.95338	1.08295	23.2252
2.62421	0.96478	23.2297
6.43376	1.86156	23.2301
1.45126	0.37243	23.2333
7.65208	2.03498	23.2334
38.1786	3.64227	23.2572
26.0278	3.25916	23.3875
16.319	2.79233	23.3929
2.19523	0.78629	23.3955
6.91428	1.93359	23.4068
1.68065	0.51918	23.4114
60.4406	4.10166	23.4401
10.2188	2.32423	23.5705
93.3007	4.53583	23.5778
5.62355	1.72696	23.584
60.4174	4.10128	23.5871
8.26976	2.11261	23.5896
1.95266	0.66919	23.5967
32.8047	3.49057	23.5967
7.45579	2.00899	23.604
126.372	4.83923	23.6248
33.8196	3.52104	23.755
20.6237	3.02644	23.7617
2.55666	0.9387	23.7617
10.0356	2.30614	23.7745
3.24983	1.1786	23.7815
2.23759	0.8054	23.7819
8.79979	2.17473	23.7859
14.2607	2.65751	23.9398
[truncated: 446 more rows]
