# Supplementary material for: The shelterin component TRF2 mediates columnar stacking of human telomeric chromatin
Source: EMBO J. 2023 Dec 14;43(1):87–111. doi: 10.1038/s44318-023-00002-3 (PMC10883271; doi:10.1038/s44318-023-00002-3)
Supplement: Supplementary file 8 — Expanded View Figures Source Data [file 44318_2023_2_MOESM8_ESM.zip › EMBOJ-2023-114491_Source data_Expanded View/Figure Expanded View 5/Numerical Data_Figure EV5 #Telo-18#-1nM TRF2.xlsx]

## Sheet: Sheet1
Ruptures	1 nM TRF2∆N
(N0-N+1/N) dF/dt (pN/s)	ln[(N0-N+1/N) dF/dt]	Frutures, pN
	x	y		Fitting line
0.04933	-3.00932	5.01094		Frupt = 2.64·x + 10.7
0.06184	-2.78324	5.01293
0.05178	-2.96071	5.02661
0.04509	-3.09921	5.02705
0.06199	-2.78077	5.02705
0.14183	-1.95311	5.02835
0.04134	-3.1859	5.02869
0.04141	-3.18433	5.02879
0.12549	-2.07554	5.02899
0.04118	-3.1899	5.02903
0.06531	-2.72859	5.02947
0.05574	-2.88704	5.02959
0.08257	-2.49417	5.03106
0.06625	-2.71435	5.0324
0.06625	-2.71435	5.0324
0.04517	-3.09734	5.0324
0.07644	-2.57124	5.0324
0.05265	-2.94411	5.0325
0.06252	-2.77225	5.0325
0.10003	-2.30226	5.0325
0.11013	-2.2061	5.03392
0.06194	-2.78156	5.03711
0.0901	-2.40686	5.03711
0.07079	-2.64802	5.03711
0.13239	-2.02199	5.05182
0.11081	-2.19995	5.06558
0.09581	-2.34539	5.06653
0.13413	-2.00892	5.06653
0.3339	-1.09693	5.06779
0.08633	-2.44959	5.06789
0.1439	-1.93863	5.06873
0.28808	-1.24453	5.0689
0.11786	-2.13825	5.06919
0.18248	-1.70111	5.07059
0.16617	-1.79476	5.07173
0.09495	-2.35437	5.07173
0.14243	-1.94891	5.07173
0.14243	-1.94891	5.07173
0.13368	-2.01231	5.07219
0.2228	-1.50148	5.07219
0.1114	-2.19463	5.07219
0.24761	-1.39591	5.07295
0.13379	-2.01148	5.07664
0.20069	-1.60601	5.07664
0.21564	-1.53413	5.09142
0.1778	-1.72712	5.10544
0.15339	-1.87477	5.10658
0.21913	-1.51809	5.10658
0.13665	-1.9903	5.10717
0.60455	-0.50328	5.10753
0.50172	-0.68972	5.10869
0.18864	-1.66791	5.10879
0.23392	-1.4528	5.1091
0.30118	-1.20004	5.11039
0.23156	-1.46289	5.11121
0.15052	-1.89367	5.11121
0.27367	-1.29584	5.11121
0.23156	-1.46289	5.11121
0.37429	-0.98273	5.11175
0.21388	-1.54234	5.11175
0.17614	-1.7365	5.11175
0.21574	-1.53366	5.11643
0.3356	-1.09183	5.11643
0.31184	-1.16527	5.13137
0.19408	-1.63947	5.14711
0.08821	-2.42799	5.14724
0.31384	-1.15888	5.14736
0.21473	-1.53837	5.14736
1.01624	0.01611	5.14744
0.10162	-2.28648	5.14744
0.80886	-0.21212	5.14823
0.27117	-1.30501	5.14873
0.33782	-1.08525	5.14886
0.45204	-0.79398	5.14996
0.33875	-1.0825	5.15105
0.4065	-0.90018	5.15105
0.21395	-1.54203	5.15105
0.33875	-1.0825	5.15105
0.31001	-1.17115	5.15109
0.57573	-0.55211	5.15109
0.25188	-1.37879	5.15109
0.31176	-1.16551	5.15623
0.42433	-0.85726	5.17154
0.28226	-1.26494	5.18721
0.42339	-0.85947	5.18721
0.25699	-1.35873	5.18772
1.70006	0.53067	5.18786
0.08922	-2.41662	5.18816
1.27838	0.24559	5.18862
0.36552	-1.00644	5.18917
0.46593	-0.76372	5.18921
0.85496	-0.1567	5.1914
0.34198	-1.07299	5.1914
0.28525	-1.25438	5.19155
0.46678	-0.7619	5.19155
0.1577	-1.84708	5.19652
0.4271	-0.85074	5.19652
0.56161	-0.57694	5.22769
0.3634	-1.01226	5.22769
3.06645	1.12052	5.22808
0.32517	-1.12339	5.22837
2.05603	0.72077	5.22907
0.4709	-0.75312	5.22963
0.61942	-0.47897	5.22989
0.64048	-0.44554	5.23117
0.43263	-0.83787	5.23219
0.44499	-0.8097	5.23219
0.61821	-0.48092	5.23223
0.36366	-1.01155	5.23223
0.56472	-0.57142	5.23726
0.56445	-0.57191	5.25248
0.45528	-0.78684	5.2686
0.72845	-0.31684	5.2686
0.04887	-3.01861	5.26871
0.40259	-0.90984	5.26912
0.14147	-1.95568	5.26955
0.0789	-2.53962	5.26983
0.5983	-0.51367	5.26983
3.63514	1.29065	5.26988
0.80805	-0.21313	5.27083
0.80581	-0.21591	5.273
0.45327	-0.79127	5.273
0.56141	-0.57731	5.27348
0.44409	-0.81174	5.2742
0.7292	-0.3158	5.27837
0.56202	-0.57621	5.30996
0.49278	-0.70769	5.31021
0.2001	-1.60896	5.31061
0.76443	-0.26862	5.31071
8.39294	2.12739	5.31118
1.04686	0.04579	5.31202
0.89963	-0.10577	5.31305
0.5599	-0.57999	5.31413
0.92944	-0.07317	5.31961
0.0554	-2.89314	5.33509
0.10642	-2.24033	5.35143
0.59267	-0.52313	5.3519
0.26295	-1.33578	5.35259
0.17797	-1.72611	5.35292
1.35781	0.30587	5.35358
1.23072	0.2076	5.35478
0.58656	-0.53348	5.35599
0.67873	-0.38752	5.35599
1.19193	0.17557	5.36103
0.1676	-1.78618	5.39338
0.70686	-0.34692	5.3935
0.94152	-0.06026	5.39354
0.95235	-0.04882	5.39512
1.77382	0.57314	5.3955
0.81795	-0.20095	5.39759
1.52822	0.4241	5.40336
0.1127	-2.18305	5.41721
0.23708	-1.43934	5.43534
0.23915	-1.43068	5.43563
0.84447	-0.16905	5.43572
0.33836	-1.08366	5.43582
2.3561	0.85701	5.43772
0.98752	-0.01255	5.44005
0.48968	-0.714	5.44005
0.71387	-0.33706	5.44134
1.9613	0.67361	5.44559
0.31733	-1.14783	5.47772
0.41935	-0.86904	5.47846
3.23284	1.17336	5.48016
1.73911	0.55337	5.48161
1.17851	0.16425	5.48276
2.5861	0.95015	5.48793
0.5068	-0.67963	5.52107
0.14913	-1.9029	5.52216
4.71856	1.5515	5.5229
1.40941	0.34317	5.52545
3.55117	1.26728	5.53077
0.12236	-2.10081	5.54698
0.41115	-0.88879	5.56378
1.00915	0.0091	5.56457
7.68854	2.03973	5.56624
5.13106	1.63531	5.57431
1.19251	0.17606	5.60782
16.5691	2.80754	5.60973
0.7364	-0.30599	5.61209
0.19462	-1.63668	5.63536
0.52108	-0.65184	5.6511
0.27818	-1.2795	5.66102
1.42956	0.35737	5.69586
0.28325	-1.26144	5.7385
1.2744	0.24247	5.74034
0.64576	-0.43733	5.74059
0.30503	-1.18735	5.74197
1.24271	0.21729	5.74197
1.13971	0.13078	5.74666
0.56282	-0.57479	5.75078
0.18998	-1.66081	5.76554
0.7317	-0.31238	5.78516
1.62601	0.48613	5.78516
1.71261	0.53802	5.78563
0.63625	-0.45217	5.78577
0.21662	-1.52963	5.78638
0.92817	-0.07454	5.79019
0.04758	-3.04528	5.79032
0.07627	-2.57351	5.81074
0.28548	-1.25358	5.81279
2.1132	0.74821	5.83032
0.43255	-0.83806	5.83032
0.05488	-2.90261	5.83707
0.38441	-0.95605	5.858
2.80014	1.02967	5.87628
0.10091	-2.2935	5.88094
1.74334	0.5558	5.88241
0.16663	-1.792	5.90172
0.05302	-2.93712	5.90172
0.49931	-0.69454	5.90395
0.80215	-0.22046	5.92148
0.89679	-0.10893	5.92255
3.78895	1.33209	5.92255
0.29272	-1.22853	5.92294
0.15928	-1.8371	5.92703
5.38785	1.68415	5.96844
0.66977	-0.40082	5.96882
0.05672	-2.86959	5.97247
0.22464	-1.49325	5.97328
1.17775	0.1636	5.97364
2.70444	0.9949	5.97468
0.08479	-2.46755	6.013
1.08073	0.07763	6.01382
8.8423	2.17955	6.01382
1.63683	0.49276	6.01714
0.14991	-1.89771	6.0188
0.11878	-2.13048	6.02183
0.27364	-1.29595	6.04164
0.18495	-1.68766	6.06029
0.99436	-0.00565	6.06215
2.13781	0.75978	6.06241
0.29828	-1.20972	6.06717
0.28211	-1.26546	6.08862
0.29987	-1.2044	6.10804
1.20135	0.18345	6.10933
0.38114	-0.96459	6.11458
0.44003	-0.82092	6.12054
0.11556	-2.15793	6.13642
0.65035	-0.43025	6.13858
0.40218	-0.91087	6.15511
0.17294	-1.75479	6.15914
0.3831	-0.95946	6.15951
0.47444	-0.74562	6.16259
0.19184	-1.65111	6.16425
0.87266	-0.13621	6.16859
0.61086	-0.49289	6.16859
1.4692	0.38472	6.20585
0.57581	-0.55197	6.21102
0.06145	-2.78956	6.23297
1.78806	0.58113	6.25391
0.12267	-2.09822	6.25849
1.52753	0.42365	6.25898
1.91939	0.65201	6.259
0.69152	-0.36886	6.25931
0.27337	-1.29694	6.26057
0.18538	-1.68533	6.28169
0.82475	-0.19268	6.28408
1.36075	0.30804	6.30293
2.19357	0.78553	6.30371
0.05192	-2.95805	6.3045
0.50518	-0.68284	6.30488
2.16506	0.77245	6.30488
0.10411	-2.2623	6.30813
0.83009	-0.18622	6.3082
0.3693	-0.99614	6.30946
4.99484	1.6084	6.30998
0.41651	-0.87585	6.33067
1.00651	0.00648	6.33298
2.65479	0.97636	6.353
0.35878	-1.02506	6.35634
0.98895	-0.01111	6.35774
0.94412	-0.0575	6.35776
0.47805	-0.73803	6.35983
0.13277	-2.01913	6.38047
1.25289	0.22545	6.38132
0.45414	-0.78936	6.40014
3.33028	1.20306	6.40165
0.07364	-2.60851	6.40249
1.89653	0.64002	6.40711
1.16843	0.15566	6.4077
0.58866	-0.52991	6.41024
0.21146	-1.55373	6.43038
1.57361	0.45337	6.43202
4.34024	1.46793	6.45172
1.05838	0.05674	6.45215
0.05556	-2.89031	6.45231
2.71547	0.99896	6.45231
2.36932	0.8626	6.45737
1.38067	0.32257	6.4578
0.71985	-0.32871	6.45955
1.93289	0.65902	6.4831
0.55059	-0.59676	6.5004
1.67134	0.51362	6.50252
5.80967	1.75952	6.50256
0.64323	-0.44126	6.50668
1.63107	0.48924	6.50845
0.8889	-0.11777	6.50983
0.30346	-1.1925	6.5317
2.38553	0.86942	6.53388
2.01705	0.70164	6.55359
8.17319	2.10086	6.55378
0.50355	-0.68608	6.55454
0.70609	-0.34801	6.55895
3.02051	1.10543	6.55895
1.93461	0.65991	6.55911
1.08106	0.07794	6.56105
0.86643	-0.14338	6.56546
0.1618	-1.82142	6.58277
3.01987	1.10522	6.58464
0.14257	-1.94795	6.60458
1.30896	0.26923	6.61021
2.32385	0.84322	6.6104
3.92786	1.3681	6.6362
0.65911	-0.41687	6.655
0.16394	-1.80827	6.65681
0.23953	-1.42907	6.6622
2.80191	1.0303	6.66245
1.3117	0.27132	6.66384
0.06677	-2.70658	6.68651
1.59589	0.46743	6.70911
0.05782	-2.85039	6.70911
2.47588	0.9066	6.70937
0.11929	-2.12623	6.70955
0.11482	-2.16438	6.71031
2.8751	1.05609	6.71099
3.40642	1.22566	6.71464
0.2789	-1.27692	6.73853
0.14043	-1.96304	6.73973
0.33631	-1.08974	6.75994
0.19217	-1.64935	6.75994
0.18948	-1.66349	6.7615
2.34116	0.85065	6.76194
0.12162	-2.10686	6.76194
0.74238	-0.2979	6.76361
1.06095	0.05917	6.76542
4.21754	1.43925	6.76717
0.41852	-0.87103	6.79082
0.41852	-0.87103	6.79082
0.1136	-2.17508	6.8137
0.58422	-0.53747	6.8137
3.47358	1.24519	6.8144
0.19141	-1.65334	6.81487
3.57299	1.2734	6.81487
0.06211	-2.77882	6.81873
0.21214	-1.5505	6.81878
0.05344	-2.92914	6.82164
0.22392	-1.49647	6.84495
0.90704	-0.09757	6.8677
0.27346	-1.29661	6.86829
0.18429	-1.69122	6.86941
1.69083	0.52522	6.87176
0.95116	-0.05007	6.90016
0.27355	-1.29625	6.92123
0.27355	-1.29625	6.92123
1.36354	0.31008	6.92125
0.45451	-0.78853	6.92125
0.35931	-1.02357	6.92249
4.3237	1.46411	6.92249
0.09753	-2.32763	6.92249
1.0103	0.01025	6.92351
0.15113	-1.88958	6.92522
0.38077	-0.96557	6.95151
0.32508	-1.12368	6.95218
0.11512	-2.16178	6.97598
0.36354	-1.01188	6.97598
5.47254	1.69974	6.97622
1.37292	0.31694	6.9765
3.84417	1.34656	6.9765
0.30633	-1.18309	6.98078
0.12992	-2.04082	6.9808
0.95521	-0.04583	6.98168
0.55558	-0.58774	7.00608
0.04734	-3.05032	7.0292
0.25102	-1.38222	7.03043
0.09867	-2.31599	7.03064
1.87362	0.62787	7.03205
0.08627	-2.45028	7.03508
0.83203	-0.18389	7.03585
2.60009	0.95555	7.03585
0.42856	-0.84732	7.0616
0.10067	-2.29588	7.0843
0.4647	-0.76637	7.08512
0.46452	-0.76675	7.08542
7.31619	1.99009	7.08542
0.18636	-1.68008	7.0899
0.41895	-0.87001	7.09079
5.57854	1.71893	7.09113
0.11616	-2.15277	7.0926
1.2289	0.20612	7.09782
5.62095	1.7265	7.11865
13.7831	2.62344	7.14015
0.82699	-0.18997	7.14015
0.15755	-1.84802	7.14062
0.1294	-2.04482	7.14081
2.53553	0.9304	7.143
0.09413	-2.36308	7.14652
0.05418	-2.91544	7.14794
0.64371	-0.4405	7.17197
0.07454	-2.59649	7.17197
0.49983	-0.6935	7.17197
0.21887	-1.51927	7.19639
0.07478	-2.59318	7.19701
0.58554	-0.53523	7.19794
0.27197	-1.30206	7.19817
0.08924	-2.41641	7.19817
5.32972	1.6733	7.19894
0.4176	-0.87324	7.20191
0.11376	-2.1737	7.20397
0.42397	-0.85809	7.25212
0.28688	-1.24869	7.25308
10.4001	2.34181	7.25322
0.26137	-1.34181	7.25338
7.65346	2.03516	7.25536
3.58756	1.27747	7.25536
0.53435	-0.6267	7.25781
0.21478	-1.53814	7.25842
0.20523	-1.58364	7.25885
0.17826	-1.72449	7.26035
1.42203	0.35208	7.30879
0.59849	-0.51335	7.30895
0.36202	-1.01606	7.30979
16.6241	2.81086	7.31005
0.16074	-1.82799	7.31027
5.29678	1.6671	7.31238
0.1443	-1.93588	7.31456
1.43626	0.36204	7.31552
0.25028	-1.38519	7.3167
0.57954	-0.54553	7.34201
2.442	0.89282	7.36579
0.41967	-0.86828	7.36701
0.25599	-1.36261	7.36753
0.44692	-0.80538	7.36755
0.33232	-1.10164	7.37411
0.58359	-0.53855	7.40016
0.44162	-0.81731	7.42462
0.2245	-1.49388	7.42462
0.36775	-1.00034	7.42494
0.16209	-1.81963	7.42587
0.53046	-0.634	7.42587
0.68527	-0.37794	7.42965
3.3564	1.21087	7.43035
0.42116	-0.86473	7.43229
0.07758	-2.55641	7.43229
0.16284	-1.81499	7.43819
0.7916	-0.23371	7.48002
0.62494	-0.4701	7.48287
0.83783	-0.17694	7.48796
0.65837	-0.41799	7.48865
0.51829	-0.65721	7.49063
0.7458	-0.2933	7.5161
0.65839	-0.41797	7.53976
0.74444	-0.29512	7.54114
0.37222	-0.98827	7.54114
0.14882	-1.90503	7.54214
0.62708	-0.46668	7.54936
0.92244	-0.08073	7.57579
8.34694	2.12189	7.5765
0.74972	-0.28805	7.60053
0.86873	-0.14073	7.60057
0.99802	-0.00198	7.60061
0.75055	-0.28694	7.6007
0.08339	-2.48417	7.6007
1.04693	0.04586	7.60501
0.31437	-1.1572	7.6063
1.30571	0.26675	7.60768
0.75012	-0.28752	7.60837
0.65965	-0.41605	7.634
0.75389	-0.28252	7.634
0.95639	-0.04459	7.65974
0.9953	-0.00471	7.65976
0.93262	-0.06976	7.69346
1.13978	0.13084	7.69452
0.07334	-2.61259	7.71732
1.1685	0.15572	7.71859
1.30733	0.26799	7.72023
0.33768	-1.08565	7.7205
0.3806	-0.96601	7.72204
0.21748	-1.52563	7.72204
0.20299	-1.59462	7.72204
1.27551	0.24334	7.72512
4.59137	1.52418	7.72586
0.91997	-0.08341	7.7538
1.14996	0.13973	7.7538
0.17036	-1.76981	7.7538
1.38265	0.324	7.75473
1.35608	0.3046	7.78055
0.57695	-0.55001	7.78091
1.53859	0.43086	7.7861
0.90228	-0.10283	7.7891
1.40354	0.339	7.81467
1.54107	0.43248	7.8411
0.23808	-1.43514	7.84137
9.24422	2.224	7.84257
1.85046	0.61543	7.84675
1.71629	0.54016	7.87585
1.71415	0.53892	7.87657
1.84293	0.61136	7.90186
2.36949	0.86267	7.90186
1.78894	0.58163	7.90238
0.93755	-0.06448	7.90238
0.73379	-0.30953	7.90378
0.5271	-0.64036	7.90394
0.49936	-0.69443	7.90394
0.33885	-1.08219	7.90394
0.39061	-0.94006	7.90729
1.19657	0.17946	7.90796
0.33381	-1.09717	7.908
0.4325	-0.83818	7.90863
1.06532	0.06328	7.90987
0.17217	-1.75926	7.90987
1.78416	0.57895	7.91668
2.08988	0.7371	7.93801
1.1358	0.12734	7.96462
2.53854	0.93159	7.96482
2.07875	0.73177	7.96485
0.52191	-0.65026	7.96523
0.39164	-0.93741	7.96544
0.93994	-0.06194	7.96544
0.61436	-0.48717	7.96697
0.48609	-0.72137	7.96697
2.27222	0.82076	7.96989
0.55486	-0.58903	7.97064
1.27368	0.24191	7.97199
0.39391	-0.93163	7.97866
0.78568	-0.24121	7.99975
2.10408	0.74388	7.99998
1.42779	0.35613	8.00196
2.39161	0.87197	8.02804
3.64435	1.29318	8.02804
0.61075	-0.49307	8.02809
1.34365	0.29539	8.02809
0.74316	-0.29684	8.02882
0.65801	-0.41854	8.02882
2.78588	1.02456	8.03235
0.69407	-0.36518	8.0329
0.19828	-1.61805	8.03391
1.48997	0.39876	8.03573
0.20929	-1.56402	8.03573
0.1139	-2.17242	8.04124
0.28026	-1.27204	8.06222
2.58482	0.94966	8.06268
0.12236	-2.1008	8.06268
3.577	1.27453	8.08925
1.5802	0.45755	8.09015
0.08031	-2.5218	8.09016
2.74082	1.00826	8.09088
0.9163	-0.08741	8.09114
0.89332	-0.11281	8.0918
3.43743	1.23472	8.09573
0.85322	-0.15873	8.09605
1.00316	0.00315	8.09649
1.71473	0.53926	8.09883
0.17719	-1.73054	8.10472
0.39979	-0.91681	8.1253
3.21351	1.16736	8.12573
3.77459	1.32829	8.15295
1.9033	0.64359	8.15301
3.18759	1.15927	8.15348
1.06984	0.06751	8.15437
0.23086	-1.46597	8.15463
0.08967	-2.41157	8.15832
4.28635	1.45544	8.15916
0.3572	-1.02947	8.15916
1.02887	0.02846	8.15937
0.86086	-0.14982	8.18864
0.53804	-0.61983	8.18864
4.05148	1.39908	8.1897
25.8675	3.25299	8.21687
0.13668	-1.99008	8.21746
1.27332	0.24163	8.21758
0.16962	-1.77421	8.2176
0.07491	-2.59145	8.21866
0.89893	-0.10655	8.21866
1.29489	0.25842	8.21866
0.69602	-0.36237	8.22235
1.23965	0.21483	8.22256
4.57181	1.51991	8.22373
2.0335	0.70976	8.22568
0.70319	-0.35213	8.2529
0.27112	-1.3052	8.25384
5.3824	1.68314	8.281
1.16397	0.15183	8.28134
0.91869	-0.08481	8.2834
1.16363	0.15155	8.28465
1.53446	0.42818	8.28465
1.08792	0.08427	8.2867
1.50795	0.41075	8.28677
0.0881	-2.42924	8.28754
12.3233	2.51149	8.29667
5.24046	1.65641	8.3183
1.06086	0.05908	8.31835
1.10018	0.09547	8.34329
0.70615	-0.34793	8.34627
0.27492	-1.29129	8.34642
0.54558	-0.6059	8.34787
1.75541	0.5627	8.35007
0.54012	-0.61596	8.35007
1.44033	0.36487	8.35007
1.81178	0.59431	8.35261
2.12568	0.75409	8.35265
0.10293	-2.27374	8.35471
0.13724	-1.98606	8.35471
2.4788	0.90777	8.36152
0.45089	-0.79653	8.38329
7.02635	1.94967	8.38329
0.8848	-0.12239	8.38335
2.30808	0.83642	8.41046
0.29975	-1.20481	8.41046
0.06708	-2.70188	8.41125
0.33232	-1.10166	8.41174
2.06983	0.72747	8.41274
1.64781	0.49945	8.41657
5.6105	1.72464	8.41737
2.16479	0.77233	8.41806
8.73408	2.16723	8.4184
0.38392	-0.95733	8.4184
0.29449	-1.22251	8.42038
0.2225	-1.50281	8.42038
1.10617	0.1009	8.44825
10.0275	2.30534	8.44899
6.76297	1.91146	8.47734
0.14089	-1.95974	8.47734
0.39467	-0.92971	8.47777
3.9347	1.36983	8.47826
2.52724	0.92713	8.47864
0.16046	-1.82971	8.47864
2.60756	0.95841	8.48425
0.16895	-1.77817	8.48694
1.38576	0.32625	8.51451
1.04228	0.04141	8.51451
16.0174	2.77367	8.51541
0.1688	-1.77903	8.54433
0.14145	-1.95579	8.54448
0.22316	-1.49985	8.54491
0.25507	-1.36623	8.54593
3.02303	1.10626	8.54593
1.00949	0.00944	8.54606
1.12165	0.1148	8.54606
3.15637	1.14942	8.55056
0.30581	-1.18479	8.55289
0.30581	-1.18479	8.55289
1.30711	0.26782	8.58214
1.69925	0.53019	8.58214
0.48487	-0.72388	8.58227
0.67882	-0.38741	8.58227
33.9408	3.52462	8.58227
0.08065	-2.51765	8.61104
0.61648	-0.48373	8.61121
0.52979	-0.63528	8.61121
0.75103	-0.28631	8.61125
0.30605	-1.184	8.61259
3.62285	1.28726	8.61306
0.13275	-2.01929	8.61472
3.88865	1.35806	8.61732
0.56536	-0.57029	8.61822
1.70313	0.53247	8.62637
2.75347	1.01286	8.64884
0.94785	-0.05356	8.64956
1.14433	0.13482	8.67551
1.1428	0.13348	8.67652
0.40104	-0.9137	8.67797
1.71399	0.53882	8.6793
4.3725	1.47534	8.6807
0.29004	-1.23774	8.68383
1.9108	0.64752	8.68504
0.13065	-2.03521	8.68504
4.86034	1.58111	8.68505
0.43167	-0.84009	8.68731
3.43051	1.23271	8.71609
5.40444	1.68722	8.74748
0.3593	-1.0236	8.74748
0.15879	-1.8402	8.74806
0.10274	-2.27551	8.74806
0.09224	-2.38336	8.74808
0.2029	-1.59504	8.75229
2.58698	0.95049	8.75229
3.44931	1.23817	8.75229
6.222	1.82809	8.75293
0.19235	-1.64845	8.75308
0.15797	-1.84534	8.75429
0.49648	-0.70021	8.75429
2.12003	0.75143	8.78444
1.34911	0.29945	8.78444
4.33642	1.46705	8.78444
0.12362	-2.09055	8.78763
0.09657	-2.33746	8.81137
0.12412	-2.08651	8.81484
1.60181	0.47113	8.81537
0.48512	-0.72335	8.81561
6.98576	1.94387	8.81561
2.88542	1.05967	8.81588
0.20239	-1.59755	8.81614
0.31279	-1.16224	8.81614
0.5161	-0.66146	8.81614
0.13303	-2.01721	8.82016
0.47164	-0.75155	8.82016
8.27966	2.1138	8.82168
12.6414	2.53698	8.82265
0.13357	-2.0131	8.82337
0.19294	-1.64538	8.82337
2.62775	0.96613	8.8532
4.81028	1.57075	8.88347
0.09167	-2.38955	8.88406
0.88518	-0.12197	8.88415
0.14652	-1.92057	8.88431
0.17583	-1.73824	8.88431
5.29383	1.66654	8.88451
1.38648	0.32677	8.88451
0.62892	-0.46375	8.88554
9.35521	2.23593	8.88554
11.705	2.46002	8.89072
0.29392	-1.22445	8.89258
0.26915	-1.31248	8.89996
3.27666	1.18682	8.92292
1.32327	0.2801	8.92292
1.31165	0.27129	8.9242
0.22121	-1.50862	8.95383
1.17564	0.16182	8.95396
0.75644	-0.27913	8.95437
0.32092	-1.13658	8.95437
0.11028	-2.20475	8.95525
0.52934	-0.63613	8.95525
12.4897	2.5249	8.95538
0.77827	-0.25068	8.95648
2.00127	0.69378	8.95648
1.06734	0.06517	8.95648
13.0453	2.56843	8.95648
18.7153	2.92934	8.96048
2.93691	1.07736	8.96146
0.53109	-0.63282	8.96258
0.39551	-0.92758	8.96278
0.4854	-0.72278	8.96278
0.16078	-1.82774	8.96675
1.62335	0.48449	8.99268
1.60994	0.4762	8.99268
0.1265	-2.06755	8.99268
5.66698	1.73466	8.99268
4.13217	1.4188	8.99268
0.16189	-1.82084	9.02354
1.55818	0.44352	9.02354
0.71231	-0.33924	9.02354
0.53231	-0.63053	9.02384
0.78857	-0.23754	9.02395
2.95712	1.08422	9.02395
0.64565	-0.4375	9.02439
0.94556	-0.05598	9.02616
0.06844	-2.68175	9.02917
0.33366	-1.09764	9.02917
2.36076	0.85898	9.03073
1.51763	0.41715	9.03073
0.29807	-1.21041	9.03327
5.36104	1.67916	9.06292
1.96571	0.67586	9.06292
1.5655	0.44821	9.091
0.19895	-1.61468	9.09409
0.79985	-0.22333	9.09464
0.28416	-1.25823	9.09464
0.40033	-0.91547	9.09474
1.64262	0.49629	9.09578
1.15164	0.14119	9.09663
0.1435	-1.9414	9.09987
0.31257	-1.16291	9.09992
0.81836	-0.20045	9.10215
2.16363	0.77179	9.10374
1.80349	0.58972	9.16465
0.24157	-1.42059	9.16498
1.39084	0.32991	9.16778
0.16409	-1.80732	9.17098
0.55557	-0.58777	9.17227
0.13889	-1.97406	9.17227
0.43151	-0.84046	9.17528
0.38836	-0.94582	9.17528
0.77881	-0.24999	9.18179
0.22802	-1.47834	9.20544
2.05014	0.71791	9.20878
0.28036	-1.27168	9.20878
2.79074	1.02631	9.23684
0.80934	-0.21153	9.23701
1.98016	0.68318	9.23744
0.91333	-0.09066	9.23772
0.14051	-1.96246	9.23772
0.32235	-1.13211	9.23772
1.09525	0.09099	9.23957
0.68106	-0.38411	9.24383
0.9166	-0.08708	9.27876
0.45841	-0.77998	9.28121
0.96606	-0.03453	9.30893
0.91898	-0.08449	9.30976
1.5552	0.4416	9.30976
2.36283	0.85986	9.31071
0.12278	-2.09734	9.31173
1.84957	0.61495	9.31208
1.84957	0.61495	9.31208
0.07996	-2.52625	9.31724
0.4645	-0.76679	9.31728
0.73851	-0.30312	9.31907
0.6122	-0.4907	9.31909
0.15305	-1.87699	9.31909
2.01091	0.69859	9.35061
1.83995	0.60974	9.3514
0.67092	-0.3991	9.35373
1.16134	0.14957	9.38127
5.16181	1.64129	9.38242
0.41269	-0.88505	9.38283
1.14731	0.13742	9.38285
0.36714	-1.00202	9.38285
0.20456	-1.58689	9.38354
3.06503	1.12006	9.38577
21.1487	3.05158	9.38577
0.23241	-1.45926	9.38846
1.06373	0.06178	9.38884
0.77564	-0.25407	9.38884
1.86347	0.62244	9.38979
6.7085	1.90338	9.38979
2.17405	0.77659	9.38979
0.16911	-1.77724	9.39018
0.93206	-0.07036	9.42707
0.26472	-1.32908	9.45575
6.08855	1.80641	9.45575
0.40128	-0.9131	9.45582
0.16765	-1.78587	9.45635
0.55033	-0.59723	9.45673
1.68899	0.52413	9.45746
5.52759	1.70975	9.45746
2.79997	1.02961	9.45791
1.02254	0.02229	9.463
0.31244	-1.16333	9.463
1.56221	0.4461	9.463
0.26926	-1.31207	9.46429
0.11015	-2.20589	9.4732
2.43415	0.8896	9.49853
1.24701	0.22075	9.50109
0.56829	-0.56513	9.52909
0.33581	-1.09122	9.52933
1.01159	0.01153	9.53075
1.17417	0.16056	9.53075
2.2518	0.81173	9.53704
0.62614	-0.46817	9.53781
3.01177	1.10253	9.53847
1.13678	0.1282	9.53918
2.93189	1.07565	9.57188
1.88479	0.63382	9.57188
1.65023	0.50091	9.57494
1.54934	0.43783	9.60123
0.22278	-1.50157	9.60123
0.44344	-0.81319	9.60308
1.39812	0.33513	9.6033
1.62856	0.4877	9.60524
0.63608	-0.45244	9.60568
0.47706	-0.74012	9.60568
3.39046	1.22096	9.60612
3.31204	1.19756	9.61134
1.47087	0.38586	9.61406
1.05236	0.05104	9.61454
3.58806	1.27761	9.64752
2.73267	1.00528	9.65019
1.64566	0.49814	9.67986
0.54855	-0.60047	9.67986
4.58188	1.52211	9.68082
2.22935	0.80171	9.68094
5.10508	1.63024	9.68665
1.34009	0.29273	9.68665
0.81975	-0.19876	9.68794
1.89679	0.64016	9.68867
1.43959	0.36436	9.69004
0.57274	-0.55732	9.69008
4.39388	1.48021	9.72315
8.16986	2.10045	9.72315
2.56309	0.94122	9.72315
2.08459	0.73457	9.7563
1.67134	0.51363	9.75642
0.48427	-0.72512	9.75653
0.38741	-0.94826	9.75653
7.71954	2.04375	9.75831
2.10245	0.7431	9.75845
8.61537	2.15355	9.76268
4.31576	1.46227	9.76365
2.44612	0.8945	9.76401
0.38051	-0.96625	9.76401
0.85884	-0.15218	9.76592
0.48305	-0.72764	9.76628
5.53825	1.71168	9.79948
0.73335	-0.31014	9.83306
0.07822	-2.54818	9.83306
7.63995	2.03339	9.83338
0.07074	-2.64874	9.83338
0.29384	-1.22471	9.83338
0.60037	-0.5102	9.83415
0.32213	-1.1328	9.83857
0.33614	-1.09024	9.83857
3.21072	1.16649	9.83907
0.83433	-0.18113	9.84283
0.35396	-1.03858	9.84283
0.59901	-0.51248	9.84283
0.48887	-0.71566	9.85034
6.99358	1.94499	9.87767
2.22824	0.80121	9.90603
1.95995	0.67292	9.91
0.08074	-2.51655	9.91077
0.16433	-1.8059	9.91089
2.5184	0.92362	9.91158
4.34416	1.46883	9.91629
0.98731	-0.01277	9.91629
0.51964	-0.65463	9.91629
7.72316	2.04422	9.91915
0.3218	-1.13383	9.91915
2.48134	0.9088	9.91945
4.34235	1.46842	9.91945
0.64958	-0.43143	9.98659
0.74928	-0.28864	9.98708
0.32469	-1.12488	9.98708
13.6683	2.61508	9.98817
3.14638	1.14625	9.98894
0.2565	-1.36063	9.98894
5.98968	1.79004	9.99517
0.66552	-0.40719	9.99517
11.872	2.47418	10.0305
10.0323	2.30581	10.0633
18.0581	2.89359	10.0633
1.99201	0.68915	10.0655
3.07953	1.12478	10.0659
0.08249	-2.49511	10.0659
0.39725	-0.92318	10.0709
0.7945	-0.23004	10.0709
5.94987	1.78337	10.0732
0.81966	-0.19886	10.0741
8.62599	2.15478	10.0741
0.59653	-0.51663	10.0761
2.87216	1.05506	10.0761
0.08017	-2.52367	10.1095
1.59195	0.46496	10.1103
3.6457	1.29355	10.1145
17.8971	2.88464	10.1145
1.01608	0.01595	10.1442
1.2701	0.2391	10.1442
0.40014	-0.91593	10.1443
0.93538	-0.06681	10.1445
0.17536	-1.74091	10.1447
3.78122	1.33005	10.1447
0.92614	-0.07673	10.1452
0.50434	-0.6845	10.2235
4.57809	1.52128	10.2248
2.58963	0.95151	10.2248
4.67723	1.54271	10.2254
2.92327	1.0727	10.2254
4.2863	1.45542	10.2255
0.1754	-1.7407	10.2255
0.53845	-0.61906	10.2297
3.64345	1.29293	10.2316
1.08829	0.08461	10.2319
0.89963	-0.10577	10.2341
0.74574	-0.29337	10.2341
3.54229	1.26477	10.2341
4.84714	1.57839	10.2719
2.33604	0.84846	10.3036
0.07701	-2.56379	10.3036
1.2742	0.24232	10.3036
6.76893	1.91234	10.3054
49.095	3.89376	10.3064
3.40938	1.22653	10.3064
5.79594	1.75716	10.3064
4.77372	1.56313	10.31
1.01706	0.01692	10.3123
1.27604	0.24376	10.3146
1.27604	0.24376	10.3146
1.09936	0.09473	10.3146
2.57311	0.94511	10.3504
6.66801	1.89732	10.3525
0.16429	-1.80614	10.3828
1.23347	0.20983	10.3842
1.16313	0.15112	10.3853
7.39835	2.00126	10.3871
0.20495	-1.58499	10.3873
0.55799	-0.58342	10.3939
1.75635	0.56324	10.3956
1.36605	0.31192	10.3956
3.36441	1.21325	10.4303
9.83442	2.28589	10.4303
2.73543	1.00629	10.4318
3.10497	1.13301	10.4618
13.5111	2.60351	10.4659
0.92683	-0.07599	10.466
0.68969	-0.37151	10.467
9.73082	2.2753	10.4689
0.82172	-0.19636	10.4742
1.69012	0.5248	10.4766
2.40998	0.87962	10.4766
0.77491	-0.25501	10.4778
8.30859	2.11729	10.5124
0.59347	-0.52177	10.5124
4.18306	1.43104	10.5442
1.67233	0.51422	10.5476
0.87115	-0.13794	10.5477
1.64308	0.49657	10.5485
13.7527	2.62123	10.549
1.26648	0.23624	10.5561
1.3973	0.33454	10.5563
2.51513	0.92233	10.5563
2.09885	0.74139	10.5588
0.13118	-2.0312	10.5588
0.3933	-0.9332	10.6272
5.76832	1.75238	10.6272
2.40936	0.87936	10.631
3.39796	1.22318	10.6312
0.13111	-2.03175	10.6313
0.28804	-1.24465	10.632
0.0808	-2.51573	10.632
19.1405	2.95181	10.6329
2.12672	0.75458	10.6329
1.15831	0.14696	10.6371
1.72827	0.54712	10.6399
4.52386	1.50936	10.6425
2.58027	0.9479	10.6425
1.39094	0.32998	10.7141
0.27819	-1.27946	10.7141
0.26493	-1.32829	10.7155
1.88547	0.63418	10.7217
1.42533	0.35441	10.7255
1.80378	0.58989	10.7257
3.15662	1.1495	10.7257
0.93529	-0.06689	10.7257
0.26454	-1.32976	10.7335
0.19429	-1.63843	10.7606
4.27427	1.45261	10.7606
1.4664	0.38281	10.7962
1.05486	0.05341	10.798
0.08114	-2.51154	10.798
2.49331	0.91361	10.798
0.76717	-0.26505	10.798
0.29245	-1.22947	10.7992
1.18903	0.17314	10.8064
3.94651	1.37283	10.8089
2.45502	0.89814	10.8492
8.64605	2.1571	10.8784
0.16402	-1.80776	10.8802
2.47212	0.90508	10.8822
0.37242	-0.98773	10.8829
4.28283	1.45461	10.8829
5.01968	1.61337	10.8937
0.89637	-0.1094	10.8937
0.19451	-1.63726	10.8955
5.36505	1.67991	10.9312
4.2808	1.45414	10.9327
3.85272	1.34878	10.9327
0.22042	-1.51222	10.9654
1.17366	0.16013	10.9662
0.10401	-2.26326	10.9673
4.87371	1.58385	10.968
0.18051	-1.71198	10.968
0.10196	-2.28316	10.9726
8.6827	2.16133	10.9747
0.18174	-1.7052	10.9789
0.11478	-2.16473	10.9789
6.5425	1.87832	10.9789
0.43547	-0.83133	10.9873
0.33221	-1.10198	11.0156
0.94054	-0.0613	11.0532
0.43892	-0.82344	11.0532
0.5488	-0.60002	11.0538
1.57339	0.45323	11.0541
3.30157	1.1944	11.0548
0.47165	-0.75151	11.0548
19.6305	2.97708	11.0606
1.5598	0.44456	11.0627
0.12103	-2.1117	11.0654
8.81475	2.17643	11.0661
1.20201	0.184	11.0661
0.1832	-1.69719	11.1019
0.21965	-1.51573	11.1028
10.1754	2.31998	11.1059
0.41123	-0.88861	11.1406
0.49846	-0.69624	11.1406
2.20334	0.78997	11.1493
1.53542	0.4288	11.1532
12.4296	2.52008	11.1532
7.07476	1.95653	11.1893
7.36899	1.99728	11.2275
0.40195	-0.91144	11.2275
2.2107	0.79331	11.2275
0.42363	-0.8589	11.2292
1.19694	0.17976	11.23
0.08205	-2.50049	11.2311
0.10567	-2.24742	11.2318
0.79043	-0.23518	11.234
0.503	-0.68717	11.234
7.36529	1.99678	11.237
2.21433	0.79495	11.2389
1.95692	0.67137	11.2395
3.52246	1.25916	11.2395
3.20224	1.16385	11.2395
2.56846	0.94331	11.2395
19.8138	2.98638	11.2395
2.21678	0.79605	11.3101
0.67462	-0.39361	11.3154
0.17698	-1.7317	11.3159
0.40639	-0.90043	11.3163
1.86264	0.62199	11.3163
3.97362	1.37968	11.3163
0.10644	-2.24021	11.3163
2.87075	1.05457	11.3176
0.17971	-1.71639	11.3183
0.88341	-0.12397	11.3236
43.3347	3.76895	11.3272
0.25342	-1.37271	11.3272
2.56587	0.9423	11.3272
0.3041	-1.19039	11.3272
0.96018	-0.04063	11.3359
0.25051	-1.38426	11.4042
0.64893	-0.43243	11.4052
1.00945	0.0094	11.4052
4.79873	1.56835	11.4054
0.09339	-2.37095	11.4068
2.5395	0.93197	11.4119
1.67852	0.51791	11.4119
0.17344	-1.75189	11.4139
1.2114	0.19178	11.4198
8.15333	2.09843	11.4933
31.7074	3.45655	11.4933
2.2676	0.81872	11.4948
0.79046	-0.23514	11.4949
1.87548	0.62887	11.4952
0.43206	-0.83918	11.4971
0.22746	-1.48079	11.4982
0.12011	-2.11937	11.5029
3.40428	1.22503	11.506
5.94804	1.78306	11.5081
2.92298	1.0726	11.544
0.94815	-0.05325	11.5838
5.87292	1.77035	11.5853
0.35714	-1.02962	11.5883
1.9511	0.66839	11.5938
3.22539	1.17106	11.6051
1.5359	0.42912	11.6051
0.36118	-1.01838	11.6703
1.61225	0.47763	11.6728
2.8874	1.06036	11.6729
1.15496	0.14407	11.6729
3.22274	1.17023	11.6746
2.30196	0.83376	11.6746
2.78537	1.02438	11.6757
0.7142	-0.3366	11.6757
0.2012	-1.60344	11.676
0.51102	-0.67135	11.677
24.5098	3.19907	11.677
2.81418	1.03467	11.6771
2.80846	1.03264	11.6817
5.75052	1.74929	11.6838
4.60551	1.52725	11.6964
0.16614	-1.79492	11.7259
9.88541	2.29106	11.7259
1.39131	0.33024	11.7664
0.64506	-0.43841	11.7664
0.8732	-0.13559	11.7667
0.58308	-0.53943	11.7682
0.68649	-0.37616	11.7701
0.39141	-0.938	11.7738
10.568	2.35783	11.7738
2.30802	0.83639	11.7763
3.31371	1.19807	11.7781
0.30491	-1.18774	11.8182
2.90626	1.06687	11.8548
3.17483	1.15525	11.8567
1.62018	0.48254	11.8599
1.49967	0.40524	11.8599
0.18212	-1.70308	11.8614
0.26227	-1.3384	11.8672
2.76393	1.01665	11.868
0.1799	-1.71535	11.868
4.31452	1.46199	11.8708
0.47134	-0.75217	11.8711
0.58365	-0.53846	11.8799
0.51815	-0.65749	11.909
0.08475	-2.4681	11.9495
0.78889	-0.23713	11.9514
1.18333	0.16833	11.9514
3.68406	1.30401	11.9527
1.87552	0.62889	11.9527
0.11566	-2.15709	11.9533
0.28458	-1.25673	11.9552
2.37396	0.86456	11.9608
3.31788	1.19933	11.9612
5.6776	1.73653	11.9641
9.43773	2.24472	11.9643
0.14117	-1.95782	12.0032
0.52324	-0.64772	12.041
2.19675	0.78698	12.0452
1.47858	0.39108	12.0452
0.59969	-0.51135	12.0458
3.35824	1.21142	12.0458
6.10125	1.80849	12.0461
1.58697	0.46183	12.0464
0.32506	-1.12375	12.0471
0.39699	-0.92384	12.0489
1.09801	0.0935	12.0523
3.42762	1.23187	12.0539
3.97631	1.38035	12.0554
13.0438	2.56831	12.057
0.18247	-1.70119	12.0577
7.72949	2.04504	12.0578
3.80529	1.33639	12.0578
3.9845	1.38241	12.0978
0.7045	-0.35027	12.1355
0.2873	-1.24725	12.1378
2.58935	0.95141	12.1397
0.12655	-2.06714	12.1397
0.53189	-0.63132	12.141
4.787	1.5659	12.141
0.29618	-1.2168	12.1413
0.2552	-1.36571	12.1429
0.52065	-0.65268	12.1435
1.39657	0.33402	12.1463
0.65294	-0.42627	12.1463
4.78538	1.56557	12.1498
0.42235	-0.86193	12.1521
0.37018	-0.99378	12.1926
0.90278	-0.10228	12.2303
0.16049	-1.8295	12.2303
7.57571	2.02495	12.2343
0.9968	-0.0032	12.2343
13.1578	2.57702	12.2343
7.57766	2.0252	12.2344
0.29936	-1.20609	12.235
3.99154	1.38418	12.235
3.03856	1.11138	12.2353
0.11074	-2.20058	12.236
0.65999	-0.41553	12.2382
1.74605	0.55736	12.2415
3.63636	1.29098	12.2443
5.85169	1.76673	12.2445
0.26772	-1.31779	12.2445
0.40159	-0.91233	12.2445
5.35655	1.67832	12.288
1.13654	0.12799	12.3258
0.11576	-2.15622	12.3304
0.46937	-0.75635	12.3304
0.77817	-0.25081	12.3304
0.40143	-0.91271	12.3313
0.22938	-1.47238	12.3318
3.55279	1.26773	12.3318
0.81531	-0.20419	12.3348
0.91317	-0.09083	12.335
1.81211	0.59449	12.3361
16.3207	2.79243	12.3851
3.69047	1.30575	12.4229
1.40589	0.34067	12.4229
2.02414	0.70515	12.4259
0.17553	-1.73995	12.4272
1.52539	0.42225	12.4284
4.88124	1.5854	12.4284
0.98035	-0.01985	12.4316
0.10656	-2.23905	12.4316
0.61342	-0.48871	12.4815
1.71379	0.53871	12.5203
2.20198	0.78936	12.5216
4.18921	1.43251	12.5248
6.40703	1.8574	12.5248
0.61502	-0.48611	12.5259
0.58174	-0.54172	12.5274
0.6181	-0.4811	12.5274
1.17196	0.15868	12.5285
2.23708	0.80517	12.5316
0.43788	-0.82581	12.5342
3.28937	1.1907	12.5349
13.9798	2.63762	12.5349
5.59723	1.72227	12.5374
0.41134	-0.88834	12.5383
0.70864	-0.34441	12.5475
0.19079	-1.6566	12.5475
14.9032	2.70158	12.579
6.24264	1.8314	12.5804
2.08451	0.73453	12.6185
4.15621	1.4246	12.622
10.0226	2.30484	12.623
5.00145	1.60973	12.6233
7.50217	2.01519	12.6233
0.25007	-1.38601	12.6233
9.97105	2.29969	12.6236
1.3853	0.32591	12.6272
0.83014	-0.18616	12.629
0.13863	-1.97594	12.6328
10.8132	2.38077	12.6328
11.8529	2.47258	12.6328
4.6272	1.53195	12.6331
11.8647	2.47356	12.6364
2.52297	0.92544	12.7181
2.13733	0.75956	12.722
0.99742	-0.00259	12.722
4.67147	1.54147	12.7234
1.62189	0.48359	12.7256
0.10983	-2.20879	12.7285
0.29522	-1.22004	12.7315
26.531	3.27831	12.7778
3.02438	1.10671	12.818
0.37898	-0.97028	12.8196
0.92176	-0.08147	12.8214
1.08254	0.07931	12.8217
2.53631	0.93071	12.8229
0.80095	-0.22195	12.823
56.2816	4.03037	12.8246
1.89882	0.64123	12.8253
2.83535	1.04217	12.8287
0.47523	-0.74395	12.8311
0.45214	-0.79377	12.8362
0.93437	-0.06788	12.8434
0.95015	-0.05113	12.8789
3.66417	1.2986	12.9173
0.44514	-0.80937	12.922
1.39912	0.33585	12.9225
3.12223	1.13855	12.9232
0.99991	-9.30043e-05	12.9235
0.19778	-1.62058	12.9235
2.21281	0.79426	12.9258
4.69932	1.54742	12.9316
4.26549	1.45056	12.9318
8.45707	2.135	12.935
0.54367	-0.60941	12.935
0.50921	-0.6749	12.9419
4.45362	1.49372	13.0185
0.36356	-1.01181	13.0185
0.67865	-0.38765	13.0185
0.54465	-0.60762	13.0242
3.87358	1.35418	13.0248
13.5232	2.60441	13.0262
2.58177	0.94847	13.0271
3.52319	1.25937	13.0327
0.70078	-0.35556	13.0347
1.62	0.48243	13.0368
5.832	1.76336	13.0368
5.87933	1.77144	13.0379
24.5604	3.20113	13.0799
14.6501	2.68444	13.0799
5.51021	1.7066	13.1185
0.43668	-0.82855	13.1246
3.71797	1.31318	13.1259
1.3007	0.2629	13.126
1.73426	0.55058	13.126
0.41075	-0.88978	13.126
1.00268	0.00267	13.1271
4.82928	1.5747	13.1274
0.81738	-0.20165	13.1279
2.9955	1.09711	13.1299
8.99578	2.19676	13.1328
1.28511	0.25085	13.1328
0.69488	-0.36402	13.1361
0.94906	-0.05229	13.1826
0.09723	-2.33068	13.1845
0.32815	-1.11428	13.1845
7.08244	1.95762	13.2218
4.93241	1.59583	13.2218
9.16383	2.21526	13.2276
0.18741	-1.67444	13.2278
0.26096	-1.34339	13.2284
6.35773	1.84967	13.2296
1.23339	0.20977	13.2301
0.43683	-0.82822	13.2301
6.09149	1.80689	13.2304
0.23705	-1.43949	13.2324
6.29556	1.83984	13.2358
0.74746	-0.29108	13.2358
4.48475	1.50068	13.2358
0.71293	-0.33837	13.2387
0.65352	-0.42538	13.2387
19.5209	2.97148	13.2424
14.3153	2.66133	13.2424
0.11317	-2.17891	13.2424
0.47697	-0.7403	13.2862
9.12178	2.21066	13.3284
1.84486	0.6124	13.3322
2.98087	1.09222	13.3325
0.19627	-1.62826	13.3325
0.73602	-0.3065	13.3325
13.0711	2.5704	13.333
7.88063	2.06441	13.3338
1.22501	0.20295	13.334
0.46031	-0.77586	13.3343
1.48881	0.39798	13.3343
3.51291	1.25644	13.336
5.70508	1.74136	13.3396
0.22376	-1.49719	13.3416
42.0794	3.73956	13.3456
1.49224	0.40028	13.3477
1.04457	0.0436	13.3477
0.5286	-0.63753	13.39
0.66075	-0.41439	13.39
9.21775	2.22113	13.3912
11.8681	2.47385	13.4339
0.94191	-0.05984	13.4339
63.4641	4.15048	13.4363
0.40682	-0.89938	13.4363
4.21292	1.43816	13.4373
1.47541	0.38893	13.4374
6.44963	1.86402	13.4374
0.61826	-0.48085	13.4393
1.81355	0.59529	13.4393
19.949	2.99318	13.4393
0.22669	-1.48416	13.4393
1.07334	0.07078	13.4477
0.53667	-0.62237	13.4477
2.14669	0.76392	13.4477
5.334	1.6741	13.4603
8.00151	2.07963	13.4952
1.2178	0.19705	13.5369
8.0609	2.08703	13.542
0.38268	-0.96056	13.5459
2.12031	0.75156	13.5493
1.07033	0.06797	13.55
0.48294	-0.72787	13.5519
0.96487	-0.03576	13.5532
0.67073	-0.3994	13.5565
1.5711	0.45178	13.6425
2.01599	0.70111	13.6476
5.37596	1.68194	13.6476
10.255	2.32776	13.6487
0.75053	-0.28697	13.6526
30.2089	3.40814	13.6526
1.23617	0.21202	13.6526
2.4248	0.88575	13.6526
4.86014	1.58107	13.659
0.67452	-0.39376	13.6592
1.48639	0.39635	13.6594
32.2788	3.47441	13.6624
8.96633	2.19348	13.6624
0.4485	-0.80185	13.6629
0.10764	-2.22896	13.6629
0.20883	-1.56623	13.7104
1.55131	0.4391	13.7104
2.71559	0.99901	13.7544
13.529	2.60484	13.7553
2.90755	1.06731	13.757
64.4134	4.16532	13.757
8.78506	2.17305	13.7642
2.03417	0.71009	13.7661
1.04658	0.04553	13.7792
0.54147	-0.61346	13.8168
1.02554	0.02522	13.8626
1.9534	0.66957	13.8626
19.1433	2.95196	13.8626
2.42977	0.8878	13.8631
10.8848	2.38737	13.8646
0.96131	-0.03946	13.8648
3.49567	1.25153	13.8648
4.21872	1.43953	13.8672
2.74399	1.00941	13.8738
8.24139	2.10917	13.8739
2.00987	0.69807	13.8769
1.83271	0.6058	13.8872
0.59294	-0.52266	13.9704
2.37211	0.86378	13.9712
0.2785	-1.27835	13.9715
30.6346	3.42213	13.9715
0.97979	-0.02041	13.9717
3.96583	1.37772	13.9717
4.14987	1.42308	13.9741
0.13833	-1.97812	13.9741
4.91482	1.59226	13.9752
2.08513	0.73483	13.981
1.27417	0.24229	13.9822
3.71558	1.31254	13.983
0.92252	-0.08064	13.9858
2.7833	1.02364	13.9965
1.99991	0.6931	14.0773
0.75989	-0.27459	14.0809
0.10993	-2.20791	14.0816
0.42281	-0.86084	14.0816
15.705	2.75398	14.0826
0.61883	-0.47993	14.0828
5.92172	1.77863	14.0831
1.16757	0.15492	14.0835
4.92972	1.59528	14.0835
17.6594	2.87127	14.0915
4.74844	1.55782	14.0957
0.75661	-0.27891	14.097
1.39238	0.33102	14.1432
0.3367	-1.08856	14.1435
17.5971	2.86774	14.1864
0.93155	-0.07091	14.1907
4.19233	1.43326	14.1917
2.44553	0.89426	14.1917
64.2825	4.16329	14.1917
1.39825	0.33522	14.1933
5.94258	1.78214	14.1933
7.0968	1.95964	14.1969
0.76194	-0.27188	14.2015
13.0377	2.56784	14.2015
1.11689	0.11055	14.203
3.70706	1.31024	14.206
0.92676	-0.07606	14.206
7.67948	2.03855	14.217
1.39627	0.3338	14.217
0.93875	-0.06321	14.2532
6.58154	1.88427	14.297
1.13336	0.12519	14.3018
13.4587	2.59963	14.3018
0.74713	-0.29151	14.3034
2.84311	1.0449	14.3037
14.547	2.67739	14.304
1.66521	0.50995	14.3045
7.27933	1.98504	14.3045
0.11323	-2.1783	14.3045
0.56178	-0.57665	14.3075
8.42665	2.1314	14.3075
1.62576	0.48597	14.3084
0.25468	-1.36774	14.3113
5.63147	1.72837	14.3174
9.5735	2.259	14.3174
1.03671	0.03606	14.3658
1.42548	0.35451	14.3658
2.35856	0.85805	14.3667
0.47171	-0.75139	14.3667
4.23028	1.44227	14.3674
0.31449	-1.1568	14.4143
3.77387	1.3281	14.4143
1.36023	0.30765	14.4147
5.26108	1.66034	14.4152
0.33112	-1.10528	14.4152
0.10187	-2.28402	14.4171
9.03286	2.20087	14.4171
1.96108	0.6735	14.4171
10.434	2.34507	14.419
2.84329	1.04496	14.4225
1.21964	0.19856	14.4269
0.85439	-0.15737	14.4292
0.33697	-1.08776	14.4293
2.04233	0.71409	14.4786
0.81509	-0.20446	14.4788
0.66375	-0.40985	14.5233
8.62064	2.15416	14.5272
6.84327	1.92327	14.5282
0.71284	-0.3385	14.5282
1.60364	0.47228	14.5288
11.5239	2.44442	14.53
2.30478	0.83499	14.53
13.2333	2.58274	14.5324
2.07149	0.72827	14.5361
0.86419	-0.14596	14.5376
15.8564	2.76357	14.5425
1.15705	0.14587	14.5432
1.43438	0.36073	14.5555
1.43699	0.36255	14.5919
2.87398	1.0557	14.5919
1.10954	0.10394	14.5922
9.36722	2.23722	14.6407
5.44419	1.69455	14.6407
0.97323	-0.02713	14.6414
1.78549	0.57969	14.642
1.86126	0.62125	14.6429
0.96668	-0.03388	14.6437
0.30474	-1.18829	14.6449
0.52637	-0.64175	14.6449
2.68825	0.98889	14.6449
1.70687	0.53466	14.6537
3.62206	1.28704	14.6562
1.93177	0.65844	14.6562
1.29223	0.25637	14.6571
1.45728	0.37657	14.7069
3.49748	1.25204	14.7069
1.06742	0.06524	14.756
16.1447	2.78159	14.756
2.16718	0.77343	14.7562
4.09729	1.41033	14.757
3.12092	1.13813	14.7589
1.63012	0.48865	14.7589
5.19976	1.64861	14.7689
2.88875	1.06082	14.7689
0.97457	-0.02576	14.7704
1.60879	0.47548	14.7717
0.8972	-0.10847	14.7723
1.85631	0.61859	14.7832
1.86508	0.6233	14.8226
5.12897	1.6349	14.8226
2.54831	0.93543	14.8713
13.7205	2.61889	14.8727
3.37091	1.21518	14.8734
0.46572	-0.76417	14.8734
0.73739	-0.30464	14.8734
0.26549	-1.3262	14.8736
2.40028	0.87558	14.8739
0.15471	-1.86623	14.874
3.67427	1.30135	14.874
0.92023	-0.08314	14.8751
5.8859	1.77256	14.8846
2.51078	0.92059	14.8876
2.34763	0.85341	14.8986
1.97182	0.67896	14.9371
2.36566	0.86106	14.9386
0.64284	-0.44185	14.9386
2.98526	1.09369	14.9886
3.42901	1.23227	14.9888
16.1653	2.78287	14.9888
5.15189	1.63936	14.99
4.31966	1.46318	14.9913
1.6585	0.50591	14.9979
2.23435	0.80395	15.004
2.96827	1.08798	15.0152
0.70914	-0.3437	15.0546
2.99134	1.09572	15.0563
0.37392	-0.98372	15.0563
2.5534	0.93742	15.1059
0.6596	-0.41612	15.1062
21.8399	3.08374	15.1066
3.43877	1.23511	15.1073
2.0973	0.74065	15.1093
1.19158	0.17528	15.1171
2.17708	0.77798	15.1178
34.2569	3.53389	15.1184
7.11248	1.96185	15.1217
5.39444	1.68537	15.1224
0.81895	-0.19973	15.175
3.75351	1.32269	15.175
4.00214	1.38683	15.2242
13.5347	2.60526	15.2243
1.07418	0.07156	15.2243
15.0385	2.71062	15.2243
33.1843	3.50208	15.2248
0.68563	-0.37742	15.2248
1.49221	0.40026	15.2275
5.22274	1.65302	15.2275
1.17772	0.16358	15.2279
2.53948	0.93196	15.2305
3.00137	1.09907	15.2409
1.00492	0.00491	15.2473
3.77928	1.32953	15.2525
0.50391	-0.68537	15.2525
2.01562	0.70093	15.2525
4.72528	1.55293	15.2937
0.85914	-0.15182	15.2937
9.06576	2.2045	15.3388
2.42869	0.88735	15.3437
0.53574	-0.6241	15.3437
4.70471	1.54856	15.3445
5.12408	1.63395	15.3449
0.82204	-0.19596	15.3449
0.7924	-0.23269	15.3462
39.1446	3.66726	15.3462
3.03378	1.10981	15.3502
2.51957	0.92409	15.3597
4.03132	1.39409	15.3597
13.2256	2.58215	15.411
1.52603	0.42267	15.411
6.07448	1.8041	15.4127
1.33281	0.28729	15.4638
1.41655	0.34822	15.4643
0.61384	-0.48803	15.4643
11.6629	2.45641	15.4643
0.89635	-0.10943	15.4648
2.03172	0.70888	15.4648
0.89635	-0.10943	15.4648
5.47628	1.70043	15.4649
0.51568	-0.66226	15.4652
3.43221	1.2332	15.4662
3.66588	1.29907	15.4703
3.06103	1.11875	15.4729
2.77551	1.02084	15.4781
1.30348	0.26504	15.4807
4.79046	1.56663	15.4923
7.95238	2.07347	15.5338
1.53866	0.43091	15.5851
6.49654	1.87127	15.5851
1.55122	0.43904	15.5851
6.14846	1.8162	15.5855
1.7567	0.56344	15.5855
0.34504	-1.06409	15.5894
4.44631	1.49207	15.5917
23.3468	3.15046	15.5948
36.873	3.60748	15.6
7.78766	2.05254	15.7081
1.03805	0.03734	15.7092
0.44523	-0.80916	15.7174
4.66002	1.53902	15.7204
0.19417	-1.63903	15.7204
7.76028	2.04902	15.7205
12.4164	2.51902	15.7205
5.59819	1.72244	15.7247
6.26799	1.83546	15.736
1.56022	0.44482	15.7763
2.23332	0.80349	15.8297
9.34882	2.23525	15.8313
2.08327	0.73394	15.8338
7.50158	2.01511	15.835
1.08465	0.08126	15.8409
3.46895	1.24385	15.8443
1.33802	0.29119	15.8443
6.86851	1.92695	15.8443
11.6154	2.45233	15.9012
2.83232	1.0411	15.949
3.62676	1.28834	15.954
1.81338	0.59519	15.954
0.50594	-0.68134	15.9545
6.29909	1.8404	15.9561
4.72432	1.55272	15.9561
4.36516	1.47366	15.9624
1.39057	0.32972	15.9662
4.17173	1.42833	15.9662
4.33784	1.46738	15.9678
3.15722	1.14969	15.9723
2.74634	1.01027	15.9847
69.7592	4.24505	16.0249
1.05905	0.05737	16.0742
25.5206	3.23949	16.0782
5.10413	1.63005	16.0782
1.17633	0.1624	16.0802
1.08187	0.07869	16.0855
8.96748	2.19361	16.0874
8.23624	2.10854	16.1092
22.3777	3.10806	16.1508
2.55112	0.93653	16.1526
1.16384	0.15172	16.2041
1.4936	0.40119	16.2041
28.8556	3.36231	16.2084
2.51638	0.92282	16.2093
0.9608	-0.03999	16.2093
6.40532	1.85713	16.2093
27.1539	3.30152	16.2136
3.72289	1.3145	16.2235
11.2204	2.41774	16.2351
2.14351	0.76245	16.2776
1.22666	0.2043	16.3332
3.77648	1.32879	16.3341
3.23698	1.17464	16.3341
1.07899	0.07603	16.3341
3.22183	1.16995	16.3352
1.29386	0.25763	16.3357
2.43526	0.89006	16.3427
0.42893	-0.84645	16.3466
11.2595	2.42121	16.3466
1.78723	0.58066	16.3466
16.2378	2.78734	16.3626
3.53284	1.2621	16.4582
7.26139	1.98257	16.4621
1.52529	0.42218	16.4627
1.53583	0.42907	16.4668
1.81446	0.59579	16.4731
2.04127	0.71357	16.4731
1.77785	0.5754	16.475
4.4573	1.49454	16.4762
3.2621	1.18237	16.4918
21.0393	3.04639	16.5838
1.62356	0.48462	16.5892
2.36154	0.85931	16.5892
7.23522	1.97896	16.5909
1.85958	0.62035	16.5916
3.02282	1.10619	16.5947
0.77052	-0.26069	16.5947
1.38489	0.32562	16.6082
29.8041	3.39464	16.6097
2.89836	1.06414	16.664
1.31679	0.2752	16.724
8.78419	2.17295	16.7252
2.20201	0.78937	16.7346
5.66232	1.73383	16.7346
26.4607	3.27566	16.7509
1.66839	0.51186	16.8493
0.68387	-0.37998	16.8503
3.60608	1.28262	16.8544
73.8215	4.30165	16.8616
1.10519	0.10002	16.8654
7.191	1.97283	16.8656
2.71548	0.99897	16.8656
19.1337	2.95145	16.8658
9.88753	2.29127	16.8819
34.1686	3.53131	16.9783
2.23262	0.80318	16.9831
33.837	3.52156	16.9835
3.04533	1.11361	16.9835
1.93925	0.6623	16.9837
15.1215	2.71611	16.9856
4.27767	1.45341	16.9871
17.6454	2.87047	16.9871
6.77223	1.91283	16.9935
4.51482	1.50737	16.9935
53.913	3.98737	16.9953
3.35687	1.21101	16.997
0.71713	-0.3325	16.9977
2.53088	0.92857	17.0017
9.69902	2.27203	17.0041
2.93893	1.07805	17.0582
4.70229	1.54805	17.0582
7.21857	1.97666	17.1156
7.68575	2.03937	17.1164
2.27726	0.82297	17.1164
10.21	2.32337	17.1175
2.35616	0.85703	17.1175
2.26889	0.81929	17.1175
2.35616	0.85703	17.1175
4.7417	1.5564	17.1192
0.85554	-0.15602	17.1197
3.8024	1.33563	17.1197
6.15989	1.81806	17.1197
8.01204	2.08095	17.1201
1.05422	0.0528	17.1201
5.06024	1.62141	17.1201
1.40527	0.34023	17.1279
1.43579	0.36171	17.1296
0.682	-0.38273	17.1296
4.15277	1.42377	17.131
0.63528	-0.45369	17.1354
67.9318	4.2185	17.1918
0.54573	-0.60563	17.2511
2.85556	1.04927	17.2528
6.04786	1.7997	17.2537
4.65757	1.53849	17.254
1.68867	0.52394	17.2572
0.24124	-1.42197	17.2572
5.11446	1.63207	17.2656
0.90717	-0.09743	17.2695
8.50468	2.14062	17.2695
8.50468	2.14062	17.2695
32.6284	3.48518	17.3267
5.84129	1.76495	17.3874
0.9769	-0.02337	17.3884
2.84929	1.04707	17.3884
7.36285	1.99645	17.389
2.09747	0.74073	17.3905
6.36396	1.85065	17.4005
9.59489	2.26123	17.4005
22.845	3.12873	17.4005
1.0647	0.06269	17.4013
12.5735	2.53159	17.4043
12.5735	2.53159	17.4043
1.22469	0.20269	17.4043
1.83918	0.60932	17.4047
0.8983	-0.10726	17.5228
3.4474	1.23762	17.5231
1.72788	0.54689	17.5234
3.44176	1.23598	17.5255
2.59954	0.95533	17.5267
8.94509	2.19111	17.5276
9.93899	2.29647	17.5276
8.07507	2.08878	17.5364
1.44099	0.36533	17.5383
20.866	3.03812	17.5406
20.866	3.03812	17.5406
1.60507	0.47317	17.5406
56.2096	4.02909	17.5548
9.22685	2.22212	17.6018
6.96159	1.94041	17.6062
4.78122	1.56469	17.652
59.3179	4.08291	17.6606
5.58286	1.7197	17.6606
23.1577	3.14233	17.6607
4.21488	1.43862	17.6609
12.1449	2.49691	17.664
3.18629	1.15886	17.6645
24.4961	3.19851	17.6741
10.4983	2.35122	17.6741
1.90343	0.64366	17.6746
2.04585	0.71581	17.6792
0.29226	-1.2301	17.6792
6.91622	1.93387	17.7374
26.2426	3.26738	17.7441
10.537	2.35489	17.7984
3.08731	1.1273	17.8007
7.0567	1.95398	17.8007
3.52835	1.26083	17.8007
5.09651	1.62856	17.8007
9.70296	2.27243	17.8007
3.52835	1.26083	17.8007
3.85212	1.34862	17.8038
1.75471	0.5623	17.8043
14.1547	2.65005	17.8131
2.4706	0.90446	17.8141
2.57776	0.94692	17.8178
10.5968	2.36055	17.874
3.10308	1.13239	17.9383
1.11628	0.11	17.9404
0.62517	-0.46973	17.9414
0.26242	-1.33782	17.9414
15.5876	2.74648	17.9414
5.06904	1.62315	17.9532
1.9324	0.65876	17.958
3.22053	1.16955	17.9594
14.1943	2.65284	18.0735
1.5291	0.42468	18.0786
4.03439	1.39485	18.0788
4.07956	1.40599	18.0793
5.12626	1.63438	18.08
11.656	2.45582	18.0802
1.43966	0.36441	18.082
2.14895	0.76498	18.0848
1.79096	0.58275	18.0896
4.25021	1.44697	18.1007
1.81569	0.59646	18.1064
14.5097	2.67482	18.1095
18.0431	2.89276	18.1582
5.38246	1.68315	18.2174
3.12218	1.13853	18.2186
10.7046	2.37068	18.2186
1.35932	0.30698	18.2186
0.29735	-1.21284	18.2186
18.0867	2.89518	18.2205
4.32169	1.46365	18.222
9.90387	2.29293	18.222
0.56058	-0.57879	18.2248
2.00955	0.69791	18.2259
2.58476	0.94963	18.2269
10.7927	2.37886	18.2325
2.72228	1.00147	18.2339
13.2197	2.58171	18.2351
4.05655	1.40033	18.2394
4.16388	1.42645	18.3019
1.63847	0.49376	18.3602
7.3348	1.99263	18.3625
1.21532	0.19501	18.3646
11.4139	2.43484	18.3679
0.90809	-0.09641	18.3682
3.06923	1.12143	18.3708
6.51715	1.87444	18.374
0.9528	-0.04835	18.374
10.9088	2.38957	18.3795
20.6056	3.02556	18.3795
32.6468	3.48575	18.4462
2.90193	1.06538	18.4462
1.95046	0.66807	18.5064
15.886	2.76544	18.5073
10.0815	2.3107	18.5073
5.50986	1.70654	18.5085
8.67632	2.1606	18.5087
1.9671	0.67656	18.5087
1.32838	0.28396	18.5119
3.63357	1.29022	18.5137
5.87872	1.77134	18.5269
4.91886	1.59308	18.5301
4.58371	1.52251	18.5918
14.7319	2.69002	18.6523
4.59483	1.52493	18.6533
2.62562	0.96532	18.6533
5.33367	1.67404	18.6544
2.7694	1.01863	18.6544
1.62511	0.48557	18.6549
1.8384	0.6089	18.657
67.0303	4.20514	18.6581
4.40098	1.48183	18.6581
2.78862	1.02555	18.6669
8.60945	2.15286	18.668
74.3032	4.30815	18.7348
5.57274	1.71789	18.7348
26.0246	3.25904	18.7984
24.1657	3.18493	18.7984
8.05424	2.0862	18.7993
2.27128	0.82034	18.7998
0.31079	-1.16865	18.7999
7.39994	2.00147	18.8004
2.4495	0.89588	18.8026
5.38054	1.68279	18.8081
3.69191	1.30614	18.812
2.31731	0.84041	18.8195
52.6116	3.96294	18.9462
1.30575	0.26678	18.9469
6.52874	1.87621	18.9469
14.9228	2.70289	18.9469
2.63465	0.96875	18.947
2.67132	0.98257	18.9472
3.31259	1.19773	18.9475
0.43534	-0.83163	18.9497
6.19067	1.82304	18.9619
6.57295	1.88296	18.9662
4.30133	1.45893	18.9824
71.3387	4.26744	19.0304
1.72117	0.54301	19.0888
13.8865	2.63092	19.0955
1.88576	0.63433	19.0982
4.40934	1.48372	19.1019
0.19291	-1.64554	19.1019
37.6945	3.62951	19.1102
14.1396	2.64898	19.1106
0.34461	-1.06535	19.1149
10.0694	2.3095	19.1153
1.0298	0.02937	19.1311
56.7037	4.03784	19.1791
2.27857	0.82355	19.2389
0.83778	-0.177	19.2443
10.4842	2.34987	19.2451
6.6718	1.89789	19.2451
0.95216	-0.04902	19.2479
21.8997	3.08647	19.2479
5.66023	1.73347	19.2524
2.25257	0.81207	19.2567
7.05727	1.95406	19.2589
6.52939	1.87631	19.2647
17.1396	2.84139	19.2647
2.54315	0.9334	19.2658
2.67031	0.98219	19.2658
2.97322	1.08964	19.389
3.1483	1.14686	19.3928
12.7781	2.54773	19.3962
15.4265	2.73609	19.3967
7.51286	2.01662	19.4002
1.28124	0.24783	19.4085
3.81521	1.33899	19.4099
8.36414	2.12395	19.4164
1.26978	0.23884	19.4846
3.86078	1.35087	19.5411
0.27913	-1.27609	19.548
1.65808	0.50566	19.548
10.616	2.36236	19.5494
2.17146	0.7754	19.5494
[truncated: 888 more rows]
