# Supplementary material for: The shelterin component TRF2 mediates columnar stacking of human telomeric chromatin
Source: EMBO J. 2023 Dec 14;43(1):87–111. doi: 10.1038/s44318-023-00002-3 (PMC10883271; doi:10.1038/s44318-023-00002-3)
Supplement: Supplementary file 8 — Expanded View Figures Source Data [file 44318_2023_2_MOESM8_ESM.zip › EMBOJ-2023-114491_Source data_Expanded View/Figure Expanded View 5/Numerical Data_Figure EV5 601-20-0nM TRF2.xlsx]

## Sheet: Sheet1
Ruptures	0 nM TRF2∆N
(N0-N+1/N) dF/dt (pN/s)	ln[(N0-N+1/N) dF/dt]	Frutures, pN
	x	y		Fitting line
0.06182	-2.78346	5.00204		Frupt = 3.87·x + 12.8
0.04482	-3.10501	5.00289
0.02828	-3.56557	5.00332
0.06574	-2.72211	5.00397
0.06574	-2.72211	5.00397
0.055	-2.90035	5.004
0.07554	-2.58308	5.00418
0.05495	-2.90124	5.00428
0.04301	-3.14635	5.00428
0.06182	-2.78345	5.00428
0.07609	-2.57581	5.00428
0.02668	-3.62392	5.0051
0.06133	-2.79152	5.0051
0.06143	-2.78991	5.00556
0.05781	-2.85052	5.00556
0.07581	-2.5795	5.03873
0.13218	-2.02356	5.0412
0.09461	-2.35801	5.04173
0.05836	-2.84119	5.04255
0.14195	-1.95229	5.04311
0.14195	-1.95229	5.04311
0.09063	-2.40091	5.04344
0.11729	-2.14309	5.04344
0.16616	-1.79478	5.04344
0.13219	-2.02355	5.0439
0.12389	-2.0884	5.04451
0.13214	-2.02386	5.04451
0.15041	-1.8944	5.08142
0.09101	-2.39673	5.08174
0.23215	-1.46037	5.08252
0.18817	-1.67043	5.08309
0.02573	-3.66002	5.08309
0.21504	-1.53693	5.08347
0.20018	-1.60852	5.08391
0.21152	-1.55345	5.121
0.1691	-1.77729	5.12139
0.12627	-2.06934	5.1217
0.26803	-1.31667	5.12277
0.0529	-2.93935	5.12277
0.31086	-1.16841	5.12322
0.04407	-3.12189	5.12326
0.28854	-1.24293	5.12363
0.07802	-2.55079	5.15796
0.28304	-1.26218	5.16085
0.16372	-1.80958	5.1616
0.36125	-1.01819	5.16255
0.08201	-2.50088	5.16255
0.09222	-2.3836	5.16321
0.39216	-0.93607	5.16374
0.3625	-1.01474	5.20155
0.20571	-1.5813	5.20194
0.4745	-0.74549	5.20273
0.0514	-2.96802	5.20273
0.11423	-2.16952	5.20273
0.1467	-1.91938	5.20344
0.51431	-0.66493	5.20423
0.44952	-0.79957	5.24204
0.23888	-1.43181	5.24275
0.25084	-1.38294	5.2429
0.60403	-0.50413	5.24382
0.14793	-1.91104	5.24382
0.17344	-1.75193	5.28016
0.55754	-0.58423	5.28277
0.29689	-1.2144	5.28409
0.1834	-1.69611	5.28458
0.03593	-3.32607	5.32131
0.34939	-1.05156	5.32505
0.12344	-2.09199	5.32517
0.22297	-1.50073	5.32597
0.40898	-0.8941	5.36695
0.76717	-0.26505	5.36768
0.26371	-1.33289	5.36768
0.28769	-1.24588	5.36768
0.67835	-0.38809	5.40753
0.46859	-0.75803	5.40911
0.04441	-3.1142	5.40913
0.05923	-2.82641	5.40934
0.30835	-1.17653	5.40936
0.05968	-2.81869	5.45114
0.53716	-0.62146	5.45114
0.35776	-1.0279	5.45164
0.96594	-0.03465	5.45164
0.21807	-1.52294	5.4524
0.69392	-0.3654	5.45343
0.61134	-0.4921	5.49403
0.41374	-0.88252	5.4942
0.04188	-3.1729	5.49469
0.07814	-2.54923	5.49528
0.69009	-0.37093	5.53664
0.47431	-0.74588	5.53787
0.78514	-0.24189	5.57976
0.52783	-0.63897	5.58169
0.89085	-0.11558	5.62353
0.85455	-0.15718	5.62374
0.5919	-0.52441	5.62453
0.07362	-2.60888	5.62612
1.01009	0.01004	5.66684
1.00182	0.00182	5.66779
0.05042	-2.98733	5.66811
0.66907	-0.40186	5.66859
0.0972	-2.33094	5.66884
1.22459	0.2026	5.71084
1.12291	0.11592	5.71204
0.14949	-1.90054	5.71268
0.74744	-0.2911	5.71268
0.09014	-2.40635	5.7127
1.47744	0.39031	5.75558
1.26434	0.23455	5.75655
0.84007	-0.17427	5.75722
1.78634	0.58017	5.80068
1.43091	0.35831	5.80147
0.14473	-1.93291	5.80201
0.14313	-1.94402	5.80246
0.94561	-0.05592	5.80253
0.30212	-1.19693	5.80315
0.08944	-2.41418	5.8426
2.16864	0.7741	5.84636
1.62687	0.48666	5.84705
0.20137	-1.60263	5.84793
0.0827	-2.49249	5.84793
1.05011	0.0489	5.84858
0.12217	-2.10231	5.84858
0.13441	-2.00683	5.84865
0.0837	-2.48052	5.88834
2.6544	0.97622	5.89212
0.06452	-2.74083	5.89212
0.09739	-2.32907	5.89347
0.2642	-1.33106	5.89399
0.05284	-2.94051	5.89399
1.15517	0.14424	5.89428
0.07415	-2.60165	5.93523
0.33455	-1.09496	5.93982
1.283	0.2492	5.9399
0.03892	-3.24617	5.94088
3.33175	1.2035	5.9845
0.13788	-1.98136	5.98467
0.16142	-1.82373	5.98575
1.4381	0.36332	5.98604
0.4168	-0.87516	5.98656
0.07443	-2.59792	5.98656
0.39695	-0.92395	5.98656
0.0792	-2.53578	6.03112
0.22459	-1.49347	6.03153
0.4762	-0.74192	6.03291
1.61068	0.47666	6.03291
0.06244	-2.77357	6.03369
0.39896	-0.91889	6.03396
0.50395	-0.68528	6.03396
0.16986	-1.77276	6.03432
0.95531	-0.04572	6.03467
0.07955	-2.53139	6.0778
0.32256	-1.13147	6.07936
0.06048	-2.80544	6.07936
0.59032	-0.52708	6.08117
0.39674	-0.92447	6.08127
0.03629	-3.31616	6.08168
0.05544	-2.8924	6.12683
0.43164	-0.84017	6.12715
0.12722	-2.06185	6.12715
0.70157	-0.35443	6.12729
0.11359	-2.17518	6.12729
0.15902	-1.83871	6.12729
0.07537	-2.58536	6.12913
0.20356	-1.5918	6.17037
0.26324	-1.33467	6.1737
0.05763	-2.85371	6.17483
0.11526	-2.16056	6.17483
0.22881	-1.47485	6.17527
0.26301	-1.33557	6.17546
0.84382	-0.16982	6.17546
0.13716	-1.98661	6.17651
0.28117	-1.2688	6.17662
0.11802	-2.13694	6.17701
0.045	-3.10105	6.17829
0.0492	-3.01194	6.22407
0.98836	-0.01171	6.22432
0.41109	-0.88895	6.22505
0.16444	-1.80519	6.22553
0.18589	-1.68258	6.27089
0.57488	-0.55359	6.27105
0.2076	-1.57217	6.27105
0.3367	-1.08857	6.27289
0.20678	-1.57611	6.27296
0.21398	-1.54189	6.27451
0.06927	-2.66969	6.31606
0.17942	-1.718	6.32214
0.08323	-2.4861	6.32259
0.26704	-1.32036	6.32364
0.26763	-1.31816	6.32365
0.5704	-0.56141	6.32374
0.16918	-1.77678	6.36613
0.23849	-1.43343	6.37129
0.08988	-2.40929	6.37251
0.32527	-1.12309	6.37301
0.7479	-0.29049	6.3733
0.03678	-3.30277	6.37503
0.18821	-1.67021	6.42084
0.3901	-0.94134	6.42282
0.07621	-2.57424	6.42394
0.14077	-1.9606	6.46629
0.21116	-1.55514	6.46629
0.04782	-3.04029	6.46998
0.27183	-1.30259	6.46998
0.39614	-0.926	6.47105
0.07544	-2.58439	6.47152
0.46084	-0.77471	6.47324
0.12102	-2.11178	6.47444
0.07539	-2.58512	6.51996
0.07538	-2.58516	6.52107
0.14999	-1.89719	6.52154
0.06375	-2.75285	6.52154
0.12749	-2.0597	6.52154
0.04948	-3.00619	6.5224
0.5358	-0.62399	6.52402
0.12942	-2.04473	6.52599
0.16699	-1.78983	6.52599
0.18412	-1.69218	6.57028
0.75904	-0.2757	6.57214
0.58211	-0.54109	6.5732
1.18917	0.17326	6.5732
0.129	-2.04792	6.57353
0.11829	-2.13461	6.57445
0.62111	-0.47625	6.57489
0.21506	-1.53683	6.57674
0.19881	-1.61539	6.61833
0.15203	-1.88366	6.61833
0.10133	-2.2894	6.62231
0.58734	-0.53215	6.62385
0.71195	-0.33975	6.62668
0.26913	-1.31255	6.628
0.15895	-1.83918	6.6749
0.20313	-1.59393	6.67534
0.07335	-2.6125	6.67534
0.30951	-1.17276	6.67592
0.37644	-0.97701	6.6764
0.10981	-2.20899	6.67658
0.53771	-0.62044	6.67757
0.32895	-1.11186	6.67957
0.28597	-1.25187	6.72323
0.22011	-1.51362	6.72702
0.18867	-1.66777	6.72702
0.28415	-1.25824	6.72822
0.20427	-1.58829	6.72945
0.82923	-0.18726	6.73057
0.0703	-2.65494	6.73201
0.39578	-0.9269	6.73201
0.1023	-2.27982	6.77547
0.29052	-1.23609	6.7793
0.3749	-0.98109	6.78204
0.08345	-2.48354	6.78329
0.46532	-0.76504	6.78517
0.36987	-0.99461	6.83266
0.13531	-2.00016	6.83349
0.06127	-2.79251	6.83464
0.47366	-0.74727	6.83491
0.05368	-2.9247	6.83491
0.0586	-2.83709	6.8368
0.53755	-0.62073	6.83828
0.45476	-0.78799	6.88651
0.16997	-1.77212	6.88725
0.59188	-0.52445	6.88813
0.1082	-2.22382	6.88832
2.02866	0.70738	6.88832
0.084	-2.47695	6.88961
0.06465	-2.73871	6.89028
0.6275	-0.46602	6.8914
0.54683	-0.60362	6.94051
4.92144	1.5936	6.94051
0.42667	-0.85175	6.94098
0.32257	-1.13142	6.94203
0.72567	-0.32066	6.94651
0.22975	-1.47077	6.99056
0.31498	-1.15525	6.99326
0.64942	-0.43167	6.99457
0.09217	-2.38413	6.99602
0.0631	-2.7631	6.99638
0.18029	-1.71319	6.99669
0.43194	-0.83946	6.99669
0.81209	-0.20815	7.00135
0.42621	-0.85283	7.04535
0.77078	-0.26035	7.04889
0.38539	-0.9535	7.04889
0.55132	-0.59544	7.0513
0.83434	-0.18112	7.05159
0.1636	-1.81036	7.05159
0.06972	-2.66331	7.0525
0.91883	-0.08466	7.05515
0.58423	-0.53746	7.10006
0.05633	-2.87646	7.10425
0.91129	-0.09289	7.10425
0.28268	-1.26343	7.10544
0.69658	-0.36158	7.10564
2.32192	0.84239	7.10564
0.69676	-0.36131	7.10742
0.09995	-2.30307	7.1103
1.0495	0.04831	7.1103
0.38903	-0.94409	7.15619
0.28529	-1.25424	7.15619
0.15623	-1.85642	7.15961
0.17576	-1.73864	7.15961
0.08355	-2.48231	7.16022
1.06527	0.06322	7.16022
0.87405	-0.13461	7.16143
0.17564	-1.73934	7.1622
0.26457	-1.32966	7.16266
1.1925	0.17605	7.16577
1.23625	0.21208	7.21653
1.07204	0.06956	7.21793
0.25989	-1.3475	7.21793
1.35155	0.30125	7.22225
0.11852	-2.13267	7.26856
0.35556	-1.03405	7.26856
0.06465	-2.7388	7.26856
1.42564	0.35462	7.27299
0.09504	-2.35343	7.27299
0.2251	-1.49121	7.27299
1.04478	0.04381	7.27343
0.41045	-0.8905	7.27343
0.35492	-1.03585	7.2737
0.34301	-1.06999	7.27442
1.30968	0.26978	7.27442
0.13675	-1.98958	7.27453
0.1373	-1.98561	7.27464
0.09976	-2.30503	7.27567
0.06	-2.81341	7.27595
0.19017	-1.65986	7.2765
1.00724	0.00721	7.27697
1.51191	0.41337	7.27889
0.39531	-0.92809	7.32526
0.04504	-3.10016	7.32923
0.15172	-1.88572	7.32923
1.66309	0.50868	7.32923
0.36192	-1.01634	7.32969
0.16085	-1.82727	7.32969
1.59758	0.46849	7.33181
0.06574	-2.72199	7.33195
1.12838	0.12078	7.33355
1.13753	0.12886	7.33374
1.7126	0.53801	7.33513
0.27387	-1.29508	7.38314
0.04426	-3.11761	7.38314
0.79673	-0.22724	7.38314
0.07569	-2.58106	7.38598
1.95133	0.66851	7.38692
0.58321	-0.5392	7.38897
0.0815	-2.50719	7.38897
0.27505	-1.2908	7.38897
0.36673	-1.00312	7.38897
0.43403	-0.83463	7.38923
0.18085	-1.7101	7.38923
1.92904	0.65702	7.38923
0.25603	-1.36246	7.39011
1.28899	0.25386	7.39086
1.9469	0.66624	7.3929
0.45039	-0.79764	7.44338
2.26712	0.81851	7.44492
0.51775	-0.65826	7.44492
0.09797	-2.32313	7.44565
0.31274	-1.16238	7.44618
2.71041	0.9971	7.44618
2.37161	0.86357	7.44618
0.19575	-1.63093	7.44791
1.46671	0.38302	7.44838
2.20479	0.79063	7.45056
0.40295	-0.90894	7.49833
2.65498	0.97644	7.50289
0.57135	-0.55975	7.50391
0.08253	-2.49461	7.50391
3.02568	1.10714	7.5046
0.10605	-2.24381	7.50589
0.11494	-2.16336	7.50615
0.12993	-2.04076	7.50615
0.07428	-2.5999	7.50681
0.1478	-1.91186	7.50686
0.14877	-1.90534	7.50909
0.45857	-0.77964	7.55752
0.41093	-0.88934	7.55752
0.07174	-2.63473	7.56086
0.18755	-1.6737	7.56152
0.12378	-2.08929	7.5644
0.06488	-2.73529	7.56545
0.45958	-0.77745	7.56578
0.0654	-2.72719	7.62079
0.59973	-0.51128	7.62303
0.17639	-1.73505	7.62303
0.15699	-1.85159	7.62425
1.6934	0.52674	7.62491
0.04826	-3.03124	7.67593
0.59837	-0.51354	7.67593
0.4801	-0.73377	7.6825
0.83442	-0.18102	7.68269
0.40627	-0.90074	7.68286
1.64069	0.49512	7.68286
3.11972	1.13774	7.68289
0.38008	-0.96738	7.68351
0.0795	-2.53201	7.68481
0.10248	-2.27805	7.73569
0.0732	-2.61452	7.73569
0.09608	-2.34259	7.73569
0.0802	-2.52322	7.73978
0.13853	-1.97668	7.73978
0.28498	-1.25534	7.74116
0.22735	-1.48125	7.74186
0.18004	-1.71458	7.74376
0.10877	-2.2185	7.74431
0.16079	-1.82769	7.79745
0.56518	-0.5706	7.79745
0.17053	-1.76883	7.80023
0.21926	-1.51752	7.80023
0.33804	-1.08458	7.8014
1.38588	0.32633	7.8027
0.08105	-2.51274	7.8027
0.3347	-1.09452	7.80446
0.08221	-2.49851	7.80446
0.08515	-2.46339	7.80505
0.27805	-1.27995	7.80517
0.10246	-2.27828	7.80579
0.66178	-0.41282	7.85856
0.09651	-2.33811	7.85856
0.22059	-1.51144	7.85856
0.14706	-1.9169	7.85856
0.6662	-0.40616	7.8611
0.11103	-2.19793	7.8611
0.07402	-2.60339	7.8611
0.67553	-0.39225	7.86141
0.23276	-1.45776	7.86339
0.29069	-1.23552	7.8637
0.34886	-1.05307	7.86452
0.42079	-0.86561	7.86474
0.3096	-1.17248	7.86479
0.41112	-0.88887	7.86532
0.92502	-0.07794	7.86532
0.04847	-3.02673	7.8657
0.17351	-1.75151	7.86705
0.14948	-1.90057	7.91951
0.28605	-1.2516	7.91951
0.22433	-1.49462	7.9266
0.06759	-2.69424	7.93024
0.08182	-2.50317	7.93024
0.07773	-2.55448	7.93024
0.3609	-1.01917	7.98067
0.65644	-0.42092	7.98475
0.22751	-1.48057	7.98647
0.14953	-1.90025	7.98865
0.0526	-2.94502	7.98871
0.58379	-0.53822	7.98878
0.21576	-1.5336	7.98985
0.22603	-1.48708	7.98985
0.44805	-0.80286	8.04314
0.11425	-2.16936	8.04766
0.5775	-0.54905	8.05124
0.61095	-0.49274	8.05152
0.53835	-0.61925	8.10717
0.06961	-2.66492	8.11355
0.07544	-2.58446	8.11382
0.28407	-1.25853	8.11398
1.24473	0.21892	8.11426
0.12276	-2.09752	8.11465
0.13391	-2.01056	8.11823
0.6297	-0.46251	8.17081
0.8796	-0.12829	8.17474
0.47305	-0.74856	8.17539
0.05744	-2.85698	8.17539
0.80234	-0.22023	8.17662
0.27935	-1.27529	8.17746
0.80735	-0.214	8.17775
0.5872	-0.53239	8.17828
0.14519	-1.92972	8.17849
0.08955	-2.41294	8.18219
0.73757	-0.30439	8.23437
0.16226	-1.81852	8.23437
0.18002	-1.7147	8.23867
0.07044	-2.65297	8.23867
0.065	-2.73335	8.23893
0.18002	-1.71466	8.24021
0.32594	-1.12104	8.24132
0.76941	-0.26213	8.24141
0.06521	-2.73016	8.24182
0.72455	-0.32221	8.24182
0.23257	-1.45857	8.2439
0.18105	-1.70898	8.24565
0.21937	-1.517	8.29909
0.8618	-0.14873	8.29909
0.06286	-2.76691	8.30281
0.17692	-1.73206	8.306
0.10653	-2.2393	8.306
0.10257	-2.27717	8.30601
0.58614	-0.5342	8.30601
0.8718	-0.1372	8.30611
0.21321	-1.54547	8.30611
0.06104	-2.79623	8.311
0.11011	-2.20628	8.36444
0.99099	-0.00905	8.36444
0.3003	-1.20298	8.36444
0.44223	-0.81592	8.37015
0.24707	-1.39806	8.37098
0.07006	-2.65846	8.37225
0.16813	-1.783	8.37225
0.1385	-1.97687	8.37301
0.41551	-0.87826	8.37301
0.08282	-2.49105	8.37404
0.36504	-1.00774	8.37594
0.19326	-1.64373	8.37594
0.83117	-0.18492	8.42965
0.66494	-0.40806	8.42965
0.12787	-2.05672	8.42965
1.13739	0.12874	8.42965
0.08312	-2.48751	8.42965
0.15117	-1.88936	8.43632
0.23073	-1.46649	8.43891
0.15207	-1.88339	8.43891
0.18414	-1.69204	8.44086
1.30725	0.26793	8.49585
0.29453	-1.22238	8.49935
0.55633	-0.5864	8.49935
0.06954	-2.66584	8.49935
0.63353	-0.45645	8.5
0.08892	-2.42006	8.5
0.82543	-0.19185	8.50114
0.08911	-2.41791	8.50208
0.3537	-1.03931	8.50243
0.27993	-1.2732	8.50358
0.14631	-1.92202	8.50449
0.30046	-1.20244	8.50449
0.36055	-1.02012	8.50449
1.48818	0.39755	8.56251
0.29079	-1.23514	8.56251
0.2811	-1.26904	8.56251
0.38738	-0.94834	8.56988
0.37555	-0.97935	8.57192
1.69635	0.52848	8.62918
0.05849	-2.83881	8.62918
0.22618	-1.48642	8.62918
0.30353	-1.19228	8.63368
1.204	0.18565	8.63368
0.172	-1.76026	8.63368
0.344	-1.06712	8.63368
0.78357	-0.2439	8.6339
0.35859	-1.02558	8.63659
0.45519	-0.78705	8.63809
0.27043	-1.30773	8.63941
1.95861	0.67224	8.69661
1.20973	0.1904	8.69661
0.19202	-1.65015	8.69661
0.91836	-0.08517	8.70025
0.98395	-0.01618	8.70025
0.0574	-2.85776	8.70025
1.92703	0.65598	8.70336
1.28133	0.2479	8.70377
0.72085	-0.32733	8.70433
0.56706	-0.56729	8.70547
0.05706	-2.86374	8.70684
0.395	-0.92888	8.70684
0.9612	-0.03958	8.76579
0.25952	-1.34891	8.76579
0.05089	-2.97815	8.76579
2.22449	0.79953	8.76579
0.34307	-1.06982	8.76865
0.12163	-2.10673	8.77002
0.14697	-1.91749	8.77002
0.07854	-2.5442	8.77172
0.24683	-1.39907	8.77172
0.43316	-0.83665	8.77465
0.07554	-2.58313	8.77472
2.97017	1.08862	8.77715
0.27341	-1.29677	8.83339
2.53082	0.92854	8.83339
0.51948	-0.65492	8.83339
0.13986	-1.96713	8.83703
0.05827	-2.8426	8.83703
0.18706	-1.67632	8.83967
0.40194	-0.91145	8.83995
0.30737	-1.17971	8.83995
0.92735	-0.07542	8.84095
0.14597	-1.92434	8.84095
0.31556	-1.15342	8.84238
0.11969	-2.12282	8.84238
1.73556	0.55133	8.84238
2.21635	0.79586	8.84313
0.07581	-2.57956	8.84418
0.72649	-0.31953	8.84418
0.26883	-1.31367	8.84725
0.18394	-1.69316	8.84725
0.14732	-1.91513	8.90268
2.94644	1.0806	8.90268
0.27172	-1.30296	8.90685
0.25798	-1.35489	8.90803
0.12899	-2.04804	8.90803
0.22713	-1.48223	8.90803
0.58551	-0.53527	8.90941
0.125	-2.07947	8.91004
0.1027	-2.27598	8.91039
0.09807	-2.32204	8.91061
4.11906	1.41562	8.91061
0.8865	-0.12047	8.91107
1.03251	0.03199	8.97314
3.40471	1.22516	8.97314
0.38216	-0.96191	8.97314
0.44198	-0.81649	8.97665
0.17679	-1.73278	8.97665
0.22099	-1.50964	8.97665
0.34093	-1.07608	8.97733
1.22735	0.20486	8.97733
0.98665	-0.01343	8.97865
0.80373	-0.21849	8.9788
0.37295	-0.98631	8.98039
0.50577	-0.68167	8.9805
0.17702	-1.73149	8.9805
0.46584	-0.7639	8.9805
0.54469	-0.60754	8.98195
3.90019	1.36102	9.04366
0.12663	-2.06649	9.04366
0.47275	-0.74919	9.04366
0.11118	-2.19662	9.0466
0.30936	-1.17324	9.0466
0.28087	-1.26986	9.0466
0.35738	-1.02895	9.04817
0.42886	-0.84663	9.04817
0.06397	-2.74928	9.04918
1.07475	0.07209	9.04918
0.50018	-0.69279	9.05088
0.20957	-1.56271	9.05206
0.74222	-0.29811	9.05206
0.2639	-1.33219	9.05206
0.33886	-1.08216	9.05264
1.34056	0.29309	9.11328
4.56783	1.51904	9.11328
0.7944	-0.23016	9.11328
0.52455	-0.64521	9.11859
0.32699	-1.11782	9.11859
0.06917	-2.67116	9.11859
0.33744	-1.08637	9.12038
0.05999	-2.81359	9.12038
1.19979	0.18214	9.12038
2.31387	0.83892	9.12038
1.15118	0.14079	9.12041
0.15075	-1.89213	9.12041
1.11323	0.10727	9.12041
1.407	0.34146	9.12041
4.49473	1.50291	9.12116
0.25652	-1.36054	9.12277
0.16388	-1.80862	9.12367
0.65072	-0.42967	9.18496
1.51491	0.41536	9.19035
0.63231	-0.45837	9.19035
0.20259	-1.59656	9.19207
5.81576	1.76057	9.19267
0.05199	-2.95674	9.19401
0.41447	-0.88074	9.19424
0.10104	-2.29221	9.19512
0.61309	-0.48925	9.19566
0.19361	-1.64193	9.19566
0.26275	-1.33654	9.19566
0.13917	-1.97202	9.19608
0.49898	-0.69518	9.25732
1.21974	0.19864	9.25732
0.38518	-0.95404	9.25732
0.40658	-0.89997	9.25732
1.01645	0.01632	9.25732
0.45822	-0.7804	9.26205
0.74276	-0.29739	9.2623
1.81563	0.59643	9.2623
0.20949	-1.56306	9.2623
1.2199	0.19877	9.26442
0.64979	-0.43111	9.26466
7.79122	2.053	9.26483
0.45639	-0.78442	9.26509
0.07619	-2.57449	9.26571
0.16604	-1.79554	9.26684
0.28142	-1.2679	9.26708
0.36686	-1.00278	9.26907
0.16675	-1.79124	9.26907
1.00052	0.000521864	9.26907
0.1079	-2.22656	9.26907
0.3466	-1.05958	9.26919
0.20332	-1.593	9.32959
0.08317	-2.48682	9.32959
0.73194	-0.31206	9.32959
2.18022	0.77942	9.33388
0.20187	-1.60012	9.33388
0.43258	-0.83798	9.33388
0.29069	-1.23548	9.33388
0.86516	-0.14484	9.33388
0.8326	-0.1832	9.3342
1.45912	0.37784	9.3365
0.1536	-1.87342	9.33734
4.87164	1.58343	9.33759
11.0872	2.40579	9.33759
0.64675	-0.43579	9.33759
0.15965	-1.83477	9.33798
0.26356	-1.33346	9.33916
0.25158	-1.37998	9.33916
0.28219	-1.26519	9.33933
0.13102	-2.03244	9.33933
0.08337	-2.48442	9.33933
0.21604	-1.53229	9.33972
0.1933	-1.64352	9.33972
1.27453	0.24258	9.34066
0.12557	-2.0749	9.34066
1.82075	0.59925	9.34066
1.02933	0.02891	9.40592
0.43189	-0.83959	9.40592
2.70329	0.99447	9.40592
0.31192	-1.16501	9.40592
0.3899	-0.94187	9.40592
0.46305	-0.76991	9.40685
1.39389	0.3321	9.40928
1.46003	0.37846	9.40968
0.18582	-1.68296	9.40968
0.85764	-0.15357	9.40968
3.09891	1.13105	9.41051
0.25336	-1.37296	9.41085
0.53317	-0.62891	9.41104
0.48774	-0.71797	9.413
1.87595	0.62912	9.4761
0.34108	-1.07563	9.4761
0.42352	-0.85915	9.48062
0.41411	-0.88162	9.48062
1.22528	0.20317	9.48182
3.33549	1.20462	9.48182
0.49722	-0.69873	9.48182
1.20379	0.18547	9.48182
0.66963	-0.40104	9.48342
0.13889	-1.97411	9.48342
0.51032	-0.67272	9.48374
0.35851	-1.0258	9.48485
0.07529	-2.58645	9.48485
0.71636	-0.33358	9.48503
1.86253	0.62193	9.48503
1.02749	0.02712	9.48692
0.31211	-1.16439	9.48718
1.17786	0.1637	9.55026
0.75383	-0.28258	9.55026
0.75383	-0.28258	9.55026
8.96106	2.19289	9.55659
0.60026	-0.51039	9.55659
1.3625	0.30932	9.55659
2.58406	0.94936	9.55749
1.74797	0.55845	9.55836
0.13519	-2.00105	9.55849
0.45064	-0.79708	9.55849
0.52575	-0.64293	9.55849
1.1746	0.16093	9.5587
2.08818	0.73629	9.5587
0.2211	-1.50914	9.5587
0.31821	-1.14504	9.55931
0.21214	-1.5505	9.55931
0.21214	-1.5505	9.55931
0.08286	-2.49055	9.55942
0.87963	-0.12825	9.55942
0.47113	-0.75263	9.55963
0.05464	-2.90697	9.56055
2.34861	0.85382	9.56103
0.41753	-0.8734	9.56103
0.13421	-2.00838	9.56103
1.31452	0.27347	9.56136
0.42033	-0.86672	9.56424
0.71763	-0.3318	9.63096
0.56513	-0.57069	9.63096
4.03666	1.39542	9.63096
1.55135	0.43912	9.63096
0.5988	-0.51283	9.63382
0.63547	-0.45339	9.6344
0.37751	-0.97417	9.63537
0.63799	-0.44943	9.63571
2.75827	1.0146	9.63589
0.33496	-1.09376	9.63858
2.56514	0.94201	9.70074
0.85396	-0.15787	9.7055
0.33821	-1.0841	9.70876
0.25233	-1.37704	9.70933
5.80348	1.75846	9.70933
0.68469	-0.37879	9.70952
0.74835	-0.28988	9.70953
1.12179	0.11493	9.71013
0.32051	-1.13784	9.71013
1.70279	0.53227	9.71058
0.36048	-1.02033	9.71194
0.27669	-1.28485	9.71234
0.79753	-0.22624	9.71234
0.32073	-1.13714	9.71429
0.29789	-1.21103	9.77716
0.56949	-0.56301	9.77716
0.53785	-0.62017	9.77716
0.12523	-2.07761	9.78097
0.16175	-1.82168	9.78097
1.0216	0.02137	9.78097
0.1827	-1.69992	9.78305
0.4263	-0.85262	9.78305
0.58042	-0.544	9.7855
0.90798	-0.09653	9.78595
1.41325	0.34589	9.78628
0.8055	-0.21629	9.78681
0.0716	-2.63666	9.78681
0.61862	-0.48026	9.78681
0.34024	-1.0781	9.79071
5.80764	1.75917	9.85381
1.65933	0.50641	9.85381
1.72078	0.54278	9.85381
1.18992	0.17388	9.85895
2.10809	0.74578	9.86152
1.09275	0.0887	9.86205
0.69092	-0.36974	9.86247
1.7129	0.53819	9.86247
0.59847	-0.51337	9.86339
0.14932	-1.90166	9.8634
0.56776	-0.56605	9.86399
0.2413	-1.42172	9.86399
0.39213	-0.93617	9.9302
1.37206	0.31631	9.9349
1.49519	0.40225	9.9349
3.10337	1.13249	9.9377
0.26201	-1.33936	9.93865
0.65436	-0.4241	9.93867
0.82656	-0.19048	9.93867
1.31261	0.27202	9.93952
0.30145	-1.19916	9.94025
0.20994	-1.56095	9.94025
0.37855	-0.97142	9.94026
0.1036	-2.2672	9.94026
0.23621	-1.44302	9.94026
0.30281	-1.19465	9.94089
0.84354	-0.17014	9.94089
0.73698	-0.3052	9.94142
0.05459	-2.90789	9.94142
0.35681	-1.03056	9.94316
0.49901	-0.69513	10.0088
0.21011	-1.56012	10.0088
0.1901	-1.66021	10.0088
1.61932	0.48201	10.0126
0.58433	-0.53729	10.0131
1.26914	0.23834	10.0174
1.5575	0.44308	10.0177
0.13215	-2.0238	10.0177
0.37378	-0.9841	10.019
0.33225	-1.10188	10.019
0.74755	-0.29095	10.019
1.76839	0.57007	10.0193
0.21316	-1.54574	10.0193
2.30993	0.83722	10.088
0.60259	-0.50652	10.088
1.51407	0.4148	10.088
0.53848	-0.619	10.0924
0.6731	-0.39585	10.0924
0.05538	-2.89354	10.0936
1.7167	0.54041	10.0958
0.36415	-1.01019	10.0958
1.84092	0.61027	10.0962
0.53516	-0.6252	10.0963
0.29731	-1.21298	10.0963
4.41505	1.48502	10.0963
2.29353	0.83009	10.0963
0.08725	-2.43893	10.0963
0.09122	-2.39448	10.0963
0.18227	-1.70227	10.0969
0.4331	-0.83678	10.0978
0.37948	-0.96896	10.0978
0.4704	-0.75416	10.0981
0.91388	-0.09006	10.0987
0.51855	-0.65672	10.1653
0.73515	-0.30768	10.1722
2.18347	0.78092	10.1754
0.16796	-1.78403	10.1754
0.87354	-0.1352	10.176
1.45998	0.37842	10.1764
0.5049	-0.68339	10.1764
0.86819	-0.14135	10.1765
0.54459	-0.60772	10.1765
0.47113	-0.75261	10.1783
1.00116	0.00116	10.1783
0.7242	-0.32269	10.2461
0.76946	-0.26207	10.2461
0.31216	-1.16425	10.2526
0.93363	-0.06868	10.2529
1.00573	0.00571	10.2541
0.50052	-0.69211	10.2541
0.20271	-1.59596	10.2555
0.06713	-2.70115	10.2556
0.67168	-0.39798	10.2557
0.3559	-1.03311	10.2562
0.94039	-0.06146	10.257
0.19265	-1.64686	10.257
0.76102	-0.27309	10.2597
0.06765	-2.69345	10.2597
0.74503	-0.29433	10.3275
3.6879	1.30506	10.3275
3.27813	1.18727	10.3275
0.58188	-0.54149	10.3304
0.30777	-1.1784	10.3328
0.38291	-0.95997	10.3342
2.55334	0.9374	10.3343
0.15713	-1.85069	10.3343
0.14031	-1.96392	10.3356
0.50862	-0.67606	10.3356
1.35631	0.30477	10.3356
0.82179	-0.19627	10.3358
1.02723	0.02687	10.3358
0.54578	-0.60554	10.3366
0.40794	-0.89664	10.3376
1.16534	0.15301	10.3403
0.05827	-2.84272	10.3403
1.52887	0.42453	10.4081
0.27337	-1.29693	10.4109
0.08543	-2.46008	10.4109
0.17829	-1.72437	10.4109
0.51194	-0.66956	10.4135
1.19451	0.17774	10.4135
0.08532	-2.46132	10.4135
2.07089	0.72798	10.4151
0.77257	-0.25804	10.4151
1.1252	0.11796	10.4156
0.76	-0.27443	10.4156
0.15806	-1.84481	10.416
0.22079	-1.51055	10.4164
0.98362	-0.01652	10.4181
0.49837	-0.69642	10.4181
0.12051	-2.11606	10.4209
0.15759	-1.84779	10.4209
1.70717	0.53484	10.4209
0.88647	-0.1205	10.4887
0.69262	-0.36728	10.4925
0.36921	-0.99638	10.494
0.23796	-1.43566	10.4965
0.29704	-1.21389	10.497
0.39829	-0.92056	10.4973
0.9205	-0.08284	10.4973
2.08658	0.73553	10.4978
0.85918	-0.15178	10.4978
0.30912	-1.17401	10.4985
0.4151	-0.87924	10.4998
3.26149	1.18219	10.4998
0.64859	-0.43295	10.4998
1.186	0.17058	10.4998
1.14519	0.13557	10.4999
0.16216	-1.81917	10.5003
0.55264	-0.59304	10.5023
0.1884	-1.66918	10.5023
0.55148	-0.59515	10.5752
0.95187	-0.04932	10.5781
1.95451	0.67014	10.5781
1.89115	0.63718	10.5781
3.13147	1.1415	10.5793
0.34734	-1.05745	10.581
0.29772	-1.2116	10.581
1.34056	0.29309	10.5811
0.40271	-0.90953	10.5814
0.65098	-0.42927	10.5818
0.32158	-1.13452	10.5823
0.26192	-1.33971	10.5847
0.28597	-1.25188	10.6582
0.92765	-0.0751	10.6596
0.38164	-0.96327	10.661
1.04334	0.04243	10.6623
1.22746	0.20495	10.6623
0.49683	-0.69951	10.6623
0.38454	-0.95571	10.6624
0.75535	-0.28058	10.6624
1.57597	0.45487	10.6637
0.49817	-0.69682	10.664
3.40641	1.22566	10.6645
0.10544	-2.24964	10.6645
0.33743	-1.08638	10.6679
0.25105	-1.3821	10.6679
1.17826	0.16404	10.7364
0.21248	-1.54893	10.741
0.10618	-2.24265	10.7449
1.46661	0.38295	10.7454
0.47406	-0.74643	10.7454
0.61355	-0.4885	10.7454
1.0611	0.0593	10.7461
0.11184	-2.19068	10.7465
0.56103	-0.57797	10.7472
1.84767	0.61393	10.7472
2.3772	0.86592	10.7472
0.3868	-0.94986	10.7483
0.42207	-0.86257	10.7501
2.14444	0.76288	10.8208
1.19136	0.17509	10.8208
1.43995	0.36461	10.8261
0.76339	-0.26999	10.8276
2.00389	0.69509	10.8276
0.08529	-2.46167	10.8299
1.54529	0.43521	10.8303
0.68318	-0.381	10.8303
0.75249	-0.28437	10.8303
0.19371	-1.64138	10.8304
1.13645	0.12791	10.8304
0.98347	-0.01667	10.8304
2.75022	1.01168	10.8304
1.57155	0.45206	10.8304
1.74057	0.55421	10.8309
0.86465	-0.14543	10.832
0.56885	-0.56414	10.832
2.15473	0.76767	10.8323
0.52066	-0.65265	10.8347
0.92409	-0.07894	10.9117
0.71874	-0.33026	10.9117
0.41071	-0.88987	10.9117
0.08267	-2.49296	10.912
0.60015	-0.51057	10.9147
0.8897	-0.11687	10.9165
0.90093	-0.10433	10.9171
1.99575	0.69102	10.9174
2.48286	0.90941	10.9175
0.53878	-0.61844	10.9178
0.62161	-0.47544	10.9181
1.50622	0.4096	10.9181
0.51153	-0.67035	10.9206
0.62115	-0.47619	10.9206
1.20332	0.18509	10.9917
1.15132	0.1409	10.9975
0.81452	-0.20516	10.9986
1.95094	0.66831	11.0004
0.72257	-0.32494	11.0004
2.49987	0.91624	11.0008
2.30757	0.8362	11.0008
1.15807	0.14676	11.0011
0.52499	-0.64437	11.0011
3.18177	1.15744	11.0011
1.03607	0.03543	11.0022
0.93246	-0.06993	11.0022
0.12697	-2.06377	11.0024
1.17739	0.1633	11.0024
2.87807	1.05712	11.0024
0.78495	-0.24214	11.0032
4.33486	1.46669	11.004
0.72514	-0.32139	11.0066
0.09888	-2.31382	11.0066
1.00372	0.00371	11.0771
0.53936	-0.61737	11.0817
0.28591	-1.25209	11.0839
0.50583	-0.68155	11.0839
1.31517	0.27397	11.0839
1.27946	0.24644	11.0856
0.65801	-0.41854	11.0856
7.55192	2.0218	11.0868
2.74061	1.00818	11.0868
0.54354	-0.60965	11.0877
1.67996	0.51877	11.0879
1.9664	0.67621	11.0884
1.20169	0.18373	11.0884
0.87633	-0.13201	11.089
0.06053	-2.80462	11.0894
0.84312	-0.17064	11.0926
0.10961	-2.21086	11.0926
0.54803	-0.60143	11.0926
0.82574	-0.19147	11.1671
0.15186	-1.88479	11.1671
2.372	0.86373	11.1707
0.17711	-1.73099	11.1707
0.78244	-0.24534	11.1735
0.44338	-0.81332	11.1735
1.01248	0.0124	11.1738
6.58109	1.8842	11.1738
3.22265	1.1702	11.1741
0.66467	-0.40846	11.1741
0.60053	-0.50995	11.1746
0.85541	-0.15617	11.1749
1.38924	0.32876	11.1749
3.4175	1.22891	11.175
0.44436	-0.81112	11.1751
0.32735	-1.11672	11.1763
0.97125	-0.02917	11.1799
0.10743	-2.23091	11.2558
1.04011	0.03933	11.259
1.40848	0.34251	11.259
0.12425	-2.08545	11.2597
3.3244	1.20129	11.2607
0.5145	-0.66455	11.2616
0.59259	-0.52326	11.262
3.77775	1.32913	11.262
1.60581	0.47363	11.2623
0.55807	-0.58327	11.263
0.67019	-0.40019	11.2633
1.10696	0.10162	11.2671
1.12443	0.11728	11.34
2.48137	0.90881	11.3487
2.3772	0.86592	11.3489
0.81375	-0.2061	11.3498
0.67134	-0.39847	11.3498
0.13986	-1.96709	11.3498
0.29227	-1.23007	11.3498
1.84945	0.61489	11.3507
2.24437	0.80842	11.3515
1.28249	0.24881	11.3515
0.99547	-0.00454	11.3517
1.26502	0.23508	11.3549
1.30767	0.26824	11.4291
3.07814	1.12433	11.4372
0.95942	-0.04143	11.4372
1.44467	0.36788	11.4382
0.65545	-0.42243	11.4382
0.47797	-0.73821	11.4387
1.00905	0.009	11.4387
0.20614	-1.57921	11.4388
3.09205	1.12883	11.4388
2.12099	0.75188	11.4399
0.1414	-1.95617	11.4399
2.54279	0.93326	11.4404
0.37757	-0.974	11.4404
1.41589	0.34776	11.4404
1.88795	0.63549	11.4413
1.35932	0.30699	11.4413
1.35932	0.30699	11.4413
0.75518	-0.2808	11.4413
0.56577	-0.56957	11.444
1.44014	0.36474	11.444
1.96953	0.6778	11.5186
1.50059	0.40586	11.5186
0.71722	-0.33237	11.5239
0.79492	-0.22951	11.5239
0.48669	-0.72013	11.5239
1.59851	0.46907	11.5275
0.36241	-1.01498	11.5283
2.42635	0.88639	11.5296
0.32496	-1.12406	11.5296
2.52745	0.92721	11.5296
0.66309	-0.41084	11.5302
1.95971	0.67279	11.5308
0.87743	-0.13075	11.5316
1.61587	0.47987	11.5338
1.72714	0.54647	11.607
0.975	-0.02532	11.6134
1.06167	0.05984	11.6134
0.95789	-0.04302	11.6134
1.69038	0.52495	11.6154
1.34462	0.29611	11.6154
1.23819	0.21365	11.617
3.942	1.37169	11.617
0.75689	-0.27854	11.6178
0.22022	-1.51312	11.6188
4.55757	1.51679	11.6188
2.78134	1.02293	11.6197
0.53894	-0.61814	11.6197
0.25412	-1.36996	11.6201
2.67577	0.98424	11.6211
0.13068	-2.03497	11.6217
5.94611	1.78274	11.6217
1.14348	0.13408	11.6217
1.82509	0.60163	11.6229
1.01869	0.01851	11.6971
1.74632	0.55751	11.6971
2.04463	0.71522	11.7037
0.41864	-0.87074	11.7067
3.9343	1.36973	11.7078
0.28943	-1.23983	11.7102
3.20249	1.16393	11.7106
3.30863	1.19653	11.711
4.25257	1.44752	11.7119
1.15979	0.14824	11.7119
0.12837	-2.05287	11.7121
0.84022	-0.1741	11.7121
1.26033	0.23137	11.7121
3.69696	1.30751	11.7121
0.08558	-2.45833	11.7121
1.15465	0.14379	11.7123
2.08905	0.73671	11.7142
0.58879	-0.52969	11.7911
0.39253	-0.93516	11.7911
6.2083	1.82589	11.7975
2.827	1.03921	11.7975
4.17809	1.42986	11.7989
0.82647	-0.19059	11.8015
3.70125	1.30867	11.8025
0.16626	-1.79418	11.8038
0.19397	-1.64003	11.8038
5.23731	1.65581	11.8038
1.16385	0.15173	11.8038
0.96374	-0.03694	11.8042
1.44031	0.36486	11.8042
2.36218	0.85959	11.8074
0.14221	-1.95049	11.8833
0.92442	-0.07859	11.8884
0.73141	-0.31279	11.8884
1.58471	0.4604	11.8884
2.16035	0.77027	11.8907
0.29459	-1.22216	11.8907
1.6947	0.52751	11.8916
1.33155	0.28634	11.8916
0.50745	-0.67835	11.8932
3.74251	1.31976	11.894
1.46426	0.38135	11.894
0.81489	-0.2047	11.894
1.80216	0.58899	11.894
0.54837	-0.6008	11.8949
4.27954	1.45385	11.8954
0.63862	-0.44844	11.8961
0.78529	-0.24171	11.8966
4.31908	1.46304	11.8966
0.58728	-0.53226	11.8974
2.34912	0.85404	11.8974
2.62648	0.96564	11.9009
2.07634	0.7306	11.9766
0.13551	-1.9987	11.9834
0.67531	-0.39258	11.9838
1.71897	0.54172	11.9838
2.90902	1.06782	11.9838
15.7572	2.7573	11.9838
2.02593	0.70603	11.9838
0.86951	-0.13983	11.9868
0.39508	-0.92868	11.987
0.16348	-1.81106	11.987
4.96448	1.60231	11.9886
1.27424	0.24235	11.9889
0.35497	-1.03573	11.9889
1.76809	0.5699	11.9899
0.13471	-2.00462	11.9899
0.45336	-0.79108	11.9899
2.92539	1.07343	11.9932
3.1894	1.15983	12.0709
1.35558	0.30423	12.0766
1.01668	0.01654	12.0766
1.11636	0.11007	12.0766
1.18613	0.17069	12.0766
2.3842	0.86886	12.0776
0.19074	-1.65687	12.0776
2.14578	0.7635	12.0776
5.10724	1.63066	12.0786
1.57146	0.452	12.0786
1.32642	0.28248	12.0805
0.47751	-0.73917	12.0805
1.39938	0.33603	12.0814
5.81978	1.76126	12.0823
1.28198	0.24841	12.0823
0.4278	-0.84909	12.0823
0.06799	-2.68835	12.0826
1.67618	0.51652	12.0832
0.36839	-0.99861	12.0832
0.21113	-1.55529	12.0837
3.32418	1.20122	12.0859
0.39574	-0.92701	12.0859
0.10323	-2.27075	12.0859
0.1484	-1.90784	12.0859
0.39574	-0.92701	12.0859
2.70151	0.99381	12.1657
0.51457	-0.66442	12.1657
1.29341	0.25728	12.1707
0.11987	-2.12134	12.1723
2.79699	1.02854	12.1723
2.6638	0.97975	12.1723
0.79914	-0.22422	12.1723
4.25728	1.44863	12.1743
0.66841	-0.40285	12.1743
1.50393	0.40808	12.1743
9.6832	2.27039	12.1755
4.57262	1.52009	12.1755
0.9875	-0.01258	12.1766
2.21272	0.79422	12.1766
6.9134	1.93346	12.1768
0.75146	-0.28574	12.1768
0.20039	-1.6075	12.1768
0.2139	-1.54226	12.1791
0.5818	-0.54163	12.1791
3.4631	1.24216	12.1791
0.08365	-2.48107	12.1809
0.1427	-1.94698	12.1809
3.81225	1.33822	12.1809
3.30704	1.19605	12.2671
3.3346	1.20435	12.2671
2.41453	0.88151	12.2693
5.46284	1.69797	12.2719
1.07908	0.07611	12.2719
2.15424	0.76744	12.2722
4.84705	1.57837	12.2722
2.22156	0.79821	12.2722
0.34622	-1.06069	12.2722
0.20263	-1.59639	12.2724
8.33661	2.12066	12.2724
2.12757	0.75498	12.2724
0.9726	-0.02778	12.2724
0.44209	-0.81624	12.2724
4.3555	1.47144	12.2735
0.99636	-0.00365	12.2735
0.86613	-0.14372	12.2751
0.29508	-1.2205	12.2754
2.92133	1.07204	12.2754
0.29508	-1.2205	12.2754
4.31755	1.46269	12.2777
5.47837	1.70081	12.3564
0.74918	-0.28878	12.3564
3.92897	1.36838	12.364
5.18405	1.64559	12.364
4.20961	1.43737	12.364
0.86334	-0.14694	12.3651
4.89227	1.58766	12.3651
1.41751	0.3489	12.3682
1.76729	0.56944	12.3682
2.65093	0.97491	12.3682
1.70845	0.53559	12.3688
0.84892	-0.16379	12.3688
1.58642	0.46148	12.3688
10.1808	2.3205	12.369
0.73301	-0.31059	12.369
1.22169	0.20024	12.369
0.51323	-0.66704	12.3692
0.18753	-1.67384	12.3692
0.38082	-0.96543	12.3715
0.38082	-0.96543	12.3715
0.71087	-0.34127	12.3715
4.89726	1.58868	12.3738
2.4592	0.89984	12.4532
1.36604	0.31191	12.4595
5.35014	1.67712	12.4612
4.66423	1.53992	12.4612
2.71186	0.99764	12.4626
1.07858	0.07565	12.4626
2.2188	0.79696	12.4626
2.01565	0.70094	12.4637
1.56309	0.44667	12.4638
5.83054	1.76311	12.464
0.81832	-0.2005	12.464
3.1817	1.15742	12.4643
1.16546	0.15311	12.4643
0.48949	-0.71439	12.4643
4.16069	1.42568	12.4643
0.36712	-1.00207	12.4643
1.51098	0.41276	12.4655
0.7366	-0.30571	12.4655
1.09126	0.08733	12.4655
0.82108	-0.19714	12.4662
0.22475	-1.49279	12.4664
1.56057	0.44505	12.468
2.22939	0.80173	12.468
0.47464	-0.74519	12.468
0.47464	-0.74519	12.468
0.85298	-0.15902	12.468
0.17498	-1.74311	12.4712
5.5674	1.71693	12.4712
0.1531	-1.87664	12.4712
0.62155	-0.47553	12.5592
1.93372	0.65945	12.5592
2.71223	0.99777	12.5592
5.59398	1.72169	12.5592
0.58499	-0.53616	12.5592
1.31959	0.27732	12.56
5.62325	1.72691	12.56
0.65375	-0.42504	12.5614
6.73322	1.90705	12.5615
2.23142	0.80264	12.5617
10.7439	2.37434	12.5617
1.80317	0.58955	12.5617
1.23968	0.21485	12.5617
2.70476	0.99501	12.5617
1.48761	0.39717	12.5617
0.49587	-0.70144	12.5617
1.54973	0.43808	12.5631
3.4094	1.22654	12.5631
1.85967	0.6204	12.5631
1.52893	0.42457	12.5642
0.82817	-0.18854	12.5642
3.19032	1.16012	12.5642
3.57142	1.27296	12.5654
2.71977	1.00055	12.5654
0.57692	-0.55005	12.5654
0.57692	-0.55005	12.5654
0.53382	-0.6277	12.5675
2.94667	1.08068	12.5675
6.38445	1.85386	12.5675
0.10232	-2.2797	12.5675
3.58703	1.27732	12.6494
2.77392	1.02026	12.6582
1.60491	0.47307	12.6582
0.29371	-1.22517	12.6582
5.40914	1.68809	12.6582
0.33428	-1.09578	12.6603
0.27857	-1.2781	12.6603
1.67139	0.51365	12.6603
2.82047	1.0369	12.6603
2.27513	0.82204	12.6616
2.14512	0.7632	12.6616
0.45478	-0.78793	12.6622
0.29427	-1.22325	12.6622
1.24958	0.22281	12.6626
0.78921	-0.23673	12.6626
1.07702	0.0742	12.6631
0.68903	-0.37247	12.6635
0.68903	-0.37247	12.6635
7.53388	2.01941	12.6654
0.26435	-1.33049	12.6654
0.25198	-1.37841	12.7493
1.34389	0.29557	12.7493
1.70119	0.53133	12.7541
2.09934	0.74162	12.7574
1.93785	0.66158	12.7574
6.92835	1.93562	12.7599
3.91907	1.36585	12.7599
0.12046	-2.11645	12.7602
0.33793	-1.08491	12.7609
2.95689	1.08414	12.7609
2.78793	1.0253	12.7609
0.47761	-0.73896	12.7616
0.67292	-0.39613	12.7618
0.81678	-0.20239	12.7628
0.81678	-0.20239	12.7628
4.44691	1.49221	12.7628
0.92403	-0.07901	12.7628
1.36122	0.30838	12.7629
8.94023	2.19056	12.766
0.23221	-1.4601	12.766
1.89369	0.63853	12.8486
0.75748	-0.27776	12.8486
0.27302	-1.29821	12.8547
5.36134	1.67921	12.8594
0.53388	-0.62758	12.8595
1.10749	0.1021	12.8595
1.10749	0.1021	12.8595
1.01316	0.01307	12.8599
3.48177	1.24754	12.86
11.9375	2.47969	12.86
4.08989	1.40852	12.8619
3.40824	1.2262	12.8619
1.20291	0.18474	12.8619
1.50701	0.41013	12.862
1.68789	0.52348	12.8629
5.29384	1.66654	12.8629
0.67524	-0.39269	12.8636
1.26608	0.23592	12.8636
0.94455	-0.05705	12.8644
0.94455	-0.05705	12.8644
1.82163	0.59973	12.8644
0.95642	-0.04456	12.8673
0.69557	-0.36302	12.8673
0.91087	-0.09335	12.8673
0.79701	-0.22689	12.8673
0.18217	-1.70279	12.8673
0.85015	-0.16235	12.8673
4.46327	1.49588	12.8673
0.37788	-0.97318	12.9555
0.85023	-0.16225	12.9555
7.12316	1.96335	12.9579
1.88166	0.63216	12.9604
2.85101	1.04767	12.9604
2.24517	0.80878	12.9604
0.54984	-0.59813	12.9604
1.27541	0.24327	12.9604
1.53049	0.42559	12.9604
7.28804	1.98623	12.9604
0.90208	-0.10306	12.9618
1.26291	0.23342	12.9618
0.75775	-0.27741	12.9618
0.70162	-0.35437	12.9618
1.68388	0.5211	12.9618
0.09864	-2.31625	12.963
2.09118	0.73773	12.963
1.07047	0.0681	12.9644
1.03509	0.03448	12.9644
1.2651	0.23515	12.9644
1.07047	0.0681	12.9644
0.31928	-1.14169	12.9676
1.38188	0.32344	13.0564
0.64158	-0.44381	13.0564
2.01641	0.70132	13.0564
0.49353	-0.70618	13.0564
3.62362	1.28747	13.0586
0.53793	-0.62002	13.0598
2.2132	0.79444	13.0598
0.21568	-1.53395	13.062
0.27709	-1.28341	13.0623
0.52215	-0.64981	13.0625
1.19909	0.18156	13.0633
5.47047	1.69937	13.0644
1.22539	0.20326	13.0644
1.22539	0.20326	13.0644
8.93511	2.18999	13.0644
2.58955	0.95148	13.065
1.94216	0.6638	13.065
1.11375	0.10773	13.1527
1.08552	0.08206	13.1584
0.62526	-0.46958	13.1584
1.80364	0.58981	13.1584
3.60016	1.28098	13.1628
3.68077	1.30312	13.1633
0.41133	-0.88835	13.1638
8.70273	2.16364	13.1642
0.86523	-0.14476	13.1645
0.74213	-0.29823	13.1648
1.41606	0.34788	13.1662
1.41606	0.34788	13.1662
1.07648	0.07369	13.1667
5.83547	1.76396	13.1668
1.52293	0.42063	13.1672
3.18274	1.15774	13.1677
0.093	-2.37513	13.1677
0.86682	-0.14293	13.1717
0.70921	-0.3436	13.1717
0.94657	-0.05491	13.2558
0.61867	-0.48018	13.2558
0.75251	-0.28434	13.2623
1.54929	0.4378	13.2623
0.76819	-0.26372	13.2623
0.44928	-0.8001	13.264
8.78347	2.17287	13.264
0.27656	-1.28533	13.2664
3.13365	1.1422	13.2668
3.49283	1.25071	13.2672
0.93842	-0.06356	13.2681
1.90335	0.64361	13.2696
1.74228	0.5552	13.2697
4.48016	1.49966	13.2697
3.92727	1.36794	13.2708
2.07469	0.72981	13.271
1.62367	0.48469	13.271
3.55661	1.26881	13.271
1.62367	0.48469	13.271
0.34916	-1.05222	13.2747
0.11059	-2.20193	13.3606
2.43356	0.88936	13.3666
0.91699	-0.08665	13.3666
1.75757	0.56393	13.3666
0.83088	-0.18527	13.3676
0.06733	-2.69821	13.3714
1.08718	0.08359	13.3716
14.9785	2.70662	13.3719
11.1017	2.4071	13.3719
0.99123	-0.00881	13.3719
2.04224	0.71405	13.3725
0.8841	-0.12318	13.3734
2.39485	0.87332	13.3741
2.32833	0.84515	13.3741
0.93903	-0.06291	13.3742
0.32866	-1.11273	13.3742
2.39459	0.87321	13.3747
4.89181	1.58756	13.3747
6.32173	1.84399	13.3747
1.32741	0.28323	13.3771
4.31408	1.46188	13.3771
1.8101	0.59338	13.3771
1.8101	0.59338	13.3771
0.23117	-1.46458	13.4656
4.87392	1.5839	13.4656
2.96073	1.08543	13.4707
2.85107	1.04769	13.4707
1.57905	0.45683	13.4707
1.07663	0.07383	13.4707
0.81265	-0.20745	13.474
1.03783	0.03713	13.4742
0.88747	-0.11938	13.4759
1.52137	0.41961	13.4759
4.57162	1.51987	13.477
1.22382	0.20197	13.4784
1.23224	0.20883	13.4791
2.00945	0.69786	13.4809
2.00945	0.69786	13.4809
11.0586	2.40321	13.4845
0.35591	-1.03308	13.4845
0.12699	-2.06362	13.5707
0.36366	-1.01153	13.5707
1.26739	0.23696	13.5747
3.38739	1.22006	13.5747
2.69682	0.99207	13.5802
0.15628	-1.85609	13.5809
0.3321	-1.10231	13.5809
3.12087	1.13811	13.5809
3.86119	1.35097	13.581
1.48656	0.39646	13.581
14.6943	2.68746	13.5827
0.52784	-0.63896	13.5832
0.52784	-0.63896	13.5832
1.97718	0.68167	13.5838
0.66649	-0.40573	13.5853
1.77896	0.57603	13.5856
2.26818	0.81898	13.5856
7.11586	1.96233	13.5856
2.97546	1.0904	13.5858
0.23181	-1.46183	13.5898
0.44431	-0.81124	13.5898
0.29621	-1.2167	13.5898
4.875	1.58412	13.6765
3.09524	1.12986	13.6765
0.51587	-0.66189	13.6765
0.27083	-1.30625	13.6765
2.70833	0.99633	13.6765
4.12545	1.41718	13.6811
1.51267	0.41387	13.6811
1.20967	0.19035	13.6842
6.65318	1.89509	13.6842
5.45329	1.69622	13.6889
1.58469	0.46039	13.6905
3.0028	1.09954	13.6907
5.40725	1.68774	13.6919
2.56133	0.94053	13.6919
0.80815	-0.21301	13.6953
0.41444	-0.88084	13.6953
0.43095	-0.84176	13.7848
0.68234	-0.38223	13.7848
2.2973	0.83173	13.7921
1.83784	0.60859	13.7921
4.9009	1.58942	13.7921
1.74111	0.55452	13.7921
1.00246	0.00245	13.7921
4.81277	1.57127	13.7934
1.45243	0.37324	13.7955
2.17164	0.77548	13.7959
0.74216	-0.2982	13.7965
0.64754	-0.43457	13.7968
2.28193	0.82502	13.7985
1.81934	0.59847	13.799
1.0916	0.08765	13.799
2.18329	0.78083	13.7993
2.88074	1.05805	13.7993
2.31975	0.84146	13.7993
0.6768	-0.39039	13.7994
5.22722	1.65388	13.8027
0.77921	-0.24947	13.8027
0.34091	-1.07615	13.8027
1.16882	0.15599	13.8027
0.10909	-2.21558	13.8027
0.6417	-0.44363	13.8027
1.60541	0.47338	13.8922
0.86909	-0.1403	13.8922
0.61159	-0.4917	13.8922
0.86004	-0.15077	13.8922
5.75018	1.74923	13.8991
1.95431	0.67004	13.8991
2.76449	1.01686	13.8994
4.52371	1.50933	13.8994
1.14857	0.13852	13.9026
1.37378	0.31757	13.9036
0.71992	-0.32861	13.9039
3.58253	1.27607	13.904
1.7405	0.55417	13.904
4.47957	1.49953	13.9054
2.42752	0.88687	13.9065
2.59424	0.95329	13.907
0.48642	-0.72068	13.907
3.24049	1.17572	13.9076
0.24965	-1.38769	13.9109
1.17693	0.16291	13.9109
1.26746	0.23701	13.9109
0.37448	-0.98222	13.9109
0.22885	-1.4747	13.9109
1.4787	0.39117	13.9109
1.56924	0.45059	13.9109
0.58846	-0.53024	13.9109
0.91539	-0.08841	13.9109
1.0872	0.08361	14.0024
0.82225	-0.19571	14.0024
7.03724	1.95122	14.006
2.25376	0.8126	14.006
7.59048	2.0269	14.0098
3.37767	1.21719	14.0107
0.51485	-0.66388	14.0116
0.27524	-1.29011	14.0141
19.2669	2.95839	14.0141
1.72026	0.54247	14.0141
2.01353	0.69989	14.0144
3.83345	1.34377	14.0144
0.16261	-1.8164	14.0148
2.00728	0.69678	14.0164
1.07334	0.07077	14.0164
3.64438	1.29319	14.0171
1.11165	0.10585	14.0198
0.19166	-1.65201	14.0198
0.27791	-1.28045	14.0198
0.13234	-2.02238	14.0198
7.41103	2.00297	14.0198
3.68591	1.30452	14.1132
1.30091	0.26306	14.1132
1.29007	0.25469	14.1132
1.84295	0.61137	14.1132
2.62401	0.9647	14.1154
0.62199	-0.47484	14.1154
8.86332	2.18192	14.1154
2.79894	1.02924	14.1154
3.99849	1.38592	14.1154
1.92427	0.65455	14.1154
0.65498	-0.42315	14.1205
7.70257	2.04155	14.1205
7.23369	1.97875	14.121
1.6698	0.5127	14.1227
1.265	0.23507	14.1227
2.28995	0.82853	14.1244
1.23585	0.21176	14.1244
0.4635	-0.76895	14.1249
0.59593	-0.51763	14.1249
2.64182	0.97147	14.1271
4.08993	1.40853	14.1271
6.13866	1.81461	14.1306
1.25047	0.22352	14.1306
1.12542	0.11816	14.1306
0.41658	-0.87568	14.2209
1.56217	0.44608	14.2209
11.3325	2.42767	14.2272
3.022	1.10592	14.2272
0.92633	-0.07652	14.2272
1.29849	0.2612	14.2333
7.31617	1.99009	14.2335
4.26776	1.45109	14.2335
0.73813	-0.30363	14.2342
2.6296	0.96683	14.2342
2.01145	0.69886	14.2347
0.4542	-0.78922	14.2347
3.20425	1.16448	14.235
0.43484	-0.83278	14.2368
4.60417	1.52696	14.2375
2.80254	1.03053	14.2375
0.40198	-0.91135	14.2422
1.56325	0.44677	14.2422
0.10422	-2.26128	14.2422
0.60297	-0.50589	14.2422
1.12554	0.11827	14.2422
1.89435	0.63888	14.3327
2.84153	1.04434	14.3327
1.13661	0.12805	14.3327
0.25753	-1.35664	14.3393
0.24633	-1.40109	14.3393
7.58352	2.02598	14.3429
21.8331	3.08343	14.3451
6.17024	1.81974	14.3451
2.03414	0.71008	14.3451
2.85897	1.05046	14.3456
5.31984	1.67144	14.3461
0.87383	-0.13487	14.3465
0.51635	-0.66097	14.3465
6.88001	1.92862	14.3478
6.05186	1.80037	14.3478
3.55526	1.26843	14.3486
5.25084	1.65839	14.3486
1.57754	0.45587	14.3488
0.56615	-0.5689	14.353
0.4355	-0.83126	14.353
0.70769	-0.34575	14.353
0.30329	-1.19305	14.353
2.25643	0.81378	14.4455
1.07693	0.07412	14.4455
1.42223	0.35223	14.4512
2.27557	0.82223	14.4512
10.0482	2.30739	14.4584
3.01063	1.10215	14.4585
2.54022	0.93225	14.4585
5.73894	1.74727	14.4595
3.24322	1.17657	14.4612
0.7116	-0.34023	14.4617
5.99369	1.79071	14.4623
4.52096	1.50872	14.4623
0.54338	-0.60994	14.466
1.90183	0.64282	14.466
0.75072	-0.28672	14.466
1.85691	0.61891	14.5598
3.30118	1.19428	14.5598
2.66634	0.9807	14.5598
1.18746	0.17181	14.5642
1.08143	0.07829	14.5642
1.74506	0.55679	14.5656
0.66101	-0.41399	14.5656
4.57179	1.5199	14.5676
6.49688	1.87132	14.5693
2.03735	0.71165	14.571
0.57246	-0.55782	14.5742
3.8187	1.33991	14.5743
9.78331	2.28068	14.5761
2.87744	1.0569	14.5761
1.37021	0.31496	14.5761
6.80123	1.9171	14.5761
5.75489	1.75005	14.5761
0.95917	-0.04168	14.5785
3.09148	1.12865	14.6739
2.14026	0.76093	14.6739
2.27493	0.82195	14.6791
2.39311	0.87259	14.6791
1.46246	0.38012	14.6791
2.27323	0.8212	14.682
3.6493	1.29453	14.6822
3.89258	1.35907	14.6822
1.25119	0.22409	14.6822
5.03116	1.61565	14.6832
3.62374	1.28751	14.6846
0.26583	-1.32489	14.6864
1.03206	0.03156	14.6864
9.74722	2.27698	14.6864
0.08251	-2.49479	14.6875
2.44367	0.8935	14.6875
2.59918	0.95519	14.6875
0.21482	-1.53798	14.6881
7.8091	2.05529	14.6898
7.51987	2.01755	14.6898
3.05294	1.1161	14.6898
1.20852	0.1894	14.6935
0.73374	-0.3096	14.6935
0.89482	-0.11114	14.7853
2.90815	1.06752	14.7853
3.70129	1.30868	14.7853
1.21173	0.19205	14.7853
2.93402	1.07637	14.7954
5.37904	1.68251	14.7954
1.67658	0.51676	14.7954
0.83144	-0.1846	14.7967
2.91004	1.06817	14.7967
2.43799	0.89117	14.8002
1.56031	0.44489	14.8002
0.17272	-1.75605	14.8025
0.70877	-0.34423	14.8025
0.37001	-0.99421	14.8039
1.6176	0.48094	14.8047
9.15006	2.21376	14.8047
10.2938	2.33154	14.8047
1.46053	0.3788	14.8105
0.43275	-0.8376	14.8105
4.47157	1.49774	14.9038
0.41986	-0.86782	14.9111
1.02264	0.02239	14.912
0.29218	-1.23037	14.912
0.73487	-0.30806	14.9158
1.5723	0.45254	14.9159
8.26664	2.11223	14.9161
12.9904	2.56421	14.9161
2.16507	0.77245	14.9161
0.9832	-0.01694	14.9178
1.65915	0.5063	14.9178
7.37399	1.99796	14.9178
0.9821	-0.01806	14.9179
0.88389	-0.12342	14.9179
8.35829	2.12325	14.9186
0.81944	-0.19913	14.9186
5.4083	1.68794	14.9186
2.94998	1.0818	14.9186
0.26899	-1.31308	14.9196
0.8454	-0.16795	14.9196
1.39242	0.33104	14.9196
3.28765	1.19017	14.9196
1.07572	0.07299	14.9203
0.47384	-0.74689	14.9203
1.95853	0.6722	14.9203
0.73445	-0.30863	14.9203
10.7265	2.37272	14.9223
14.7951	2.6943	14.9223
1.75348	0.5616	14.9244
2.39111	0.87176	14.9244
5.33777	1.67481	15.021
5.27187	1.66238	15.021
3.79173	1.33282	15.0277
1.24174	0.21651	15.0277
0.59145	-0.52518	15.0278
1.77435	0.57343	15.0278
0.94772	-0.0537	15.0316
5.35127	1.67733	15.0333
4.67174	1.54153	15.0333
11.1611	2.41243	15.0338
3.36777	1.21425	15.0345
0.14962	-1.89966	15.0353
2.53202	0.92902	15.0353
1.49619	0.40292	15.0353
4.43505	1.48954	15.0362
0.59134	-0.52536	15.0362
0.36989	-0.99455	15.0364
0.98637	-0.01372	15.0364
0.17407	-1.74832	15.0364
1.72919	0.54765	15.0374
13.3058	2.5882	15.0386
23.6548	3.16357	15.0386
1.48769	0.39722	15.0416
2.12527	0.7539	15.0416
0.9298	-0.07278	15.0416
6.33742	1.84647	15.1382
1.24263	0.21723	15.1382
0.45859	-0.77959	15.1448
0.78444	-0.24279	15.1448
4.4713	1.49768	15.1448
2.98087	1.09221	15.1448
5.7088	1.74201	15.1452
0.37558	-0.97929	15.1452
1.50232	0.40701	15.1452
8.37554	2.12532	15.1495
17.0547	2.83642	15.1514
15.8188	2.7612	15.1514
1.14743	0.13753	15.1536
0.48118	-0.73151	15.1536
1.42063	0.3511	15.1536
0.72401	-0.32295	15.1541
2.46629	0.90272	15.1543
1.20574	0.1871	15.1543
0.31429	-1.15745	15.1546
1.79072	0.58262	15.156
2.53213	0.92906	15.1596
7.74627	2.04721	15.2568
2.80767	1.03236	15.2634
1.00788	0.00785	15.2634
2.5197	0.92414	15.2634
0.50744	-0.67838	15.268
2.26327	0.81681	15.2683
2.28682	0.82716	15.2692
3.62032	1.28656	15.2695
1.81016	0.59342	15.2695
12.0486	2.48894	15.27
3.34682	1.20801	15.27
1.33087	0.28583	15.2722
0.60494	-0.50262	15.2722
3.21375	1.16744	15.2722
2.63623	0.96935	15.2733
16.5706	2.80763	15.2733
0.86081	-0.14988	15.2733
4.91336	1.59196	15.2734
1.42461	0.3539	15.2781
3.00752	1.10111	15.2781
0.63916	-0.4476	15.3763
9.61407	2.26323	15.3763
3.97018	1.37881	15.3763
7.28646	1.98602	15.3763
1.25102	0.22396	15.3839
0.15252	-1.88047	15.3894
1.96096	0.67343	15.3894
1.67508	0.51586	15.3895
0.53733	-0.62114	15.3896
7.30771	1.98893	15.3896
36.8926	3.60801	15.39
3.06837	1.12115	15.3915
1.02317	0.02291	15.3923
0.73753	-0.30445	15.3927
0.80407	-0.21806	15.3927
1.52774	0.42379	15.3927
9.93032	2.29559	15.3927
1.34849	0.29899	15.3927
0.91023	-0.09406	15.3927
7.11231	1.96183	15.3937
1.91465	0.64954	15.3939
3.58479	1.2767	15.3973
1.68516	0.52186	15.3973
2.35926	0.85835	15.4968
12.2682	2.50701	15.4968
1.52988	0.42519	15.5036
0.82338	-0.19434	15.508
1.9171	0.65081	15.5107
4.60103	1.52628	15.5107
0.94435	-0.05725	15.5114
26.0878	3.26147	15.5114
0.83385	-0.1817	15.5134
1.7352	0.55112	15.5138
0.87713	-0.1311	15.5138
7.67493	2.03796	15.5138
1.02332	0.02306	15.5138
7.65933	2.03593	15.5142
8.52639	2.14317	15.5144
1.18844	0.17264	15.5159
6.17987	1.8213	15.5159
1.37331	0.31722	15.5159
4.34483	1.46899	15.5179
0.23873	-1.43243	15.5179
1.67109	0.51347	15.5179
0.28926	-1.24042	15.6188
1.47566	0.3891	15.6188
7.71366	2.04299	15.6188
1.68298	0.52057	15.6188
3.34766	1.20826	15.6258
1.86513	0.62333	15.6258
0.49082	-0.71167	15.6258
2.54335	0.93348	15.6258
0.62147	-0.47567	15.6276
1.82785	0.60314	15.6276
0.54041	-0.61543	15.6276
13.9831	2.63785	15.6276
0.9322	-0.0702	15.6276
4.03956	1.39613	15.6276
2.84991	1.04729	15.6315
1.23397	0.21024	15.6321
27.7428	3.32298	15.6326
1.92664	0.65578	15.6344
1.02287	0.02261	15.6354
0.27897	-1.27667	15.6354
3.06861	1.12123	15.6354
1.72609	0.54586	15.6354
1.95275	0.66924	15.6354
19.7492	2.98311	15.6361
10.0271	2.30529	15.6363
1.54262	0.43348	15.6363
1.34962	0.29982	15.6365
0.37487	-0.98118	15.6427
5.20652	1.64991	15.6427
1.2012	0.18332	15.7493
2.2308	0.80236	15.7493
11.711	2.46053	15.7506
5.20489	1.6496	15.7506
0.89227	-0.11399	15.7506
0.68547	-0.37765	15.7532
6.96039	1.94024	15.7537
2.67094	0.98243	15.7545
2.67695	0.98468	15.755
5.13493	1.63607	15.7563
2.20069	0.78877	15.7563
1.18499	0.16973	15.7563
4.23632	1.4437	15.7563
1.69453	0.5274	15.7563
0.38512	-0.9542	15.7563
3.10469	1.13291	15.7571
0.81702	-0.20209	15.7571
3.55976	1.26969	15.7584
1.36272	0.30948	15.7584
1.55739	0.44301	15.7584
2.75594	1.01376	15.7607
13.4985	2.60258	15.7607
0.51333	-0.66685	15.7648
1.70875	0.53576	15.8622
2.07445	0.7297	15.8726
3.88959	1.3583	15.8726
2.63296	0.96811	15.8726
9.93501	2.29606	15.876
1.18776	0.17207	15.876
0.40874	-0.89467	15.8779
[truncated: 2,820 more rows]
