# Supplementary material for: The shelterin component TRF2 mediates columnar stacking of human telomeric chromatin
Source: EMBO J. 2023 Dec 14;43(1):87–111. doi: 10.1038/s44318-023-00002-3 (PMC10883271; doi:10.1038/s44318-023-00002-3)
Supplement: Supplementary file 8 — Expanded View Figures Source Data [file 44318_2023_2_MOESM8_ESM.zip › EMBOJ-2023-114491_Source data_Expanded View/Figure Expanded View 5/Numerical Data_Figure EV5 601-20-100nM TRF2.xlsx]

## Sheet: Sheet1
Ruptures	0 nM TRF2∆N
(N0-N+1/N) dF/dt (pN/s)	ln[(N0-N+1/N) dF/dt]	Frutures, pN
	x	y		Fitting line
0.03522	-3.34628	5.00084		Frupt = 2.81·x + 11.9
0.04695	-3.05859	5.00084
0.03522	-3.34628	5.00084
0.09893	-2.31338	5.00227
0.07066	-2.64986	5.00227
0.06183	-2.78338	5.00227
0.05207	-2.95524	5.00227
0.04711	-3.05533	5.00227
0.04318	-3.14247	5.00255
0.0331	-3.40819	5.00255
0.03424	-3.37427	5.00255
0.05517	-2.89735	5.00255
0.04729	-3.0515	5.00255
0.02758	-3.59052	5.00255
0.02758	-3.59052	5.00255
0.03547	-3.33918	5.00255
0.03963	-3.22809	5.00263
0.0551	-2.89861	5.00269
0.07629	-2.57317	5.00269
0.04312	-3.14372	5.00269
0.05527	-2.89562	5.00317
0.05852	-2.83846	5.00317
0.05527	-2.89562	5.00317
0.04145	-3.18329	5.00317
0.05236	-2.94967	5.00317
0.03966	-3.22739	5.00319
0.09915	-2.3111	5.00319
0.05508	-2.8989	5.00319
0.05833	-2.84172	5.00319
0.07564	-2.58181	5.00359
0.03782	-3.27497	5.00359
0.08194	-2.50177	5.00359
0.04921	-3.01162	5.00455
0.0703	-2.65494	5.00455
0.0703	-2.65494	5.00455
0.04921	-3.01162	5.00455
0.06152	-2.78847	5.00455
0.06155	-2.78791	5.00629
0.03396	-3.3826	5.00629
0.03548	-3.33873	5.00631
0.05434	-2.9124	5.00669
0.03057	-3.48777	5.00669
0.04891	-3.01775	5.00669
0.05434	-2.9124	5.00669
0.05149	-2.96646	5.00669
0.04658	-3.06654	5.00669
0.05434	-2.9124	5.00669
0.08152	-2.50693	5.00669
0.07525	-2.58698	5.00669
0.03955	-3.23029	5.02492
0.03838	-3.26032	5.02592
0.05869	-2.83543	5.02592
0.08999	-2.40805	5.04155
0.11646	-2.15022	5.04155
0.16498	-1.80191	5.04155
0.13382	-2.01125	5.0418
0.11152	-2.19358	5.0418
0.10037	-2.29893	5.0418
0.05651	-2.87343	5.04189
0.07063	-2.65029	5.04189
0.05651	-2.87343	5.04189
0.09888	-2.31382	5.04189
0.0682	-2.68537	5.04189
0.08989	-2.40912	5.04189
0.0837	-2.48048	5.04249
0.16714	-1.78892	5.04262
0.22156	-1.50708	5.04266
0.11821	-2.13527	5.04317
0.1256	-2.07464	5.04317
0.11165	-2.19242	5.04317
0.15363	-1.87323	5.04361
0.10511	-2.25272	5.04361
0.13314	-2.01632	5.04361
0.15363	-1.87323	5.04361
0.10511	-2.25272	5.04361
0.07075	-2.64857	5.04516
0.06413	-2.74684	5.04535
0.0994	-2.30859	5.04535
0.11045	-2.20323	5.04535
0.11694	-2.14608	5.04535
0.11694	-2.14608	5.04535
0.11694	-2.14608	5.04535
0.10463	-2.2573	5.04535
0.07375	-2.60706	5.04586
0.083	-2.48895	5.06405
0.1251	-2.07863	5.06538
0.07491	-2.59145	5.08046
0.10673	-2.23743	5.08072
0.14231	-1.94975	5.08072
0.0879	-2.43159	5.08072
0.11069	-2.20107	5.08072
0.03019	-3.50034	5.08072
0.0879	-2.43159	5.08072
0.15729	-1.84967	5.08072
0.27447	-1.29292	5.08094
0.14377	-1.93954	5.08094
0.15865	-1.84104	5.08162
0.17732	-1.72982	5.08162
0.1177	-2.13962	5.08201
0.13057	-2.03583	5.08204
0.20025	-1.60819	5.0826
0.17669	-1.73336	5.0826
0.18773	-1.67273	5.0826
0.27547	-1.28929	5.08287
0.21534	-1.53552	5.08348
0.16749	-1.78683	5.08348
0.25123	-1.38137	5.08348
0.18894	-1.66632	5.08526
0.17783	-1.72694	5.08526
0.16795	-1.78411	5.08526
0.18894	-1.66632	5.08526
0.10077	-2.29493	5.08526
0.18894	-1.66632	5.08526
0.15911	-1.83817	5.08526
0.13169	-2.0273	5.10365
0.20136	-1.60268	5.10503
0.12279	-2.09728	5.12064
0.2026	-1.59651	5.12064
0.15008	-1.89661	5.12064
0.22512	-1.49114	5.12064
0.15585	-1.85887	5.12064
0.12279	-2.09728	5.12064
0.20292	-1.59497	5.12111
0.40583	-0.90182	5.12111
0.22384	-1.4968	5.12123
0.18233	-1.70196	5.12162
0.28713	-1.24783	5.12233
0.25124	-1.38136	5.12233
0.26799	-1.31682	5.12233
0.30873	-1.17528	5.12305
0.27066	-1.30689	5.12501
0.14	-1.96613	5.12501
0.22555	-1.48921	5.12501
0.27066	-1.30689	5.12501
0.23882	-1.43205	5.12501
0.25374	-1.37143	5.12501
0.18477	-1.68867	5.14386
0.28811	-1.24441	5.14497
0.15861	-1.8413	5.1608
0.29856	-1.20878	5.1608
0.20302	-1.59444	5.1608
0.15861	-1.8413	5.1608
0.26713	-1.32	5.1608
0.19521	-1.63366	5.1608
0.26665	-1.32182	5.16114
0.56293	-0.5746	5.16114
0.29977	-1.20474	5.16124
0.2404	-1.42547	5.16131
0.38795	-0.94688	5.16205
0.42315	-0.86002	5.1628
0.34062	-1.077	5.1655
0.36495	-1.00801	5.1655
0.30054	-1.20216	5.1655
0.18247	-1.70115	5.1655
0.31933	-1.14154	5.1655
0.24313	-1.41418	5.18398
0.3927	-0.93471	5.18475
0.25403	-1.37031	5.20088
0.38104	-0.96485	5.20088
0.24387	-1.41113	5.20088
0.19667	-1.62624	5.20088
0.3387	-1.08263	5.20088
0.19667	-1.62624	5.20088
0.34109	-1.07561	5.2012
0.76745	-0.26468	5.2012
0.30815	-1.17718	5.20143
0.05136	-2.96893	5.20143
0.36693	-1.00258	5.20206
0.56168	-0.57682	5.20333
0.06057	-2.80389	5.20333
0.43482	-0.83283	5.20579
0.22546	-1.48961	5.20579
0.40583	-0.90182	5.20579
0.46826	-0.75872	5.20579
0.30914	-1.17395	5.22459
0.42463	-0.85653	5.24113
0.24063	-1.42451	5.24113
0.24063	-1.42451	5.24113
0.48125	-0.73136	5.24113
0.07639	-2.57192	5.24113
0.30078	-1.20137	5.24113
0.12132	-2.10929	5.24113
0.31386	-1.15881	5.24113
0.42361	-0.85895	5.24203
0.38604	-0.9518	5.24251
0.38728	-0.94861	5.24253
0.71919	-0.32963	5.24421
0.60453	-0.5033	5.24571
0.55803	-0.58334	5.24571
0.27902	-1.27649	5.24571
0.27636	-1.28606	5.24571
0.03229	-3.433	5.26432
0.38167	-0.96321	5.26544
0.02673	-3.62208	5.28183
0.36404	-1.01049	5.2824
0.28872	-1.24229	5.2824
0.28872	-1.24229	5.2824
0.52331	-0.64758	5.2824
0.38059	-0.96604	5.2824
0.08642	-2.44857	5.28344
0.46634	-0.76285	5.28427
0.92226	-0.08093	5.28455
0.69991	-0.35681	5.28771
0.76353	-0.2698	5.28771
0.33596	-1.09078	5.28771
0.46315	-0.7697	5.30648
0.63115	-0.46021	5.32386
0.43033	-0.8432	5.32386
0.33812	-1.08437	5.32386
0.45082	-0.79668	5.32386
0.33812	-1.08437	5.32386
0.19864	-1.61629	5.32402
0.26187	-1.33993	5.3245
0.55059	-0.59677	5.32545
0.17699	-1.73167	5.32623
0.39273	-0.93462	5.3287
0.17455	-1.74556	5.3287
0.94256	-0.05915	5.3287
0.55819	-0.58305	5.34782
0.39182	-0.93695	5.36556
0.39182	-0.93695	5.36556
0.50377	-0.68564	5.36556
0.75565	-0.28017	5.36556
0.52896	-0.63685	5.36556
0.05314	-2.93479	5.36624
0.1235	-2.09148	5.36679
0.48452	-0.7246	5.36679
0.13279	-2.01897	5.36727
1.19903	0.18151	5.3685
0.14205	-1.9516	5.36981
0.46281	-0.77044	5.3705
0.66594	-0.40656	5.38983
0.08196	-2.5015	5.38983
0.44952	-0.79957	5.40749
0.58438	-0.5372	5.40749
0.61514	-0.48591	5.40749
0.44952	-0.79957	5.40749
0.89905	-0.10642	5.40749
0.07042	-2.65328	5.40852
0.11194	-2.18983	5.40852
0.21275	-1.54762	5.40921
0.12308	-2.09491	5.41188
0.53371	-0.6279	5.41285
0.78584	-0.241	5.43205
0.1786	-1.72261	5.43205
0.71684	-0.3329	5.44955
0.67911	-0.38697	5.44955
0.51613	-0.6614	5.44955
0.51613	-0.6614	5.44955
0.11394	-2.17205	5.45096
0.26816	-1.31615	5.45231
0.61035	-0.49371	5.45489
0.38147	-0.96372	5.45489
0.92442	-0.07859	5.47454
0.5904	-0.52695	5.49249
0.83351	-0.18211	5.49249
0.7872	-0.23927	5.49249
0.5904	-0.52695	5.49249
0.0511	-2.97395	5.4934
0.35771	-1.02803	5.4934
0.05434	-2.91257	5.49365
0.30841	-1.17632	5.4938
0.25594	-1.36279	5.49527
0.70731	-0.34628	5.49728
0.0403	-3.21133	5.49728
1.08521	0.08177	5.51731
0.09043	-2.40313	5.51731
1.09282	0.08876	5.53572
0.89997	-0.10539	5.53572
0.04967	-3.00227	5.53572
0.95622	-0.04477	5.53572
0.66519	-0.40768	5.53572
0.66519	-0.40768	5.53572
0.07266	-2.62194	5.53613
0.68448	-0.37909	5.53686
0.34098	-1.07594	5.5383
0.81147	-0.20891	5.54091
1.27587	0.24363	5.56033
0.74439	-0.29519	5.57888
0.06824	-2.68478	5.57888
0.74439	-0.29519	5.57888
0.3998	-0.91679	5.58153
0.91545	-0.08834	5.58434
0.83751	-0.17732	5.62202
0.83751	-0.17732	5.62202
0.05785	-2.84982	5.62202
0.1854	-1.68525	5.62245
0.65125	-0.42886	5.62343
0.42669	-0.85169	5.62347
0.20205	-1.59926	5.62775
1.04588	0.04486	5.62775
0.07214	-2.62909	5.64655
0.55927	-0.58112	5.64952
0.94923	-0.0521	5.66578
0.94923	-0.0521	5.66578
0.56501	-0.57092	5.66782
0.03531	-3.3435	5.66782
0.44749	-0.80409	5.66872
1.1848	0.16957	5.67218
0.06596	-2.71865	5.6907
1.07259	0.07008	5.7103
1.07259	0.07008	5.7103
0.834	-0.18152	5.71145
0.20349	-1.59212	5.71273
0.21224	-1.55001	5.71276
1.33881	0.29178	5.7159
0.05872	-2.83497	5.7159
0.114	-2.17152	5.7352
0.06334	-2.75932	5.7352
0.1425	-1.94838	5.7352
1.20382	0.1855	5.75528
1.06918	0.06689	5.75528
1.20382	0.1855	5.75528
0.48445	-0.72474	5.7573
0.14172	-1.95392	5.75807
0.45349	-0.79077	5.75807
0.04051	-3.20626	5.76028
0.18148	-1.70663	5.76028
1.54132	0.43264	5.76038
0.22806	-1.47813	5.78083
0.15729	-1.84969	5.78083
0.72274	-0.32471	5.78279
0.07157	-2.63709	5.80046
1.34719	0.29802	5.80046
1.34719	0.29802	5.80046
0.57244	-0.55786	5.8009
0.07611	-2.57562	5.80304
1.76932	0.57059	5.80568
0.12778	-2.05741	5.80568
0.20329	-1.59314	5.82534
0.07115	-2.64295	5.82534
1.51926	0.41822	5.8458
0.66145	-0.41333	5.8458
1.51926	0.41822	5.8458
0.21704	-1.52769	5.8458
0.05762	-2.85383	5.84592
0.1217	-2.10618	5.84627
0.99101	-0.00903	5.84627
0.11546	-2.15887	5.84689
0.27092	-1.30594	5.84832
0.12718	-2.06213	5.85063
0.04769	-3.04295	5.85063
2.01001	0.69814	5.8513
0.25784	-1.35541	5.87082
0.21176	-1.55233	5.87238
0.05527	-2.89545	5.89196
1.70245	0.53207	5.89196
0.13393	-2.01041	5.89196
1.70245	0.53207	5.89196
0.14699	-1.91742	5.89288
0.07349	-2.61057	5.89288
0.09634	-2.33986	5.89601
0.24403	-1.41046	5.89618
2.3226	0.84269	5.89647
0.31502	-1.15512	5.91706
0.33431	-1.09569	5.91706
1.90674	0.6454	5.93756
0.0829	-2.4901	5.93756
0.11232	-2.18641	5.93756
0.1857	-1.68362	5.93756
1.238	0.2135	5.93756
0.0778	-2.55365	5.9376
0.10597	-2.24457	5.93965
2.71539	0.99893	5.9431
0.37153	-0.99012	5.96331
2.17281	0.77602	5.98371
0.2452	-1.4057	5.98371
0.19551	-1.63216	5.98552
0.58965	-0.52823	5.98741
0.13148	-2.02892	5.98947
3.1548	1.14892	5.9898
0.13859	-1.97621	6.00884
0.44177	-0.81698	6.00884
0.3202	-1.13881	6.01047
0.05928	-2.82552	6.03012
2.47889	0.90781	6.0306
0.0661	-2.71653	6.0306
0.07437	-2.59874	6.0306
0.3104	-1.16989	6.0306
0.05604	-2.88174	6.03229
0.04257	-3.15651	6.03616
0.52421	-0.64585	6.05644
0.07092	-2.64616	6.05644
0.12563	-2.07442	6.07741
2.81223	1.03398	6.07777
1.18979	0.17378	6.07777
0.37857	-0.97136	6.07777
0.22404	-1.49592	6.07853
0.32125	-1.13553	6.07929
0.12047	-2.11636	6.07929
0.0749	-2.5916	6.08082
0.07049	-2.65223	6.08082
0.25374	-1.37143	6.08311
0.30036	-1.20277	6.08387
0.60331	-0.50532	6.10415
0.15083	-1.89162	6.10415
3.25802	1.18112	6.12465
0.45969	-0.77721	6.12465
0.13408	-2.00936	6.12465
0.08045	-2.52018	6.12465
0.25721	-1.35785	6.12662
0.40011	-0.91602	6.12662
0.12194	-2.10419	6.12675
0.05033	-2.98915	6.12697
0.6511	-0.42909	6.12767
0.45096	-0.79637	6.1302
0.06333	-2.75935	6.13135
0.6921	-0.36803	6.15183
0.55413	-0.59036	6.17316
1.49527	0.40231	6.17316
0.07252	-2.62391	6.1733
1.22233	0.20076	6.17347
0.07145	-2.63881	6.17439
0.17226	-1.75875	6.17488
0.4394	-0.82235	6.17873
0.80007	-0.22306	6.1999
0.08141	-2.50827	6.20364
0.32864	-1.11281	6.222
0.64862	-0.43291	6.222
0.1766	-1.7339	6.22206
0.1766	-1.7339	6.22206
1.23927	0.21453	6.22235
0.28866	-1.2425	6.22264
0.07317	-2.61492	6.2234
0.18908	-1.66559	6.22685
0.32108	-1.13608	6.2273
3.85204	1.3486	6.22746
0.90419	-0.10072	6.24913
0.11241	-2.18558	6.24946
0.17599	-1.73731	6.27058
0.75286	-0.28388	6.27058
0.07312	-2.61558	6.27137
1.46206	0.37985	6.27215
0.35806	-1.02707	6.27215
0.20887	-1.56606	6.27215
0.10404	-2.26295	6.27272
0.38009	-0.96735	6.27531
0.53295	-0.62934	6.27629
0.09211	-2.38473	6.27629
1.02592	0.02559	6.2969
0.03078	-3.48096	6.2969
0.37609	-0.97792	6.29901
0.87606	-0.13232	6.31938
0.16548	-1.79891	6.31938
0.05171	-2.96207	6.31938
0.05162	-2.96377	6.3245
0.57176	-0.55903	6.32535
1.18898	0.17309	6.34645
0.29007	-1.23763	6.36869
1.0213	0.02107	6.36869
1.74043	0.55413	6.36869
0.08978	-2.41035	6.36869
0.11971	-2.12267	6.36869
0.04491	-3.10312	6.37121
0.52093	-0.65214	6.37325
0.58236	-0.54067	6.3741
0.34034	-1.07781	6.3741
1.34436	0.29592	6.39677
0.09341	-2.3708	6.41827
2.01484	0.70054	6.41875
1.18769	0.17201	6.41875
0.88098	-0.12672	6.41875
0.16967	-1.77389	6.41875
0.58881	-0.52964	6.41963
0.63513	-0.45393	6.4207
0.92047	-0.08287	6.42109
0.10099	-2.29275	6.42154
0.46223	-0.77169	6.42201
0.13927	-1.97136	6.42347
1.51658	0.41646	6.44647
0.03767	-3.27884	6.46929
1.37235	0.31652	6.46929
0.05337	-2.93053	6.46929
0.03633	-3.31519	6.47126
0.11545	-2.15896	6.47149
0.08511	-2.46375	6.47242
1.74115	0.55455	6.49668
0.22149	-1.50736	6.52001
0.54704	-0.60324	6.52037
0.29706	-1.21382	6.52043
0.34327	-1.06924	6.52043
1.71635	0.5402	6.52043
0.11088	-2.19927	6.52126
0.07501	-2.59013	6.52126
0.25426	-1.36939	6.5216
0.06744	-2.69646	6.52294
1.99806	0.69218	6.54789
0.18358	-1.69509	6.55036
0.27667	-1.28492	6.57084
0.1519	-1.88454	6.57084
0.07173	-2.63485	6.57084
0.09295	-2.37564	6.57105
0.07601	-2.57688	6.57176
0.79659	-0.22741	6.57372
0.70615	-0.34792	6.57599
2.27879	0.82364	6.59934
0.05427	-2.91373	6.60077
0.24474	-1.40755	6.62207
0.33841	-1.08351	6.62207
2.37324	0.86426	6.62207
0.30262	-1.19528	6.6233
0.08742	-2.437	6.6233
0.07285	-2.61933	6.6233
1.7906	0.58255	6.62345
0.30897	-1.17452	6.62345
0.12045	-2.1165	6.62375
0.16259	-1.8165	6.62527
0.91388	-0.09006	6.62742
0.23138	-1.46368	6.62776
0.87412	-0.13454	6.62776
2.61113	0.95978	6.65083
0.03392	-3.38381	6.67364
0.40661	-0.89989	6.67403
1.62645	0.4864	6.67403
0.0395	-3.23148	6.67472
0.06207	-2.77951	6.67472
0.04345	-3.13617	6.67472
0.78207	-0.2458	6.67472
0.05667	-2.87048	6.67472
0.66099	-0.41402	6.67564
0.21064	-1.55759	6.67651
0.16676	-1.79121	6.67651
0.41068	-0.88994	6.67655
0.26505	-1.32785	6.67676
1.17239	0.15904	6.6792
0.15205	-1.88355	6.67981
0.52651	-0.64149	6.67999
0.23228	-1.4598	6.67999
3.03037	1.10868	6.70255
0.13908	-1.97268	6.72598
0.03477	-3.35897	6.72598
0.22021	-1.51316	6.72598
0.15538	-1.86186	6.72634
0.14675	-1.91902	6.72634
0.08255	-2.49438	6.72634
1.10959	0.10399	6.72653
0.47934	-0.73534	6.72653
0.09451	-2.35906	6.72795
0.31132	-1.16693	6.72795
0.21408	-1.54141	6.72921
1.50309	0.40752	6.73168
0.24292	-1.41501	6.73168
0.42191	-0.86296	6.73193
0.07386	-2.60564	6.73232
3.55233	1.2676	6.75498
0.24844	-1.39255	6.77913
0.12823	-2.05395	6.77913
0.10256	-2.27728	6.77928
0.47619	-0.74194	6.77928
0.55555	-0.58779	6.77928
0.23529	-1.44692	6.77928
0.18185	-1.70456	6.78024
0.16589	-1.79644	6.78124
0.26388	-1.33228	6.78143
0.05243	-2.9482	6.78463
0.34082	-1.0764	6.78463
0.15808	-1.84463	6.78509
4.19589	1.43411	6.80785
0.08392	-2.47792	6.80785
0.08387	-2.47846	6.80939
0.10326	-2.27048	6.83108
0.17899	-1.72043	6.83108
0.19177	-1.65144	6.83108
0.0748	-2.593	6.83194
0.28849	-1.24308	6.83194
1.53864	0.4309	6.83194
0.72318	-0.3241	6.83255
0.2588	-1.3517	6.83338
0.32305	-1.12995	6.83351
0.74794	-0.29044	6.83408
0.11637	-2.15099	6.83644
0.04539	-3.09242	6.8397
0.11348	-2.17612	6.8397
0.06939	-2.66808	6.86112
0.2706	-1.30711	6.86112
5.02546	1.61452	6.86112
0.18133	-1.70742	6.86286
0.45748	-0.78202	6.88525
0.23663	-1.44127	6.88525
0.31672	-1.14975	6.88525
0.13603	-1.99492	6.88571
2.2347	0.80411	6.88571
0.17086	-1.76689	6.88643
0.48854	-0.71634	6.88723
0.39083	-0.93948	6.88723
0.34172	-1.07376	6.88764
0.13606	-1.99468	6.88767
0.25447	-1.36856	6.89225
0.29214	-1.23052	6.9169
0.05453	-2.90895	6.9169
0.62945	-0.46291	6.93947
0.20457	-1.58684	6.93947
0.13736	-1.98516	6.93958
0.29434	-1.22302	6.93958
0.3434	-1.06887	6.93958
0.17129	-1.76441	6.94061
0.42896	-0.84638	6.94143
0.45902	-0.77866	6.94164
0.18712	-1.67602	6.94489
0.42652	-0.85208	6.97064
0.16259	-1.81654	6.99352
2.48314	0.90953	6.99383
0.11496	-2.16317	6.99383
0.21782	-1.52409	6.99383
0.35765	-1.02819	6.99383
0.53339	-0.62851	6.99502
0.45968	-0.77722	6.99591
0.52983	-0.6352	6.99608
0.25047	-1.38443	6.99608
0.15348	-1.87421	6.99679
0.52559	-0.64324	6.99931
0.07285	-2.61941	7.00003
0.10009	-2.30168	7.02649
0.58386	-0.53809	7.02649
1.91082	0.64753	7.02649
0.05379	-2.92265	7.02772
0.09621	-2.34125	7.04863
0.12682	-2.065	7.04863
0.42923	-0.84576	7.04863
0.65152	-0.42844	7.04986
0.61858	-0.48032	7.05054
0.52132	-0.6514	7.05096
0.27961	-1.27435	7.05422
0.22466	-1.49318	7.05433
0.34941	-1.05151	7.05525
0.75591	-0.27983	7.08141
0.12599	-2.07159	7.08141
0.30931	-1.1734	7.1041
0.50109	-0.69098	7.1041
0.19884	-1.61523	7.1041
0.78801	-0.23824	7.10447
0.17511	-1.74232	7.10447
0.11724	-2.14356	7.10711
0.06395	-2.7497	7.10711
0.70813	-0.34512	7.10722
1.54641	0.43594	7.11051
0.64236	-0.44261	7.11051
0.97735	-0.02291	7.13604
0.27924	-1.27567	7.13604
0.58268	-0.54011	7.15866
0.27969	-1.27408	7.15866
0.23607	-1.44361	7.15982
0.19018	-1.65981	7.1606
0.95088	-0.05037	7.1606
0.22357	-1.49802	7.16091
0.0737	-2.6077	7.1625
0.79152	-0.2338	7.1625
0.42551	-0.85446	7.16572
0.26639	-1.3228	7.19025
0.47315	-0.74835	7.19178
0.11829	-2.13464	7.19178
0.055	-2.90033	7.21465
0.68397	-0.37984	7.21465
0.38137	-0.96399	7.21465
1.66913	0.5123	7.2157
2.96591	1.08718	7.2157
0.18831	-1.66966	7.2157
0.43456	-0.83341	7.2157
1.12549	0.11822	7.21722
0.15714	-1.85059	7.21793
0.90001	-0.10535	7.21793
0.09125	-2.39421	7.21793
0.10158	-2.28695	7.21906
0.08888	-2.42048	7.21906
0.18747	-1.67414	7.24824
0.03755	-3.28211	7.27146
0.3763	-0.97736	7.27172
0.77998	-0.24849	7.27172
1.32773	0.28347	7.27384
1.08511	0.08168	7.27419
1.02081	0.0206	7.27431
0.10208	-2.28199	7.27431
0.05717	-2.86181	7.27431
0.64514	-0.43829	7.2783
0.05525	-2.89592	7.27908
0.0798	-2.52819	7.27908
0.04926	-3.01066	7.30227
0.26232	-1.3382	7.3054
1.15097	0.14061	7.3076
0.1151	-2.16198	7.3076
0.89483	-0.11112	7.32769
0.69271	-0.36715	7.3285
0.44825	-0.80241	7.32987
0.12073	-2.11424	7.3309
0.4829	-0.72794	7.3309
0.9658	-0.0348	7.3309
0.28652	-1.24994	7.33093
0.13742	-1.98468	7.33202
0.06038	-2.80715	7.33204
0.0966	-2.33715	7.33204
0.27605	-1.28718	7.33436
1.18557	0.17023	7.33539
0.80502	-0.21689	7.33539
0.08129	-2.50968	7.35952
0.34388	-1.06745	7.3623
0.07602	-2.57681	7.3623
0.33043	-1.10737	7.3639
0.39549	-0.92762	7.38596
2.05437	0.71997	7.38596
0.66782	-0.40373	7.38598
1.02845	0.02805	7.38598
0.9659	-0.03469	7.38652
0.41212	-0.88644	7.38708
0.19104	-1.65525	7.38882
0.4859	-0.72176	7.39223
0.83223	-0.18365	7.39363
0.17405	-1.74844	7.41794
0.569	-0.56388	7.41794
0.43948	-0.82217	7.41958
0.2245	-1.49388	7.44313
0.07955	-2.53136	7.44346
1.15881	0.14739	7.44384
0.05436	-2.91205	7.44384
0.52422	-0.64584	7.44384
0.48927	-0.71483	7.44384
0.2688	-1.31379	7.44441
0.56825	-0.56519	7.44495
0.06424	-2.74518	7.44495
0.20853	-1.56767	7.44544
0.2665	-1.32238	7.44669
0.07393	-2.60468	7.44733
2.11219	0.74772	7.44733
0.08184	-2.50296	7.45034
0.0559	-2.88416	7.45052
0.1162	-2.15248	7.47647
0.27597	-1.28748	7.47647
0.54291	-0.61081	7.4781
0.08668	-2.44549	7.4781
0.17528	-1.74138	7.50131
0.62078	-0.47678	7.50131
1.48987	0.39869	7.50131
0.18594	-1.68234	7.50199
0.07829	-2.54734	7.50199
0.14875	-1.90548	7.50199
0.61057	-0.49336	7.50202
1.31806	0.27616	7.50202
0.4662	-0.76314	7.50388
0.74592	-0.29313	7.50388
0.13666	-1.99025	7.50413
0.45098	-0.79633	7.50413
0.35234	-1.04316	7.50469
0.15711	-1.85082	7.5063
0.11872	-2.13103	7.50852
0.17411	-1.74807	7.50869
0.39309	-0.93372	7.53429
0.19654	-1.62687	7.53429
0.66055	-0.41469	7.53607
0.11887	-2.12973	7.53862
0.08146	-2.5077	7.56091
3.75113	1.32206	7.56106
1.50045	0.40577	7.56106
0.29925	-1.20647	7.5628
0.07118	-2.64256	7.56289
0.95121	-0.05002	7.56289
0.32031	-1.13848	7.56289
1.61932	0.48201	7.56289
0.06083	-2.79962	7.56367
0.26838	-1.31534	7.56367
0.45625	-0.78471	7.56367
0.08004	-2.52518	7.56367
0.24816	-1.39368	7.56532
0.788	-0.23826	7.56733
0.28073	-1.27038	7.56733
0.11517	-2.16136	7.593
0.09357	-2.369	7.593
0.53471	-0.62603	7.593
0.79805	-0.22559	7.59559
0.18841	-1.66914	7.59722
0.05147	-2.96676	7.61975
0.1253	-2.07704	7.62044
0.09113	-2.39549	7.62044
1.70071	0.53105	7.62063
0.29659	-1.21539	7.62167
0.05757	-2.85482	7.62204
1.19738	0.18013	7.62204
0.34451	-1.06564	7.62291
0.13572	-1.9972	7.62291
0.35086	-1.04736	7.62401
0.07884	-2.54032	7.62492
0.55189	-0.59441	7.62492
0.38308	-0.95952	7.62685
0.10434	-2.26005	7.62704
0.40347	-0.90766	7.62704
0.06066	-2.80247	7.65264
0.43329	-0.83635	7.65264
0.94354	-0.05812	7.65523
0.19193	-1.65064	7.65776
0.26703	-1.3204	7.65776
0.1074	-2.23123	7.67905
0.23177	-1.46201	7.67978
0.33413	-1.09623	7.68003
0.25293	-1.37464	7.68056
1.51119	0.4129	7.68121
0.15112	-1.88969	7.68121
0.1209	-2.11283	7.68121
0.33431	-1.09567	7.68176
0.32886	-1.11211	7.68209
0.65773	-0.41896	7.68209
0.75718	-0.27815	7.68229
0.05222	-2.95231	7.68229
2.78584	1.02455	7.6832
0.21708	-1.52749	7.6832
0.05844	-2.83969	7.6832
0.09497	-2.35417	7.6832
0.12562	-2.0745	7.68664
0.54198	-0.61252	7.68694
0.50792	-0.67743	7.68738
1.11677	0.11044	7.71493
0.34391	-1.06737	7.71859
0.5044	-0.68438	7.71859
0.13258	-2.02057	7.73953
0.13258	-2.02057	7.73953
1.92796	0.65646	7.7406
0.86341	-0.14687	7.74116
0.40292	-0.90901	7.74116
0.23589	-1.44441	7.7415
0.81251	-0.20762	7.74191
0.26527	-1.327	7.74262
0.19216	-1.64941	7.74413
0.11154	-2.19335	7.74601
0.93158	-0.07087	7.74701
0.12215	-2.10251	7.74753
0.89067	-0.11578	7.74753
0.06421	-2.74561	7.77339
0.19184	-1.6511	7.77562
1.31547	0.27419	7.77562
0.43341	-0.83606	7.77739
0.26382	-1.3325	7.77739
0.25822	-1.35392	7.7992
0.41342	-0.88328	7.8003
0.45056	-0.79726	7.80088
0.08154	-2.50666	7.8012
0.10346	-2.26859	7.80209
1.92601	0.65545	7.80241
0.05926	-2.82579	7.80241
0.0856	-2.45807	7.80241
0.4815	-0.73084	7.80241
0.30478	-1.18817	7.80286
0.11035	-2.2041	7.80341
0.96556	-0.03504	7.80341
0.1099	-2.20821	7.80472
0.0905	-2.40237	7.80472
0.70888	-0.34407	7.80744
1.08417	0.08081	7.80744
0.05718	-2.86148	7.8347
0.7126	-0.33884	7.8347
0.13385	-2.01101	7.83625
1.5393	0.43133	7.83625
0.54121	-0.61395	7.83851
0.35144	-1.04573	7.83851
0.12698	-2.06376	7.86109
0.174	-1.74868	7.86109
0.77449	-0.25555	7.8617
0.51633	-0.66101	7.8617
0.13493	-2.00301	7.86309
0.44308	-0.81401	7.86321
0.44308	-0.81401	7.86321
0.14165	-1.95441	7.86331
1.1409	0.13182	7.86403
0.12965	-2.04293	7.86403
0.99004	-0.01001	7.86403
1.24462	0.21883	7.86403
2.2141	0.79485	7.86625
0.16616	-1.79478	7.86842
0.15509	-1.86378	7.86842
0.06203	-2.78007	7.86842
0.19335	-1.64323	7.86916
1.81363	0.59533	7.8973
0.65543	-0.42247	7.89963
0.56085	-0.57831	7.92333
0.91313	-0.09088	7.9234
0.62614	-0.46817	7.9234
0.59889	-0.51268	7.92468
0.47911	-0.73582	7.92468
0.05802	-2.847	7.92558
0.07502	-2.58996	7.92639
1.35041	0.30041	7.92639
0.46338	-0.76922	7.92639
1.40964	0.34333	7.92639
0.21075	-1.5571	7.92806
0.39578	-0.92689	7.9282
0.07539	-2.58512	7.9282
1.27364	0.24188	7.93004
0.18455	-1.68982	7.93036
0.08325	-2.48588	7.95753
2.14668	0.76392	7.95914
0.78957	-0.23627	7.96157
0.23998	-1.42719	7.98495
0.8606	-0.15012	7.98583
0.78781	-0.2385	7.9863
0.47269	-0.74932	7.9863
2.5149	0.92223	7.98714
0.08273	-2.49221	7.98714
0.52802	-0.63862	7.98819
0.4727	-0.74928	7.98858
0.50483	-0.68353	7.9914
0.19791	-1.61997	7.99317
0.17577	-1.73859	8.02049
0.0452	-3.09672	8.02049
1.41038	0.34386	8.02175
2.53868	0.93165	8.02175
0.9367	-0.06539	8.02446
0.06635	-2.71281	8.02446
0.2472	-1.39755	8.04631
0.07116	-2.64277	8.04631
0.36838	-0.99864	8.04631
0.33262	-1.10075	8.04813
0.28863	-1.24261	8.04854
2.26781	0.81881	8.04854
0.24423	-1.40967	8.04854
1.1339	0.12566	8.04854
0.12211	-2.10281	8.04854
0.25112	-1.38183	8.04983
0.1988	-1.61545	8.04983
0.12723	-2.06173	8.04983
0.08336	-2.48454	8.05095
0.15839	-1.84268	8.05095
0.24368	-1.4119	8.05095
0.06926	-2.66987	8.05457
0.13237	-2.02215	8.05501
1.48255	0.39376	8.05501
0.27494	-1.2912	8.05552
0.63803	-0.44937	8.08457
3.01292	1.10291	8.08457
0.08372	-2.48031	8.08744
1.09355	0.08943	8.08744
0.21812	-1.52273	8.11073
0.39988	-0.91659	8.11073
0.1828	-1.69935	8.11073
2.57052	0.94411	8.11133
0.17049	-1.76906	8.11133
0.95476	-0.04629	8.11133
0.09374	-2.36727	8.1126
1.2639	0.2342	8.11287
0.19748	-1.6221	8.11287
0.13317	-2.01611	8.11379
0.59928	-0.51203	8.11379
0.48331	-0.72711	8.11733
2.91134	1.06861	8.11733
1.70606	0.53419	8.11791
0.33173	-1.10342	8.11791
0.28325	-1.26141	8.14573
0.11465	-2.16587	8.14573
3.61126	1.28406	8.14784
1.28311	0.24928	8.1502
0.3266	-1.11901	8.17355
0.18145	-1.7068	8.17355
0.23622	-1.44297	8.17433
0.5315	-0.63204	8.17433
0.30366	-1.19184	8.17457
0.30848	-1.1761	8.17457
0.25571	-1.3637	8.17457
0.88338	-0.124	8.17457
0.64263	-0.44218	8.17473
0.20157	-1.60162	8.17495
0.21956	-1.51612	8.17724
1.32719	0.28306	8.17728
0.16221	-1.81885	8.17728
0.22374	-1.49727	8.17728
0.80907	-0.21187	8.17878
0.21575	-1.53363	8.17878
0.29277	-1.22837	8.18011
0.20742	-1.573	8.18089
0.80897	-0.21199	8.18179
0.21596	-1.53268	8.20947
4.38431	1.47803	8.21145
0.17947	-1.71772	8.21145
0.31199	-1.1648	8.23737
0.4078	-0.89699	8.2378
0.13593	-1.9956	8.2378
0.40601	-0.90137	8.23875
0.40601	-0.90137	8.23875
0.25011	-1.38585	8.23955
0.23225	-1.45996	8.23955
1.05264	0.0513	8.2399
1.37846	0.32097	8.2399
0.05612	-2.88019	8.24202
0.08138	-2.50863	8.24202
0.18084	-1.71012	8.24202
0.09179	-2.38822	8.24462
2.2521	0.81186	8.24604
5.43595	1.69303	8.27553
0.32616	-1.12038	8.27553
0.11649	-2.14999	8.27553
0.09026	-2.40505	8.27848
0.4642	-0.76744	8.27848
0.10242	-2.27865	8.3025
0.39767	-0.92213	8.30258
0.08721	-2.43945	8.30258
3.00812	1.10131	8.30296
0.51455	-0.66447	8.30296
0.09152	-2.39119	8.30501
0.36608	-1.00489	8.30501
0.07488	-2.59186	8.30501
0.16413	-1.80711	8.30543
0.1843	-1.69119	8.30571
0.07027	-2.65547	8.30595
0.17957	-1.7172	8.30595
0.7459	-0.29317	8.30595
0.40403	-0.90627	8.30595
0.24521	-1.40565	8.30709
0.08174	-2.50426	8.30709
0.13623	-1.99344	8.30709
0.32694	-1.11797	8.30709
0.24504	-1.40632	8.30933
0.16526	-1.80024	8.31072
0.08263	-2.49338	8.31072
0.27387	-1.2951	8.33854
6.94859	1.93854	8.34036
0.82721	-0.18969	8.34036
0.74769	-0.29077	8.34267
0.23505	-1.44797	8.36735
0.36563	-1.00614	8.36735
0.18985	-1.66155	8.36735
0.50075	-0.69165	8.36735
1.01818	0.01802	8.36756
0.63963	-0.44687	8.36756
0.24188	-1.41933	8.36756
0.59809	-0.51401	8.36756
0.19945	-1.61218	8.36836
0.48478	-0.72406	8.36836
1.05634	0.05481	8.36886
0.40728	-0.89826	8.36977
1.62911	0.48803	8.36977
0.28749	-1.24657	8.36977
0.0916	-2.39029	8.37009
0.28676	-1.24912	8.37009
0.23508	-1.44783	8.37186
0.11754	-2.14099	8.37186
0.96045	-0.04035	8.37437
0.06508	-2.73215	8.37526
0.96074	-0.04005	8.37635
0.28643	-1.25025	8.37635
1.19781	0.18049	8.37635
0.30881	-1.17503	8.37635
0.13865	-1.97577	8.40366
9.14601	2.21332	8.40631
0.33258	-1.10087	8.40631
0.47512	-0.74419	8.40631
1.00092	0.00091658	8.40851
0.58387	-0.53808	8.40851
0.18982	-1.66171	8.43257
2.33618	0.84852	8.43298
0.78527	-0.24173	8.43298
0.57746	-0.54911	8.43397
0.2767	-1.28482	8.43397
0.10457	-2.25788	8.43473
0.83658	-0.17844	8.43473
0.26418	-1.33112	8.43473
0.69655	-0.36161	8.43495
0.36958	-0.99539	8.43631
0.06159	-2.78717	8.43934
0.05223	-2.95212	8.43949
0.30388	-1.19113	8.43949
0.11035	-2.20413	8.44147
0.97552	-0.02478	8.47007
0.6432	-0.4413	8.47007
2.6667	0.98084	8.47182
12.7779	2.54772	8.47182
0.70386	-0.35118	8.47454
1.30018	0.2625	8.47454
0.18574	-1.68341	8.47454
0.07654	-2.56993	8.49865
0.07643	-2.57145	8.49947
4.10997	1.41342	8.49947
0.94576	-0.05577	8.49947
0.62894	-0.46372	8.4996
1.00631	0.00629	8.4996
0.3646	-1.00894	8.4996
0.68612	-0.3767	8.4996
1.378	0.32063	8.50102
0.42329	-0.85971	8.50121
0.49798	-0.69719	8.50121
0.04542	-3.09182	8.50169
0.75336	-0.28321	8.50204
0.79103	-0.23442	8.50204
0.3082	-1.17702	8.50204
0.36331	-1.01249	8.50349
0.26084	-1.34385	8.50349
0.65124	-0.42887	8.50672
0.4465	-0.80631	8.5072
0.22999	-1.46971	8.53806
20.2394	3.00763	8.53806
0.83912	-0.17541	8.54065
0.29958	-1.20536	8.56567
0.61733	-0.48236	8.56567
1.22841	0.20572	8.56589
1.12604	0.11871	8.56589
5.25487	1.65916	8.56589
0.45042	-0.79758	8.56589
0.80993	-0.2108	8.56655
0.46387	-0.76815	8.56655
0.78501	-0.24205	8.56655
0.67664	-0.39061	8.56808
0.65062	-0.42983	8.56808
0.0941	-2.36343	8.56833
0.06477	-2.73696	8.56873
0.30071	-1.20163	8.56873
1.69819	0.52956	8.56888
0.11321	-2.17849	8.56888
0.38595	-0.95204	8.56888
0.15393	-1.87124	8.5692
0.18814	-1.67057	8.5692
0.21248	-1.54889	8.5712
0.67995	-0.38574	8.5712
2.09116	0.73772	8.57315
0.10962	-2.21076	8.57315
1.27015	0.23913	8.57382
0.13027	-2.03814	8.57382
0.06534	-2.7282	8.6023
0.4746	-0.74527	8.633
0.08543	-2.46007	8.633
1.34245	0.2945	8.633
0.5689	-0.56405	8.63406
1.44413	0.36751	8.63406
0.93869	-0.06327	8.63406
0.13974	-1.96796	8.63507
0.13569	-1.99739	8.63516
0.3014	-1.19932	8.63558
0.07426	-2.60021	8.63558
0.12171	-2.10614	8.63639
0.29842	-1.20926	8.63787
4.05851	1.40081	8.63787
0.76945	-0.26208	8.64007
0.17184	-1.76117	8.64081
0.31244	-1.16334	8.64081
0.36818	-0.99919	8.67015
0.45818	-0.7805	8.67015
0.85908	-0.15189	8.67015
0.30137	-1.1994	8.67269
0.19739	-1.6226	8.70018
1.59376	0.4661	8.70095
0.68305	-0.38119	8.70147
1.0785	0.07557	8.70147
0.29946	-1.20578	8.70176
1.37092	0.31548	8.70186
1.55828	0.44358	8.70281
0.18226	-1.70235	8.70281
0.3435	-1.06857	8.70334
0.32437	-1.12586	8.70358
0.05718	-2.86159	8.70488
0.34307	-1.06982	8.70488
0.36113	-1.01853	8.70488
0.23702	-1.43963	8.70899
0.74116	-0.29954	8.7095
1.19726	0.18003	8.7095
0.15195	-1.88422	8.73813
0.6631	-0.41083	8.74015
1.73223	0.54941	8.74329
1.7266	0.54615	8.76905
1.24699	0.22073	8.76905
0.81786	-0.20106	8.76905
0.08633	-2.44958	8.76905
0.3151	-1.15486	8.76948
1.21314	0.19322	8.76948
1.87748	0.62993	8.76948
0.95247	-0.0487	8.77021
0.40297	-0.9089	8.77021
0.07525	-2.58701	8.77101
0.34944	-1.05142	8.77119
0.43074	-0.84226	8.77135
0.38857	-0.94528	8.77203
0.1345	-2.00617	8.77347
0.15489	-1.86505	8.77561
0.80178	-0.22092	8.77561
0.61956	-0.47875	8.77561
0.44314	-0.81386	8.77665
0.30334	-1.19289	8.77665
0.40446	-0.90521	8.77665
1.2438	0.21817	8.77778
0.24004	-1.42695	8.80829
0.19559	-1.63174	8.80829
0.0677	-2.69262	8.80829
0.10355	-2.26773	8.80829
0.26706	-1.32027	8.80898
0.37076	-0.99221	8.83717
0.41126	-0.88853	8.83717
0.34957	-1.05105	8.83717
0.11652	-2.14966	8.83717
0.62043	-0.47734	8.83795
0.38604	-0.9518	8.83795
2.08464	0.7346	8.83795
2.21098	0.79344	8.83795
0.97224	-0.02815	8.83796
1.44121	0.36548	8.83796
0.19445	-1.63759	8.83796
0.11696	-2.14592	8.84038
0.0731	-2.61593	8.84038
0.26917	-1.3124	8.84103
0.1458	-1.92551	8.84103
0.18302	-1.69815	8.8431
0.26749	-1.31866	8.8431
0.0966	-2.33723	8.8431
0.48297	-0.72779	8.8431
0.54335	-0.61001	8.8431
0.04946	-3.00665	8.84326
0.38732	-0.94852	8.84328
0.1162	-2.15249	8.84328
1.74164	0.55483	8.8447
0.19352	-1.6424	8.8447
1.07178	0.06932	8.8447
0.39583	-0.92678	8.8447
0.188	-1.67131	8.87727
7.82554	2.05739	8.87727
0.1023	-2.27989	8.87727
0.13377	-2.01163	8.87727
0.33124	-1.10491	8.87727
0.20585	-1.58059	8.88065
0.16878	-1.77918	8.90625
0.07705	-2.5633	8.90625
0.23629	-1.4427	8.90625
2.6343	0.96862	8.90681
1.14503	0.13543	8.90739
0.80436	-0.21771	8.90739
1.65899	0.50621	8.90739
0.77797	-0.25107	8.90809
2.75038	1.01174	8.90924
0.25003	-1.38616	8.90924
0.0761	-2.57575	8.90924
0.87512	-0.13339	8.90924
0.50293	-0.68731	8.9097
0.19558	-1.63178	8.9097
2.34699	0.85313	8.9097
0.12611	-2.07063	8.91034
0.23446	-1.45049	8.91092
0.27053	-1.30739	8.91092
0.48157	-0.7307	8.91443
0.47577	-0.74282	8.91546
0.31485	-1.15567	8.91546
0.43666	-0.8286	8.94576
0.09704	-2.33267	8.94576
0.13973	-1.96803	8.94576
1.62317	0.48438	8.94992
0.30848	-1.17611	8.94992
0.37939	-0.96919	8.97679
0.63232	-0.45837	8.97679
0.9836	-0.01653	8.97679
3.14753	1.14662	8.97679
0.33197	-1.10272	8.97679
0.76701	-0.26526	8.97726
0.44742	-0.80426	8.97726
0.26319	-1.33489	8.97726
0.8303	-0.18597	8.97785
1.89782	0.64071	8.97785
0.06752	-2.69536	8.97824
0.13504	-2.00221	8.97824
0.08919	-2.41694	8.97828
0.35455	-1.03691	8.97954
0.59091	-0.52608	8.97954
1.01219	0.01212	8.98335
0.56791	-0.56579	8.98468
1.77472	0.57364	8.98468
0.76059	-0.27366	8.98468
2.51419	0.92195	8.98468
0.44465	-0.81046	8.98574
1.60075	0.47048	8.98574
0.48355	-0.72661	9.01535
0.5599	-0.58	9.01535
0.20859	-1.56739	9.01535
0.05373	-2.92384	9.01535
1.12828	0.12069	9.01535
3.75792	1.32387	9.04677
0.58948	-0.52852	9.04677
0.54413	-0.60856	9.04677
0.51396	-0.6656	9.04772
0.06809	-2.68694	9.04772
0.09835	-2.31921	9.04772
0.40691	-0.89916	9.048
1.0349	0.03431	9.04804
2.15428	0.76746	9.04804
0.07097	-2.64557	9.04804
0.11827	-2.13475	9.04804
0.59966	-0.51139	9.04904
0.11901	-2.12859	9.0491
0.25512	-1.36601	9.04983
0.11162	-2.19269	9.04983
0.62505	-0.46993	9.04983
0.41073	-0.88982	9.05108
0.29699	-1.21406	9.05235
0.44548	-0.8086	9.05235
0.89097	-0.11545	9.05235
0.66778	-0.4038	9.05472
0.2559	-1.36295	9.05606
0.59711	-0.51565	9.05606
0.1378	-1.98199	9.05606
0.69681	-0.36125	9.08592
0.2743	-1.29355	9.08786
0.3396	-1.07998	9.08786
1.06332	0.06139	9.0903
0.33893	-1.08195	9.0903
4.62526	1.53153	9.11658
1.2591	0.2304	9.11658
0.16863	-1.78005	9.11658
0.27036	-1.30802	9.11721
0.06437	-2.74311	9.11721
0.60079	-0.50951	9.11721
2.50489	0.91825	9.1181
0.15076	-1.89209	9.1181
1.35682	0.30514	9.1181
0.14473	-1.93291	9.1181
0.31925	-1.14178	9.1181
1.25571	0.2277	9.11939
1.79386	0.58437	9.11939
0.6727	-0.39646	9.11939
0.5623	-0.57572	9.11978
0.73099	-0.31336	9.11978
0.25812	-1.35432	9.12071
0.76079	-0.2734	9.12071
0.5169	-0.65991	9.12125
0.09522	-2.35159	9.12125
0.40203	-0.91122	9.12125
1.023	0.02274	9.1213
0.53708	-0.62161	9.1213
0.2387	-1.43254	9.1213
0.51653	-0.66061	9.12298
0.78327	-0.24428	9.12545
0.18992	-1.66117	9.12567
0.15035	-1.89478	9.12567
0.10717	-2.23338	9.12735
3.12311	1.13883	9.12735
0.27703	-1.28364	9.15699
5.80706	1.75907	9.18896
0.64723	-0.43506	9.18896
0.76409	-0.26907	9.18896
0.69552	-0.36309	9.1902
1.13959	0.13067	9.19091
0.238	-1.43548	9.19105
2.88905	1.06093	9.19105
1.32703	0.28294	9.19105
0.53272	-0.62976	9.19206
0.21508	-1.53674	9.19247
0.10071	-2.29548	9.1926
0.65921	-0.41671	9.1926
3.27999	1.18784	9.19266
0.91111	-0.09309	9.19266
0.45555	-0.78624	9.19266
0.38672	-0.95006	9.19526
0.45117	-0.79592	9.19526
0.90991	-0.09441	9.19713
0.90656	-0.0981	9.22827
0.17455	-1.74553	9.26155
1.64952	0.50048	9.26155
0.53906	-0.61793	9.26155
0.06546	-2.72636	9.26155
0.40092	-0.91398	9.26155
0.84591	-0.16735	9.26155
1.40918	0.34301	9.26234
0.54354	-0.60965	9.26234
3.32164	1.20046	9.26234
3.29419	1.19216	9.26234
0.19365	-1.64169	9.26353
0.51707	-0.65959	9.2643
0.78307	-0.24453	9.26443
0.20363	-1.59144	9.26461
1.30906	0.26931	9.26461
0.21561	-1.53428	9.26461
0.28103	-1.26928	9.26476
1.07455	0.0719	9.26476
0.36101	-1.01886	9.26564
0.5554	-0.58807	9.26564
0.1444	-1.93515	9.26564
0.23832	-1.43414	9.26924
0.3536	-1.03958	9.26931
1.0507	0.04946	9.26931
1.80037	0.58799	9.27022
0.4611	-0.77413	9.30032
0.14188	-1.95279	9.30032
0.24058	-1.42472	9.30032
0.10849	-2.22105	9.30032
0.81794	-0.20097	9.30369
1.85045	0.61543	9.30588
0.16553	-1.79859	9.33357
0.78036	-0.24799	9.33357
0.13637	-1.99235	9.33385
0.5006	-0.69195	9.33427
0.33373	-1.09742	9.33427
3.85459	1.34927	9.33427
0.05244	-2.94803	9.33427
0.6357	-0.45303	9.33553
0.1453	-1.92894	9.33553
0.12285	-2.09682	9.33634
0.26324	-1.33468	9.33634
2.30337	0.83438	9.33634
2.17228	0.77578	9.3365
0.68955	-0.37172	9.33707
1.26417	0.23441	9.33707
0.91939	-0.08404	9.33707
4.59698	1.5254	9.33707
0.33642	-1.08938	9.33748
0.41119	-0.88871	9.33748
0.34694	-1.05861	9.33748
0.33521	-1.09299	9.34175
0.2169	-1.52831	9.34175
0.10189	-2.28383	9.3424
1.20514	0.1866	9.34249
0.44498	-0.80974	9.34249
0.41201	-0.8867	9.34249
0.1702	-1.77078	9.37406
0.15602	-1.85779	9.37406
0.40119	-0.91333	9.37406
0.66865	-0.4025	9.37406
0.1025	-2.27794	9.37653
0.07143	-2.639	9.37967
0.07738	-2.55896	9.37967
0.53217	-0.63079	9.40611
0.21638	-1.53071	9.40709
0.06698	-2.70344	9.40709
0.25572	-1.36366	9.40709
0.13395	-2.01028	9.40709
0.0893	-2.41575	9.40709
4.552	1.51557	9.40744
0.10346	-2.26862	9.40744
2.20076	0.7888	9.40744
0.16673	-1.79136	9.40753
0.10866	-2.21955	9.4092
1.48936	0.39835	9.41012
0.16894	-1.77824	9.41088
1.8583	0.61966	9.41088
0.49555	-0.7021	9.41088
1.8583	0.61966	9.41088
0.65792	-0.41867	9.41121
0.12856	-2.05137	9.41121
0.44316	-0.81382	9.41499
0.79769	-0.22604	9.41499
0.54101	-0.61432	9.41588
1.36677	0.31245	9.41588
0.55647	-0.58614	9.41588
0.15004	-1.89685	9.44833
0.75021	-0.28741	9.44833
0.62101	-0.47642	9.44953
0.46575	-0.7641	9.44953
0.93538	-0.0668	9.48081
1.06721	0.06505	9.48148
1.33401	0.28819	9.48148
5.3694	1.68072	9.48148
0.4669	-0.76163	9.48148
0.07877	-2.54127	9.48148
0.30016	-1.20343	9.48209
0.70351	-0.35167	9.48209
3.06986	1.12163	9.48209
3.12671	1.13998	9.48209
0.62091	-0.47658	9.48237
0.93136	-0.07111	9.48237
0.4304	-0.84304	9.48304
0.33419	-1.09604	9.48304
2.41024	0.87973	9.48304
1.7492	0.55916	9.48424
1.34554	0.2968	9.48424
0.66595	-0.40653	9.48438
2.07186	0.72845	9.48438
0.34315	-1.06958	9.48531
0.47183	-0.75113	9.48531
2.09488	0.73949	9.48828
1.69685	0.52877	9.48828
0.29609	-1.2171	9.48889
0.06677	-2.7065	9.48912
1.55796	0.44337	9.48912
0.65028	-0.43036	9.48912
0.35099	-1.04701	9.52233
0.57598	-0.55169	9.52233
0.08139	-2.50853	9.52233
0.22463	-1.49329	9.52233
0.23399	-1.45247	9.52233
0.078	-2.55108	9.52233
0.19833	-1.6178	9.55507
6.46003	1.86563	9.55507
0.38941	-0.94312	9.55538
1.47567	0.38911	9.55538
0.43351	-0.83583	9.55644
1.52491	0.42193	9.55697
3.57673	1.27445	9.55758
0.63119	-0.46015	9.55758
0.31352	-1.15989	9.55828
0.86822	-0.14131	9.55828
0.55327	-0.5919	9.55828
1.07574	0.07301	9.55903
2.02736	0.70673	9.55903
0.54042	-0.61541	9.5604
0.2689	-1.31343	9.56322
0.77211	-0.25863	9.56366
1.77636	0.57457	9.56366
0.0699	-2.66065	9.56366
0.43233	-0.83856	9.56424
0.67938	-0.38657	9.56424
0.88555	-0.12155	9.5963
0.23522	-1.44722	9.5963
0.59732	-0.51531	9.5985
1.29855	0.26125	9.60137
0.16424	-1.8064	9.60137
0.59616	-0.51725	9.62914
0.40879	-0.89455	9.62914
0.49533	-0.70253	9.62985
1.6956	0.52804	9.63087
0.63585	-0.45279	9.63087
0.11923	-2.12674	9.63217
0.22809	-1.47801	9.63273
0.18102	-1.70913	9.63273
0.0704	-2.65359	9.63273
0.16439	-1.80552	9.63306
0.43626	-0.82951	9.63306
0.43626	-0.82951	9.63306
0.47499	-0.74447	9.63309
1.1083	0.10283	9.63309
0.9451	-0.05647	9.63484
0.44475	-0.81024	9.63484
0.09948	-2.30776	9.63484
0.68734	-0.37492	9.63484
0.1356	-1.99802	9.63769
0.89785	-0.10775	9.63832
0.56565	-0.56979	9.63832
2.00333	0.69481	9.63832
0.14504	-1.93076	9.63832
1.42644	0.35518	9.63865
0.31699	-1.14889	9.63865
0.67926	-0.38676	9.63865
0.23962	-1.42871	9.67108
0.31949	-1.14103	9.67108
0.34853	-1.05402	9.67108
0.17427	-1.74717	9.67108
0.11974	-2.12242	9.7048
0.73687	-0.30535	9.7048
0.34834	-1.05458	9.7048
0.49562	-0.70195	9.70549
0.61108	-0.49253	9.70549
0.08301	-2.48877	9.7058
0.86785	-0.14174	9.7058
0.23866	-1.43272	9.7058
0.63642	-0.45189	9.7058
0.22436	-1.4945	9.70783
0.23838	-1.43388	9.70783
0.51568	-0.66226	9.70847
0.33801	-1.08468	9.70847
0.10641	-2.24045	9.70847
1.39301	0.33147	9.70847
1.36662	0.31234	9.70847
0.63655	-0.45169	9.70983
1.04409	0.04315	9.71271
0.2278	-1.47928	9.71271
1.02219	0.02195	9.71271
0.69939	-0.35754	9.71271
2.27802	0.82331	9.71271
0.45983	-0.77689	9.74784
0.96611	-0.03448	9.74954
0.13755	-1.9838	9.78059
0.88969	-0.11689	9.78136
0.13769	-1.98276	9.78136
0.73411	-0.3091	9.78168
2.51996	0.92424	9.78168
0.28905	-1.24114	9.78168
1.71291	0.53819	9.78168
0.8894	-0.11721	9.78168
0.96351	-0.03717	9.78168
0.72818	-0.31721	9.78349
3.01618	1.10399	9.78408
0.3199	-1.13975	9.78408
0.87245	-0.13645	9.78408
1.91939	0.65201	9.78408
0.86899	-0.14042	9.78431
0.08796	-2.43086	9.7845
0.86006	-0.15075	9.7845
0.22772	-1.47965	9.78467
0.21507	-1.53681	9.78467
0.22705	-1.48257	9.7858
0.48249	-0.7288	9.7858
0.3509	-1.04725	9.7858
0.82712	-0.1898	9.7858
3.18478	1.15838	9.78839
1.22921	0.20637	9.78839
0.865	-0.14502	9.78839
2.64135	0.97129	9.78839
0.58123	-0.5426	9.78995
1.03647	0.03582	9.79098
1.2315	0.20823	9.82376
0.38704	-0.94922	9.82376
0.12095	-2.11237	9.82376
0.49131	-0.71068	9.82843
0.15722	-1.85012	9.82843
0.11423	-2.16955	9.85702
0.93499	-0.06722	9.85702
0.5186	-0.65662	9.85782
0.20471	-1.58616	9.85782
0.19448	-1.63745	9.85782
0.87514	-0.13338	9.85782
1.69161	0.52568	9.85818
1.65711	0.50508	9.85897
0.13076	-2.03435	9.85961
0.10897	-2.21667	9.85961
1.63457	0.49138	9.85961
0.69006	-0.37097	9.86078
0.15021	-1.89571	9.86134
0.36614	-1.00473	9.86134
0.48819	-0.71705	9.86134
1.75089	0.56013	9.86145
2.67497	0.98394	9.86145
0.17686	-1.73241	9.86145
1.45043	0.37186	9.86239
1.41596	0.34781	9.86657
3.01625	1.10401	9.86657
1.42586	0.35478	9.86657
0.15685	-1.8525	9.86657
1.03794	0.03724	9.86657
0.22784	-1.4791	9.86676
0.55333	-0.5918	9.86676
0.09683	-2.33477	9.86676
0.08502	-2.46485	9.90082
1.56441	0.44751	9.90082
0.48937	-0.71463	9.90338
0.48937	-0.71463	9.90338
0.76124	-0.2728	9.90338
2.5226	0.92529	9.90597
1.13632	0.12779	9.9341
0.57727	-0.54944	9.9341
0.41321	-0.88381	9.9341
0.23091	-1.46573	9.9341
0.14579	-1.92561	9.93541
1.96813	0.67708	9.93541
0.65604	-0.42153	9.93541
1.03586	0.03523	9.93541
5.65837	1.73314	9.93541
2.84285	1.04481	9.93541
0.91846	-0.08506	9.93541
0.11582	-2.15574	9.93566
0.24643	-1.40067	9.93692
0.9021	-0.10303	9.93741
0.10859	-2.22021	9.93741
0.75175	-0.28535	9.93741
0.97518	-0.02513	9.93786
0.23404	-1.45225	9.93786
0.09777	-2.32516	9.93829
0.16295	-1.81433	9.93829
1.56429	0.44743	9.93829
2.18541	0.7818	9.93829
0.65179	-0.42804	9.93829
0.60511	-0.50234	9.93868
0.56189	-0.57645	9.93868
0.58999	-0.52766	9.93868
0.56189	-0.57645	9.93868
0.12409	-2.08679	9.93937
3.42533	1.2312	9.94338
0.06749	-2.69572	9.94338
1.61192	0.47743	9.94338
2.20635	0.79134	9.94407
0.23829	-1.43428	9.94407
0.27233	-1.30076	9.97834
1.426	0.35487	9.97834
1.1527	0.1421	10.0134
1.20759	0.18862	10.0134
4.11677	1.41507	10.0134
2.22306	0.79888	10.0134
0.47165	-0.75151	10.0138
0.84898	-0.16372	10.0138
0.18009	-1.71432	10.0138
0.23305	-1.45649	10.0138
2.22091	0.79792	10.0148
0.28202	-1.26577	10.0148
0.11031	-2.20444	10.0153
0.0826	-2.49373	10.0155
0.3304	-1.10744	10.0155
0.49514	-0.70292	10.016
0.20848	-1.56792	10.016
0.24757	-1.39607	10.016
7.22018	1.97688	10.0166
0.43759	-0.82648	10.0166
0.09377	-2.36692	10.0166
0.33006	-1.10849	10.0213
3.96069	1.37642	10.0213
1.23772	0.21327	10.0213
0.74263	-0.29756	10.0213
0.376	-0.97817	10.0237
0.39514	-0.92852	10.0558
0.1912	-1.65446	10.0558
0.4295	-0.84514	10.0558
0.49392	-0.70538	10.0558
1.09826	0.09373	10.0582
0.43951	-0.82209	10.0915
0.1654	-1.79936	10.0916
2.51414	0.92193	10.0916
3.9697	1.37869	10.0916
0.59545	-0.51843	10.0916
1.40107	0.33724	10.0916
0.86837	-0.14114	10.0916
0.24892	-1.39062	10.0922
2.83632	1.04251	10.093
1.13453	0.12622	10.093
1.17157	0.15835	10.0944
0.75315	-0.28349	10.0944
0.84544	-0.1679	10.0946
4.51781	1.50803	10.0946
0.6012	-0.50882	10.0948
0.334	-1.09661	10.0948
0.10547	-2.24929	10.0948
0.15415	-1.8698	10.0948
0.1252	-2.07788	10.095
0.26708	-1.3202	10.095
0.9973	-0.00271	10.0968
1.33569	0.28945	10.0983
1.00177	0.00177	10.0983
0.09049	-2.40252	10.0999
0.14747	-1.91416	10.0999
4.57877	1.52143	10.0999
0.91334	-0.09064	10.1026
1.79901	0.58724	10.1026
0.60274	-0.50626	10.1345
0.25114	-1.38173	10.1345
0.25114	-1.38173	10.1345
1.25137	0.22423	10.1371
0.9422	-0.05953	10.1371
1.00109	0.00109	10.1371
0.50118	-0.69079	10.1703
1.14555	0.13589	10.1703
1.62883	0.48786	10.1703
8.01887	2.0818	10.1703
2.86388	1.05218	10.1703
0.31931	-1.1416	10.171
0.28785	-1.24532	10.1713
2.01493	0.70059	10.1713
1.08497	0.08155	10.1713
0.32499	-1.12396	10.1713
1.468	0.3839	10.1741
2.01851	0.70236	10.1741
0.10093	-2.29338	10.1741
0.06909	-2.67237	10.1743
0.09107	-2.39612	10.1743
5.43823	1.69345	10.1743
0.57244	-0.55784	10.1743
0.34845	-1.05427	10.1743
0.22375	-1.49724	10.1745
0.43151	-0.84046	10.1745
0.06102	-2.79652	10.1745
1.25857	0.22998	10.1745
0.75514	-0.28085	10.1745
0.47382	-0.74694	10.1745
2.01372	0.69998	10.1745
0.2222	-1.50418	10.1755
5.31146	1.66987	10.1787
1.46065	0.37888	10.1787
1.86731	0.6245	10.1787
0.52414	-0.64599	10.1802
0.58966	-0.5282	10.1802
0.19073	-1.65687	10.2492
0.2861	-1.25141	10.2492
0.06259	-2.77123	10.2492
7.33781	1.99304	10.2501
3.2699	1.18476	10.2501
1.88928	0.63619	10.2501
1.40139	0.33746	10.2501
0.60653	-0.5	10.2515
8.42406	2.13109	10.2515
0.3644	-1.0095	10.253
0.4357	-0.83081	10.253
0.40084	-0.91419	10.253
0.33404	-1.09651	10.253
0.30063	-1.20187	10.253
2.51134	0.92082	10.2537
0.66969	-0.40094	10.2537
2.00907	0.69767	10.2537
0.23636	-1.44239	10.2537
2.51865	0.92372	10.2539
0.10075	-2.29515	10.2539
0.05757	-2.85477	10.2539
0.63018	-0.46175	10.254
3.45699	1.2404	10.254
2.52072	0.92454	10.254
0.06505	-2.73258	10.254
1.616	0.47996	10.2549
1.01	0.00995	10.2549
0.73455	-0.3085	10.2549
6.32977	1.84526	10.2574
0.25242	-1.37667	10.258
2.22127	0.79808	10.258
0.09253	-2.38021	10.2595
0.35223	-1.04348	10.2945
0.36824	-0.99903	10.2945
0.55236	-0.59356	10.2945
0.13176	-2.02675	10.3293
3.73718	1.31833	10.3303
1.81196	0.59441	10.3303
1.69872	0.52987	10.3303
2.26496	0.81755	10.3303
0.33768	-1.08566	10.3311
1.16823	0.15549	10.3321
0.92928	-0.07335	10.3321
0.95313	-0.04801	10.3327
4.08483	1.40728	10.3327
0.75992	-0.27454	10.3333
0.64247	-0.44244	10.3337
0.27743	-1.28219	10.3337
2.4869	0.91103	10.3339
0.67824	-0.38825	10.3339
0.87203	-0.13693	10.3339
0.81389	-0.20593	10.3339
0.25503	-1.36637	10.3352
0.4372	-0.82738	10.3352
0.74191	-0.29853	10.3352
1.36016	0.3076	10.3352
2.19657	0.7869	10.3388
0.65523	-0.42278	10.3388
7.64876	2.03454	10.3388
4.8809	1.58533	10.3395
0.20617	-1.57907	10.3398
0.85397	-0.15786	10.3748
0.06832	-2.68358	10.3748
0.18632	-1.68028	10.3748
1.15286	0.14225	10.3748
0.20654	-1.57726	10.4107
2.0561	0.72081	10.4112
1.19939	0.18181	10.4112
0.08567	-2.45724	10.4112
4.29912	1.45841	10.4112
8.81186	2.1761	10.4112
1.36904	0.31411	10.4117
1.73763	0.55252	10.4117
0.08214	-2.49929	10.4117
2.3695	0.86268	10.4117
0.48103	-0.73183	10.413
1.22662	0.20426	10.413
1.11048	0.1048	10.4141
0.17677	-1.7329	10.4141
3.2408	1.17582	10.4141
0.75606	-0.27964	10.4144
0.18901	-1.66593	10.4144
0.86631	-0.14351	10.4144
0.45199	-0.7941	10.4144
0.35938	-1.02337	10.4149
2.41085	0.87998	10.4149
1.03322	0.03268	10.4149
0.66126	-0.41361	10.4149
0.78829	-0.23788	10.4202
9.31173	2.23128	10.4202
0.22992	-1.47003	10.4202
3.93162	1.36905	10.4202
0.59304	-0.52249	10.4565
0.36098	-1.01892	10.4565
1.16576	0.15338	10.4586
0.13817	-1.97931	10.4586
0.51812	-0.65755	10.4586
1.11767	0.11125	10.4926
0.10925	-2.21415	10.4926
0.2863	-1.25072	10.4926
4.97094	1.60361	10.4929
2.21917	0.79713	10.4929
3.10684	1.13361	10.4929
1.21184	0.19214	10.4934
4.13519	1.41953	10.4964
0.56871	-0.56439	10.497
0.69675	-0.36132	10.4972
0.47506	-0.74431	10.4972
1.28632	0.25178	10.4972
1.12468	0.1175	10.4985
2.61087	0.95968	10.4985
0.9138	-0.09014	10.4985
0.0746	-2.59567	10.4985
0.12206	-2.10323	10.5019
0.94153	-0.06025	10.5024
11.7168	2.46103	10.5024
2.54064	0.93241	10.5024
1.79339	0.58411	10.5024
0.41705	-0.87456	10.503
2.78031	1.02256	10.503
1.73769	0.55256	10.503
0.34721	-1.05782	10.5388
0.47347	-0.74766	10.5388
1.38885	0.32848	10.5388
1.48906	0.39814	10.5413
0.69489	-0.364	10.5413
0.24526	-1.40545	10.5413
0.69219	-0.3679	10.5424
0.37197	-0.98893	10.5747
0.06696	-2.70363	10.575
0.3954	-0.92787	10.575
2.85426	1.04881	10.575
5.76617	1.75201	10.575
0.7158	-0.33435	10.575
5.04128	1.61766	10.575
3.85621	1.34968	10.5751
1.25741	0.22906	10.5759
0.17464	-1.74502	10.5759
5.42775	1.69152	10.5776
0.55319	-0.59205	10.5793
1.03723	0.03656	10.5793
0.29801	-1.21064	10.5794
1.56511	0.44796	10.5801
1.44472	0.36791	10.5801
0.29812	-1.21027	10.5801
0.24551	-1.40443	10.5801
0.48149	-0.73087	10.5813
0.34774	-1.05629	10.5813
0.16021	-1.83126	10.5843
0.76733	-0.26484	10.5843
15.2478	2.72444	10.5856
1.10692	0.10158	10.5856
0.69761	-0.3601	10.6212
0.33755	-1.08604	10.6212
1.16268	0.15073	10.6212
2.09282	0.73851	10.6212
1.32983	0.28505	10.6234
0.8956	-0.11026	10.6234
1.7912	0.58288	10.6234
0.26446	-1.33007	10.6256
0.56418	-0.57238	10.6256
1.12515	0.11792	10.657
2.53159	0.92885	10.657
6.8564	1.92518	10.657
1.15072	0.14039	10.657
0.46642	-0.76267	10.6573
0.90202	-0.10312	10.6591
0.39463	-0.9298	10.6591
0.57116	-0.56009	10.661
0.44089	-0.81895	10.661
1.23191	0.20856	10.661
0.07756	-2.55664	10.661
0.69808	-0.35942	10.661
1.21061	0.19112	10.6614
0.39723	-0.92324	10.6614
0.1166	-2.14899	10.6615
3.05284	1.11607	10.6615
0.39353	-0.9326	10.6615
1.89564	0.63956	10.6622
2.08521	0.73487	10.6622
1.37829	0.32084	10.6634
0.22151	-1.50728	10.6634
0.97437	-0.02597	10.6683
20.8878	3.03916	10.6686
1.27648	0.2441	10.6686
0.81145	-0.20893	10.7043
0.84391	-0.16971	10.7043
0.42196	-0.86285	10.7043
0.70326	-0.35203	10.7043
0.84723	-0.16579	10.7407
0.57025	-0.56168	10.7407
0.31771	-1.14662	10.7407
0.39714	-0.92347	10.7407
8.25853	2.11125	10.7417
1.55716	0.44287	10.7417
0.27627	-1.28637	10.7417
0.53527	-0.62497	10.7417
0.42281	-0.86083	10.7423
2.81875	1.03629	10.7423
1.72969	0.54794	10.7423
0.56375	-0.57314	10.7423
0.66531	-0.4075	10.7445
0.81123	-0.20921	10.7447
0.65912	-0.41685	10.7447
0.85156	-0.16068	10.7448
7.09634	1.95958	10.7448
0.18512	-1.68674	10.7448
0.0961	-2.34237	10.745
0.32526	-1.12312	10.745
0.98663	-0.01346	10.745
3.17131	1.15415	10.745
1.0571	0.05553	10.745
0.70474	-0.34993	10.745
2.32563	0.84399	10.745
0.65053	-0.42997	10.745
0.98907	-0.01099	10.7451
2.54966	0.93596	10.7454
0.70824	-0.34497	10.7454
0.40471	-0.90459	10.7454
0.63773	-0.44984	10.75
2.93097	1.07533	10.7507
2.11681	0.74991	10.7507
32.8106	3.49075	10.7507
0.07333	-2.61277	10.7527
0.28239	-1.26446	10.788
0.15128	-1.88862	10.788
0.36307	-1.01315	10.788
0.08936	-2.4151	10.7911
4.05087	1.39893	10.7911
1.42972	0.35748	10.7911
2.41265	0.88073	10.7911
0.12568	-2.07405	10.794
1.7092	0.53602	10.794
0.91564	-0.08813	10.794
0.55143	-0.59523	10.8247
0.65748	-0.41934	10.8247
0.68378	-0.38012	10.8247
1.0684	0.06616	10.8247
0.37129	-0.99077	10.8262
3.74331	1.31997	10.8262
5.0559	1.62056	10.8262
0.33774	-1.08547	10.8262
0.76394	-0.26926	10.8262
3.08972	1.12808	10.8262
6.41711	1.85897	10.8262
0.77783	-0.25125	10.8262
0.24681	-1.39913	10.8262
0.32908	-1.11145	10.8262
0.42436	-0.85717	10.8283
1.27309	0.24144	10.8283
1.30573	0.26676	10.8283
7.46387	2.01007	10.8289
0.28434	-1.25759	10.8289
0.53669	-0.62233	10.8293
0.18668	-1.67838	10.8293
2.86236	1.05165	10.8293
0.37884	-0.97064	10.8293
3.00548	1.10044	10.8293
[truncated: 5,823 more rows]
