# Supplementary material for: The shelterin component TRF2 mediates columnar stacking of human telomeric chromatin
Source: EMBO J. 2023 Dec 14;43(1):87–111. doi: 10.1038/s44318-023-00002-3 (PMC10883271; doi:10.1038/s44318-023-00002-3)
Supplement: Supplementary file 8 — Expanded View Figures Source Data [file 44318_2023_2_MOESM8_ESM.zip › EMBOJ-2023-114491_Source data_Expanded View/Figure Expanded View 5/Numerical Data_Figure EV5 601-20-10nM TRF2.xlsx]

## Sheet: Sheet1
Ruptures	0 nM TRF2∆N
(N0-N+1/N) dF/dt (pN/s)	ln[(N0-N+1/N) dF/dt]	Frutures, pN
	x	y
0.06527	-2.7293	5.00273		Fitting line
0.05759	-2.85446	5.00273		Frupt = 3.74·x + 13.1
0.04648	-3.06865	5.00331
0.02871	-3.55047	5.00331
0.06184	-2.7832	5.00388
0.08245	-2.49553	5.00388
0.04545	-3.09119	5.00435
0.08332	-2.48505	5.00435
0.04999	-2.99589	5.00435
0.07691	-2.56511	5.00435
0.05262	-2.94458	5.00435
0.04347	-3.13564	5.00435
0.03121	-3.46689	5.0044
0.05876	-2.83438	5.0044
0.07025	-2.65564	5.00463
0.03783	-3.27468	5.00463
0.0451	-3.09885	5.00478
0.02682	-3.61872	5.00478
0.03544	-3.34	5.00478
0.07633	-2.57275	5.00478
0.0305	-3.48996	5.00524
0.06574	-2.72199	5.00543
0.07586	-2.57889	5.00543
0.04109	-3.19199	5.00543
0.03793	-3.27204	5.00543
0.02901	-3.54029	5.00543
0.02998	-3.50732	5.00565
0.02909	-3.53719	5.00565
0.02998	-3.50732	5.00565
0.04711	-3.05535	5.00565
0.04928	-3.0103	5.00631
0.0657	-2.72261	5.00631
0.09855	-2.31715	5.00631
0.08213	-2.49948	5.00631
0.0365	-3.31039	5.00631
0.03791	-3.27267	5.00631
0.02979	-3.51355	5.00648
0.07022	-2.65609	5.00648
0.03781	-3.27513	5.00648
0.08279	-2.4915	5.01958
0.02539	-3.67356	5.02213
0.14258	-1.94789	5.04158
0.06039	-2.80685	5.04197
0.09965	-2.30606	5.04197
0.13263	-2.02018	5.04313
0.07906	-2.53761	5.04346
0.15203	-1.88368	5.04346
0.17959	-1.7171	5.04371
0.10397	-2.26363	5.04371
0.16462	-1.8041	5.04371
0.08979	-2.41024	5.04371
0.09481	-2.35583	5.0442
0.16593	-1.79621	5.0442
0.07375	-2.60714	5.0442
0.12456	-2.08299	5.04426
0.14161	-1.95469	5.04461
0.0862	-2.45113	5.04461
0.16521	-1.80054	5.04461
0.09872	-2.3155	5.04487
0.0617	-2.7855	5.04487
0.05983	-2.81628	5.04487
0.0617	-2.7855	5.04487
0.15398	-1.87091	5.04563
0.08007	-2.52483	5.04563
0.06256	-2.77169	5.04563
0.14139	-1.9562	5.04563
0.10419	-2.26159	5.04563
0.07613	-2.57525	5.04563
0.18121	-1.70807	5.05884
0.05244	-2.94809	5.06137
0.15976	-1.83406	5.08209
0.14257	-1.94792	5.08243
0.27218	-1.3013	5.08243
0.16633	-1.79377	5.08243
0.19676	-1.62577	5.08317
0.27174	-1.30291	5.08348
0.14946	-1.90075	5.08348
0.11497	-2.16311	5.08348
0.0965	-2.33821	5.08369
0.09348	-2.36995	5.08369
0.0965	-2.33821	5.08369
0.15745	-1.84866	5.08369
0.13509	-2.00185	5.08379
0.27017	-1.30871	5.08379
0.11953	-2.12418	5.08455
0.09713	-2.33169	5.0856
0.05018	-2.99206	5.09837
0.08138	-2.50864	5.10088
0.06299	-2.76476	5.12146
0.12598	-2.07162	5.12146
0.22407	-1.49579	5.12196
0.20308	-1.59415	5.1226
0.23892	-1.43163	5.1226
0.0967	-2.33609	5.1226
0.0805	-2.51949	5.12292
0.19167	-1.65199	5.12292
0.4025	-0.91005	5.12292
0.21186	-1.55182	5.12296
0.02875	-3.54901	5.12296
0.40254	-0.90997	5.12296
0.13099	-2.03263	5.1237
0.22559	-1.48902	5.1237
0.13536	-1.99985	5.1237
0.13536	-1.99985	5.1237
0.16877	-1.77921	5.12437
0.13388	-2.0108	5.12497
0.02727	-3.60215	5.13819
0.05311	-2.93539	5.14071
0.13426	-2.00795	5.1613
0.29864	-1.20852	5.1618
0.31779	-1.14638	5.1627
0.26761	-1.31823	5.1627
0.28337	-1.26102	5.16303
0.05667	-2.87046	5.16303
0.16322	-1.81266	5.16303
0.57345	-0.55609	5.16334
0.25805	-1.35459	5.16334
0.06339	-2.75842	5.16339
0.17606	-1.73691	5.16394
0.1702	-1.77081	5.16394
0.17606	-1.73691	5.16394
0.30034	-1.20283	5.16394
0.22192	-1.50545	5.1646
0.1856	-1.68415	5.1646
0.17586	-1.73808	5.16498
0.255	-1.36651	5.16498
0.11369	-2.17432	5.18066
0.21628	-1.5312	5.20106
0.38498	-0.95457	5.20223
0.05132	-2.96973	5.20299
0.41054	-0.89029	5.20299
0.34211	-1.07261	5.20299
0.36288	-1.01367	5.2036
0.22069	-1.51099	5.20442
0.21308	-1.54608	5.20442
0.22069	-1.51099	5.20442
0.38621	-0.95137	5.20442
0.77696	-0.25236	5.20451
0.32714	-1.11736	5.20451
0.05452	-2.90911	5.20451
0.2802	-1.27224	5.20507
0.17124	-1.76472	5.20507
0.22005	-1.51389	5.2056
0.18229	-1.70216	5.22159
0.31765	-1.1468	5.24109
0.47615	-0.74203	5.24296
0.18599	-1.68206	5.2431
0.42338	-0.85949	5.24383
0.5141	-0.66533	5.24383
0.12952	-2.04389	5.24415
0.44717	-0.80482	5.24431
0.08761	-2.43488	5.24431
1.02564	0.02532	5.24523
0.39886	-0.91914	5.24523
0.11396	-2.17191	5.24523
0.26576	-1.32515	5.24535
0.25627	-1.36152	5.24535
0.47837	-0.73737	5.24535
0.26576	-1.32515	5.24535
0.23751	-1.43753	5.24582
0.34308	-1.06981	5.24582
0.26779	-1.31755	5.24616
0.10862	-2.21994	5.25991
0.25842	-1.35319	5.26232
0.44036	-0.82017	5.28268
0.22201	-1.50503	5.28325
0.64026	-0.44588	5.28427
0.52021	-0.65352	5.28427
0.06463	-2.73909	5.2844
0.21543	-1.53512	5.2844
0.12165	-2.10657	5.2844
0.5515	-0.59511	5.2844
0.29983	-1.20453	5.28459
0.1803	-1.71312	5.2854
0.13823	-1.97883	5.2854
0.30612	-1.18378	5.28545
0.31789	-1.14604	5.28545
0.31789	-1.14604	5.28545
0.59037	-0.527	5.28545
0.49495	-0.70331	5.28559
1.40235	0.33815	5.28559
0.05264	-2.94432	5.28629
0.23195	-1.46123	5.28643
0.41751	-0.87345	5.28643
0.13011	-2.03938	5.28725
0.32027	-1.1386	5.28725
0.34901	-1.05267	5.3033
0.32717	-1.11728	5.32501
0.68183	-0.38298	5.32605
0.11102	-2.19808	5.32608
0.63279	-0.45762	5.32608
0.38207	-0.96216	5.32702
0.73474	-0.30823	5.32702
0.38207	-0.96216	5.32702
0.36737	-1.00138	5.32702
0.50121	-0.69072	5.32834
1.92159	0.65315	5.32837
0.6005	-0.51	5.32837
0.37701	-0.97549	5.32844
0.44339	-0.81331	5.36731
0.75181	-0.28527	5.36764
0.24126	-1.42189	5.36789
0.16156	-1.82287	5.36824
0.27817	-1.27953	5.36824
0.82024	-0.19816	5.36824
0.89213	-0.11414	5.36935
0.42822	-0.84811	5.36935
0.44606	-0.80729	5.36935
0.44606	-0.80729	5.36935
0.69389	-0.36544	5.36998
0.44084	-0.81907	5.37004
0.58386	-0.5381	5.37008
0.31528	-1.15428	5.37008
0.58102	-0.54297	5.40776
0.03436	-3.37083	5.40776
0.58035	-0.54412	5.40913
0.17781	-1.72705	5.40929
0.30378	-1.19146	5.41002
0.2658	-1.325	5.41002
0.33848	-1.0833	5.41035
0.97514	-0.02518	5.41035
0.06652	-2.71025	5.41104
0.68566	-0.37738	5.41142
0.47096	-0.75299	5.41142
0.50927	-0.67477	5.41165
0.48805	-0.71733	5.41165
0.50927	-0.67477	5.41165
1.06484	0.06283	5.41165
0.50995	-0.67344	5.41208
0.38773	-0.94744	5.41208
0.75103	-0.28631	5.45142
0.37659	-0.97659	5.45194
0.2529	-1.37477	5.45198
0.20066	-1.60617	5.45234
1.16745	0.15482	5.45234
0.58512	-0.53594	5.45353
0.58512	-0.53594	5.45353
0.55968	-0.58039	5.45353
1.28726	0.25252	5.45353
0.80685	-0.21461	5.45384
0.67238	-0.39693	5.45384
0.58555	-0.53521	5.45433
0.21663	-1.52956	5.49308
0.9666	-0.03397	5.49394
0.08294	-2.48969	5.49425
1.42071	0.35115	5.49494
0.24677	-1.39929	5.49494
0.45686	-0.78339	5.49508
0.63654	-0.45171	5.49645
1.55598	0.4421	5.49645
0.66685	-0.40519	5.49645
0.05429	-2.91343	5.49646
0.941	-0.06081	5.49646
0.93066	-0.07186	5.49646
0.67368	-0.395	5.49694
1.23896	0.21427	5.53738
0.54237	-0.61181	5.53771
0.72011	-0.32835	5.53869
1.8903	0.63674	5.53869
0.2946	-1.22213	5.53873
0.04403	-3.12277	5.54036
0.77061	-0.26058	5.54036
0.7705	-0.26072	5.57933
0.07338	-2.61209	5.57933
0.07862	-2.5431	5.57933
0.34405	-1.06697	5.58055
0.64873	-0.43274	5.58083
0.04595	-3.08016	5.58083
0.8326	-0.1832	5.58184
2.37885	0.86662	5.58184
0.06661	-2.70895	5.58239
0.0297	-3.51651	5.58239
0.86966	-0.13966	5.58396
0.06142	-2.79007	5.60051
0.77267	-0.2579	5.6249
0.40869	-0.89481	5.6249
0.08645	-2.44815	5.6249
0.06149	-2.78895	5.62585
3.00877	1.10153	5.62644
0.69846	-0.35887	5.62644
0.95014	-0.05115	5.62644
0.03967	-3.22708	5.62684
0.19221	-1.64917	5.62744
0.98241	-0.01775	5.62744
0.42511	-0.8554	5.66934
0.34632	-1.06039	5.66934
0.89244	-0.11379	5.66967
0.09605	-2.34293	5.66988
0.08916	-2.41732	5.671
0.26224	-1.33851	5.671
3.79467	1.3336	5.67103
1.05407	0.05266	5.67103
0.55678	-0.58558	5.67133
1.11357	0.10757	5.67133
0.07499	-2.59035	5.71253
0.12499	-2.07952	5.71253
1.03205	0.03154	5.71308
0.40073	-0.91446	5.71353
0.1329	-2.01817	5.71442
0.19935	-1.6127	5.71442
1.17844	0.16419	5.71467
0.13997	-1.96631	5.71494
1.26287	0.23339	5.71546
0.13193	-2.02551	5.73339
0.65581	-0.42188	5.75645
0.34177	-1.07361	5.75741
1.34617	0.29727	5.75902
0.17186	-1.76109	5.75918
0.11951	-2.12438	5.75953
1.32454	0.28107	5.75953
0.19745	-1.62229	5.75953
1.43949	0.36429	5.76007
0.12645	-2.06791	5.77782
0.06395	-2.74969	5.80211
0.96853	-0.03197	5.80259
1.24608	0.22	5.80311
0.46897	-0.75721	5.80324
0.21332	-1.54495	5.80409
1.53516	0.42864	5.80428
0.26012	-1.3466	5.80469
0.12228	-2.10143	5.80505
1.64352	0.49684	5.8053
0.0351	-3.34964	5.82336
0.15359	-1.8735	5.84904
0.06	-2.81339	5.84912
0.25742	-1.35703	5.84912
0.32732	-1.11682	5.85
1.72857	0.54729	5.85004
1.8621	0.6217	5.85102
0.06449	-2.74118	5.86566
0.19348	-1.64257	5.86566
0.0508	-2.97988	5.86938
0.05842	-2.84011	5.86938
0.1361	-1.99439	5.89302
0.30909	-1.17412	5.89421
0.40603	-0.90133	5.89525
0.04297	-3.14735	5.89525
0.81129	-0.20913	5.89538
1.96137	0.67364	5.89538
0.05861	-2.83692	5.91572
0.10656	-2.23908	5.91572
0.21977	-1.51516	5.91572
0.50233	-0.68849	5.91572
0.06556	-2.72474	5.93948
0.14874	-1.90554	5.94075
0.36929	-0.99617	5.94075
0.29749	-1.21239	5.94075
0.54421	-0.60841	5.94129
2.24963	0.81077	5.94165
0.92662	-0.07621	5.94165
0.09071	-2.40008	5.94171
0.49652	-0.70013	5.94171
0.16643	-1.79317	5.96204
1.05781	0.0562	5.98492
0.04408	-3.12186	5.98492
0.05852	-2.83834	5.98752
0.60864	-0.49653	5.98752
1.04557	0.04456	5.98816
2.5664	0.94251	5.98816
0.42871	-0.84698	5.98827
0.14235	-1.9495	5.98847
0.5931	-0.52238	5.98847
2.15609	0.7683	5.98937
0.78403	-0.2433	5.98937
0.23436	-1.45091	6.00781
0.17281	-1.75557	6.03327
0.07116	-2.64288	6.03327
0.59673	-0.51629	6.03334
1.49182	0.4	6.03334
0.69594	-0.3625	6.03381
0.53687	-0.62201	6.03381
1.17818	0.16397	6.03464
2.94544	1.08026	6.03464
0.07054	-2.65156	6.03487
0.08521	-2.46267	6.0352
1.19697	0.17979	6.03548
0.7041	-0.35084	6.03548
0.1995	-1.61197	6.03548
0.48373	-0.72624	6.03564
0.27094	-1.30587	6.03591
0.06273	-2.76896	6.05467
0.07449	-2.59712	6.05467
0.31363	-1.15953	6.05467
1.35466	0.30355	6.0813
0.54798	-0.60152	6.08214
0.82788	-0.18888	6.08309
0.26178	-1.34025	6.08309
0.40166	-0.91215	6.10203
0.12532	-2.07686	6.12589
0.17964	-1.71681	6.12819
0.62543	-0.46932	6.12949
1.5526	0.43993	6.12983
0.32844	-1.11341	6.13067
0.03441	-3.36947	6.13067
0.96341	-0.03727	6.13067
0.50166	-0.68982	6.14993
0.3496	-1.05096	6.17415
0.63907	-0.44773	6.1767
0.07143	-2.63909	6.1767
0.71008	-0.34238	6.17722
0.07852	-2.54443	6.1778
0.20284	-1.59534	6.1778
0.03203	-3.44118	6.1778
1.74828	0.55863	6.1782
0.40451	-0.90507	6.17829
1.12686	0.11944	6.17829
0.04854	-3.02533	6.17829
0.28867	-1.24248	6.19506
0.61205	-0.49094	6.19834
0.11846	-2.13316	6.19834
0.06833	-2.68338	6.224
1.22997	0.20699	6.224
0.13739	-1.98493	6.22403
1.78308	0.57834	6.2245
0.81194	-0.20833	6.22553
0.69165	-0.36868	6.22553
0.28464	-1.25652	6.22572
0.06622	-2.71476	6.22611
0.49078	-0.71176	6.2266
1.32133	0.27864	6.2266
0.10201	-2.28265	6.24669
0.16322	-1.81264	6.24669
0.7345	-0.30856	6.24669
0.19066	-1.65726	6.27138
2.10469	0.74417	6.27301
0.10284	-2.27462	6.27464
1.98905	0.68766	6.27511
0.08162	-2.50572	6.27528
1.53031	0.42547	6.27528
0.21346	-1.54431	6.29511
0.88433	-0.12292	6.29511
0.0657	-2.72273	6.32059
0.07698	-2.56427	6.32275
1.91582	0.65014	6.32275
0.10454	-2.25818	6.32338
1.82471	0.60142	6.32338
0.29537	-1.21954	6.32366
0.14346	-1.94167	6.32366
0.05418	-2.91542	6.32493
0.2696	-1.31081	6.34456
1.06458	0.06258	6.34456
0.03204	-3.44086	6.37005
0.77049	-0.26073	6.37248
0.06636	-2.71269	6.37248
0.07001	-2.6591	6.37349
0.18514	-1.68662	6.37387
2.17037	0.7749	6.37445
0.09706	-2.33245	6.39124
0.32685	-1.11824	6.39457
1.26072	0.23168	6.39457
0.27095	-1.30581	6.42212
0.11499	-2.16294	6.42241
0.22919	-1.4732	6.42318
0.06406	-2.748	6.42366
0.59906	-0.5124	6.42431
2.52935	0.92796	6.42431
0.11568	-2.15693	6.42474
0.10851	-2.22088	6.44116
0.13186	-2.02604	6.44422
1.48039	0.39231	6.44422
0.92467	-0.07832	6.47246
0.22053	-1.51171	6.47262
0.27869	-1.27767	6.47352
0.15925	-1.83729	6.47352
2.33253	0.84695	6.4738
0.16698	-1.78988	6.47442
3.04042	1.112	6.47442
0.13478	-2.00411	6.47455
0.36795	-0.9998	6.47534
0.18398	-1.69294	6.47534
1.78211	0.5778	6.4936
0.21216	-1.55043	6.4936
0.08524	-2.46233	6.52172
0.15203	-1.88367	6.52198
2.58182	0.94849	6.52255
0.86061	-0.15012	6.52255
0.29453	-1.22238	6.52281
0.26964	-1.31067	6.52287
0.14305	-1.94457	6.52292
0.32793	-1.11495	6.5239
0.39711	-0.92355	6.5239
2.65685	0.97714	6.52411
0.07535	-2.58561	6.52551
0.09488	-2.35509	6.52551
3.65984	1.29742	6.52551
0.12809	-2.05499	6.52551
0.10681	-2.23668	6.52655
0.25635	-1.3612	6.52655
0.3076	-1.17896	6.54485
2.17883	0.77879	6.54485
0.04842	-3.02786	6.54485
0.13761	-1.98332	6.54485
0.18464	-1.68936	6.57257
0.38888	-0.94448	6.57398
0.51851	-0.65679	6.57398
0.9162	-0.08752	6.57424
3.7386	1.31871	6.57425
0.37581	-0.97867	6.57507
4.51525	1.50746	6.57569
0.12808	-2.05511	6.57666
0.33705	-1.08753	6.57666
0.0598	-2.8167	6.59694
2.63131	0.96748	6.59694
0.10964	-2.21057	6.59694
0.3212	-1.13568	6.62342
0.06225	-2.77663	6.62389
0.30167	-1.19844	6.62389
0.0817	-2.50469	6.62389
0.10078	-2.29482	6.62533
0.45662	-0.7839	6.62637
0.45711	-0.78282	6.62679
0.06235	-2.77502	6.62749
5.76097	1.75111	6.62749
0.23806	-1.43525	6.62749
0.43501	-0.83239	6.6278
0.70346	-0.35174	6.64886
3.17276	1.1546	6.64886
0.0698	-2.66215	6.67496
0.33154	-1.10401	6.67496
1.0754	0.07269	6.67779
0.9169	-0.08676	6.67801
0.55126	-0.59556	6.67831
0.20365	-1.59136	6.67862
0.5206	-0.65277	6.67866
0.11967	-2.12299	6.67919
7.56932	2.0241	6.67919
0.54454	-0.60782	6.67983
0.46286	-0.77034	6.67983
0.41101	-0.88914	6.70021
0.35073	-1.04774	6.70021
0.06969	-2.66368	6.72745
0.44181	-0.81687	6.72817
1.06916	0.06688	6.73015
0.6623	-0.41203	6.73028
0.14718	-1.91611	6.73028
0.59121	-0.52559	6.73112
0.29771	-1.21165	6.73155
0.06333	-2.7594	6.73233
0.66496	-0.40803	6.73233
0.55997	-0.57988	6.73233
0.14634	-1.92181	6.77963
0.10679	-2.23689	6.77963
0.07935	-2.53389	6.78095
0.25293	-1.37465	6.78095
0.07484	-2.5924	6.78191
0.23485	-1.4488	6.7822
0.78802	-0.23824	6.78302
0.22316	-1.49988	6.7834
0.66808	-0.40335	6.78381
0.06073	-2.80125	6.78381
0.26723	-1.31964	6.78381
0.66808	-0.40335	6.78381
0.66962	-0.40105	6.78496
0.22379	-1.49703	6.78509
0.41961	-0.86842	6.78509
0.1916	-1.65237	6.83157
0.14902	-1.90368	6.83157
0.23668	-1.44105	6.83157
0.03966	-3.22729	6.8355
0.93458	-0.06766	6.83618
0.88655	-0.12041	6.83618
0.75222	-0.28473	6.83675
0.16885	-1.77877	6.8377
0.79253	-0.23252	6.8382
0.34422	-1.06648	6.88565
0.1967	-1.6261	6.88565
1.92934	0.65718	6.88727
0.08175	-2.50409	6.88839
0.05214	-2.95384	6.88885
0.34128	-1.07505	6.88947
0.0677	-2.69267	6.89
0.84625	-0.16694	6.89
1.09488	0.09064	6.89048
0.9307	-0.07182	6.89147
0.04004	-3.21783	6.89187
0.75635	-0.27925	6.89187
0.21959	-1.51602	6.89187
0.16122	-1.825	6.9101
0.46016	-0.77619	6.94041
0.05113	-2.9734	6.94041
0.13848	-1.97701	6.94087
0.0855	-2.45929	6.94213
0.12825	-2.05381	6.94213
0.45394	-0.78978	6.94327
1.27104	0.23984	6.94327
1.22565	0.20347	6.94327
0.13042	-2.03696	6.94378
0.95266	-0.0485	6.94378
0.091	-2.3969	6.94437
1.2675	0.23705	6.94437
3.24106	1.1759	6.94513
0.24877	-1.39123	6.94522
1.09458	0.09038	6.94522
0.05413	-2.91644	6.94532
0.32218	-1.13264	6.94532
0.27063	-1.307	6.94532
0.49946	-0.69423	6.99478
0.58865	-0.52993	6.99478
0.17829	-1.72434	6.99652
1.06937	0.06707	6.99825
0.20758	-1.57222	6.99825
0.16156	-1.8229	6.99836
1.48302	0.39408	6.99838
0.11464	-2.16599	6.99884
0.19652	-1.627	6.99884
1.28399	0.24998	6.99962
0.13828	-1.9785	6.99962
0.09877	-2.31497	6.99962
0.55197	-0.59425	7.0212
0.10729	-2.23224	7.04899
0.69737	-0.36044	7.04899
0.75101	-0.28633	7.04899
0.32186	-1.13363	7.04899
0.11577	-2.15619	7.05043
0.23224	-1.46001	7.05136
0.13904	-1.97302	7.05318
0.29271	-1.22858	7.05318
1.19174	0.17541	7.05318
0.8556	-0.15595	7.05318
1.73369	0.55025	7.05323
0.34445	-1.06582	7.05363
0.09185	-2.38758	7.05363
0.26355	-1.33352	7.05368
0.18208	-1.70329	7.05407
0.32847	-1.11332	7.05407
2.91005	1.06817	7.05453
1.21779	0.19704	7.05453
1.49882	0.40468	7.05453
0.06997	-2.65966	7.07236
0.23324	-1.45568	7.07236
0.10765	-2.22887	7.07236
0.42993	-0.84414	7.07617
0.9396	-0.0623	7.10503
0.9396	-0.0623	7.10503
0.60307	-0.50572	7.10586
0.16416	-1.80693	7.10651
1.41092	0.34424	7.10757
1.05819	0.05656	7.10757
0.04703	-3.05695	7.10757
0.05833	-2.84164	7.10803
0.19197	-1.6504	7.10816
0.38661	-0.95033	7.10816
1.32221	0.27931	7.10816
0.16144	-1.82363	7.10919
0.04997	-2.99635	7.10919
0.37599	-0.97821	7.10947
1.75669	0.56343	7.10964
0.11711	-2.14462	7.10964
0.14843	-1.90762	7.12805
1.14762	0.13769	7.16041
1.22732	0.20483	7.16041
0.07774	-2.55444	7.16064
0.04734	-3.05046	7.16296
0.10924	-2.21422	7.16296
0.25286	-1.37492	7.16321
1.49054	0.39914	7.16321
0.14905	-1.90345	7.16321
0.07068	-2.64955	7.1635
1.57072	0.45154	7.1635
0.34035	-1.07779	7.16467
0.2256	-1.48898	7.16467
0.25637	-1.36115	7.16467
0.07833	-2.54677	7.16467
0.50247	-0.68821	7.16514
1.11073	0.10502	7.16514
2.06704	0.72612	7.16563
0.23628	-1.44273	7.18384
0.03731	-3.28855	7.18384
0.25754	-1.35658	7.18731
1.61815	0.48129	7.21592
0.2622	-1.33864	7.21592
0.06846	-2.68152	7.21647
0.12885	-2.04911	7.21894
0.31978	-1.14013	7.2201
1.67884	0.5181	7.2201
0.12949	-2.04413	7.22066
0.29675	-1.21485	7.22066
0.42733	-0.8502	7.22066
0.33915	-1.08132	7.22066
4.75856	1.55994	7.22069
0.65074	-0.42964	7.22069
2.42512	0.88588	7.22198
0.33717	-1.08718	7.24012
2.16105	0.77059	7.27234
0.11499	-2.16289	7.27468
3.3898	1.22077	7.27501
0.09843	-2.31838	7.27501
0.61272	-0.48984	7.27532
0.25298	-1.37444	7.2762
2.08518	0.73485	7.2762
0.06859	-2.67964	7.27691
1.85599	0.61842	7.27696
0.3759	-0.97844	7.27728
0.43228	-0.83868	7.27728
0.57638	-0.551	7.27728
2.30551	0.8353	7.27728
0.33253	-1.10104	7.27728
2.85889	1.05043	7.2784
0.45029	-0.79786	7.29711
0.07584	-2.57914	7.29711
0.25573	-1.36362	7.32981
0.09661	-2.33706	7.32981
2.89832	1.06413	7.32981
0.18057	-1.71161	7.33091
4.14087	1.42091	7.33177
0.27238	-1.30057	7.33178
0.19531	-1.63317	7.33234
0.08433	-2.47303	7.33323
1.04261	0.04172	7.33323
2.0784	0.7316	7.33348
0.53388	-0.62758	7.33457
0.46108	-0.77418	7.33457
0.28982	-1.23849	7.33457
0.93766	-0.06437	7.33457
1.67205	0.51405	7.33457
0.14491	-1.93164	7.33457
0.03814	-3.26662	7.33457
3.44838	1.2379	7.33498
0.22925	-1.47292	7.33498
0.55792	-0.58354	7.38689
0.05181	-2.96023	7.38689
0.069	-2.67369	7.38952
0.20738	-1.57318	7.38952
0.12623	-2.06962	7.38952
0.30243	-1.19591	7.38957
0.14571	-1.92615	7.39105
0.12142	-2.10847	7.39105
0.15481	-1.86557	7.39111
2.3262	0.84424	7.39125
0.45784	-0.78124	7.39183
0.55813	-0.58317	7.39183
0.09767	-2.32614	7.39183
1.09881	0.09423	7.39183
0.65115	-0.42902	7.39183
0.41859	-0.87085	7.39183
4.19463	1.43381	7.39317
0.12197	-2.10396	7.44448
0.23119	-1.4645	7.446
0.18134	-1.70741	7.44632
0.08183	-2.50314	7.44651
0.33842	-1.08346	7.4469
0.40736	-0.89805	7.4469
0.06376	-2.75261	7.4469
0.04793	-3.03808	7.44799
0.04793	-3.03808	7.44799
0.08967	-2.41159	7.45038
0.66582	-0.40674	7.45038
0.78332	-0.24422	7.45038
1.28232	0.24867	7.45038
0.21137	-1.55414	7.45038
5.12483	1.6341	7.45104
0.87854	-0.12949	7.45104
0.07321	-2.6144	7.45104
0.24528	-1.40535	7.47024
0.4599	-0.77674	7.47024
0.08176	-2.50395	7.47024
0.39717	-0.92339	7.50419
0.65597	-0.42164	7.50495
2.77194	1.01955	7.50652
1.82622	0.60225	7.50652
0.42499	-0.85569	7.50678
0.24791	-1.39469	7.50678
0.20331	-1.59301	7.50697
0.0994	-2.30862	7.50697
1.17147	0.15826	7.50697
0.77607	-0.25351	7.50879
0.92159	-0.08166	7.50879
1.47454	0.38835	7.50879
0.32789	-1.11506	7.50892
0.32789	-1.11506	7.50892
6.4923	1.87062	7.50892
0.4462	-0.80699	7.52799
0.21401	-1.54172	7.56147
0.17533	-1.74108	7.5637
0.99354	-0.00648	7.5637
0.88536	-0.12177	7.56663
0.35308	-1.04105	7.5668
0.55971	-0.58034	7.56695
0.91212	-0.09199	7.56695
0.59702	-0.5158	7.56695
0.49752	-0.69812	7.56695
1.09454	0.09034	7.56695
0.34451	-1.06562	7.62102
0.14988	-1.89791	7.62273
0.28103	-1.2693	7.62273
0.16062	-1.82872	7.62324
0.07873	-2.54172	7.62397
2.05684	0.72117	7.62397
1.60274	0.47171	7.62397
0.26308	-1.33532	7.6241
0.53066	-0.63364	7.62543
0.54755	-0.6023	7.62645
1.09793	0.09342	7.62649
1.06103	0.05924	7.62678
0.07516	-2.58819	7.62678
0.23733	-1.43828	7.62678
0.75156	-0.28561	7.62678
0.08842	-2.42567	7.62678
0.06263	-2.77051	7.62678
0.68324	-0.38091	7.62678
1.28839	0.25339	7.62678
0.15891	-1.83942	7.62827
0.22784	-1.4791	7.64732
0.54676	-0.60375	7.64929
0.75939	-0.27525	7.64929
0.18147	-1.70669	7.67948
0.27495	-1.29117	7.67948
0.3032	-1.19337	7.68218
0.1386	-1.97616	7.68291
0.17937	-1.71832	7.68291
0.58193	-0.5414	7.68364
2.32941	0.84562	7.68372
0.06585	-2.72036	7.68456
0.18932	-1.66431	7.68456
0.40628	-0.90072	7.68485
2.01354	0.69989	7.68577
0.92932	-0.0733	7.68577
1.227	0.20457	7.68577
0.08163	-2.50556	7.68577
1.35934	0.307	7.68597
6.04152	1.79866	7.68597
0.23119	-1.46452	7.68703
0.10189	-2.2839	7.74146
1.81291	0.59493	7.74375
0.25493	-1.36676	7.74406
2.62216	0.964	7.74406
0.08949	-2.41364	7.74533
1.69316	0.5266	7.74589
0.51098	-0.67142	7.74616
1.14971	0.13951	7.74616
1.76879	0.57029	7.74616
0.19162	-1.65225	7.74616
0.34065	-1.07689	7.74616
0.56477	-0.57134	7.74616
0.45747	-0.78205	7.74706
0.11786	-2.13825	7.77097
0.18111	-1.70867	7.80351
0.34796	-1.05566	7.80411
0.25424	-1.36948	7.80417
0.21792	-1.52363	7.80417
0.06115	-2.79438	7.80504
0.04497	-3.10185	7.80504
0.08544	-2.45998	7.80556
1.16194	0.15009	7.80568
0.07746	-2.55795	7.80568
0.11375	-2.17375	7.80695
0.14396	-1.93819	7.80695
0.51187	-0.66968	7.80695
3.64821	1.29424	7.80757
0.42046	-0.8664	7.82794
0.12007	-2.1197	7.86227
0.11121	-2.19633	7.86408
0.24395	-1.4108	7.86427
0.07337	-2.61231	7.86434
0.09308	-2.37425	7.86523
0.33444	-1.0953	7.86561
3.00138	1.09907	7.86561
0.29615	-1.2169	7.86647
0.04711	-3.05519	7.86647
1.25862	0.23002	7.86647
0.38869	-0.94497	7.86647
0.36629	-1.00432	7.86719
0.14105	-1.95865	7.86723
2.12468	0.75362	7.86747
0.11109	-2.19741	7.86756
0.07069	-2.64939	7.86756
0.07069	-2.64939	7.86756
0.22154	-1.50714	7.86855
4.69008	1.54545	7.89283
0.11981	-2.12188	7.92554
1.07826	0.07535	7.92554
0.34708	-1.05819	7.92564
0.0985	-2.31771	7.92596
0.2955	-1.2191	7.92596
0.14642	-1.92129	7.92646
0.23138	-1.46371	7.92646
0.10105	-2.29211	7.92683
0.06807	-2.68725	7.92847
0.11183	-2.19081	7.92847
0.15656	-1.85434	7.92847
2.80032	1.02973	7.92874
0.06863	-2.67898	7.9299
0.31571	-1.15293	7.9299
0.17478	-1.74422	7.9505
1.04732	0.04623	7.95485
0.65457	-0.42377	7.95485
1.56312	0.44669	7.98593
0.56196	-0.57632	7.98856
0.20357	-1.59175	7.98869
1.18697	0.17141	7.98892
0.08792	-2.43128	7.98892
0.05097	-2.97662	7.99023
0.31279	-1.16221	7.99036
0.10532	-2.25072	7.9909
0.24945	-1.3885	7.9909
7.63382	2.03259	7.99095
0.09271	-2.37831	7.99234
0.63747	-0.45025	8.01319
0.75899	-0.27576	8.01702
0.15114	-1.88954	8.01702
0.72182	-0.32598	8.04973
0.46968	-0.7557	8.05063
0.42069	-0.86586	8.05107
0.13259	-2.02049	8.05117
0.26518	-1.32734	8.05117
0.48957	-0.71423	8.05117
3.38761	1.22012	8.05165
0.16458	-1.80436	8.05165
0.05652	-2.87325	8.05332
9.52416	2.25383	8.05344
0.0414	-3.18457	8.05449
0.44945	-0.79974	8.05449
0.28071	-1.27044	8.07648
0.86714	-0.14256	8.0803
0.05784	-2.85009	8.11229
0.06161	-2.78695	8.11274
0.43576	-0.83067	8.11363
3.95451	1.37486	8.11396
0.11439	-2.16814	8.11398
0.33266	-1.10064	8.11447
0.32157	-1.13454	8.11447
0.10498	-2.25397	8.11606
1.41725	0.34872	8.11606
0.50142	-0.69032	8.11625
0.51345	-0.6666	8.11625
0.05361	-2.926	8.11643
12.4646	2.52289	8.11643
0.59428	-0.5204	8.1167
0.04528	-3.09491	8.1167
0.26503	-1.3279	8.11755
0.06088	-2.79888	8.13893
0.09893	-2.31338	8.13893
0.99086	-0.00919	8.14269
0.3417	-1.07384	8.17646
1.60886	0.47552	8.17723
0.42903	-0.84623	8.17723
0.30166	-1.19845	8.17723
0.1623	-1.81833	8.17738
0.14638	-1.92155	8.17828
0.40255	-0.90995	8.17828
0.18061	-1.71141	8.17901
0.47659	-0.74109	8.17976
0.14091	-1.95966	8.17976
0.10803	-2.22536	8.17976
2.50428	0.918	8.17976
0.11574	-2.15637	8.17976
0.04264	-3.15489	8.17976
1.47566	0.38911	8.18016
0.47632	-0.74167	8.18046
0.71336	-0.33777	8.2016
0.40127	-0.91313	8.2016
0.19539	-1.63278	8.20683
1.13975	0.13081	8.20683
0.0899	-2.40904	8.23962
0.12486	-2.08058	8.24115
0.48166	-0.73052	8.24175
0.21203	-1.55101	8.24175
0.21675	-1.52903	8.24175
0.09062	-2.40114	8.24192
0.65243	-0.42705	8.24192
0.07767	-2.55529	8.24192
0.54369	-0.60937	8.24192
0.07403	-2.60328	8.24245
0.11633	-2.15131	8.24245
0.33047	-1.10724	8.24341
17.3429	2.85318	8.24417
0.19358	-1.64206	8.24479
2.19391	0.78568	8.24479
0.82271	-0.19515	8.24479
0.63286	-0.45751	8.24479
0.0866	-2.44643	8.24479
0.51024	-0.67287	8.24512
0.13158	-2.02814	8.26582
0.6579	-0.4187	8.26582
1.28541	0.25108	8.2714
0.45849	-0.77982	8.30439
0.25813	-1.3543	8.30632
0.46804	-0.7592	8.30672
0.23484	-1.44885	8.30678
5.7536	1.74983	8.30678
0.56904	-0.56381	8.30678
0.27398	-1.2947	8.30678
0.50733	-0.6786	8.30776
0.62684	-0.46707	8.30837
2.82295	1.03778	8.30911
0.65457	-0.42378	8.3093
0.07792	-2.55201	8.3093
0.37919	-0.96973	8.30984
1.5336	0.42762	8.30984
0.08216	-2.49912	8.30984
0.92622	-0.07664	8.33163
0.2084	-1.5683	8.33163
1.47518	0.38878	8.33555
1.85103	0.61574	8.36906
0.08227	-2.49777	8.36906
0.61693	-0.483	8.37027
0.58755	-0.53179	8.37027
0.4387	-0.82393	8.37027
0.09677	-2.33539	8.37027
0.74839	-0.28983	8.37116
0.1267	-2.06593	8.37171
0.65884	-0.41728	8.37171
0.11336	-2.17721	8.37279
0.88506	-0.1221	8.37279
0.83135	-0.18471	8.37448
0.83135	-0.18471	8.37448
0.06574	-2.72209	8.37468
0.98606	-0.01404	8.37468
0.21205	-1.55091	8.37468
0.17299	-1.75451	8.37468
0.9391	-0.06283	8.37468
0.25283	-1.37502	8.37468
0.2241	-1.49565	8.37468
0.07488	-2.59182	8.37529
0.28939	-1.23999	8.39761
0.55466	-0.58941	8.39761
1.66894	0.51219	8.40259
0.77004	-0.26131	8.43559
0.33214	-1.10219	8.43647
0.19538	-1.63282	8.43647
0.31951	-1.14096	8.43699
0.16615	-1.79489	8.43699
0.7615	-0.27246	8.43699
0.1274	-2.06038	8.43769
4.63754	1.53418	8.43769
0.17746	-1.72903	8.43769
0.15057	-1.89333	8.43769
4.16871	1.42761	8.43816
0.55583	-0.5873	8.43816
0.06413	-2.74678	8.43816
0.15633	-1.85581	8.43816
0.55583	-0.5873	8.43816
0.6243	-0.47113	8.43902
0.15135	-1.88819	8.43902
3.59069	1.27834	8.43959
4.60345	1.52681	8.43959
0.13825	-1.97866	8.43975
13.2724	2.58569	8.43975
0.27651	-1.28552	8.43975
0.06913	-2.67181	8.43975
0.55302	-0.59237	8.43975
1.77755	0.57524	8.43975
0.09759	-2.32697	8.43975
0.09217	-2.38413	8.43975
1.65905	0.50625	8.43975
1.50823	0.41094	8.43975
0.19143	-1.65324	8.43975
3.73286	1.31718	8.43975
0.13813	-1.97957	8.44074
0.38021	-0.96703	8.46317
1.85996	0.62055	8.46748
0.451	-0.7963	8.50217
0.98655	-0.01354	8.50217
0.12967	-2.04275	8.50244
1.53248	0.42689	8.50244
0.87691	-0.13135	8.50305
0.42018	-0.86706	8.50305
0.16781	-1.78493	8.50339
2.06459	0.72493	8.50372
0.09319	-2.37308	8.50372
0.24852	-1.39225	8.50372
0.42397	-0.8581	8.50486
1.56542	0.44815	8.50486
4.68232	1.54379	8.50535
0.37197	-0.98894	8.50551
0.1608	-1.82758	8.50583
0.63316	-0.45703	8.50583
0.1608	-1.82758	8.50583
0.84422	-0.16935	8.50583
0.09932	-2.30941	8.50583
1.85728	0.61911	8.50583
0.21105	-1.55564	8.50583
0.09121	-2.3946	8.52985
0.31638	-1.15081	8.52985
0.27965	-1.27422	8.53329
2.12533	0.75393	8.53329
0.12593	-2.07201	8.56704
0.06777	-2.69158	8.56864
0.60644	-0.50014	8.56928
0.3001	-1.20364	8.56973
0.06062	-2.80313	8.56985
1.00299	0.00298	8.56985
1.69861	0.52981	8.57029
0.32665	-1.11885	8.57029
0.67753	-0.38931	8.57165
0.1783	-1.7243	8.57165
0.11287	-2.18151	8.57222
0.08509	-2.46407	8.57306
0.2269	-1.48324	8.57306
0.19984	-1.61022	8.57322
2.62521	0.96516	8.57322
0.15442	-1.86805	8.57322
2.26489	0.81753	8.57322
0.45903	-0.77865	8.59656
0.14026	-1.96427	8.59656
0.09051	-2.40229	8.63536
0.78298	-0.24465	8.63703
0.3108	-1.16862	8.63723
0.56979	-0.56248	8.63723
1.13959	0.13067	8.63723
0.24575	-1.40345	8.638
0.41286	-0.88465	8.638
0.16383	-1.80891	8.638
0.21503	-1.53698	8.638
0.13617	-1.99384	8.6387
1.70214	0.53189	8.6387
0.17789	-1.72661	8.64011
1.31438	0.27337	8.64011
0.64997	-0.43083	8.64011
0.31686	-1.1493	8.64011
0.19404	-1.63967	8.66291
0.19673	-1.6259	8.70299
0.07413	-2.60191	8.70299
0.06846	-2.68149	8.7037
2.39273	0.87243	8.70414
0.59953	-0.5116	8.70433
1.28813	0.25319	8.70498
0.288	-1.24481	8.70628
0.21666	-1.52944	8.70678
0.28331	-1.26121	8.70681
0.3517	-1.04498	8.70681
0.27198	-1.30203	8.70681
0.30973	-1.17204	8.70689
1.51665	0.4165	8.70806
0.06825	-2.68459	8.70806
0.11491	-2.16363	8.70861
0.25515	-1.36592	8.73078
0.74357	-0.2963	8.73078
0.09502	-2.3537	8.77014
0.10689	-2.23592	8.77014
0.2913	-1.23339	8.77076
0.08629	-2.45006	8.773
0.71906	-0.32981	8.773
0.3698	-0.99478	8.773
1.45326	0.37381	8.773
0.09588	-2.34471	8.773
0.41418	-0.88145	8.773
0.46509	-0.76552	8.77449
3.13938	1.14403	8.77449
0.14534	-1.92867	8.77449
0.99663	-0.00338	8.77449
0.7674	-0.26474	8.77449
1.10988	0.10425	8.77449
0.15166	-1.88611	8.77449
1.05549	0.05401	8.77471
0.50446	-0.68426	8.77471
1.72248	0.54377	8.77507
0.14354	-1.94114	8.77507
0.24638	-1.40088	8.77572
0.29994	-1.20417	8.77572
1.86837	0.62507	8.77572
1.24024	0.2153	8.77706
0.31976	-1.14018	8.80006
0.26025	-1.34612	8.804
0.20934	-1.5638	8.83819
0.39015	-0.94123	8.84057
0.38869	-0.94499	8.84077
0.08329	-2.48543	8.84077
0.61732	-0.48236	8.84077
1.27097	0.23978	8.84122
0.49931	-0.69453	8.84122
0.88283	-0.12462	8.84129
1.64427	0.49729	8.8414
0.50779	-0.67769	8.8414
0.13344	-2.0141	8.84268
0.3941	-0.93115	8.84311
0.04718	-3.05385	8.84387
0.22781	-1.47923	8.84422
0.06101	-2.79678	8.84469
0.40939	-0.89308	8.84587
0.38511	-0.95422	8.8698
0.20712	-1.57446	8.8698
0.12473	-2.08158	8.87265
0.29104	-1.23428	8.87265
0.29437	-1.22291	8.90805
0.52987	-0.63513	8.90805
0.08372	-2.48023	8.90955
1.05492	0.05347	8.90955
0.06477	-2.73684	8.90985
0.29149	-1.23276	8.90985
0.44076	-0.81925	8.91025
1.86322	0.62231	8.91063
0.05499	-2.90059	8.91063
0.41311	-0.88403	8.91173
0.13506	-2.00207	8.91173
1.93332	0.65924	8.91279
0.76416	-0.26898	8.91279
0.75828	-0.27671	8.9128
0.06101	-2.7967	8.9128
0.18303	-1.69809	8.9128
0.32426	-1.12623	8.91344
2.17322	0.77621	8.91435
0.65788	-0.41873	8.91461
0.70089	-0.3554	8.93923
0.45219	-0.79366	8.93923
0.50064	-0.69187	8.93923
0.06334	-2.75932	8.94205
0.13101	-2.03248	8.97781
0.19652	-1.62701	8.97781
0.23605	-1.4437	8.97956
0.33397	-1.0967	8.98014
0.0658	-2.72111	8.98051
2.10977	0.74658	8.98051
1.06599	0.0639	8.98051
0.0846	-2.4698	8.98051
0.61796	-0.48132	8.98051
0.14805	-1.91018	8.98051
0.10485	-2.25523	8.98148
0.51987	-0.65417	8.98148
0.50726	-0.67874	8.98298
0.18366	-1.69466	8.98298
0.11836	-2.13402	8.98298
0.07368	-2.60801	8.98346
0.06098	-2.79726	8.98346
0.26573	-1.32527	8.98427
0.80525	-0.2166	8.98427
0.78735	-0.23908	8.98427
0.52905	-0.63667	9.00831
0.08016	-2.52373	9.00831
0.53542	-0.62471	9.01284
0.44455	-0.8107	9.04786
2.17333	0.77626	9.04786
0.2092	-1.56447	9.04786
0.3138	-1.15901	9.04786
0.06375	-2.75274	9.05004
0.22314	-1.49997	9.05004
0.08114	-2.51157	9.05004
0.07486	-2.59216	9.05105
2.38096	0.8675	9.05107
7.85717	2.06143	9.05107
0.73052	-0.314	9.05107
0.27815	-1.27959	9.05263
0.09874	-2.31522	9.05314
0.15604	-1.85765	9.05322
0.4141	-0.88164	9.05322
0.82969	-0.1867	9.05439
0.2319	-1.46144	9.05439
0.35558	-1.034	9.05439
0.11947	-2.12466	9.05536
0.23871	-1.4325	9.07864
0.61736	-0.4823	9.07864
0.59713	-0.51563	9.11838
0.44784	-0.80331	9.11838
0.3289	-1.112	9.12026
0.09923	-2.31028	9.12168
0.42528	-0.855	9.12168
0.21014	-1.55998	9.12168
0.07766	-2.5554	9.12168
2.67929	0.98555	9.12168
0.15556	-1.86073	9.12217
0.99385	-0.00617	9.12217
0.62799	-0.46523	9.12349
0.27604	-1.28721	9.12349
0.08544	-2.45994	9.12349
0.12814	-2.05464	9.12439
0.6776	-0.3892	9.12531
0.05126	-2.97081	9.12623
0.56068	-0.5786	9.12623
0.70874	-0.34427	9.14984
0.40737	-0.89804	9.14984
0.60649	-0.50007	9.18947
0.2426	-1.41636	9.18947
3.06997	1.12167	9.19227
0.24625	-1.4014	9.19247
0.76404	-0.26914	9.19293
0.0663	-2.71363	9.19406
0.76669	-0.26567	9.19498
0.19071	-1.65702	9.19607
1.12294	0.11595	9.19623
0.34758	-1.05677	9.19623
0.28073	-1.27035	9.19623
0.91239	-0.09169	9.19623
0.85017	-0.16232	9.19719
0.68317	-0.38101	9.19719
0.9067	-0.09794	9.22126
0.80596	-0.21572	9.22126
0.65319	-0.42588	9.22621
0.12274	-2.09771	9.26222
0.30684	-1.18142	9.26222
0.29457	-1.22224	9.26222
0.08005	-2.52515	9.26222
0.78902	-0.23696	9.26222
0.05998	-2.81376	9.26401
0.28605	-1.25158	9.26401
0.15495	-1.86469	9.26401
0.13625	-1.99326	9.26508
0.61313	-0.48918	9.26508
0.34489	-1.06454	9.26508
0.18394	-1.69315	9.26508
0.08361	-2.4816	9.26508
0.14149	-1.95551	9.26508
0.15995	-1.83291	9.26508
0.30657	-1.18232	9.26508
0.98612	-0.01397	9.26743
0.91561	-0.08817	9.26769
3.66243	1.29813	9.26769
0.91561	-0.08817	9.26769
5.12625	1.63437	9.27024
0.46136	-0.77357	9.27024
0.17576	-1.73865	9.27024
0.91759	-0.086	9.2932
0.98818	-0.01189	9.2932
1.49414	0.40155	9.29875
2.60882	0.9589	9.29875
0.9269	-0.0759	9.33501
0.99821	-0.0018	9.33501
0.403	-0.90881	9.33501
0.1464	-1.92141	9.33629
0.49909	-0.69496	9.33629
0.70902	-0.34387	9.33735
0.1418	-1.95331	9.33735
0.85082	-0.16155	9.33735
0.18353	-1.69538	9.3375
0.48297	-0.7278	9.3375
0.10877	-2.21856	9.33768
0.54786	-0.60174	9.33768
0.07704	-2.56339	9.33768
1.84902	0.61466	9.33768
1.61789	0.48112	9.33768
0.09756	-2.3273	9.33852
0.58133	-0.54244	9.33975
0.26298	-1.33567	9.33975
0.38937	-0.94322	9.34048
0.25958	-1.34869	9.34048
0.73652	-0.30583	9.34308
1.04006	0.03928	9.36632
1.23817	0.21363	9.36632
0.28315	-1.26179	9.37057
1.24791	0.22147	9.40876
0.30768	-1.1787	9.41001
0.12066	-2.11475	9.41125
0.29531	-1.21974	9.41125
0.51008	-0.6732	9.41125
0.57547	-0.55257	9.41125
0.09844	-2.31835	9.41125
0.86423	-0.14592	9.41217
0.93428	-0.06798	9.41296
1.06605	0.06396	9.41351
0.05775	-2.85161	9.41378
0.18587	-1.68272	9.4158
0.49673	-0.6997	9.44002
1.16422	0.15205	9.44002
1.5733	0.45317	9.48225
1.51844	0.41768	9.48298
0.37599	-0.9782	9.48341
0.67141	-0.39838	9.48341
0.41706	-0.87452	9.48553
0.89371	-0.11238	9.48553
0.37536	-0.97988	9.48553
0.56304	-0.57441	9.48553
0.56832	-0.56508	9.48688
0.26748	-1.31873	9.48747
0.17021	-1.77072	9.48747
0.27026	-1.30837	9.48749
0.39828	-0.9206	9.48749
1.21896	0.198	9.48758
0.10419	-2.26159	9.48758
2.14082	0.76119	9.49001
1.169	0.15615	9.51358
1.30115	0.26325	9.51358
0.13955	-1.96934	9.51844
3.04324	1.11292	9.51844
0.73354	-0.30988	9.55547
0.4017	-0.91205	9.55547
0.2678	-1.31752	9.55547
1.8746	0.62839	9.55547
0.29274	-1.22846	9.55795
0.542	-0.61248	9.55834
0.23713	-1.43916	9.55834
0.07874	-2.54157	9.55868
2.09059	0.73744	9.55932
0.75012	-0.28752	9.55961
0.17048	-1.76912	9.55961
1.0229	0.02264	9.55961
6.00934	1.79332	9.56053
0.06907	-2.67259	9.56053
0.39964	-0.9172	9.56053
0.43882	-0.82368	9.56053
2.39181	0.87205	9.56096
0.62643	-0.46772	9.56096
2.52016	0.92432	9.56175
0.18931	-1.66437	9.56192
0.12529	-2.07712	9.56387
0.93968	-0.06221	9.56387
1.46128	0.37931	9.58788
0.07564	-2.58173	9.58788
0.09484	-2.35555	9.59316
0.14914	-1.90287	9.63118
0.64628	-0.43653	9.63118
0.21203	-1.55101	9.63338
0.36143	-1.01768	9.63367
1.05527	0.0538	9.63378
0.21917	-1.5179	9.63378
1.04472	0.04375	9.63378
0.22301	-1.50054	9.63486
0.58326	-0.53913	9.63486
0.27276	-1.29916	9.63603
1.08303	0.07977	9.63654
1.42148	0.3517	9.63654
0.13053	-2.03619	9.63663
0.31772	-1.14659	9.637
0.19063	-1.65742	9.637
0.83401	-0.18151	9.637
0.05759	-2.85444	9.63858
0.11179	-2.19114	9.63858
1.63496	0.49162	9.66307
0.15896	-1.83913	9.66307
0.08263	-2.49337	9.66838
1.16955	0.15662	9.66838
0.22461	-1.4934	9.70873
0.22901	-1.47398	9.70873
0.17696	-1.73181	9.70873
0.56514	-0.57068	9.70873
0.21629	-1.53114	9.70873
0.51396	-0.66562	9.70932
0.64245	-0.44247	9.70932
1.11462	0.10851	9.70972
0.42736	-0.85012	9.70977
0.79995	-0.2232	9.71038
0.14768	-1.91269	9.71038
0.57519	-0.55305	9.71175
0.17494	-1.74328	9.7119
0.47654	-0.7412	9.71343
0.63539	-0.45352	9.71343
1.09608	0.09174	9.71411
0.18375	-1.6942	9.73866
1.83286	0.60588	9.73866
0.25165	-1.37971	9.73866
0.39689	-0.92409	9.78506
0.12069	-2.11456	9.7853
0.23151	-1.46314	9.7858
0.07717	-2.56176	9.7858
0.69388	-0.36545	9.78603
1.05482	0.05337	9.78663
0.29007	-1.23762	9.78663
2.73959	1.00781	9.78663
1.4179	0.34917	9.78815
0.06207	-2.77943	9.78815
0.08367	-2.48093	9.78815
0.87833	-0.12974	9.78815
1.13666	0.12809	9.78815
0.10449	-2.25868	9.78914
1.54643	0.43595	9.78914
0.06041	-2.80665	9.78914
1.63156	0.48954	9.79021
2.04899	0.71735	9.81559
1.19787	0.18055	9.81559
0.35392	-1.03869	9.81559
0.0972	-2.33099	9.82033
1.94397	0.66473	9.82033
0.58669	-0.53326	9.85933
0.1362	-1.99366	9.85933
0.24314	-1.41412	9.86035
0.23127	-1.46417	9.86228
0.89307	-0.11309	9.86291
1.36903	0.3141	9.86325
2.60768	0.95846	9.86325
0.45203	-0.794	9.86448
0.26711	-1.3201	9.86448
0.1444	-1.93518	9.86457
0.1083	-2.22287	9.86457
0.20075	-1.60571	9.86465
0.3543	-1.0376	9.86576
0.55793	-0.58351	9.86624
0.12599	-2.07159	9.86624
0.40683	-0.89937	9.86624
1.10374	0.0987	9.86624
0.27542	-1.28947	9.86654
1.18641	0.17093	9.86654
0.27542	-1.28947	9.86654
0.68385	-0.38002	9.89254
0.4652	-0.76529	9.89254
2.27948	0.82395	9.89254
0.10246	-2.27829	9.89707
0.40983	-0.892	9.89707
0.2062	-1.5789	9.93579
0.31343	-1.16019	9.93579
0.16403	-1.8077	9.93747
1.21789	0.19712	9.939
0.77945	-0.24916	9.939
1.25413	0.22644	9.9392
0.14077	-1.96064	9.9392
0.35852	-1.02576	9.9412
11.3383	2.42819	9.9412
0.52583	-0.64277	9.9412
1.74445	0.55644	9.94124
0.14018	-1.96484	9.94124
0.36341	-1.01223	9.94156
0.0892	-2.41687	9.94156
1.30827	0.26871	9.94156
0.46273	-0.77062	9.94225
0.09833	-2.31944	9.94225
0.19605	-1.62937	9.94351
1.1203	0.1136	9.94351
2.54842	0.93548	9.97004
0.17908	-1.71991	9.97422
0.87552	-0.13294	9.97422
0.46351	-0.76893	9.97422
0.5472	-0.60294	9.97422
0.2273	-1.48149	9.97422
0.45852	-0.77974	10.0142
0.76087	-0.27329	10.0166
1.18568	0.17031	10.0169
0.70576	-0.34848	10.0169
0.10305	-2.27251	10.0182
0.11675	-2.14773	10.0182
0.99237	-0.00766	10.0182
1.44345	0.36703	10.0182
2.21292	0.79431	10.0184
0.49176	-0.70976	10.0184
1.62058	0.48278	10.0198
1.21408	0.19399	10.02
0.08578	-2.456	10.02
0.39458	-0.92994	10.02
0.39967	-0.91712	10.0212
0.27217	-1.30134	10.0212
0.17938	-1.71823	10.0212
2.83888	1.04341	10.0482
3.6451	1.29338	10.0528
2.43007	0.88792	10.0528
0.49706	-0.69905	10.0528
0.54299	-0.61067	10.0929
2.43339	0.88928	10.0929
0.181	-1.70928	10.0929
0.10479	-2.25583	10.0929
0.43282	-0.83744	10.0929
0.09946	-2.30799	10.0952
0.24865	-1.3917	10.0952
0.05513	-2.89815	10.096
0.2205	-1.51187	10.096
0.74418	-0.29547	10.096
2.26798	0.81889	10.096
1.25336	0.22583	10.096
0.73113	-0.31317	10.096
0.1968	-1.62556	10.0961
1.57441	0.45388	10.0961
0.17113	-1.76532	10.0961
2.85302	1.04838	10.0967
0.83213	-0.18376	10.0967
0.24964	-1.38774	10.0967
1.98716	0.68671	10.0981
0.62131	-0.47593	10.0982
1.65683	0.5049	10.0982
0.60893	-0.49605	10.0987
1.31935	0.27714	10.0987
0.31248	-1.16322	10.0987
0.18036	-1.71279	10.0995
0.22044	-1.51213	10.0995
0.36072	-1.01965	10.0995
0.35428	-1.03767	10.0995
3.19346	1.1611	10.1262
0.21038	-1.55883	10.1314
0.37498	-0.98089	10.1716
0.13333	-2.01497	10.1716
0.46151	-0.77325	10.1716
0.09627	-2.34064	10.1737
1.00774	0.00772	10.1737
0.60465	-0.50311	10.1737
1.00526	0.00525	10.175
3.68817	1.30513	10.1763
2.45763	0.8992	10.1769
1.20647	0.1877	10.1769
0.23656	-1.44154	10.1769
0.30917	-1.17385	10.1772
0.84295	-0.17085	10.1774
1.26539	0.23538	10.1781
0.44188	-0.81671	10.1781
0.0774	-2.55881	10.1796
0.44718	-0.80479	10.1796
3.6174	1.28576	10.206
4.21824	1.43942	10.2108
0.38071	-0.96571	10.2509
5.5838	1.71987	10.2509
0.43156	-0.84034	10.2525
2.01396	0.7001	10.2525
0.24317	-1.41398	10.2543
0.885	-0.12217	10.2544
0.3194	-1.14132	10.2544
0.32331	-1.12914	10.2549
4.87618	1.58436	10.2558
0.2893	-1.2403	10.2567
1.39286	0.33136	10.2571
0.23835	-1.43402	10.2571
0.57885	-0.54671	10.2571
0.12662	-2.06654	10.2571
1.40579	0.3406	10.2586
0.90248	-0.10261	10.2586
0.33843	-1.08344	10.2586
4.06471	1.40234	10.2863
0.34227	-1.07215	10.3321
3.08045	1.12508	10.3321
0.3562	-1.03226	10.3329
0.6302	-0.46171	10.3329
0.67826	-0.38822	10.3341
3.39132	1.22122	10.3341
0.33898	-1.08182	10.3348
0.27735	-1.28249	10.3348
0.29055	-1.23597	10.3348
0.33898	-1.08182	10.3348
0.25357	-1.37211	10.3358
0.27048	-1.30757	10.3358
0.2798	-1.27367	10.3358
0.27662	-1.2851	10.3358
0.10748	-2.23045	10.3369
1.52961	0.42501	10.3373
1.10837	0.10289	10.3379
3.70562	1.30985	10.3381
0.4844	-0.72485	10.3381
1.40961	0.34332	10.3395
0.13583	-1.99635	10.3666
1.01872	0.01855	10.3666
4.58425	1.52263	10.3666
1.28315	0.24932	10.3717
0.34217	-1.07244	10.3717
0.29455	-1.2223	10.4144
0.88231	-0.12521	10.4152
1.18224	0.16741	10.4157
0.25861	-1.35242	10.4157
0.21778	-1.52427	10.4157
0.71616	-0.33385	10.4157
1.11705	0.11069	10.4172
0.3614	-1.01777	10.4172
0.17631	-1.73551	10.4183
1.09704	0.09262	10.4183
4.62815	1.53216	10.4183
2.06756	0.72637	10.4194
4.36485	1.47358	10.4194
0.73842	-0.30325	10.4194
0.34459	-1.06539	10.4194
5.25007	1.65824	10.4474
0.29419	-1.22352	10.4532
2.95527	1.08359	10.4947
0.91942	-0.08401	10.4947
0.68956	-0.3717	10.4947
0.68956	-0.3717	10.4947
0.36506	-1.00769	10.4947
0.15488	-1.86512	10.497
0.65046	-0.43007	10.4988
0.47817	-0.7378	10.4996
0.1295	-2.04404	10.4996
0.82906	-0.18746	10.4999
0.31308	-1.16131	10.5016
0.39135	-0.93817	10.5016
0.41744	-0.87363	10.5016
1.49084	0.39934	10.5016
5.21793	1.6521	10.5016
1.73014	0.5482	10.502
0.1483	-1.90853	10.502
0.12198	-2.10388	10.5024
0.1659	-1.79639	10.5024
6.03286	1.79722	10.5297
0.10376	-2.26568	10.5344
0.33203	-1.10254	10.5344
0.43597	-0.83018	10.5768
0.55804	-0.58332	10.5768
0.83706	-0.17786	10.5768
0.27138	-1.30425	10.5778
0.52036	-0.65324	10.5788
0.24487	-1.40702	10.5788
0.46254	-0.77103	10.5788
0.56766	-0.56623	10.5788
0.24007	-1.42683	10.58
1.2261	0.20384	10.5801
6.77736	1.91359	10.5817
0.83414	-0.18136	10.5817
7.82003	2.05669	10.5817
0.06951	-2.66627	10.5817
0.25024	-1.38533	10.5817
1.39023	0.32947	10.5817
1.04411	0.04316	10.5821
0.08621	-2.45096	10.5834
2.06905	0.72709	10.5834
0.3941	-0.93114	10.5834
6.90613	1.93241	10.5844
0.25898	-1.351	10.5844
0.19451	-1.6373	10.5846
0.32093	-1.13652	10.5846
6.9741	1.9422	10.6118
1.57865	0.45657	10.6172
0.97147	-0.02894	10.6172
0.13155	-2.02834	10.6172
5.05166	1.61972	10.6172
1.33417	0.28831	10.6601
1.81644	0.59688	10.6614
1.23619	0.21203	10.6614
0.33484	-1.09409	10.6615
0.32322	-1.12943	10.6625
0.06179	-2.784	10.6625
1.57223	0.45249	10.6634
0.62889	-0.4638	10.6634
0.34875	-1.05339	10.6636
0.69751	-0.36024	10.6636
0.39037	-0.94066	10.6636
0.24886	-1.39086	10.665
26.2138	3.26629	10.6654
1.57283	0.45287	10.6654
0.7006	-0.35582	10.6656
0.13039	-2.03723	10.6661
0.26385	-1.33237	10.6715
0.10554	-2.24867	10.6715
0.76757	-0.26453	10.6715
0.45465	-0.78822	10.6951
0.38554	-0.95311	10.7009
0.56243	-0.57549	10.7426
0.06026	-2.80909	10.7426
0.35152	-1.04549	10.7426
0.95868	-0.04219	10.7426
0.99905	-0.000950452	10.7426
0.87879	-0.1292	10.7426
0.44289	-0.81443	10.7454
1.91631	0.6504	10.7462
2.12923	0.75576	10.7462
1.46385	0.38107	10.7462
0.33619	-1.09007	10.7462
1.66406	0.50926	10.7463
0.28527	-1.25433	10.7463
0.16458	-1.80438	10.7463
0.06417	-2.74624	10.7469
0.42351	-0.85917	10.7469
1.52936	0.42485	10.7469
3.47051	1.2443	10.7471
0.14627	-1.92232	10.7471
9.89738	2.29227	10.7471
0.70875	-0.34425	10.7494
0.47505	-0.74433	10.7495
0.53495	-0.62559	10.7502
0.59439	-0.52023	10.7502
0.47445	-0.74559	10.7514
1.54197	0.43306	10.7514
0.26817	-1.31614	10.7514
0.33161	-1.1038	10.7514
0.32115	-1.13585	10.7795
1.75171	0.5606	10.7795
0.81343	-0.20649	10.8269
0.55944	-0.58083	10.8269
0.07943	-2.53293	10.8269
0.50459	-0.68401	10.8269
0.86348	-0.14678	10.828
1.679	0.5182	10.828
0.49062	-0.71209	10.828
2.59046	0.95183	10.828
1.92021	0.65244	10.8296
0.60959	-0.49497	10.8296
0.99567	-0.00434	10.8296
0.55658	-0.58594	10.8296
0.11179	-2.19112	10.8305
0.4637	-0.76851	10.8308
0.237	-1.43968	10.8308
0.62736	-0.46623	10.8308
4.06956	1.40353	10.8313
0.16476	-1.80327	10.8313
16.064	2.77658	10.8313
0.32329	-1.12919	10.8331
0.26738	-1.31907	10.834
0.42781	-0.84907	10.834
1.78255	0.57804	10.834
0.56231	-0.57571	10.8345
2.13677	0.75929	10.8345
2.67096	0.98244	10.8345
4.51096	1.50651	10.8345
0.89888	-0.1066	10.8643
0.44508	-0.8095	10.8691
0.46443	-0.76694	10.8691
0.23981	-1.42791	10.9121
0.30833	-1.17659	10.9121
0.67447	-0.39383	10.9121
0.50025	-0.69264	10.9137
0.68756	-0.3746	10.9141
1.08045	0.07738	10.9141
0.87745	-0.13073	10.9142
0.10292	-2.27377	10.9156
0.58947	-0.52853	10.9156
0.20585	-1.58062	10.9156
0.19669	-1.62614	10.918
2.40034	0.87561	10.9185
0.49853	-0.69609	10.9185
0.92585	-0.07705	10.9185
0.15404	-1.87052	10.9191
6.4698	1.86715	10.9191
0.58062	-0.54365	10.9191
0.56259	-0.5752	10.9191
0.49768	-0.6978	10.9191
0.43132	-0.84091	10.9191
0.67394	-0.39462	10.9191
3.05518	1.11684	10.9191
0.62891	-0.46377	10.9195
0.52587	-0.64271	10.9205
0.5662	-0.5688	10.9537
0.22847	-1.47636	10.9537
1.20188	0.18389	10.9975
0.86536	-0.14461	10.9975
4.01772	1.39072	10.9975
0.4669	-0.76165	10.999
1.00562	0.0056	10.999
2.17884	0.77879	10.999
3.13992	1.1442	10.9994
0.14389	-1.93873	11.0004
0.8222	-0.19577	11.0004
0.57862	-0.54711	11.0017
1.57054	0.45142	11.0017
2.19875	0.78789	11.0017
1.7329	0.5498	11.0028
0.81519	-0.20433	11.0036
0.11435	-2.16851	11.0045
0.16712	-1.78902	11.0045
0.23278	-1.45766	11.0045
3.5454	1.26565	11.005
0.61428	-0.4873	11.0063
0.24439	-1.40899	11.0406
0.51753	-0.65868	11.0406
0.69985	-0.3569	11.0406
0.33576	-1.09135	11.0831
1.09123	0.0873	11.0831
0.59522	-0.51883	11.0831
0.97686	-0.02342	11.0847
0.5427	-0.6112	11.0847
0.64219	-0.44287	11.0855
0.65504	-0.42306	11.0855
3.82105	1.34052	11.0855
0.88106	-0.12664	11.0865
0.11593	-2.15479	11.0865
0.23186	-1.46163	11.0865
2.83196	1.04097	11.0865
0.48271	-0.72834	11.0884
1.73776	0.5526	11.0884
0.36619	-1.00459	11.0886
0.7382	-0.30354	11.0894
0.98427	-0.01586	11.0894
4.24466	1.44566	11.0894
1.74576	0.55719	11.0904
4.14618	1.42219	11.0904
1.51075	0.41261	11.0904
0.51957	-0.65475	11.0904
0.72384	-0.32319	11.0905
0.31022	-1.17049	11.0905
0.54595	-0.60522	11.0906
0.19853	-1.61682	11.0906
1.03177	0.03127	11.0913
1.09326	0.08916	11.1216
0.83469	-0.1807	11.1276
0.07555	-2.58291	11.1276
0.07825	-2.54782	11.1276
6.08627	1.80603	11.1276
0.7907	-0.23484	11.17
0.7907	-0.23484	11.17
1.36243	0.30927	11.17
4.05891	1.40092	11.17
1.29687	0.25995	11.172
1.17011	0.1571	11.172
4.73028	1.55398	11.172
3.6813	1.30326	11.1731
0.44176	-0.817	11.1731
0.80406	-0.21809	11.1764
1.53285	0.42713	11.1768
1.80336	0.58965	11.1768
1.39794	0.335	11.1768
0.47052	-0.75391	11.1779
0.85961	-0.15128	11.1779
0.73351	-0.30992	11.1784
1.25744	0.22908	11.1784
2.64063	0.97102	11.1784
0.69066	-0.3701	11.208
1.36952	0.31446	11.208
0.10034	-2.29918	11.2138
0.99338	-0.00664	11.2138
1.67527	0.51597	11.2581
0.0698	-2.66208	11.2581
0.71072	-0.34148	11.2581
2.22819	0.80119	11.26
0.92841	-0.07428	11.26
1.36726	0.31281	11.2605
1.23809	0.21357	11.2611
0.37143	-0.9904	11.2611
0.21902	-1.51858	11.2625
0.97343	-0.02693	11.2625
0.43805	-0.82543	11.2625
0.87609	-0.13229	11.2625
2.07627	0.73057	11.2625
1.10088	0.09611	11.2634
0.76583	-0.26679	11.2634
0.2359	-1.44433	11.2634
2.08058	0.73265	11.2644
1.20649	0.18772	11.2644
0.22406	-1.49583	11.2644
0.17236	-1.75819	11.2644
1.53082	0.42581	11.2653
3.5237	1.25951	11.2656
0.30578	-1.18491	11.2656
0.99215	-0.00788	11.2671
0.28186	-1.26634	11.2671
0.68871	-0.37294	11.2975
0.89532	-0.11058	11.2975
1.17189	0.15861	11.3021
1.03412	0.03355	11.3466
1.42334	0.35301	11.3489
0.07456	-2.5962	11.3489
0.19498	-1.63483	11.3499
0.74744	-0.2911	11.3499
0.14949	-1.90054	11.3499
3.73721	1.31834	11.3499
0.89693	-0.10878	11.3499
0.6976	-0.36011	11.3505
0.42889	-0.84656	11.3507
0.53099	-0.63301	11.3527
1.73721	0.55228	11.3529
1.86565	0.62361	11.3532
5.66756	1.73476	11.3548
0.67171	-0.39793	11.3548
0.25909	-1.35059	11.3548
4.53404	1.51161	11.3548
0.56676	-0.56783	11.3548
1.04632	0.04528	11.3548
1.11762	0.1112	11.3562
0.06985	-2.66139	11.3562
2.23525	0.80435	11.3562
3.3588	1.21158	11.3899
1.3684	0.31364	11.3899
0.32404	-1.12689	11.4352
0.59172	-0.52472	11.4352
1.18814	0.17239	11.4352
0.15733	-1.84941	11.4373
1.23215	0.20876	11.4384
0.92411	-0.07893	11.4384
1.24399	0.21833	11.4384
4.62054	1.53051	11.4384
0.66008	-0.4154	11.4384
2.69532	0.99152	11.4384
2.51411	0.92192	11.4397
0.81248	-0.20766	11.4397
0.57218	-0.55829	11.4398
0.52384	-0.64657	11.441
2.25393	0.81268	11.4423
1.27445	0.24252	11.4438
5.80173	1.75816	11.4448
0.89257	-0.11365	11.4448
1.3299	0.2851	11.4738
1.60322	0.47202	11.4791
1.94677	0.66617	11.4791
1.24035	0.21539	11.5259
0.56849	-0.56477	11.5259
0.13376	-2.01169	11.5259
2.06725	0.72622	11.5259
1.36438	0.3107	11.5259
0.09924	-2.31021	11.5277
0.24542	-1.40479	11.5292
0.29877	-1.20808	11.5292
0.57264	-0.55749	11.5292
1.88147	0.63206	11.5297
0.64508	-0.43839	11.5297
0.14111	-1.95821	11.5297
0.42333	-0.8596	11.5297
5.82465	1.7621	11.53
0.8647	-0.14537	11.5312
1.19024	0.17415	11.5312
0.34936	-1.05167	11.5313
0.16437	-1.80561	11.5314
0.34092	-1.0761	11.5314
1.33377	0.28801	11.5319
0.67249	-0.39677	11.5319
5.03023	1.61547	11.5319
2.467	0.903	11.5323
2.08155	0.73311	11.5344
1.45708	0.37644	11.5344
0.45794	-0.78102	11.5344
1.8598	0.62047	11.5694
0.71531	-0.33504	11.5694
7.43922	2.00677	11.5694
0.62427	-0.47117	11.5694
1.47183	0.38651	11.615
0.18963	-1.66269	11.6182
0.43344	-0.836	11.6182
0.6206	-0.47706	11.6182
0.33508	-1.09339	11.6184
4.14659	1.42229	11.6184
2.11438	0.74876	11.6191
0.10843	-2.22165	11.6191
0.69132	-0.36915	11.6192
1.24822	0.22172	11.6192
4.10472	1.41214	11.6217
2.85399	1.04872	11.6221
0.43545	-0.83138	11.6222
0.77429	-0.2558	11.6225
2.11171	0.7475	11.6225
5.16196	1.64132	11.6225
1.1448	0.13523	11.6249
0.7632	-0.27023	11.6249
1.63543	0.49191	11.6249
1.30835	0.26876	11.6249
0.68923	-0.37217	11.6542
0.20886	-1.5661	11.6542
2.15855	0.76944	11.6601
1.58125	0.45821	11.7057
0.44367	-0.81267	11.708
0.38452	-0.95577	11.708
1.26037	0.2314	11.7085
6.16179	1.81837	11.7085
1.68128	0.51955	11.7095
[truncated: 5,727 more rows]
