# Supplementary material for: The shelterin component TRF2 mediates columnar stacking of human telomeric chromatin
Source: EMBO J. 2023 Dec 14;43(1):87–111. doi: 10.1038/s44318-023-00002-3 (PMC10883271; doi:10.1038/s44318-023-00002-3)
Supplement: Supplementary file 8 — Expanded View Figures Source Data [file 44318_2023_2_MOESM8_ESM.zip › EMBOJ-2023-114491_Source data_Expanded View/Figure Expanded View 5/Numerical Data_Figure EV5 601-20-1nM TRF2.xlsx]

## Sheet: Sheet1
Ruptures	0 nM TRF2∆N
(N0-N+1/N) dF/dt (pN/s)	ln[(N0-N+1/N) dF/dt]	Frutures, pN
	x	y		Fitting line
0.05824	-2.84318	5.00111		Frupt = 3.87·x + 12.5
0.04549	-3.09024	5.0025
0.0556	-2.88957	5.0025
0.07149	-2.63825	5.0025
0.02822	-3.5678	5.00272
0.06173	-2.78502	5.00272
0.08248	-2.49516	5.00404
0.09898	-2.31285	5.00404
0.04303	-3.14574	5.00404
0.04124	-3.18832	5.00404
0.09898	-2.31285	5.00404
0.03959	-3.22913	5.00404
0.10998	-2.20748	5.00404
0.05754	-2.85533	5.00425
0.09781	-2.3247	5.00425
0.05473	-2.90534	5.00431
0.02593	-3.65255	5.00431
0.02898	-3.54132	5.00431
0.03397	-3.38228	5.00431
0.05771	-2.85236	5.00437
0.0327	-3.42035	5.00437
0.08287	-2.49047	5.00516
0.07104	-2.64451	5.00679
0.04504	-3.10025	5.00745
0.09908	-2.31179	5.00745
0.08284	-2.49086	5.02003
0.04519	-3.09699	5.02003
0.04519	-3.09699	5.02003
0.04711	-3.05531	5.02338
0.03297	-3.41216	5.03732
0.05495	-2.90135	5.03732
0.0627	-2.76938	5.03781
0.04013	-3.21568	5.03781
0.06688	-2.70484	5.03781
0.05901	-2.83001	5.03781
0.12439	-2.08437	5.04041
0.13203	-2.02476	5.04184
0.09402	-2.36423	5.04251
0.1254	-2.07622	5.04292
0.12441	-2.08414	5.04315
0.06864	-2.67885	5.04315
0.24715	-1.39775	5.04328
0.17975	-1.7162	5.04328
0.08597	-2.4538	5.04328
0.21969	-1.51553	5.04328
0.08987	-2.40935	5.04328
0.08238	-2.49636	5.04328
0.06062	-2.80308	5.04352
0.05407	-2.91749	5.04352
0.07145	-2.63879	5.04352
0.11768	-2.13979	5.04352
0.18243	-1.70141	5.04482
0.15265	-1.87959	5.04634
0.09449	-2.35922	5.04673
0.09491	-2.35487	5.05936
0.18118	-1.70824	5.05936
0.09491	-2.35487	5.05936
0.09907	-2.31196	5.06252
0.0762	-2.57433	5.06252
0.06875	-2.67734	5.07634
0.08455	-2.47038	5.07764
0.13528	-2.00038	5.07764
0.14495	-1.93138	5.07764
0.20018	-1.60854	5.07977
0.11459	-2.16641	5.08054
0.21235	-1.54951	5.081
0.14346	-1.94169	5.08219
0.13694	-1.98821	5.08219
0.13099	-2.03266	5.08219
0.10841	-2.22181	5.08305
0.20237	-1.59765	5.08305
0.11184	-2.19071	5.08339
0.05298	-2.93794	5.08339
0.18873	-1.66746	5.08339
0.09436	-2.36062	5.08339
0.20243	-1.59737	5.08356
0.30033	-1.20288	5.08447
0.24924	-1.38935	5.08523
0.15019	-1.89584	5.08588
0.30081	-1.20127	5.0988
0.15728	-1.84971	5.10169
0.10818	-2.22395	5.11612
0.13257	-2.02067	5.11802
0.23454	-1.45013	5.11802
0.21779	-1.52424	5.11802
0.15107	-1.89001	5.11951
0.28837	-1.24352	5.11954
0.30985	-1.17166	5.12018
0.19388	-1.64054	5.12266
0.18506	-1.68706	5.12266
0.20357	-1.59175	5.12266
0.03051	-3.48964	5.12308
0.2685	-1.31489	5.12308
0.15491	-1.86493	5.12308
0.14978	-1.89861	5.12314
0.28885	-1.24183	5.12314
0.21333	-1.54492	5.12588
0.44978	-0.799	5.13863
0.22731	-1.48143	5.14127
0.06017	-2.81056	5.14127
0.14999	-1.89716	5.15616
0.33243	-1.10132	5.15798
0.30686	-1.18137	5.15798
0.39104	-0.93895	5.15956
0.21724	-1.52676	5.16016
0.25263	-1.37583	5.16265
0.26593	-1.32454	5.16265
0.2406	-1.42462	5.16265
0.19383	-1.6408	5.16297
0.38765	-0.94765	5.16297
0.20201	-1.59946	5.16298
0.36073	-1.01964	5.16298
0.08417	-2.47493	5.16298
0.64515	-0.43827	5.1788
0.30141	-1.1993	5.18255
0.1281	-2.05497	5.18255
0.1951	-1.63423	5.19616
0.46341	-0.76914	5.19686
0.51291	-0.66765	5.1999
0.28562	-1.25311	5.20108
0.06069	-2.80203	5.20153
0.32202	-1.13313	5.20254
0.30592	-1.18442	5.20254
0.33991	-1.07906	5.20254
0.50769	-0.67788	5.20281
0.24369	-1.41185	5.20281
0.11643	-2.15043	5.20292
0.47021	-0.75457	5.20292
0.2547	-1.36767	5.20292
0.88774	-0.11908	5.22023
0.20383	-1.59044	5.22228
0.38219	-0.96183	5.22228
0.24811	-1.39388	5.23636
0.12162	-2.10684	5.23636
0.1901	-1.66023	5.23858
0.62732	-0.4663	5.23858
0.43564	-0.83095	5.23858
0.36288	-1.01369	5.24144
0.30197	-1.19744	5.24324
0.38005	-0.96744	5.24327
0.03821	-3.26476	5.24327
0.06447	-2.74151	5.24327
0.40117	-0.91338	5.24327
0.31693	-1.14908	5.24352
0.60745	-0.49849	5.24352
0.15314	-1.87642	5.24352
0.48729	-0.71889	5.26312
0.29834	-1.20951	5.26312
0.30717	-1.18036	5.27788
0.45679	-0.78354	5.28235
0.4624	-0.77133	5.28409
0.4896	-0.71417	5.28409
0.36574	-1.00582	5.28465
0.19137	-1.65356	5.28524
0.38274	-0.96041	5.28524
0.40333	-0.90801	5.30482
0.3654	-1.00676	5.31961
0.56151	-0.57713	5.32398
0.05537	-2.8937	5.32551
0.59178	-0.52462	5.32551
0.55697	-0.58524	5.32551
0.43272	-0.83767	5.32637
0.2295	-1.47184	5.32672
0.11657	-2.14924	5.32672
0.44964	-0.79931	5.32672
0.52495	-0.64445	5.34602
0.42846	-0.84755	5.36093
0.67948	-0.38642	5.36558
0.66187	-0.41269	5.36726
0.70599	-0.34815	5.36726
0.27183	-1.30257	5.36818
0.52667	-0.64118	5.36818
0.50498	-0.68324	5.36827
0.67689	-0.39025	5.38782
0.5047	-0.68379	5.40241
0.45621	-0.78481	5.40923
0.83638	-0.17867	5.40923
0.78062	-0.24767	5.40923
0.61619	-0.4842	5.41
0.3193	-1.14163	5.41
0.58266	-0.54014	5.4102
0.67416	-0.39429	5.4102
0.85996	-0.15087	5.4301
0.59049	-0.52681	5.44471
0.91776	-0.08582	5.45141
0.6777	-0.38905	5.45202
0.7179	-0.33142	5.45232
0.37133	-0.99066	5.45232
1.07983	0.0768	5.47279
0.68515	-0.37811	5.48728
1.07515	0.07246	5.49386
0.78569	-0.24119	5.49502
0.8311	-0.18501	5.49512
0.42696	-0.85106	5.49512
0.04535	-3.09326	5.51173
1.34426	0.29584	5.51546
0.79155	-0.23376	5.53047
1.26954	0.23865	5.5364
0.89664	-0.1091	5.53801
0.95635	-0.04463	5.53824
0.48577	-0.72203	5.53824
0.0422	-3.16536	5.54046
0.04232	-3.16254	5.55516
1.71929	0.54191	5.55781
0.90698	-0.09764	5.57392
0.13651	-1.99135	5.57889
0.12346	-2.09185	5.57989
1.02566	0.02533	5.57989
0.06945	-2.66722	5.57989
1.02734	0.02697	5.58109
0.06902	-2.6734	5.58116
0.19422	-1.63876	5.58152
1.10058	0.09584	5.58152
0.55029	-0.59731	5.58152
0.08775	-2.43329	5.58403
2.23193	0.80287	5.60195
1.03717	0.03649	5.61753
0.2081	-1.56976	5.62209
0.17075	-1.76758	5.62209
0.06528	-2.72899	5.62209
0.04439	-3.11465	5.62209
1.18888	0.17301	5.62464
1.26871	0.238	5.62524
0.62167	-0.47535	5.62524
0.13831	-1.97826	5.62716
0.05867	-2.83588	5.64603
2.89815	1.06407	5.64603
1.18434	0.16918	5.66137
0.13971	-1.9682	5.6663
0.02944	-3.5254	5.66837
0.14916	-1.9027	5.66837
1.35822	0.30617	5.6692
1.45445	0.37463	5.66928
0.69514	-0.36364	5.66928
0.80889	-0.21209	5.66928
0.19474	-1.6361	5.6715
0.09331	-2.3718	5.6715
3.91253	1.36418	5.69007
1.36803	0.31337	5.7053
0.14186	-1.9529	5.70719
0.22559	-1.48906	5.71043
1.55135	0.43913	5.71306
0.78129	-0.2468	5.71316
1.68467	0.52157	5.71316
0.25538	-1.36501	5.71568
0.64539	-0.43791	5.7344
5.64714	1.73115	5.7344
1.57873	0.45662	5.75044
0.32532	-1.12295	5.75547
0.19963	-1.61129	5.75721
0.3245	-1.12548	5.75772
0.05679	-2.86845	5.75772
0.14197	-1.95215	5.75772
1.98227	0.68424	5.75806
0.88681	-0.12013	5.75806
0.32555	-1.12224	5.76033
0.04772	-3.04232	5.76178
1.79868	0.58705	5.79544
0.06697	-2.70351	5.80044
0.06697	-2.70351	5.80044
0.43788	-0.82581	5.80044
0.03566	-3.33361	5.80081
2.30797	0.83637	5.80388
0.98913	-0.01093	5.80388
0.40372	-0.90704	5.80575
0.07603	-2.57659	5.80695
0.3168	-1.14947	5.80695
0.88633	-0.12066	5.84546
0.57612	-0.55144	5.84546
0.14403	-1.93774	5.84546
1.83752	0.60842	5.84865
0.92843	-0.07426	5.84865
0.12116	-2.11068	5.84882
2.66545	0.98037	5.84929
1.08522	0.08178	5.84929
0.48718	-0.71913	5.85151
0.10061	-2.29649	5.86665
0.09256	-2.37988	5.86665
0.2177	-1.52463	5.88599
0.0645	-2.74103	5.88599
0.08956	-2.41285	5.88748
0.74118	-0.29951	5.89153
0.31059	-1.16928	5.89153
0.23294	-1.45696	5.89153
0.47996	-0.73406	5.89339
3.19324	1.16104	5.89418
1.22229	0.20073	5.89418
0.51289	-0.66768	5.89594
0.58278	-0.53994	5.89722
0.1301	-2.03944	5.91648
0.13776	-1.98226	5.93202
0.0779	-2.55239	5.93638
0.06873	-2.67757	5.93638
0.33532	-1.09267	5.93754
0.9389	-0.06305	5.93754
0.15724	-1.84996	5.94103
0.26207	-1.33914	5.94103
0.29356	-1.22567	5.94108
3.85823	1.35021	5.94108
1.36995	0.31478	5.94108
0.05105	-2.97487	5.94108
0.10199	-2.2829	5.94355
0.69208	-0.36805	5.94365
1.18491	0.16966	5.98431
0.44379	-0.81241	5.98607
1.50374	0.40796	5.98701
4.64794	1.53642	5.98701
0.12991	-2.0409	5.98712
0.14735	-1.91497	6.00543
0.75294	-0.28378	6.02849
1.48253	0.39375	6.0312
0.3933	-0.93319	6.03293
5.89945	1.77486	6.03293
0.05899	-2.8303	6.03293
1.69609	0.52833	6.03293
0.06959	-2.66516	6.03652
0.17073	-1.76768	6.0372
0.05408	-2.91727	6.05208
0.16224	-1.81867	6.05208
0.20692	-1.57544	6.05208
0.20065	-1.60621	6.05583
0.321	-1.13632	6.07287
1.87913	0.63081	6.07807
0.23989	-1.42757	6.0793
0.52346	-0.6473	6.08028
1.95424	0.67	6.08028
7.93912	2.0718	6.08028
0.07634	-2.57258	6.08028
0.30032	-1.2029	6.08089
0.20063	-1.60632	6.08115
0.43582	-0.83054	6.08375
0.23011	-1.4692	6.09948
0.18121	-1.70809	6.09948
0.22658	-1.48466	6.12068
0.04018	-3.21436	6.12573
2.41085	0.87998	6.12573
0.43051	-0.84279	6.12573
0.03327	-3.40301	6.12642
0.35838	-1.02618	6.12812
2.18882	0.78336	6.12949
0.1643	-1.80607	6.13213
0.30444	-1.18928	6.14758
0.27676	-1.28459	6.14758
0.11598	-2.15436	6.14758
0.05757	-2.85482	6.15143
0.55883	-0.58191	6.17336
3.14808	1.14679	6.17336
0.0835	-2.48287	6.17336
0.12208	-2.10311	6.17533
0.23126	-1.46421	6.17985
0.38542	-0.95342	6.19575
4.29068	1.45644	6.22145
0.71511	-0.33531	6.22145
0.13135	-2.02991	6.22145
0.15201	-1.88379	6.22166
0.15731	-1.84955	6.22512
0.1016	-2.28676	6.22512
0.04689	-3.05995	6.22512
0.30715	-1.18041	6.22811
0.4779	-0.73836	6.24406
0.85678	-0.15457	6.24712
0.2184	-1.52145	6.24712
0.4403	-0.8203	6.26495
0.1841	-1.6923	6.27027
0.10355	-2.26767	6.27027
6.21321	1.82668	6.27027
0.66278	-0.41132	6.27356
0.41055	-0.89025	6.2743
0.3921	-0.93623	6.27698
0.58366	-0.53844	6.2929
0.04406	-3.12218	6.31466
0.31178	-1.16544	6.31968
0.90701	-0.0976	6.31968
9.97713	2.3003	6.31968
0.23983	-1.4278	6.31968
0.05159	-2.96437	6.32198
2.47986	0.9082	6.32243
0.29637	-1.21616	6.32247
0.48468	-0.72427	6.32626
0.03574	-3.33151	6.34211
0.70362	-0.35152	6.34211
0.04993	-2.99721	6.36396
0.1589	-1.83947	6.3678
0.30018	-1.20338	6.36885
0.12507	-2.07885	6.36885
0.07192	-2.6322	6.37027
0.07384	-2.6058	6.37218
0.03372	-3.38972	6.37472
0.06931	-2.66919	6.37472
0.59387	-0.5211	6.3755
0.19073	-1.65691	6.39178
0.84768	-0.16525	6.39178
0.09495	-2.35442	6.41494
0.30519	-1.18681	6.41494
0.37022	-0.99365	6.41856
0.06053	-2.80468	6.42096
0.05778	-2.8512	6.42096
0.63462	-0.45473	6.42448
0.14932	-1.90165	6.42448
0.8726	-0.13628	6.42448
0.71601	-0.33406	6.42602
1.00475	0.00474	6.44262
0.34256	-1.07132	6.46282
0.44777	-0.80349	6.4692
0.36537	-1.00685	6.46966
0.11283	-2.18184	6.46966
0.13611	-1.99428	6.47205
0.10344	-2.26872	6.47205
0.36127	-1.01814	6.47241
0.29334	-1.22641	6.47612
0.84744	-0.16554	6.47612
0.36433	-1.00969	6.49287
0.06767	-2.69316	6.51549
0.52813	-0.63842	6.52032
0.15561	-1.86042	6.52058
0.36679	-1.00296	6.52058
0.24154	-1.42071	6.52598
1.01037	0.01031	6.52651
0.0428	-3.15117	6.54343
0.27033	-1.30812	6.54343
1.18528	0.16998	6.54343
0.04142	-3.18397	6.54343
0.12948	-2.0442	6.54744
0.10748	-2.23048	6.56495
0.20217	-1.59867	6.57114
0.61215	-0.49078	6.57125
0.07562	-2.58206	6.57125
0.21515	-1.53644	6.57399
0.12294	-2.09606	6.57399
0.06147	-2.78921	6.57399
0.60193	-0.50761	6.6161
0.21735	-1.52626	6.61885
0.2583	-1.35363	6.62115
0.72111	-0.32696	6.62194
1.18	0.16551	6.62194
0.06556	-2.72487	6.62194
0.50427	-0.68464	6.62194
0.25307	-1.37409	6.62286
0.5798	-0.54507	6.62475
0.16352	-1.8108	6.62523
0.1266	-2.06674	6.62523
0.11712	-2.14454	6.62587
0.05153	-2.96551	6.62587
2.34245	0.8512	6.62587
0.32647	-1.11941	6.65007
0.06277	-2.76823	6.66805
0.17194	-1.7606	6.66805
0.3066	-1.1822	6.6745
0.05475	-2.90496	6.6745
0.17434	-1.74672	6.6749
0.84419	-0.16937	6.6749
0.29135	-1.23325	6.67622
0.29135	-1.23325	6.67622
0.40824	-0.8959	6.67642
0.48989	-0.71358	6.67642
0.27993	-1.2732	6.67642
0.24064	-1.42446	6.6774
0.87485	-0.13371	6.68023
0.4679	-0.75949	6.6813
1.22375	0.20192	6.6813
0.27519	-1.29031	6.6965
0.24088	-1.42345	6.72031
0.71128	-0.34069	6.722
0.15046	-1.89404	6.722
0.95565	-0.04537	6.7276
0.24058	-1.42469	6.7276
0.06335	-2.7591	6.72838
0.04173	-3.17661	6.72861
0.23131	-1.464	6.72985
2.99256	1.09613	6.72985
0.39901	-0.91877	6.72985
0.1995	-1.61192	6.72985
0.361	-1.01889	6.73227
0.06327	-2.76031	6.73374
0.10221	-2.28074	6.73374
0.03796	-3.27114	6.73374
0.08919	-2.41703	6.74882
0.37161	-0.98992	6.74882
0.04755	-3.04597	6.75432
0.08333	-2.4849	6.77278
0.31746	-1.1474	6.77278
0.1222	-2.10211	6.7734
1.08495	0.08154	6.7795
0.36976	-0.99489	6.77963
0.11625	-2.15202	6.78139
0.09003	-2.40757	6.78197
0.891	-0.11541	6.78255
1.17801	0.16383	6.78725
0.37747	-0.97425	6.80225
0.22032	-1.51268	6.82826
1.25553	0.22756	6.83175
0.08712	-2.44051	6.83269
0.19327	-1.64366	6.83537
0.54116	-0.61404	6.83537
0.31596	-1.15214	6.8355
0.46782	-0.75967	6.8387
1.49703	0.40348	6.8387
0.29849	-1.20901	6.83945
0.0718	-2.63384	6.85624
0.47749	-0.73922	6.85624
0.195	-1.63477	6.88366
1.5273	0.4235	6.88537
1.4662	0.38268	6.88537
0.13563	-1.99782	6.88637
0.12308	-2.09495	6.8887
0.13538	-1.99964	6.8887
0.13538	-1.99964	6.8887
0.41756	-0.87332	6.88892
0.08755	-2.43551	6.88892
0.67854	-0.38781	6.88892
2.01101	0.69864	6.8908
0.06384	-2.75134	6.8908
1.46477	0.38169	6.89252
1.46832	0.38412	6.9101
0.10132	-2.28952	6.91463
0.45592	-0.78544	6.91463
0.28278	-1.2631	6.93535
0.18812	-1.6707	6.93991
0.15154	-1.88693	6.93991
0.43838	-0.82468	6.93991
1.68363	0.52095	6.94041
0.07703	-2.56357	6.94041
0.13647	-1.99166	6.94265
2.76249	1.01613	6.94468
0.17266	-1.75646	6.94468
0.03726	-3.28994	6.94634
0.49529	-0.70261	6.98789
0.3589	-1.02471	6.98955
0.06879	-2.67671	6.98955
0.3931	-0.9337	6.99241
0.24711	-1.39792	6.99418
1.25724	0.22892	6.99497
0.18969	-1.66235	6.99593
0.07656	-2.56971	6.9968
0.19008	-1.66033	6.9968
1.10244	0.09753	6.9968
0.3148	-1.15581	6.99709
0.0729	-2.61864	6.99709
0.06596	-2.71872	6.99709
3.85138	1.34843	6.99998
0.2801	-1.27261	6.99998
0.64639	-0.43636	6.99998
1.77966	0.57642	7.00149
0.14383	-1.93909	7.01811
0.49073	-0.71186	7.01811
0.07679	-2.56671	7.0231
0.21824	-1.52216	7.0231
1.15183	0.14135	7.0231
0.81036	-0.21028	7.04302
0.41675	-0.87526	7.04302
0.2786	-1.27798	7.04411
0.44322	-0.81368	7.04411
0.0995	-2.3076	7.04411
0.50184	-0.68947	7.04883
0.3088	-1.17507	7.04931
0.14004	-1.96586	7.05097
0.249	-1.39029	7.05159
1.74301	0.55562	7.05159
0.23192	-1.46135	7.05202
0.81392	-0.20589	7.05539
0.49451	-0.7042	7.0733
0.0997	-2.30564	7.07805
0.51696	-0.6598	7.09771
0.53464	-0.62617	7.09967
0.07408	-2.60264	7.10213
0.38029	-0.96682	7.10403
0.26777	-1.31762	7.10663
0.05858	-2.83745	7.10663
2.81323	1.03433	7.10703
0.31258	-1.16289	7.10703
0.19991	-1.60987	7.1071
0.87336	-0.13541	7.10822
1.01467	0.01456	7.11029
0.15777	-1.84662	7.12887
0.0586	-2.83711	7.13343
0.05651	-2.87328	7.15394
0.63092	-0.46058	7.15505
0.12746	-2.05997	7.15505
0.0525	-2.94698	7.158
0.14902	-1.9037	7.16023
0.45559	-0.78617	7.16097
0.5273	-0.63999	7.16097
0.35134	-1.04599	7.1621
0.28128	-1.26839	7.16265
0.38034	-0.96669	7.16278
1.26616	0.23599	7.16568
2.11026	0.74681	7.16662
0.61549	-0.48533	7.16662
0.59225	-0.52382	7.18555
0.74819	-0.2901	7.2105
0.52743	-0.63975	7.21658
0.53197	-0.63116	7.21773
0.15819	-1.84396	7.21828
0.44491	-0.80989	7.21828
0.37466	-0.98174	7.21828
0.45426	-0.78909	7.2187
0.59148	-0.52512	7.2187
0.14131	-1.95681	7.2215
2.51976	0.92416	7.22216
0.12885	-2.0491	7.22216
0.47245	-0.74981	7.22216
0.61824	-0.48087	7.24005
0.21197	-1.55132	7.24005
0.04752	-3.04667	7.26513
0.65793	-0.41866	7.26513
0.28791	-1.24511	7.26743
0.87972	-0.12815	7.26743
0.3926	-0.93495	7.26743
0.11886	-2.12978	7.27215
0.62016	-0.47779	7.27215
0.53752	-0.62079	7.275
0.48306	-0.72761	7.2752
0.19322	-1.64391	7.2752
0.0897	-2.41131	7.27529
1.60556	0.47347	7.27739
0.08497	-2.46541	7.27867
3.06969	1.12158	7.27867
0.07603	-2.57664	7.27867
0.12409	-2.08676	7.30175
0.16466	-1.8039	7.30175
0.09959	-2.3067	7.32208
1.01709	0.01695	7.3243
0.33386	-1.09703	7.3276
0.18057	-1.71164	7.32798
2.00015	0.69322	7.32798
0.55966	-0.58043	7.32933
0.72756	-0.31806	7.32933
0.63111	-0.46027	7.33202
0.04842	-3.02782	7.33284
0.59814	-0.51394	7.33284
0.30581	-1.18478	7.33284
3.75821	1.32394	7.33636
0.0812	-2.51089	7.33636
0.20808	-1.56983	7.35519
0.20038	-1.60752	7.35914
1.18179	0.16703	7.38132
1.60669	0.47418	7.38582
0.83614	-0.17896	7.38718
1.55849	0.44372	7.38892
0.73109	-0.31322	7.38975
0.41134	-0.88834	7.39002
0.71984	-0.32872	7.39002
0.12555	-2.07504	7.3942
0.26969	-1.31047	7.4124
0.23545	-1.44627	7.41791
0.2803	-1.27191	7.41791
1.37884	0.32124	7.43928
0.15551	-1.86105	7.43928
0.16311	-1.81333	7.44235
0.09244	-2.38118	7.44441
0.35216	-1.04368	7.44441
0.61029	-0.49383	7.44501
0.95205	-0.04914	7.44501
0.61968	-0.47856	7.44501
0.08507	-2.4643	7.44567
0.87703	-0.13121	7.44665
0.8415	-0.17257	7.44761
1.17465	0.16097	7.45063
0.07361	-2.60897	7.45215
0.1732	-1.75331	7.45215
0.34287	-1.0704	7.47032
0.39961	-0.91726	7.47547
0.36631	-1.00427	7.47547
1.06944	0.06714	7.49618
0.19606	-1.62931	7.49618
1.58768	0.46228	7.49811
0.24538	-1.40497	7.50275
1.08615	0.08264	7.50296
0.06142	-2.79004	7.50296
0.31668	-1.14986	7.50324
0.46669	-0.76209	7.50324
0.06717	-2.70045	7.50324
1.07145	0.06901	7.50557
0.7431	-0.29693	7.50616
0.96603	-0.03457	7.50616
0.22421	-1.49516	7.51058
0.29596	-1.21753	7.51058
0.74684	-0.29191	7.52986
1.90104	0.6424	7.52986
0.41823	-0.87173	7.52986
0.46523	-0.76522	7.53374
0.14898	-1.90397	7.55437
0.165	-1.80184	7.55643
0.49499	-0.70323	7.55643
0.19657	-1.62675	7.56079
0.12995	-2.04063	7.56153
1.24533	0.2194	7.56153
0.10153	-2.28742	7.5625
0.10878	-2.21843	7.5625
0.08249	-2.49509	7.56509
0.80989	-0.21086	7.56509
1.09406	0.0899	7.56509
1.27396	0.24213	7.56523
0.23772	-1.43664	7.56523
0.12547	-2.07572	7.56523
4.69982	1.54752	7.56913
0.27828	-1.27913	7.56913
0.79026	-0.23539	7.58839
0.49391	-0.7054	7.58839
0.64826	-0.43346	7.58839
0.63765	-0.44996	7.59194
0.57861	-0.54712	7.59194
0.30997	-1.17128	7.59194
0.10628	-2.24172	7.59194
0.32144	-1.13496	7.61395
0.07143	-2.63904	7.61395
0.17773	-1.72749	7.61929
0.75535	-0.28057	7.61929
0.45321	-0.7914	7.61929
1.42083	0.35124	7.6211
0.92187	-0.08135	7.62354
0.09987	-2.30389	7.62354
0.04473	-3.1072	7.62363
3.1605	1.15073	7.62381
1.49651	0.40314	7.62459
1.22442	0.20247	7.62459
0.26409	-1.33146	7.62459
0.25802	-1.35472	7.62459
0.33951	-1.08026	7.6279
0.08353	-2.48256	7.6279
0.43026	-0.84338	7.62795
0.58714	-0.5325	7.64698
0.1519	-1.88452	7.65135
1.17795	0.16377	7.67524
1.864	0.62273	7.67524
0.57669	-0.55045	7.67735
0.38029	-0.96681	7.68087
1.61624	0.48011	7.68087
0.23774	-1.43657	7.68272
1.76733	0.56947	7.68353
0.15209	-1.8833	7.68354
1.29399	0.25773	7.68465
0.11593	-2.15473	7.68729
6.02857	1.79651	7.68729
0.40522	-0.90334	7.68799
0.69385	-0.3655	7.70701
0.0543	-2.91329	7.73522
0.60813	-0.49736	7.73522
1.06423	0.06225	7.73522
0.28741	-1.24686	7.7411
0.36067	-1.0198	7.7411
0.08067	-2.51733	7.7411
1.83295	0.60593	7.74135
0.05642	-2.875	7.74266
0.1526	-1.87995	7.74281
2.13636	0.7591	7.74281
0.89868	-0.10682	7.76766
0.12926	-2.04589	7.79427
0.07051	-2.65203	7.79427
0.68941	-0.37191	7.79427
0.09125	-2.3942	7.79427
0.3081	-1.17733	7.79542
2.07243	0.72872	7.80162
0.57613	-0.55143	7.80312
0.20485	-1.5855	7.80312
0.61833	-0.48073	7.80415
0.54104	-0.61426	7.80415
0.31983	-1.13998	7.80415
3.93483	1.36987	7.80415
0.09618	-2.34153	7.80451
0.72814	-0.31726	7.83427
0.09671	-2.33608	7.83427
0.40364	-0.90722	7.83427
1.39262	0.33119	7.85571
1.5563	0.44231	7.857
0.07074	-2.64873	7.857
1.24998	0.22313	7.85994
0.17095	-1.76637	7.86165
2.37877	0.86658	7.86206
0.7731	-0.25735	7.86206
0.89002	-0.11652	7.86411
0.06674	-2.70698	7.86501
0.28295	-1.26248	7.8685
0.82126	-0.19691	7.88937
1.07791	0.07502	7.88937
0.18188	-1.70442	7.89501
0.2403	-1.42588	7.91845
2.48691	0.91104	7.92301
0.09208	-2.3851	7.92385
0.20764	-1.57195	7.92542
4.56358	1.51811	7.9255
0.61075	-0.49307	7.92625
0.48323	-0.72726	7.92625
0.60467	-0.50306	7.93084
0.49086	-0.7116	7.93151
1.25503	0.22716	7.95172
2.35317	0.85576	7.95172
0.50039	-0.69236	7.95648
2.85609	1.04945	7.97845
0.19636	-1.62783	7.97845
1.74539	0.55698	7.97845
0.11684	-2.14698	7.98048
0.27767	-1.28133	7.98348
0.14317	-1.94375	7.98581
2.05268	0.71914	7.98582
0.19695	-1.6248	7.98826
0.14477	-1.93264	7.98837
2.66072	0.9786	7.98941
0.13168	-2.02735	7.98948
2.15013	0.76553	7.99278
0.15781	-1.84639	7.99397
0.18565	-1.68387	7.99397
0.84163	-0.17241	7.99397
0.94616	-0.05534	8.01339
0.09856	-2.31711	8.01339
1.58838	0.46272	8.01933
0.06618	-2.71533	8.01933
2.17969	0.77918	8.04078
0.83924	-0.17526	8.04078
0.11346	-2.1763	8.04314
0.58295	-0.53966	8.04783
2.17564	0.77732	8.04783
0.19847	-1.61711	8.04834
0.21652	-1.5301	8.04834
0.13224	-2.02314	8.0517
0.08352	-2.48267	8.0517
0.10944	-2.21238	8.0517
0.25056	-1.38406	8.0517
0.09335	-2.37144	8.0517
0.18709	-1.67617	8.05181
0.26167	-1.34067	8.05445
0.71756	-0.33189	8.05626
0.5638	-0.57306	8.05626
1.09144	0.0875	8.07638
0.11001	-2.20716	8.07638
0.07577	-2.57999	8.08203
0.06919	-2.67096	8.08203
2.74622	1.01023	8.10377
0.07194	-2.63194	8.10605
0.08928	-2.41601	8.1109
0.25836	-1.35339	8.11133
0.10679	-2.23689	8.11133
0.13336	-2.01473	8.11425
0.35562	-1.0339	8.1147
0.80327	-0.21907	8.11486
1.49172	0.39993	8.13949
1.24947	0.22272	8.13949
0.86275	-0.14763	8.14512
3.49854	1.25234	8.16741
0.71259	-0.33885	8.17487
0.04391	-3.12552	8.17497
0.32496	-1.12404	8.17497
0.12365	-2.09028	8.17852
0.34685	-1.05886	8.1787
1.45678	0.37623	8.1787
0.25797	-1.3549	8.18155
0.66273	-0.4114	8.1823
1.74829	0.55864	8.20337
0.86582	-0.14408	8.20337
1.43242	0.35937	8.20337
0.21131	-1.55444	8.23141
0.10272	-2.27575	8.23311
0.85701	-0.1543	8.23764
0.07358	-2.60935	8.23764
0.43168	-0.84007	8.23764
0.23256	-1.45859	8.23976
0.39295	-0.93407	8.23976
0.35013	-1.04945	8.24228
0.16296	-1.81427	8.24281
6.54128	1.87813	8.24735
0.20442	-1.5876	8.24735
2.03747	0.71171	8.26783
1.62998	0.48857	8.26783
0.30566	-1.18529	8.27279
4.58849	1.52355	8.29548
0.25875	-1.3519	8.29548
0.15637	-1.85553	8.29817
0.18945	-1.66364	8.29817
0.27365	-1.29592	8.29817
0.41395	-0.882	8.30183
0.55194	-0.59432	8.30183
0.35358	-1.03965	8.30284
0.165	-1.80179	8.30284
1.03127	0.03079	8.30284
0.82502	-0.19235	8.30284
0.46266	-0.77077	8.30366
0.14081	-1.96035	8.30366
0.25662	-1.36017	8.30752
0.81869	-0.20005	8.31063
1.52043	0.41899	8.31063
0.14885	-1.9048	8.31063
0.54052	-0.61523	8.31158
1.87704	0.6297	8.33222
2.40903	0.87923	8.33222
0.25461	-1.36803	8.33756
0.55186	-0.59446	8.36749
0.82779	-0.189	8.36749
0.54605	-0.60504	8.36777
0.51824	-0.65732	8.36808
0.29265	-1.22877	8.36808
1.21613	0.19568	8.36808
1.10644	0.10114	8.37099
0.45425	-0.78911	8.37129
0.7268	-0.31911	8.37129
0.10324	-2.27074	8.37231
0.30032	-1.2029	8.37231
2.14889	0.76495	8.39875
2.8413	1.04426	8.39875
0.16658	-1.79231	8.40361
0.41494	-0.87962	8.42837
0.70498	-0.34959	8.4327
2.93043	1.07515	8.43316
0.64405	-0.43998	8.43316
0.80377	-0.21844	8.43316
1.43341	0.36005	8.43394
0.13902	-1.97314	8.43621
2.11157	0.74743	8.43669
0.36869	-0.99781	8.43669
0.13847	-1.97711	8.43811
0.06965	-2.6642	8.43943
1.80039	0.588	8.44086
2.86592	1.05289	8.44086
2.41484	0.88163	8.46435
2.93735	1.07751	8.46435
13.3211	2.58935	8.46924
1.04694	0.04587	8.49182
0.25152	-1.38022	8.49412
0.90129	-0.10393	8.49753
0.74829	-0.28997	8.50015
0.33199	-1.10265	8.50028
0.36888	-0.99729	8.50028
1.65995	0.50679	8.50028
0.10179	-2.28483	8.50214
5.87376	1.77049	8.50328
0.18137	-1.70722	8.50363
0.22267	-1.50208	8.50367
0.78581	-0.24104	8.50847
0.26883	-1.31368	8.50847
1.93051	0.65778	8.52936
2.75787	1.01446	8.52936
0.08491	-2.46612	8.55896
0.04717	-3.05391	8.55896
0.26085	-1.3438	8.56092
0.50866	-0.67597	8.56092
2.40202	0.87631	8.56092
0.07707	-2.56304	8.56092
1.13162	0.12365	8.56502
0.59826	-0.51373	8.56515
1.95431	0.67004	8.56515
0.84835	-0.16446	8.56759
0.18852	-1.66854	8.56759
0.09361	-2.36864	8.56858
4.11874	1.41555	8.56858
0.24271	-1.41589	8.56945
0.14774	-1.91233	8.56945
0.79951	-0.22375	8.56945
0.31878	-1.14325	8.5699
0.15456	-1.86717	8.5699
0.36432	-1.00973	8.57012
0.05019	-2.99192	8.5706
0.5069	-0.67945	8.57429
0.07346	-2.61097	8.57429
1.07524	0.07254	8.57429
3.66092	1.29772	8.57429
0.29969	-1.205	8.59516
1.09174	0.08777	8.59516
0.10614	-2.24299	8.59516
0.99458	-0.00544	8.62607
0.09743	-2.32864	8.62607
0.35829	-1.0264	8.62815
0.5673	-0.56687	8.62815
1.38839	0.32814	8.63172
1.07986	0.07683	8.63172
2.33936	0.84988	8.6327
0.95613	-0.04486	8.63428
0.08899	-2.41928	8.63645
0.14353	-1.94119	8.63768
1.04911	0.04794	8.63853
0.10332	-2.26991	8.63853
0.04736	-3.05008	8.63853
0.08524	-2.46228	8.63853
0.37884	-0.97063	8.63853
4.7662	1.56155	8.64122
0.18856	-1.66835	8.64271
1.33149	0.2863	8.66361
1.11275	0.10683	8.66361
1.13941	0.13051	8.66993
0.15537	-1.86192	8.66993
0.65109	-0.4291	8.66993
0.34307	-1.06983	8.69374
0.15135	-1.88814	8.69374
0.08537	-2.46073	8.69546
1.71894	0.5417	8.69916
0.10787	-2.22684	8.70077
0.79657	-0.22744	8.70077
1.0983	0.09376	8.70077
2.76143	1.01575	8.70077
0.85395	-0.15788	8.70132
1.08684	0.08328	8.70132
0.05693	-2.86593	8.70132
0.26047	-1.34528	8.70311
0.15872	-1.8406	8.70311
0.17378	-1.74995	8.70526
0.15464	-1.86666	8.70537
0.14175	-1.95366	8.70537
0.15947	-1.83588	8.70537
0.42526	-0.85505	8.70537
0.1215	-2.10782	8.70537
6.45718	1.86519	8.70885
0.15601	-1.85785	8.70989
1.58738	0.46208	8.73199
0.36457	-1.00905	8.73199
0.52889	-0.63698	8.76167
0.20835	-1.56854	8.76167
2.11562	0.74935	8.7676
0.08243	-2.49584	8.7676
3.28049	1.18799	8.76914
0.09624	-2.34087	8.76929
1.23743	0.21304	8.76929
1.10244	0.09752	8.76929
0.44734	-0.80443	8.773
0.38344	-0.95858	8.773
0.22264	-1.5022	8.773
1.20636	0.18761	8.7744
2.02534	0.70574	8.7754
9.22016	2.22139	8.77734
0.90668	-0.09797	8.77837
0.2906	-1.2358	8.77837
1.89367	0.63851	8.8005
3.31392	1.19813	8.8005
0.09136	-2.39294	8.8005
2.09768	0.74083	8.80616
0.27096	-1.30578	8.82962
2.26416	0.8172	8.8335
0.88051	-0.12726	8.8335
0.31077	-1.16871	8.8335
0.79206	-0.23312	8.836
0.11617	-2.15271	8.836
0.65619	-0.4213	8.83806
1.16656	0.15406	8.83806
3.93715	1.37046	8.83806
0.43746	-0.82677	8.83806
1.39912	0.33584	8.83827
0.14991	-1.89775	8.83827
0.99631	-0.0037	8.83916
0.291	-1.23442	8.84177
0.31746	-1.14741	8.84177
0.51353	-0.66644	8.84177
0.21825	-1.5221	8.84177
0.39822	-0.92074	8.8423
0.46017	-0.77616	8.8423
0.53754	-0.62075	8.84244
14.8059	2.69502	8.84552
2.26885	0.81927	8.86921
3.49054	1.25006	8.86921
0.25019	-1.38554	8.87542
0.78809	-0.23814	8.87542
0.34022	-1.07817	8.89876
0.96631	-0.03427	8.90234
0.48316	-0.72742	8.90234
0.04991	-2.99761	8.90535
1.74671	0.55773	8.90535
0.10275	-2.27549	8.90535
1.57962	0.45718	8.90754
0.2077	-1.57166	8.90754
0.95629	-0.0447	8.90754
0.33628	-1.08982	8.90754
0.16018	-1.83146	8.91082
0.25171	-1.37948	8.91082
0.07331	-2.61302	8.91103
0.2707	-1.30676	8.91103
0.36404	-1.0105	8.91103
0.11706	-2.14511	8.9113
0.12536	-2.07657	8.91603
2.75713	1.01419	8.93847
0.46823	-0.75879	8.9446
0.35118	-1.04647	8.9446
0.39019	-0.94111	8.9446
0.32088	-1.13669	8.96858
0.41179	-0.88723	8.96858
1.29421	0.2579	8.96858
0.43877	-0.82379	8.971
0.61943	-0.47895	8.971
0.13493	-2.00297	8.97408
1.40331	0.33883	8.97408
1.78121	0.57729	8.97783
0.26988	-1.30978	8.97783
0.44464	-0.81049	8.98031
0.54645	-0.60431	8.98078
0.75161	-0.28554	8.98087
0.54925	-0.5992	8.98087
0.39668	-0.92462	8.98087
0.44627	-0.80684	8.98087
0.44627	-0.80684	8.98087
0.15522	-1.86289	8.98087
0.6884	-0.37339	8.98158
1.14532	0.13568	8.98647
0.33405	-1.09646	8.98647
9.35345	2.23574	8.98647
3.934	1.36966	9.00932
3.35284	1.20981	9.00932
3.79989	1.33497	9.00932
0.15478	-1.86576	9.01422
0.28104	-1.26924	9.01422
0.4898	-0.71376	9.03826
3.72858	1.31603	9.03826
0.11837	-2.13396	9.03826
0.1691	-1.77728	9.03826
0.64928	-0.43189	9.04108
0.0744	-2.59834	9.04108
0.24396	-1.41075	9.04834
0.33544	-1.0923	9.04834
1.99951	0.6929	9.04834
1.08898	0.08524	9.04834
0.11834	-2.13419	9.0508
3.60409	1.28207	9.05213
0.53394	-0.62747	9.05213
0.0901	-2.40681	9.05213
1.35153	0.30124	9.05213
0.12723	-2.06178	9.0523
1.01781	0.01766	9.0523
0.63613	-0.45235	9.0523
1.42342	0.35306	9.05531
0.3954	-0.92787	9.05531
0.88898	-0.11768	9.05686
0.09405	-2.3639	9.07983
4.0846	1.40722	9.07983
0.47313	-0.74838	9.08531
0.58497	-0.53619	9.10894
6.82466	1.92054	9.10894
2.95559	1.0837	9.11215
0.11289	-2.18137	9.11215
1.04524	0.04425	9.11808
0.11946	-2.12481	9.11808
0.41685	-0.87504	9.11926
2.25791	0.81444	9.11926
0.40788	-0.89678	9.11926
0.25718	-1.35798	9.12111
1.19104	0.17483	9.12205
0.53256	-0.63006	9.12332
0.62217	-0.47454	9.12332
0.11234	-2.18625	9.12332
0.26628	-1.32321	9.12332
0.07815	-2.54916	9.12332
0.0817	-2.50471	9.12332
1.03928	0.03853	9.12702
0.67987	-0.38585	9.18213
0.40792	-0.89668	9.18213
0.10091	-2.29351	9.18386
0.17299	-1.7545	9.18386
0.79468	-0.22981	9.18386
2.85387	1.04867	9.18905
0.52418	-0.64592	9.18905
0.48419	-0.72527	9.19114
1.03101	0.03054	9.19213
0.75178	-0.28532	9.19213
0.13879	-1.9748	9.19213
1.80426	0.59015	9.19213
1.82279	0.60037	9.19311
0.07854	-2.5442	9.19422
0.67737	-0.38953	9.19422
0.24632	-1.40114	9.19422
0.72253	-0.32499	9.19422
0.34737	-1.05736	9.19422
0.5419	-0.61268	9.19422
0.83959	-0.17484	9.19435
0.10792	-2.2264	9.22247
0.45864	-0.77949	9.22247
0.20384	-1.59042	9.22247
0.76954	-0.26196	9.25405
0.11449	-2.16724	9.25977
0.13085	-2.03371	9.25977
1.2417	0.21648	9.26279
0.56519	-0.5706	9.26279
0.56657	-0.56815	9.26311
3.34793	1.20834	9.26311
0.06107	-2.79582	9.26468
0.23638	-1.44232	9.26468
0.06543	-2.72684	9.26468
0.4378	-0.826	9.26611
0.83607	-0.17904	9.26611
0.16583	-1.79678	9.26611
1.65832	0.50581	9.26611
0.66333	-0.41048	9.26611
0.0607	-2.80183	9.26619
0.32776	-1.11549	9.26722
0.19401	-1.63982	9.27068
4.66887	1.54092	9.29561
0.1827	-1.69994	9.29561
0.60898	-0.49597	9.29561
0.10927	-2.21396	9.29918
0.87622	-0.13214	9.32592
0.76061	-0.27364	9.32592
0.06821	-2.68519	9.32814
1.637	0.49287	9.32814
1.84293	0.61136	9.33239
0.72638	-0.31968	9.33462
0.06485	-2.7356	9.33462
0.65687	-0.42028	9.3351
0.21759	-1.52516	9.3377
0.18495	-1.68768	9.3377
0.3699	-0.99453	9.3377
0.30663	-1.18211	9.3383
0.36796	-0.99979	9.3383
0.65815	-0.41832	9.33843
0.64525	-0.43812	9.33843
0.53322	-0.62881	9.33843
0.85316	-0.15881	9.33843
0.1662	-1.79456	9.33843
0.10447	-2.25887	9.33843
0.26117	-1.34258	9.33843
0.95384	-0.04726	9.33843
0.54865	-0.60029	9.33884
1.82267	0.6003	9.34226
1.20359	0.18531	9.34341
0.24476	-1.40747	9.36689
4.72041	1.5519	9.36689
0.089	-2.41918	9.3741
2.69953	0.99308	9.3741
0.28752	-1.24645	9.3741
0.24919	-1.38955	9.3741
1.00038	0.000375929	9.39836
0.1944	-1.63781	9.39836
1.32167	0.27889	9.40133
0.46258	-0.77093	9.40133
0.10922	-2.21442	9.40546
0.18567	-1.6838	9.40546
0.75602	-0.27968	9.40819
0.80275	-0.21972	9.41037
1.5609	0.44526	9.41037
0.05596	-2.88317	9.41064
0.64229	-0.44272	9.41064
1.09116	0.08724	9.41064
0.92329	-0.07982	9.41064
0.16293	-1.81442	9.41064
0.14466	-1.9334	9.41141
0.06716	-2.70066	9.41141
1.66438	0.50945	9.41163
0.32863	-1.11284	9.41657
4.44002	1.49066	9.44073
1.04386	0.04293	9.44692
0.61858	-0.48032	9.44692
1.14429	0.13478	9.47192
1.61134	0.47707	9.47192
0.26856	-1.31469	9.47192
0.06714	-2.70099	9.47192
0.12449	-2.08357	9.47441
1.86728	0.62448	9.47441
0.99588	-0.00413	9.47441
0.17076	-1.76748	9.47916
0.23396	-1.45259	9.48035
0.86017	-0.15063	9.4818
1.49096	0.39942	9.4818
0.77312	-0.25732	9.4844
0.22907	-1.47371	9.4844
0.22108	-1.50924	9.48632
0.52028	-0.65338	9.51468
3.28546	1.18951	9.5208
1.29297	0.25694	9.54696
0.23584	-1.44461	9.55395
0.23584	-1.44461	9.55395
0.62435	-0.47104	9.55462
0.98067	-0.01952	9.55551
0.14447	-1.93465	9.55795
0.68297	-0.3813	9.55795
0.21157	-1.5532	9.56003
0.36269	-1.0142	9.56003
0.29752	-1.21227	9.56003
0.90673	-0.09791	9.56003
0.62408	-0.47148	9.56018
1.40418	0.33946	9.56018
0.37445	-0.9823	9.56018
5.3982	1.68607	9.56094
0.41725	-0.87406	9.56094
0.12637	-2.06852	9.56191
0.51413	-0.66529	9.56352
0.81259	-0.20753	9.5888
0.99397	-0.00605	9.59533
0.18885	-1.66678	9.59533
1.45057	0.37196	9.62183
2.13722	0.7595	9.62378
0.94988	-0.05142	9.62378
0.63325	-0.45689	9.62378
0.30446	-1.18921	9.62831
1.38626	0.32661	9.62843
1.45228	0.37314	9.63088
1.1119	0.10607	9.63088
1.52489	0.42193	9.63088
1.50202	0.40681	9.63349
0.79059	-0.23497	9.63457
2.35015	0.85448	9.63479
0.1467	-1.91939	9.63493
1.27137	0.2401	9.63493
0.33654	-1.08904	9.63493
2.09777	0.74087	9.63493
0.36911	-0.99667	9.63493
1.04888	0.04773	9.63493
0.68239	-0.38215	9.67009
0.12721	-2.06196	9.69746
0.4543	-0.78899	9.69746
1.62186	0.48357	9.69746
0.17346	-1.7518	9.69746
0.19081	-1.65649	9.69746
0.30742	-1.17954	9.69911
0.38151	-0.96362	9.70317
0.25434	-1.36908	9.70317
0.22888	-1.47454	9.7053
1.11172	0.10591	9.7053
0.09728	-2.33021	9.7053
1.91103	0.64764	9.70619
1.24632	0.2202	9.70619
0.38111	-0.96468	9.70957
0.95926	-0.04159	9.70972
1.11914	0.11256	9.70972
0.95926	-0.04159	9.70972
0.25547	-1.36465	9.71078
0.47901	-0.73604	9.71078
1.21012	0.19072	9.71078
0.44707	-0.80504	9.71078
0.15949	-1.83579	9.71428
0.38295	-0.95984	9.71575
1.4729	0.38723	9.71575
10.1523	2.3177	9.77267
1.80336	0.58965	9.77267
0.21151	-1.55351	9.77267
0.70433	-0.35051	9.77566
3.22818	1.17192	9.77566
0.96845	-0.03206	9.77566
0.46736	-0.76066	9.77911
0.4149	-0.87972	9.77911
1.40216	0.33801	9.78196
0.10711	-2.23391	9.78196
0.36723	-1.00176	9.78196
0.13784	-1.98169	9.78598
0.35085	-1.04738	9.78598
0.52992	-0.63503	9.78639
0.64032	-0.44579	9.78639
0.14777	-1.91213	9.78639
1.38736	0.3274	9.78639
0.17463	-1.74507	9.78639
0.38434	-0.95624	9.78981
2.4021	0.87634	9.78981
1.37335	0.31726	9.79166
1.39832	0.33527	9.79166
0.68597	-0.37693	9.81591
0.48473	-0.72417	9.82298
0.30614	-1.1837	9.82298
0.08079	-2.51593	9.82298
4.77235	1.56284	9.84794
0.55781	-0.58374	9.84794
0.71763	-0.3318	9.85223
0.55789	-0.5836	9.85623
0.19526	-1.63342	9.85623
1.74883	0.55895	9.85815
1.5749	0.45419	9.8586
2.72364	1.00197	9.8586
0.57044	-0.56134	9.86166
0.3879	-0.947	9.86166
0.11457	-2.16658	9.86203
0.64377	-0.44042	9.86227
0.62596	-0.46847	9.86264
2.59658	0.9542	9.86264
0.83462	-0.18078	9.86264
0.67411	-0.39436	9.86264
1.60377	0.47236	9.86264
0.48686	-0.71978	9.86264
2.16382	0.77188	9.86264
0.86495	-0.14508	9.8662
0.06266	-2.77	9.89964
0.43167	-0.84009	9.89964
0.3132	-1.1609	9.927
0.45776	-0.78141	9.927
0.39672	-0.92452	9.927
2.80074	1.02988	9.92965
0.2614	-1.3417	9.92965
3.72498	1.31506	9.92965
0.65224	-0.42735	9.93346
0.30895	-1.17456	9.93346
0.06988	-2.66093	9.93346
1.77069	0.57137	9.93575
0.11454	-2.16679	9.93583
0.81136	-0.20904	9.93583
2.20445	0.79048	9.93866
0.89069	-0.11576	9.93866
0.73601	-0.30652	9.93939
0.72828	-0.31707	9.94034
1.84346	0.61164	9.94034
0.86028	-0.1505	9.94034
6.55451	1.88015	9.94034
1.05881	0.05714	9.94034
0.20699	-1.57511	9.94034
3.14621	1.1462	9.94232
1.06569	0.06362	9.97144
1.60051	0.47032	9.97654
0.13041	-2.03706	9.97654
0.29505	-1.22061	10.0047
4.37198	1.47522	10.0072
0.14053	-1.96235	10.0072
0.6035	-0.50502	10.0109
0.75437	-0.28187	10.0109
1.17681	0.16281	10.0109
0.18642	-1.67973	10.0121
2.17494	0.777	10.0121
1.98455	0.68539	10.0141
0.1099	-2.20815	10.0161
1.18939	0.17344	10.0172
1.41594	0.34779	10.0172
0.13671	-1.98989	10.0172
0.06006	-2.81244	10.0172
2.11029	0.74682	10.0181
0.83701	-0.17792	10.0181
0.12365	-2.0903	10.0181
1.31893	0.27682	10.0181
0.22258	-1.50246	10.0225
0.10543	-2.24967	10.0225
0.34802	-1.0555	10.0497
0.26295	-1.3358	10.0497
0.16619	-1.79463	10.0543
0.44317	-0.8138	10.0543
1.98431	0.68527	10.0825
2.09454	0.73934	10.0825
0.26553	-1.32604	10.0852
0.85348	-0.15844	10.0852
0.29872	-1.20826	10.0852
0.14656	-1.92033	10.0885
0.28265	-1.26356	10.0885
0.87055	-0.13863	10.0885
0.3957	-0.92709	10.0885
0.1484	-1.90787	10.0906
3.4343	1.23381	10.0906
2.22107	0.79799	10.0926
0.16658	-1.79228	10.0926
0.21229	-1.5498	10.0954
3.15264	1.14824	10.0961
0.46298	-0.77008	10.0961
0.12539	-2.07633	10.0961
0.95719	-0.04375	10.0967
0.20991	-1.56108	10.0967
1.13951	0.1306	10.0967
0.39883	-0.91922	10.0967
1.63158	0.48955	10.0967
0.44314	-0.81386	10.0967
2.42147	0.88437	10.0967
0.33236	-1.10154	10.0967
4.84293	1.57752	10.0967
1.19629	0.17923	10.1026
0.60651	-0.50003	10.1616
1.10275	0.0978	10.1616
3.70267	1.30905	10.1646
0.2336	-1.45415	10.1673
0.84355	-0.17014	10.1673
1.01226	0.01218	10.1673
1.61715	0.48067	10.1705
2.50498	0.91828	10.1722
0.50696	-0.67932	10.1722
1.56926	0.4506	10.1738
0.29891	-1.20763	10.1738
2.01761	0.70192	10.1738
0.13451	-2.00613	10.1739
0.22418	-1.49531	10.1739
0.50093	-0.69128	10.1757
0.58933	-0.52877	10.1757
2.77439	1.02043	10.1757
2.00373	0.69501	10.1757
0.84075	-0.17346	10.1758
0.4484	-0.80207	10.1758
0.19527	-1.63337	10.1758
0.37834	-0.97197	10.1758
4.52261	1.50909	10.1784
0.28715	-1.24775	10.1784
0.09476	-2.35646	10.1803
0.06633	-2.71314	10.1803
0.07793	-2.55197	10.2071
0.45025	-0.79795	10.2071
5.74071	1.74758	10.2071
0.59564	-0.51812	10.214
0.1761	-1.73669	10.214
0.45004	-0.79842	10.214
2.3746	0.86483	10.2423
5.30687	1.669	10.2448
0.23784	-1.43614	10.2448
1.15025	0.13998	10.2485
0.32561	-1.12206	10.2485
0.28884	-1.24188	10.2504
2.5165	0.92287	10.2529
0.5033	-0.68657	10.2529
0.39263	-0.93489	10.2548
2.85834	1.05024	10.2548
1.00966	0.00962	10.2551
1.398	0.33504	10.2551
3.2814	1.18827	10.2551
3.19727	1.1623	10.2551
2.46807	0.90343	10.2551
0.26854	-1.31477	10.2556
0.13917	-1.97202	10.2593
0.50919	-0.67493	10.2943
0.22492	-1.49202	10.3245
0.42504	-0.85557	10.3282
0.58291	-0.53972	10.3282
1.29831	0.26106	10.3282
1.10874	0.10323	10.3303
0.87115	-0.13794	10.3303
0.26508	-1.32774	10.335
0.27097	-1.30576	10.335
0.35039	-1.04872	10.335
1.89132	0.63728	10.3352
0.19514	-1.63406	10.3352
4.08223	1.40664	10.3352
0.48987	-0.71362	10.3352
3.0688	1.12129	10.3354
3.71976	1.31366	10.3354
0.64606	-0.43686	10.3354
0.37198	-0.98893	10.3354
0.29304	-1.22746	10.3399
3.22341	1.17044	10.3399
1.65257	0.50233	10.3411
0.51035	-0.67266	10.3411
0.88974	-0.11682	10.3675
2.70522	0.99518	10.4025
0.38546	-0.95332	10.4048
1.37052	0.31519	10.4048
0.29368	-1.22526	10.4048
0.91368	-0.09028	10.4048
2.5765	0.94643	10.4098
0.5377	-0.62045	10.4098
1.47229	0.38682	10.4098
0.25788	-1.35527	10.411
0.21716	-1.52712	10.411
0.51454	-0.66447	10.4125
4.11635	1.41497	10.4125
2.46021	0.90025	10.4161
0.25627	-1.36152	10.4161
0.60018	-0.51052	10.4162
0.44225	-0.81589	10.4162
4.39562	1.48061	10.4169
3.88728	1.35771	10.4169
0.61095	-0.49273	10.4841
3.04663	1.11403	10.4841
0.55458	-0.58954	10.487
0.15998	-1.83273	10.487
0.65325	-0.4258	10.4911
1.64246	0.49619	10.4911
0.39179	-0.93703	10.4934
0.65514	-0.42291	10.494
1.76341	0.56725	10.494
3.0967	1.13034	10.4972
0.77418	-0.25596	10.4972
0.34408	-1.06689	10.4972
0.72129	-0.32671	10.4979
0.53642	-0.62284	10.4981
0.19964	-1.61126	10.5008
4.89107	1.58741	10.5008
0.93163	-0.07082	10.5008
5.12398	1.63393	10.5008
2.08266	0.73365	10.5048
0.16754	-1.78652	10.5316
0.28235	-1.26461	10.5372
0.14079	-1.96051	10.5667
0.70393	-0.35108	10.5667
0.74252	-0.29771	10.5692
1.55928	0.44423	10.5692
0.79483	-0.22963	10.5721
1.8668	0.62423	10.5721
0.80247	-0.22006	10.5721
0.55731	-0.58464	10.5762
1.15476	0.1439	10.5765
2.277	0.82286	10.5793
4.12484	1.41703	10.5798
0.63459	-0.45478	10.5798
7.07115	1.95602	10.5798
0.37499	-0.98087	10.5798
0.85485	-0.15683	10.5801
1.14655	0.13675	10.5811
1.09589	0.09157	10.5826
6.16438	1.81879	10.5826
0.61651	-0.48369	10.5871
0.10406	-2.26281	10.6138
0.69869	-0.35855	10.651
6.02622	1.79612	10.651
0.34935	-1.05169	10.651
3.44355	1.2365	10.651
1.04779	0.04668	10.6513
0.52389	-0.64647	10.6513
0.59873	-0.51294	10.6513
0.96719	-0.03336	10.6513
0.9539	-0.04719	10.6561
2.11978	0.75131	10.6561
0.47106	-0.75276	10.6561
0.75896	-0.27581	10.6612
2.89277	1.06222	10.6614
0.38251	-0.96099	10.6614
1.00766	0.00763	10.6631
0.32555	-1.12223	10.6631
0.69873	-0.35849	10.6632
8.38474	2.12641	10.6632
0.08734	-2.43794	10.6632
0.34936	-1.05164	10.6632
0.41924	-0.86932	10.6632
0.79928	-0.22405	10.6638
1.90073	0.64224	10.6698
0.79197	-0.23323	10.6698
1.61973	0.48226	10.6961
0.79243	-0.23266	10.7029
0.84525	-0.16812	10.7029
0.2186	-1.52051	10.7029
1.51706	0.41677	10.7324
0.43915	-0.82292	10.7324
1.46017	0.37855	10.7324
6.6925	1.90099	10.7349
1.24217	0.21686	10.7349
0.50104	-0.69106	10.7349
1.15828	0.14693	10.7397
2.37334	0.8643	10.7397
0.25482	-1.36719	10.7397
1.11764	0.11122	10.7397
3.13709	1.1433	10.7439
0.89398	-0.11207	10.7464
1.16986	0.15688	10.7474
12.0446	2.48862	10.7483
1.25031	0.22339	10.7483
1.59414	0.46634	10.7483
0.2057	-1.58136	10.7483
0.57969	-0.54526	10.7483
0.84009	-0.17425	10.7518
3.94146	1.37155	10.8159
0.78656	-0.24008	10.8159
0.44666	-0.80596	10.8196
2.67764	0.98494	10.8239
1.30907	0.26932	10.8239
0.06073	-2.80127	10.8255
3.98558	1.38268	10.8255
0.06896	-2.67426	10.8266
0.83133	-0.18473	10.8266
0.14743	-1.91442	10.8266
0.08907	-2.41832	10.8266
0.61737	-0.48229	10.8287
0.29465	-1.22195	10.8287
1.02246	0.02221	10.8308
0.35631	-1.03195	10.8308
1.34559	0.29683	10.8312
0.63916	-0.44761	10.8312
1.93684	0.66106	10.8312
2.921	1.07193	10.8313
0.88515	-0.12199	10.8313
0.99462	-0.00539	10.8713
0.30824	-1.17689	10.9011
4.49511	1.50299	10.9011
0.59935	-0.51191	10.9011
4.71801	1.55139	10.9044
3.02487	1.10687	10.909
1.08031	0.07725	10.909
1.52514	0.42209	10.909
0.12696	-2.0639	10.9101
2.96763	1.08776	10.9101
4.67627	1.5425	10.9101
0.23981	-1.42791	10.9101
3.40405	1.22497	10.9118
3.32153	1.20043	10.9118
4.9823	1.60589	10.9118
0.92838	-0.07432	10.9118
1.17868	0.1644	10.9147
1.17791	0.16375	10.9154
0.58952	-0.52844	10.9158
1.56114	0.44542	10.9158
3.08798	1.12752	10.9158
1.80132	0.58852	10.9158
1.50627	0.40964	10.916
0.30726	-1.18006	10.9162
8.33444	2.1204	10.9162
1.47869	0.39116	10.9162
0.23314	-1.45612	10.921
1.35997	0.30746	10.921
0.46427	-0.76728	10.9493
3.46656	1.24316	10.9493
1.01388	0.01378	10.9571
5.0781	1.62494	10.9865
1.75588	0.56297	10.9947
3.39599	1.2226	10.9947
1.53107	0.42597	10.9961
0.50475	-0.6837	10.9961
0.43745	-0.8268	10.9961
1.4535	0.37398	10.9978
0.46012	-0.77626	10.9995
1.79278	0.58377	11.0013
0.30733	-1.17982	11.0013
1.16531	0.15298	11.0013
0.5062	-0.68083	11.0013
1.35092	0.30079	11.0015
1.247	0.22074	11.0015
0.65468	-0.42361	11.0015
1.79356	0.5842	11.0021
0.08479	-2.46757	11.036
0.27557	-1.28891	11.036
0.79246	-0.23262	11.0431
4.66984	1.54112	11.0431
1.45284	0.37352	11.0431
5.93689	1.78119	11.071
0.23559	-1.44566	11.071
0.84571	-0.16758	11.071
0.82457	-0.1929	11.071
5.2583	1.65981	11.0751
2.03496	0.71048	11.0799
3.42622	1.23146	11.0799
3.85749	1.35002	11.0799
0.83599	-0.17914	11.083
0.1976	-1.62152	11.083
4.96817	1.60305	11.083
0.48302	-0.7277	11.083
1.81131	0.59405	11.083
0.72674	-0.31918	11.0842
0.31221	-1.16409	11.0844
0.08094	-2.51402	11.0844
1.01988	0.01968	11.0844
1.3659	0.31182	11.0844
0.87797	-0.13014	11.0863
1.75594	0.56301	11.0863
0.47034	-0.7543	11.0863
0.43899	-0.82329	11.0863
6.58479	1.88476	11.0863
0.72825	-0.31711	11.0879
1.19169	0.17537	11.0879
5.68037	1.73702	11.0879
1.52933	0.42483	11.0879
1.3786	0.32107	11.088
2.03098	0.70852	11.088
1.46161	0.37954	11.1235
0.4698	-0.75545	11.1235
0.24295	-1.4149	11.1293
0.46854	-0.75812	11.1293
6.96772	1.94129	11.1603
0.34115	-1.07542	11.1624
0.0924	-2.38167	11.1624
0.69297	-0.36677	11.1624
2.3787	0.86655	11.1671
4.44024	1.49071	11.1671
6.20256	1.82496	11.1679
0.82093	-0.19732	11.1679
3.45384	1.23949	11.1701
1.56214	0.44606	11.1723
1.85969	0.62041	11.1723
1.27522	0.24311	11.1723
2.32171	0.8423	11.1733
1.82942	0.604	11.1742
1.73313	0.54993	11.1742
0.39915	-0.91843	11.1742
0.86821	-0.14132	11.1748
0.51268	-0.6681	11.1776
0.9834	-0.01673	11.248
0.4917	-0.70988	11.248
0.52063	-0.65272	11.248
6.67164	1.89787	11.2504
0.46819	-0.75889	11.2504
3.11343	1.13573	11.2504
0.58014	-0.54448	11.2504
0.34414	-1.0667	11.2554
5.08392	1.62608	11.2554
2.75314	1.01274	11.2554
0.51621	-0.66124	11.2554
0.28028	-1.27198	11.256
1.28127	0.24785	11.256
0.27903	-1.27643	11.2579
0.95669	-0.04428	11.2579
2.69529	0.9915	11.2601
1.12028	0.11358	11.2608
0.15452	-1.86743	11.2608
2.68866	0.98904	11.2608
0.11792	-2.13771	11.2608
0.09336	-2.37134	11.2608
1.97507	0.6806	11.2615
0.16459	-1.8043	11.2615
2.22532	0.7999	11.2628
0.74177	-0.29871	11.2628
0.19351	-1.64245	11.2628
0.44506	-0.80954	11.2628
0.4046	-0.90485	11.2628
0.55149	-0.59513	11.2628
0.66179	-0.41281	11.2628
0.44532	-0.80896	11.2688
0.30504	-1.18733	11.3028
0.92109	-0.0822	11.3028
0.65792	-0.41867	11.3028
8.57667	2.14905	11.3382
1.95772	0.67178	11.3382
3.17179	1.1543	11.3439
5.82118	1.7615	11.3439
1.87794	0.63017	11.3452
0.36347	-1.01206	11.3452
0.26433	-1.33055	11.3466
3.99249	1.38442	11.3494
2.24639	0.80933	11.3498
0.8424	-0.1715	11.3498
2.06972	0.72741	11.3507
6.40816	1.85757	11.3507
1.39031	0.32953	11.3928
0.56876	-0.56429	11.3928
0.119	-2.12866	11.4237
0.65997	-0.41556	11.4324
3.67183	1.30069	11.4324
2.70992	0.99692	11.4342
0.64522	-0.43817	11.4342
0.42316	-0.86	11.4355
2.82108	1.03712	11.4355
0.12275	-2.09761	11.4383
1.05548	0.054	11.439
0.59023	-0.52723	11.439
1.40181	0.33776	11.439
2.41542	0.88188	11.439
0.33643	-1.08935	11.439
0.96124	-0.03953	11.439
2.55518	0.93812	11.4391
0.3533	-1.04043	11.4393
2.5261	0.92668	11.4393
14.6957	2.68755	11.4447
0.64522	-0.43816	11.4457
2.25828	0.8146	11.4457
0.12069	-2.11451	11.4736
7.26165	1.98261	11.4736
1.22302	0.20132	11.4736
8.25801	2.11118	11.514
1.64645	0.49862	11.5163
0.19686	-1.62527	11.5163
0.37788	-0.97319	11.5213
4.30778	1.46042	11.5213
0.6043	-0.50369	11.525
3.88477	1.35706	11.525
4.58761	1.52336	11.528
1.1469	0.13706	11.528
2.86726	1.05336	11.528
0.27456	-1.2926	11.5289
2.03376	0.70988	11.5289
0.19067	-1.65724	11.5289
4.00396	1.38728	11.5289
2.88111	1.05818	11.5294
0.32332	-1.1291	11.5297
0.22755	-1.4804	11.5347
2.51728	0.92318	11.5355
0.25555	-1.36435	11.5656
0.25555	-1.36435	11.5656
6.5712	1.8827	11.5656
0.2854	-1.25386	11.5724
1.30469	0.26596	11.5724
0.83025	-0.18602	11.5724
19.4359	2.96712	11.6038
0.32665	-1.11885	11.6038
4.58995	1.52387	11.6116
5.09995	1.62923	11.6116
0.49891	-0.69533	11.6116
1.52642	0.42293	11.6147
0.46	-0.77653	11.6153
3.2557	1.18041	11.6189
0.26152	-1.34126	11.6192
0.76047	-0.27382	11.6202
20.7984	3.03488	11.6203
2.31094	0.83765	11.6203
1.94605	0.6658	11.6203
3.96161	1.37665	11.6203
2.83996	1.04379	11.6247
0.40604	-0.90131	11.6554
0.40015	-0.91591	11.6554
0.18407	-1.69243	11.6554
0.0638	-2.75206	11.6631
0.64606	-0.43687	11.6975
1.66129	0.5076	11.6975
0.63032	-0.46152	11.7027
2.29117	0.82906	11.7055
0.55304	-0.59232	11.7055
3.73379	1.31742	11.7096
0.38421	-0.95657	11.7098
0.33901	-1.08173	11.7098
4.89866	1.58896	11.7098
0.69167	-0.36865	11.7107
1.48215	0.39349	11.7107
0.92223	-0.08096	11.7107
1.24146	0.21629	11.7107
1.02488	0.02457	11.7109
0.57942	-0.54573	11.7152
0.24413	-1.41007	11.7475
1.89753	0.64055	11.7475
0.5798	-0.54507	11.7475
0.13315	-2.01626	11.754
2.33018	0.84594	11.754
0.71698	-0.33271	11.754
1.05585	0.05435	11.7864
1.08401	0.08067	11.7864
0.27685	-1.28429	11.7901
0.21972	-1.51541	11.7901
0.77416	-0.25598	11.7943
6.03845	1.79815	11.7943
0.66468	-0.40845	11.7965
1.09552	0.09123	11.7981
2.97309	1.0896	11.8015
0.42473	-0.85631	11.8015
0.63709	-0.45084	11.8015
6.00687	1.7929	11.8015
4.28548	1.45523	11.8016
0.73048	-0.31405	11.8025
1.31486	0.27373	11.8025
2.91708	1.07058	11.8078
0.2593	-1.34979	11.8078
1.82169	0.59976	11.8102
0.2911	-1.23408	11.8387
0.77628	-0.25325	11.8387
0.20797	-1.57037	11.8473
0.58259	-0.54026	11.8784
0.94101	-0.0608	11.8863
0.78247	-0.2453	11.8894
0.27086	-1.30617	11.8894
4.69992	1.54755	11.8901
4.51916	1.50833	11.8901
4.91366	1.59202	11.8943
0.50357	-0.68603	11.8943
0.5136	-0.6663	11.8945
0.12357	-2.09092	11.8945
1.42826	0.35646	11.8955
3.41298	1.22759	11.8955
5.86607	1.76918	11.8955
0.39107	-0.93887	11.8955
0.19554	-1.63201	11.8955
0.88043	-0.12734	11.8996
0.34783	-1.05605	11.8996
0.72986	-0.31491	11.9316
1.17445	0.1608	11.9403
0.28472	-1.25627	11.9403
1.17445	0.1608	11.9403
0.25362	-1.3719	11.9746
0.51631	-0.66106	11.9746
0.9267	-0.07612	11.9746
2.9771	1.09095	11.9803
1.12816	0.12059	11.9803
0.14747	-1.91411	11.982
0.94141	-0.06037	11.9871
0.60736	-0.49863	11.9871
1.17677	0.16277	11.9871
5.67509	1.73609	11.9874
0.78821	-0.238	11.9874
0.69469	-0.3643	11.988
4.01528	1.39011	11.988
1.68709	0.52301	11.988
2.23071	0.80232	11.988
1.04273	0.04184	11.9896
0.10664	-2.23827	11.9896
0.08751	-2.43598	11.9934
2.02529	0.70571	11.9934
3.21713	1.16849	11.9947
7.11338	1.96198	12.0262
0.13948	-1.96985	12.0262
0.36985	-0.99464	12.033
2.16657	0.77315	12.0652
0.51292	-0.66764	12.0703
1.53876	0.43097	12.0703
1.32594	0.28212	12.0746
2.12291	0.75279	12.076
0.31844	-1.14433	12.076
0.1135	-2.17591	12.0773
0.91503	-0.0888	12.0805
1.64705	0.49899	12.0805
0.18301	-1.69824	12.0805
0.71372	-0.33726	12.0805
1.19299	0.17646	12.0813
0.63626	-0.45215	12.0813
0.59799	-0.51419	12.0821
3.31192	1.19753	12.0821
1.52788	0.42388	12.119
6.37964	1.85311	12.1274
2.924	1.07295	12.1274
0.46304	-0.76994	12.1274
0.10874	-2.21876	12.1274
0.85508	-0.15656	12.161
1.5504	0.43851	12.1689
0.14213	-1.95099	12.1723
3.60806	1.28317	12.1751
0.82944	-0.18701	12.1751
0.45817	-0.78052	12.1751
8.43978	2.13296	12.176
1.07172	0.06926	12.176
2.06866	0.7269	12.1771
1.35002	0.30012	12.1795
0.48601	-0.72153	12.1795
0.151	-1.89045	12.1802
0.6495	-0.43156	12.1832
0.40594	-0.90156	12.1832
3.73461	1.31764	12.1832
0.93678	-0.06531	12.1832
2.41307	0.8809	12.2141
0.54842	-0.60071	12.2141
0.56318	-0.57415	12.2221
2.14335	0.76237	12.2567
0.75352	-0.283	12.2567
1.61325	0.47825	12.2595
0.96795	-0.03258	12.2595
7.86457	2.06237	12.2595
0.10083	-2.29434	12.2595
1.82311	0.60054	12.264
1.54688	0.43624	12.264
0.95237	-0.0488	12.2707
0.2852	-1.25456	12.2707
2.07789	0.73136	12.2707
19.4553	2.96812	12.2718
2.02659	0.70635	12.2718
0.30561	-1.18543	12.2719
8.33251	2.12016	12.273
1.62021	0.48256	12.273
2.91638	1.07034	12.273
11.11	2.40785	12.273
0.91137	-0.09281	12.273
8.07676	2.08899	12.2757
4.94754	1.59889	12.2785
[truncated: 4,402 more rows]
